# Supplementary material for: Transcriptome Profiling Provides Molecular Insights into Auxin-Induced Adventitious Root Formation in Sugarcane (Saccharum spp. Interspecific Hybrids) Microshoots
Source: Plants (Basel). 2020 Jul 23;9(8):931. doi: 10.3390/plants9080931 (PMC7465322; doi:10.3390/plants9080931)
Supplement: Supplementary file 1 [file plants-09-00931-s001.zip]

Archive with 29 entries (27 files):
- plants-836632-supplementary-proof/
- plants-836632-supplementary-proof/0721plants additional files/
- plants-836632-supplementary-proof/0721plants additional files/additional file imformation.pdf
- plants-836632-supplementary-proof/0721plants additional files/Fig S1 all_sample_cor.pdf
- plants-836632-supplementary-proof/0721plants additional files/Fig S2 Assemble_length_stat.pdf
- plants-836632-supplementary-proof/0721plants additional files/Fig S3 unigene.fa.nr.lib.pdf
- plants-836632-supplementary-proof/0721plants additional files/Fig S4unigene.fa.GO.pdf
- plants-836632-supplementary-proof/0721plants additional files/Fig S5 unigene.fa.Cog.cluster.pdf
- plants-836632-supplementary-proof/0721plants additional files/Fig S6 CK-3d_vs_TM-3d.GO.pdf
- plants-836632-supplementary-proof/0721plants additional files/Fig S7 CK-7d_vs_TM-7d.GO.pdf
- plants-836632-supplementary-proof/0721plants additional files/Table S1 AllSample_GC_Q.stat.xls
- plants-836632-supplementary-proof/0721plants additional files/Table S10 CK-3d_vs_TM-3d.topGO_MF.xls
- plants-836632-supplementary-proof/0721plants additional files/Table S11 CK-3d_vs_TM-3d-1_TM-3d_GO_enrich.xls
- plants-836632-supplementary-proof/0721plants additional files/Table S12 CK-3dvs_TM-3d_GO_enrich.xls
- plants-836632-supplementary-proof/0721plants additional files/Table S13 CK-7d-vs_TM-7d.topGO_BP.xls
- plants-836632-supplementary-proof/0721plants additional files/Table S14 CK-7d_vs_TM-7d-.topGO_CC.xls
- plants-836632-supplementary-proof/0721plants additional files/Table S15 CK-7d_vs_TM-7d.topGO_MF.xls
- plants-836632-supplementary-proof/0721plants additional files/Table S16 CK-3d_vs_TM-3d.KEGG.enrich.stat.xls
- plants-836632-supplementary-proof/0721plants additional files/Table S17 CK-7d-vs_TM-7d-.KEGG.enrich.stat.xls
- plants-836632-supplementary-proof/0721plants additional files/Table S18 DEGs description.xlsx
- plants-836632-supplementary-proof/0721plants additional files/Table S19 Primer used for qRT-PCR.xlsx
- plants-836632-supplementary-proof/0721plants additional files/Table S2 Assemble_stat.xls
- plants-836632-supplementary-proof/0721plants additional files/Table S3 Function_Annotation.stat.xls
- plants-836632-supplementary-proof/0721plants additional files/Table S4 unigene.fa.GO_ann.stat.xls
- plants-836632-supplementary-proof/0721plants additional files/Table S5 additional file(KEGG).xlsx
- plants-836632-supplementary-proof/0721plants additional files/Table S6 CK-3d_vs_TM-3d.DEG.final.xls
- plants-836632-supplementary-proof/0721plants additional files/Table S7 CK-7d_vs_TM-7d.DEG.final.xls
- plants-836632-supplementary-proof/0721plants additional files/Table S8 CK-3d_vs_TM-3d.topGO_BP.xls
- plants-836632-supplementary-proof/0721plants additional files/Table S9 CK-3d_vs_TM-3d-1_TM-3d.topGO_CC.xls
