# Supplementary material for: Transcriptome Profiling Provides Molecular Insights into Auxin-Induced Adventitious Root Formation in Sugarcane (Saccharum spp. Interspecific Hybrids) Microshoots
Source: Plants (Basel). 2020 Jul 23;9(8):931. doi: 10.3390/plants9080931 (PMC7465322; doi:10.3390/plants9080931)
Supplement: Supplementary file 1 [file plants-09-00931-s001.zip › plants-836632-supplementary-proof/0721plants additional files/Table S1 AllSample_GC_Q.stat.xls]

#SampleID	ReadSum	BaseSum	GC(%)	Q20(%)	Q30(%)
CK-3d-1	36,019,108	10,805,732,400	53.86%	97.59%	93.45%
CK-3d-2	44,485,982	13,345,794,600	54.01%	97.57%	93.42%
CK-3d-3	40,982,584	12,294,775,200	53.80%	97.30%	92.85%
CK-7d-1	45,338,223	13,601,466,900	53.98%	97.47%	93.20%
CK-7d-2	47,982,315	14,394,694,500	54.38%	97.45%	93.20%
CK-7d-3	41,151,337	12,345,401,100	54.31%	97.64%	93.60%
TM-3d-1	44,738,983	13,421,694,900	54.28%	97.49%	93.23%
TM-3d-2	45,319,246	13,595,773,800	53.93%	97.42%	93.11%
TM-3d-3	46,238,460	13,871,538,000	53.97%	97.29%	92.80%
TM-7d-1	38,883,451	11,665,035,300	53.73%	97.49%	93.25%
TM-7d-2	37,424,872	11,227,461,600	54.37%	97.34%	92.92%
TM-7d-3	43,995,033	13,198,509,900	54.13%	97.28%	92.83%
