# Supplementary material for: Transcriptome Profiling Provides Molecular Insights into Auxin-Induced Adventitious Root Formation in Sugarcane (Saccharum spp. Interspecific Hybrids) Microshoots
Source: Plants (Basel). 2020 Jul 23;9(8):931. doi: 10.3390/plants9080931 (PMC7465322; doi:10.3390/plants9080931)
Supplement: Supplementary file 1 [file plants-09-00931-s001.zip › plants-836632-supplementary-proof/0721plants additional files/Table S10 CK-3d_vs_TM-3d.topGO_MF.xls]

GO.ID	Term	Annotated	Significant	Expected	KS
GO:0003700	sequence-specific DNA binding transcription factor activity	544	89	19.87	1.7e-21
GO:0020037	heme binding	485	58	17.72	5.9e-10
GO:0003824	catalytic activity	15118	486	552.31	1.3e-09
GO:0016709	oxidoreductase activity, acting on paired donors, with incorporation or reduction of molecular oxygen, NAD(P)H as one donor, and incorporation of one atom of oxygen	142	23	5.19	2.5e-09
GO:0008270	zinc ion binding	1263	65	46.14	3.0e-09
GO:0003677	DNA binding	1774	141	64.81	4.4e-09
GO:0005506	iron ion binding	368	46	13.44	7.7e-09
GO:0043565	sequence-specific DNA binding	409	49	14.94	7.2e-08
GO:0061630	ubiquitin protein ligase activity	175	12	6.39	9.0e-07
GO:0004674	protein serine/threonine kinase activity	1059	56	38.69	6.2e-06
GO:0004601	peroxidase activity	246	19	8.99	9.1e-06
GO:0000166	nucleotide binding	6189	147	226.1	2.8e-05
GO:0004812	aminoacyl-tRNA ligase activity	290	0	10.59	4.5e-05
GO:0003735	structural constituent of ribosome	1346	34	49.17	8.7e-05
GO:0046983	protein dimerization activity	394	32	14.39	0.00033
GO:0016491	oxidoreductase activity	2632	122	96.16	0.00050
GO:0001085	RNA polymerase II transcription factor binding	22	6	0.8	0.00059
GO:0016758	transferase activity, transferring hexosyl groups	505	51	18.45	0.00061
GO:0019899	enzyme binding	205	2	7.49	0.00062
GO:0080043	quercetin 3-O-glucosyltransferase activity	134	9	4.9	0.00068
GO:0080044	quercetin 7-O-glucosyltransferase activity	134	9	4.9	0.00068
GO:0005516	calmodulin binding	92	4	3.36	0.00077
GO:0016168	chlorophyll binding	30	0	1.1	0.00081
GO:0001228	RNA polymerase II transcription regulatory region sequence-specific DNA binding transcription factor activity involved in positive regulation of transcription	40	8	1.46	0.00098
GO:0016760	cellulose synthase (UDP-forming) activity	55	13	2.01	0.00100
GO:0016762	xyloglucan:xyloglucosyl transferase activity	36	12	1.32	0.00126
GO:0033926	glycopeptide alpha-N-acetylgalactosaminidase activity	9	0	0.33	0.00136
GO:0016538	cyclin-dependent protein serine/threonine kinase regulator activity	17	2	0.62	0.00138
GO:0016157	sucrose synthase activity	11	2	0.4	0.00141
GO:0005509	calcium ion binding	315	24	11.51	0.00144
GO:0008194	UDP-glycosyltransferase activity	332	35	12.13	0.00165
GO:0019829	cation-transporting ATPase activity	203	3	7.42	0.00177
GO:0004575	sucrose alpha-glucosidase activity	10	2	0.37	0.00181
GO:0016639	oxidoreductase activity, acting on the CH-NH2 group of donors, NAD or NADP as acceptor	25	0	0.91	0.00196
GO:0016829	lyase activity	645	21	23.56	0.00268
GO:0016620	oxidoreductase activity, acting on the aldehyde or oxo group of donors, NAD or NADP as acceptor	159	0	5.81	0.00276
GO:0046564	oxalate decarboxylase activity	18	5	0.66	0.00307
GO:0016705	oxidoreductase activity, acting on paired donors, with incorporation or reduction of molecular oxygen	319	44	11.65	0.00311
GO:0000977	RNA polymerase II regulatory region sequence-specific DNA binding	31	6	1.13	0.00323
GO:0033612	receptor serine/threonine kinase binding	11	0	0.4	0.00344
GO:0030246	carbohydrate binding	245	18	8.95	0.00355
GO:0030145	manganese ion binding	48	5	1.75	0.00357
GO:0005200	structural constituent of cytoskeleton	88	1	3.21	0.00372
GO:0004849	uridine kinase activity	18	0	0.66	0.00382
GO:0004737	pyruvate decarboxylase activity	6	4	0.22	0.00389
GO:0016279	protein-lysine N-methyltransferase activity	32	0	1.17	0.00431
GO:0003843	1,3-beta-D-glucan synthase activity	11	0	0.4	0.00444
GO:0016462	pyrophosphatase activity	1765	18	64.48	0.00452
GO:0042393	histone binding	48	0	1.75	0.00475
GO:0051213	dioxygenase activity	182	19	6.65	0.00509
GO:0003712	transcription cofactor activity	83	5	3.03	0.00515
GO:0044769	ATPase activity, coupled to transmembrane movement of ions, rotational mechanism	99	0	3.62	0.00562
GO:0046872	metal ion binding	3880	241	141.75	0.00597
GO:0045735	nutrient reservoir activity	19	5	0.69	0.00623
GO:0048029	monosaccharide binding	27	5	0.99	0.00656
GO:0005528	FK506 binding	17	0	0.62	0.00672
GO:0009931	calcium-dependent protein serine/threonine kinase activity	49	2	1.79	0.00696
GO:0008519	ammonium transmembrane transporter activity	15	1	0.55	0.00712
GO:0004857	enzyme inhibitor activity	91	8	3.32	0.00762
GO:0003682	chromatin binding	80	6	2.92	0.00770
GO:0043621	protein self-association	12	0	0.44	0.00823
GO:0060090	binding, bridging	15	0	0.55	0.00864
GO:0016616	oxidoreductase activity, acting on the CH-OH group of donors, NAD or NADP as acceptor	270	10	9.86	0.00913
GO:0004332	fructose-bisphosphate aldolase activity	20	1	0.73	0.00963
GO:0031418	L-ascorbic acid binding	16	3	0.58	0.01024
GO:0017111	nucleoside-triphosphatase activity	1692	17	61.81	0.01026
GO:0019202	amino acid kinase activity	9	0	0.33	0.01029
GO:0005515	protein binding	1864	66	68.1	0.01043
GO:0003964	RNA-directed DNA polymerase activity	100	1	3.65	0.01052
GO:0016874	ligase activity	850	12	31.05	0.01104
GO:0015168	glycerol transmembrane transporter activity	30	3	1.1	0.01154
GO:0005372	water transmembrane transporter activity	30	3	1.1	0.01154
GO:0015250	water channel activity	30	3	1.1	0.01154
GO:0015254	glycerol channel activity	30	3	1.1	0.01154
GO:0000975	regulatory region DNA binding	74	13	2.7	0.01170
GO:0015078	hydrogen ion transmembrane transporter activity	225	1	8.22	0.01321
GO:0004075	biotin carboxylase activity	30	0	1.1	0.01368
GO:0003951	NAD+ kinase activity	33	1	1.21	0.01426
GO:0042736	NADH kinase activity	30	1	1.1	0.01439
GO:0003714	transcription corepressor activity	24	4	0.88	0.01450
GO:0004435	phosphatidylinositol phospholipase C activity	9	0	0.33	0.01479
GO:0004629	phospholipase C activity	9	0	0.33	0.01479
GO:0004521	endoribonuclease activity	80	2	2.92	0.01493
GO:0042349	guiding stereospecific synthesis activity	27	7	0.99	0.01495
GO:0004022	alcohol dehydrogenase (NAD) activity	16	6	0.58	0.01500
GO:0004020	adenylylsulfate kinase activity	7	1	0.26	0.01541
GO:0008233	peptidase activity	1008	21	36.83	0.01570
GO:0004540	ribonuclease activity	102	3	3.73	0.01586
GO:0001067	regulatory region nucleic acid binding	75	13	2.74	0.01661
GO:0008260	3-oxoacid CoA-transferase activity	9	0	0.33	0.01661
GO:0019706	protein-cysteine S-palmitoyltransferase activity	46	0	1.68	0.01711
GO:0019707	protein-cysteine S-acyltransferase activity	46	0	1.68	0.01711
GO:0019200	carbohydrate kinase activity	62	8	2.27	0.01719
GO:0008375	acetylglucosaminyltransferase activity	43	4	1.57	0.01745
GO:0004364	glutathione transferase activity	86	5	3.14	0.01895
GO:0051540	metal cluster binding	258	3	9.43	0.01956
GO:0051536	iron-sulfur cluster binding	258	3	9.43	0.01956
GO:0016409	palmitoyltransferase activity	51	0	1.86	0.01970
GO:0044212	transcription regulatory region DNA binding	73	13	2.67	0.02001
GO:0030674	protein binding, bridging	13	0	0.47	0.02008
GO:0015037	peptide disulfide oxidoreductase activity	10	0	0.37	0.02030
GO:0015038	glutathione disulfide oxidoreductase activity	10	0	0.37	0.02030
GO:0016891	endoribonuclease activity, producing 5'-phosphomonoesters	65	1	2.37	0.02046
GO:0003872	6-phosphofructokinase activity	26	6	0.95	0.02069
GO:0016885	ligase activity, forming carbon-carbon bonds	28	0	1.02	0.02088
GO:0016836	hydro-lyase activity	177	1	6.47	0.02147
GO:0004143	diacylglycerol kinase activity	14	0	0.51	0.02147
GO:0046912	transferase activity, transferring acyl groups, acyl groups converted into alkyl on transfer	66	2	2.41	0.02159
GO:0034061	DNA polymerase activity	125	1	4.57	0.02290
GO:0019842	vitamin binding	75	9	2.74	0.02294
GO:0008443	phosphofructokinase activity	32	6	1.17	0.02367
GO:0004590	orotidine-5'-phosphate decarboxylase activity	10	0	0.37	0.02371
GO:0004588	orotate phosphoribosyltransferase activity	10	0	0.37	0.02371
GO:0044389	small conjugating protein ligase binding	67	0	2.45	0.02549
GO:0031625	ubiquitin protein ligase binding	67	0	2.45	0.02549
GO:0004525	ribonuclease III activity	12	0	0.44	0.02586
GO:0032296	double-stranded RNA-specific ribonuclease activity	12	0	0.44	0.02586
GO:0003725	double-stranded RNA binding	15	0	0.55	0.02649
GO:0004298	threonine-type endopeptidase activity	78	0	2.85	0.02774
GO:0070003	threonine-type peptidase activity	78	0	2.85	0.02774
GO:0004842	ubiquitin-protein transferase activity	343	18	12.53	0.02798
GO:0004683	calmodulin-dependent protein kinase activity	53	2	1.94	0.02813
GO:0008514	organic anion transmembrane transporter activity	162	9	5.92	0.02835
GO:0031406	carboxylic acid binding	98	8	3.58	0.02883
GO:0043177	organic acid binding	98	8	3.58	0.02883
GO:0031409	pigment binding	18	0	0.66	0.02904
GO:0008378	galactosyltransferase activity	33	3	1.21	0.02916
GO:0004362	glutathione-disulfide reductase activity	6	0	0.22	0.02968
GO:0015075	ion transmembrane transporter activity	721	23	26.34	0.02988
GO:0015144	carbohydrate transmembrane transporter activity	89	5	3.25	0.03048
GO:0046961	proton-transporting ATPase activity, rotational mechanism	77	0	2.81	0.03107
GO:0004190	aspartic-type endopeptidase activity	125	8	4.57	0.03171
GO:0070001	aspartic-type peptidase activity	125	8	4.57	0.03171
GO:0008410	CoA-transferase activity	14	0	0.51	0.03216
GO:0004823	leucine-tRNA ligase activity	14	0	0.51	0.03434
GO:0090447	glycerol-3-phosphate 2-O-acyltransferase activity	11	1	0.4	0.03516
GO:0046933	proton-transporting ATP synthase activity, rotational mechanism	50	0	1.83	0.03613
GO:0016747	transferase activity, transferring acyl groups other than amino-acyl groups	424	20	15.49	0.03646
GO:0022891	substrate-specific transmembrane transporter activity	859	29	31.38	0.03662
GO:0016893	endonuclease activity, active with either ribo- or deoxyribonucleic acids and producing 5'-phosphomonoesters	72	1	2.63	0.03690
GO:0004337	geranyltranstransferase activity	6	0	0.22	0.03770
GO:1901476	carbohydrate transporter activity	90	5	3.29	0.03800
GO:0045330	aspartyl esterase activity	16	2	0.58	0.03800
GO:0030599	pectinesterase activity	16	2	0.58	0.03800
GO:0034212	peptide N-acetyltransferase activity	32	0	1.17	0.03832
GO:0004519	endonuclease activity	142	2	5.19	0.03878
GO:0016421	CoA carboxylase activity	25	0	0.91	0.03947
GO:0015171	amino acid transmembrane transporter activity	131	9	4.79	0.04212
GO:0004640	phosphoribosylanthranilate isomerase activity	6	0	0.22	0.04273
GO:0004066	asparagine synthase (glutamine-hydrolyzing) activity	28	7	1.02	0.04473
GO:0005484	SNAP receptor activity	34	0	1.24	0.04495
GO:0009055	electron carrier activity	209	8	7.64	0.04513
GO:0015077	monovalent inorganic cation transmembrane transporter activity	303	4	11.07	0.04670
GO:0016624	oxidoreductase activity, acting on the aldehyde or oxo group of donors, disulfide as acceptor	51	0	1.86	0.04719
GO:0061733	peptide-lysine-N-acetyltransferase activ...	20	0	0.73	0.04720
GO:0004402	histone acetyltransferase activity	20	0	0.73	0.04720
GO:0016835	carbon-oxygen lyase activity	231	2	8.44	0.04725
GO:0008289	lipid binding	188	10	6.87	0.04857
GO:0003989	acetyl-CoA carboxylase activity	19	0	0.69	0.04912
GO:0005544	calcium-dependent phospholipid binding	19	1	0.69	0.04922
GO:0016209	antioxidant activity	296	19	10.81	0.05011
GO:0008409	5'-3' exonuclease activity	14	0	0.51	0.05121
GO:0015266	protein channel activity	20	1	0.73	0.05219
GO:0005215	transporter activity	1492	47	54.51	0.05261
GO:0043139	5'-3' DNA helicase activity	13	0	0.47	0.05262
GO:0033897	ribonuclease T2 activity	6	1	0.22	0.05271
GO:0016805	dipeptidase activity	6	0	0.22	0.05337
GO:0016635	oxidoreductase activity, acting on the CH-CH group of donors, quinone or related compound as acceptor	25	0	0.91	0.05348
GO:0004497	monooxygenase activity	281	38	10.27	0.05360
GO:0019787	small conjugating protein transferase activity	348	18	12.71	0.05423
GO:0004612	phosphoenolpyruvate carboxykinase (ATP) activity	14	1	0.51	0.05465
GO:0004815	aspartate-tRNA ligase activity	10	0	0.37	0.05490
GO:0004650	polygalacturonase activity	20	2	0.73	0.05506
GO:0004425	indole-3-glycerol-phosphate synthase activity	6	0	0.22	0.05566
GO:0016903	oxidoreductase activity, acting on the aldehyde or oxo group of donors	231	0	8.44	0.05602
GO:0016706	oxidoreductase activity, acting on paired donors, with incorporation or reduction of molecular oxygen, 2-oxoglutarate as one donor, and incorporation of one atom each of oxygen into both donors	17	3	0.62	0.05774
GO:0008121	ubiquinol-cytochrome-c reductase activity	12	0	0.44	0.05829
GO:0016681	oxidoreductase activity, acting on diphenols and related substances as donors, cytochrome as acceptor	12	0	0.44	0.05829
GO:0022857	transmembrane transporter activity	1132	40	41.36	0.05851
GO:1901618	organic hydroxy compound transmembrane transporter activity	41	3	1.5	0.05908
GO:0015665	alcohol transmembrane transporter activity	41	3	1.5	0.05908
GO:0004029	aldehyde dehydrogenase (NAD) activity	35	0	1.28	0.05969
GO:0008509	anion transmembrane transporter activity	211	12	7.71	0.06043
GO:0004821	histidine-tRNA ligase activity	8	0	0.29	0.06137
GO:0004252	serine-type endopeptidase activity	116	4	4.24	0.06171
GO:0051015	actin filament binding	15	0	0.55	0.06192
GO:0045181	glutamate synthase activity, NAD(P)H as acceptor	8	0	0.29	0.06199
GO:0004596	peptide alpha-N-acetyltransferase activity	12	0	0.44	0.06211
GO:0051082	unfolded protein binding	343	7	12.53	0.06271
GO:0015166	polyol transmembrane transporter activity	39	3	1.42	0.06337
GO:0016721	oxidoreductase activity, acting on superoxide radicals as acceptor	13	0	0.47	0.06530
GO:0004784	superoxide dismutase activity	13	0	0.47	0.06530
GO:0047262	polygalacturonate 4-alpha-galacturonosyltransferase activity	19	0	0.69	0.06568
GO:0043141	ATP-dependent 5'-3' DNA helicase activity	12	0	0.44	0.06600
GO:0036442	hydrogen-exporting ATPase activity	99	0	3.62	0.06666
GO:0042500	aspartic endopeptidase activity, intramembrane cleaving	6	0	0.22	0.06694
GO:0004826	phenylalanine-tRNA ligase activity	12	0	0.44	0.06700
GO:0046943	carboxylic acid transmembrane transporter activity	147	9	5.37	0.06806
GO:0005525	GTP binding	738	6	26.96	0.06810
GO:0032561	guanyl ribonucleotide binding	738	6	26.96	0.06810
GO:0005102	receptor binding	25	1	0.91	0.06912
GO:0002020	protease binding	6	0	0.22	0.06920
GO:0042803	protein homodimerization activity	69	11	2.52	0.07138
GO:0008172	S-methyltransferase activity	21	0	0.77	0.07231
GO:0015095	magnesium ion transmembrane transporter activity	15	0	0.55	0.07328
GO:0004794	L-threonine ammonia-lyase activity	6	0	0.22	0.07416
GO:0004478	methionine adenosyltransferase activity	34	1	1.24	0.07493
GO:0010427	abscisic acid binding	8	3	0.29	0.07494
GO:0004386	helicase activity	389	0	14.21	0.07526
GO:0000295	adenine nucleotide transmembrane transporter activity	12	0	0.44	0.07550
GO:0005346	purine ribonucleotide transmembrane transporter activity	12	0	0.44	0.07550
GO:0015211	purine nucleoside transmembrane transporter activity	12	0	0.44	0.07550
GO:0005342	organic acid transmembrane transporter activity	148	9	5.41	0.07679
GO:0008236	serine-type peptidase activity	204	7	7.45	0.07696
GO:0017171	serine hydrolase activity	204	7	7.45	0.07696
GO:0019001	guanyl nucleotide binding	751	6	27.44	0.07759
GO:0004611	phosphoenolpyruvate carboxykinase activity	43	1	1.57	0.07932
GO:0044390	small protein conjugating enzyme binding	21	0	0.77	0.08168
GO:0031624	ubiquitin conjugating enzyme binding	21	0	0.77	0.08168
GO:0015079	potassium ion transmembrane transporter activity	59	2	2.16	0.08218
GO:0004832	valine-tRNA ligase activity	15	0	0.55	0.08416
GO:0016810	hydrolase activity, acting on carbon-nitrogen (but not peptide) bonds	132	2	4.82	0.08551
GO:0016731	oxidoreductase activity, acting on iron-sulfur proteins as donors, NAD or NADP as acceptor	6	0	0.22	0.08686
GO:0003713	transcription coactivator activity	32	1	1.17	0.08696
GO:0016040	glutamate synthase (NADH) activity	7	0	0.26	0.08777
GO:0070283	radical SAM enzyme activity	7	0	0.26	0.08805
GO:0008374	O-acyltransferase activity	75	5	2.74	0.08838
GO:0015035	protein disulfide oxidoreductase activity	72	3	2.63	0.08856
GO:0000149	SNARE binding	47	0	1.72	0.08903
GO:0016627	oxidoreductase activity, acting on the CH-CH group of donors	199	3	7.27	0.09008
GO:0015930	glutamate synthase activity	11	0	0.4	0.09040
GO:0016668	oxidoreductase activity, acting on a sulfur group of donors, NAD(P) as acceptor	58	0	2.12	0.09105
GO:0004749	ribose phosphate diphosphokinase activity	13	0	0.47	0.09120
GO:0045502	dynein binding	21	0	0.77	0.09160
GO:0016149	translation release factor activity, codon specific	16	1	0.58	0.09310
GO:0016208	AMP binding	8	0	0.29	0.09564
GO:0004420	hydroxymethylglutaryl-CoA reductase (NADPH) activity	11	1	0.4	0.09592
GO:0001104	RNA polymerase II transcription cofactor activity	20	1	0.73	0.10064
GO:0004702	receptor signaling protein serine/threonine kinase activity	88	4	3.21	0.10094
GO:0035639	purine ribonucleoside triphosphate binding	4366	127	159.5	0.10153
GO:0000049	tRNA binding	39	0	1.42	0.10199
GO:0001664	G-protein coupled receptor binding	10	0	0.37	0.10283
GO:0022890	inorganic cation transmembrane transporter activity	413	7	15.09	0.10330
GO:0005249	voltage-gated potassium channel activity	20	2	0.73	0.10412
GO:0004088	carbamoyl-phosphate synthase (glutamine-hydrolyzing) activity	15	0	0.55	0.10471
GO:0000982	RNA polymerase II core promoter proximal region sequence-specific DNA binding transcription factor activity	13	0	0.47	0.10505
GO:0043169	cation binding	3921	243	143.25	0.10507
GO:0004352	glutamate dehydrogenase (NAD+) activity	8	0	0.29	0.10521
GO:0015291	secondary active transmembrane transporter activity	198	6	7.23	0.10681
GO:0008536	Ran GTPase binding	24	0	0.88	0.10690
GO:0015036	disulfide oxidoreductase activity	81	3	2.96	0.10721
GO:0051920	peroxiredoxin activity	21	0	0.77	0.10747
GO:0008177	succinate dehydrogenase (ubiquinone) activity	19	0	0.69	0.10807
GO:0000155	phosphorelay sensor kinase activity	22	2	0.8	0.10833
GO:0043531	ADP binding	203	7	7.42	0.11071
GO:0016774	phosphotransferase activity, carboxyl group as acceptor	37	0	1.35	0.11074
GO:0019210	kinase inhibitor activity	9	0	0.33	0.11326
GO:0016765	transferase activity, transferring alkyl or aryl (other than methyl) groups	191	6	6.98	0.11350
GO:0016730	oxidoreductase activity, acting on iron-sulfur proteins as donors	8	0	0.29	0.11465
GO:0015923	mannosidase activity	34	2	1.24	0.11917
GO:0004751	ribose-5-phosphate isomerase activity	6	0	0.22	0.12228
GO:0004722	protein serine/threonine phosphatase activity	95	11	3.47	0.12256
GO:0015216	purine nucleotide transmembrane transporter activity	13	0	0.47	0.12422
GO:0018024	histone-lysine N-methyltransferase activity	24	0	0.88	0.12453
GO:0003916	DNA topoisomerase activity	28	0	1.02	0.12551
GO:0016814	hydrolase activity, acting on carbon-nitrogen (but not peptide) bonds, in cyclic amidines	37	0	1.35	0.12670
GO:0003779	actin binding	75	1	2.74	0.12929
GO:0001077	RNA polymerase II core promoter proximal region sequence-specific DNA binding transcription factor activity involved in positive regulation of transcription	9	0	0.33	0.12931
GO:0035173	histone kinase activity	7	0	0.26	0.13084
GO:0016783	sulfurtransferase activity	22	0	0.8	0.13108
GO:0031419	cobalamin binding	15	0	0.55	0.13247
GO:0051539	4 iron, 4 sulfur cluster binding	110	1	4.02	0.13293
GO:0046910	pectinesterase inhibitor activity	11	2	0.4	0.13341
GO:0016773	phosphotransferase activity, alcohol group as acceptor	1818	92	66.42	0.13370
GO:0003935	GTP cyclohydrolase II activity	7	0	0.26	0.13671
GO:0047334	diphosphate-fructose-6-phosphate 1-phosphotransferase activity	6	2	0.22	0.13744
GO:0070180	large ribosomal subunit rRNA binding	25	1	0.91	0.13760
GO:0004333	fumarate hydratase activity	18	0	0.66	0.13817
GO:0042285	xylosyltransferase activity	11	1	0.4	0.13878
GO:0016748	succinyltransferase activity	15	0	0.55	0.14040
GO:0016887	ATPase activity	965	9	35.25	0.14049
GO:0051119	sugar transmembrane transporter activity	56	2	2.05	0.14078
GO:0050661	NADP binding	88	2	3.21	0.14212
GO:0016880	acid-ammonia (or amide) ligase activity	17	1	0.62	0.14430
GO:0004356	glutamate-ammonia ligase activity	17	1	0.62	0.14430
GO:0016211	ammonia ligase activity	17	1	0.62	0.14430
GO:0004645	phosphorylase activity	17	0	0.62	0.14506
GO:0003676	nucleic acid binding	4413	174	161.22	0.14506
GO:0008865	fructokinase activity	8	1	0.29	0.14547
GO:0042802	identical protein binding	149	17	5.44	0.14613
GO:0008324	cation transmembrane transporter activity	505	10	18.45	0.14654
GO:0005337	nucleoside transmembrane transporter activity	16	0	0.58	0.14701
GO:0009678	hydrogen-translocating pyrophosphatase activity	23	1	0.84	0.14805
GO:0015267	channel activity	114	8	4.16	0.14860
GO:0022803	passive transmembrane transporter activity	114	8	4.16	0.14860
GO:0045503	dynein light chain binding	15	0	0.55	0.14977
GO:0008113	peptide-methionine (S)-S-oxide reductase activity	7	0	0.26	0.15022
GO:0031071	cysteine desulfurase activity	7	0	0.26	0.15085
GO:0005093	Rab GDP-dissociation inhibitor activity	13	0	0.47	0.15139
GO:0071949	FAD binding	22	0	0.8	0.15223
GO:0019900	kinase binding	39	1	1.42	0.15348
GO:0016161	beta-amylase activity	10	1	0.37	0.15355
GO:0008138	protein tyrosine/serine/threonine phosphatase activity	23	0	0.84	0.15430
GO:0030248	cellulose binding	10	0	0.37	0.15607
GO:0004514	nicotinate-nucleotide diphosphorylase (carboxylating) activity	6	0	0.22	0.15890
GO:0005057	receptor signaling protein activity	110	6	4.02	0.15902
GO:0019840	isoprenoid binding	10	3	0.37	0.16056
GO:0016621	cinnamoyl-CoA reductase activity	6	0	0.22	0.16074
GO:0004591	oxoglutarate dehydrogenase (succinyl-transferring) activity	17	0	0.62	0.16106
GO:0003746	translation elongation factor activity	187	3	6.83	0.16297
GO:0008320	protein transmembrane transporter activity	34	1	1.24	0.16463
GO:0022884	macromolecule transmembrane transporter activity	34	1	1.24	0.16463
GO:0032135	DNA insertion or deletion binding	6	0	0.22	0.16516
GO:0000104	succinate dehydrogenase activity	31	0	1.13	0.16518
GO:0004457	lactate dehydrogenase activity	6	1	0.22	0.16687
GO:0004707	MAP kinase activity	43	1	1.57	0.16697
GO:0004613	phosphoenolpyruvate carboxykinase (GTP) activity	11	0	0.4	0.16758
GO:0030060	L-malate dehydrogenase activity	21	2	0.77	0.16759
GO:0003987	acetate-CoA ligase activity	9	0	0.33	0.17036
GO:0015932	nucleobase-containing compound transmembrane transporter activity	22	0	0.8	0.17107
GO:0000217	DNA secondary structure binding	14	0	0.51	0.17297
GO:0036094	small molecule binding	6362	161	232.43	0.17408
GO:0046982	protein heterodimerization activity	133	1	4.86	0.17450
GO:0035174	histone serine kinase activity	6	0	0.22	0.17496
GO:0004825	methionine-tRNA ligase activity	10	0	0.37	0.17771
GO:0004774	succinate-CoA ligase activity	10	0	0.37	0.17833
GO:0004775	succinate-CoA ligase (ADP-forming) activity	10	0	0.37	0.17833
GO:0003678	DNA helicase activity	85	0	3.11	0.17881
GO:0004421	hydroxymethylglutaryl-CoA synthase activity	9	0	0.33	0.17929
GO:0004747	ribokinase activity	8	0	0.29	0.18102
GO:0022892	substrate-specific transporter activity	988	29	36.09	0.18351
GO:0004824	lysine-tRNA ligase activity	11	0	0.4	0.18431
GO:0015215	nucleotide transmembrane transporter activity	17	0	0.62	0.18538
GO:0032182	small conjugating protein binding	41	0	1.5	0.18593
GO:0032451	demethylase activity	6	1	0.22	0.18724
GO:0004830	tryptophan-tRNA ligase activity	8	0	0.29	0.18735
GO:0004559	alpha-mannosidase activity	24	0	0.88	0.18786
GO:0052736	beta-glucanase activity	9	0	0.33	0.18794
GO:0004814	arginine-tRNA ligase activity	14	0	0.51	0.18798
GO:0004089	carbonate dehydratase activity	14	0	0.51	0.18832
GO:0004512	inositol-3-phosphate synthase activity	15	0	0.55	0.18948
GO:0098599	palmitoyl hydrolase activity	7	0	0.26	0.18988
GO:0004809	tRNA (guanine-N2-)-methyltransferase activity	10	0	0.37	0.19097
GO:0004427	inorganic diphosphatase activity	39	1	1.42	0.19123
GO:0005047	signal recognition particle binding	12	0	0.44	0.19156
GO:0000976	transcription regulatory region sequence-specific DNA binding	47	8	1.72	0.19165
GO:0008446	GDP-mannose 4,6-dehydratase activity	8	0	0.29	0.19181
GO:0003994	aconitate hydratase activity	32	0	1.17	0.19203
GO:0030976	thiamine pyrophosphate binding	33	6	1.21	0.19229
GO:0030623	U5 snRNA binding	14	0	0.51	0.19260
GO:0008417	fucosyltransferase activity	11	1	0.4	0.19292
GO:0016877	ligase activity, forming carbon-sulfur bonds	57	0	2.08	0.19562
GO:0002161	aminoacyl-tRNA editing activity	53	0	1.94	0.19574
GO:0008556	potassium-transporting ATPase activity	9	0	0.33	0.19626
GO:0005391	sodium:potassium-exchanging ATPase activity	9	0	0.33	0.19626
GO:0015662	ATPase activity, coupled to transmembrane movement of ions, phosphorylative mechanism	81	1	2.96	0.19697
GO:0022838	substrate-specific channel activity	92	7	3.36	0.19757
GO:0043015	gamma-tubulin binding	6	0	0.22	0.19892
GO:0003924	GTPase activity	419	5	15.31	0.20134
GO:0016833	oxo-acid-lyase activity	18	1	0.66	0.20648
GO:0017150	tRNA dihydrouridine synthase activity	8	0	0.29	0.20739
GO:0004553	hydrolase activity, hydrolyzing O-glycosyl compounds	425	26	15.53	0.20962
GO:0004864	protein phosphatase inhibitor activity	11	3	0.4	0.21072
GO:0019212	phosphatase inhibitor activity	11	3	0.4	0.21072
GO:0016842	amidine-lyase activity	8	0	0.29	0.21182
GO:0005267	potassium channel activity	22	2	0.8	0.21186
GO:0022843	voltage-gated cation channel activity	22	2	0.8	0.21186
GO:0019901	protein kinase binding	38	1	1.39	0.21206
GO:0003774	motor activity	126	3	4.6	0.21287
GO:0005388	calcium-transporting ATPase activity	41	1	1.5	0.21396
GO:0004872	receptor activity	61	7	2.23	0.21405
GO:0004557	alpha-galactosidase activity	11	2	0.4	0.21585
GO:0016878	acid-thiol ligase activity	25	0	0.91	0.21619
GO:0046914	transition metal ion binding	1882	131	68.76	0.21833
GO:0003933	GTP cyclohydrolase activity	10	0	0.37	0.21865
GO:0008061	chitin binding	21	2	0.77	0.21944
GO:0016453	C-acetyltransferase activity	11	0	0.4	0.22102
GO:0001871	pattern binding	102	3	3.73	0.22110
GO:0030247	polysaccharide binding	102	3	3.73	0.22110
GO:0003942	N-acetyl-gamma-glutamyl-phosphate reductase activity	6	0	0.22	0.22185
GO:0016417	S-acyltransferase activity	64	0	2.34	0.22273
GO:0042084	5-methyltetrahydrofolate-dependent methyltransferase activity	13	0	0.47	0.22310
GO:0008705	methionine synthase activity	13	0	0.47	0.22310
GO:0004860	protein kinase inhibitor activity	8	0	0.29	0.22315
GO:0051903	S-(hydroxymethyl)glutathione dehydrogenase activity	8	0	0.29	0.22567
GO:0097472	cyclin-dependent protein kinase activity	9	0	0.33	0.22771
GO:0050242	pyruvate, phosphate dikinase activity	6	0	0.22	0.23050
GO:0004329	formate-tetrahydrofolate ligase activity	10	0	0.37	0.23116
GO:0060089	molecular transducer activity	219	15	8	0.23117
GO:0005524	ATP binding	3640	122	132.98	0.23150
GO:0050136	NADH dehydrogenase (quinone) activity	49	0	1.79	0.23322
GO:0051020	GTPase binding	54	1	1.97	0.23400
GO:0016818	hydrolase activity, acting on acid anhydrides, in phosphorus-containing anhydrides	1772	18	64.74	0.23482
GO:0016423	tRNA (guanine) methyltransferase activity	16	0	0.58	0.23501
GO:0052692	raffinose alpha-galactosidase activity	9	2	0.33	0.23524
GO:0019239	deaminase activity	21	0	0.77	0.23732
GO:0016405	CoA-ligase activity	23	0	0.84	0.23960
GO:0004523	RNA-DNA hybrid ribonuclease activity	41	0	1.5	0.24111
GO:0016841	ammonia-lyase activity	32	2	1.17	0.24273
GO:0004030	aldehyde dehydrogenase [NAD(P)+] activity	13	0	0.47	0.24322
GO:0043130	ubiquitin binding	36	0	1.32	0.24467
GO:0052716	hydroquinone:oxygen oxidoreductase activity	25	4	0.91	0.24647
GO:0005347	ATP transmembrane transporter activity	7	0	0.26	0.24674
GO:0015217	ADP transmembrane transporter activity	7	0	0.26	0.24674
GO:0005471	ATP:ADP antiporter activity	7	0	0.26	0.24674
GO:0001076	RNA polymerase II transcription factor binding transcription factor activity	23	1	0.84	0.24697
GO:0004791	thioredoxin-disulfide reductase activity	11	0	0.4	0.24739
GO:0016408	C-acyltransferase activity	26	0	0.95	0.24769
GO:0003938	IMP dehydrogenase activity	7	0	0.26	0.24828
GO:0004351	glutamate decarboxylase activity	7	0	0.26	0.24886
GO:0031683	G-protein beta/gamma-subunit complex binding	18	0	0.66	0.24909
GO:0005244	voltage-gated ion channel activity	38	3	1.39	0.24932
GO:0022832	voltage-gated channel activity	38	3	1.39	0.24932
GO:0050664	oxidoreductase activity, acting on NAD(P)H, oxygen as acceptor	9	0	0.33	0.24962
GO:0017056	structural constituent of nuclear pore	21	1	0.77	0.25054
GO:0016722	oxidoreductase activity, oxidizing metal ions	45	6	1.64	0.25059
GO:0016652	oxidoreductase activity, acting on NAD(P)H, NAD(P) as acceptor	6	0	0.22	0.25169
GO:0016788	hydrolase activity, acting on ester bonds	959	38	35.04	0.25351
GO:0008137	NADH dehydrogenase (ubiquinone) activity	48	0	1.75	0.25490
GO:0008242	omega peptidase activity	9	2	0.33	0.25992
GO:0004829	threonine-tRNA ligase activity	15	0	0.55	0.26051
GO:0003860	3-hydroxyisobutyryl-CoA hydrolase activity	8	0	0.29	0.26100
GO:0015175	neutral amino acid transmembrane transporter activity	10	0	0.37	0.26126
GO:0005254	chloride channel activity	10	1	0.37	0.26160
GO:0005247	voltage-gated chloride channel activity	10	1	0.37	0.26160
GO:0004455	ketol-acid reductoisomerase activity	8	0	0.29	0.26358
GO:0015245	fatty acid transporter activity	7	0	0.26	0.26381
GO:0090599	alpha-glucosidase activity	14	2	0.51	0.26427
GO:0004618	phosphoglycerate kinase activity	25	0	0.91	0.26633
GO:0016702	oxidoreductase activity, acting on single donors with incorporation of molecular oxygen, incorporation of two atoms of oxygen	65	7	2.37	0.26734
GO:0016892	endoribonuclease activity, producing 3'-phosphomonoesters	8	1	0.29	0.26801
GO:0008898	S-adenosylmethionine-homocysteine S-methyltransferase activity	12	0	0.44	0.26935
GO:0016751	S-succinyltransferase activity	10	0	0.37	0.27021
GO:0004149	dihydrolipoyllysine-residue succinyltransferase activity	10	0	0.37	0.27021
GO:0004693	cyclin-dependent protein serine/threonine kinase activity	8	0	0.29	0.27069
GO:0004527	exonuclease activity	72	1	2.63	0.27153
GO:0004518	nuclease activity	221	4	8.07	0.27371
GO:0015293	symporter activity	57	2	2.08	0.27385
GO:0004801	sedoheptulose-7-phosphate:D-glyceraldehyde-3-phosphate glyceronetransferase activity	6	0	0.22	0.27438
GO:0030337	DNA polymerase processivity factor activity	7	0	0.26	0.27479
GO:0017070	U6 snRNA binding	18	0	0.66	0.27547
GO:0004871	signal transducer activity	209	12	7.64	0.27611
GO:1901505	carbohydrate derivative transporter activity	30	0	1.1	0.27638
GO:0016757	transferase activity, transferring glycosyl groups	690	60	25.21	0.27734
GO:0042054	histone methyltransferase activity	34	0	1.24	0.27782
GO:1901681	sulfur compound binding	74	6	2.7	0.27819
GO:0016742	hydroxymethyl-, formyl- and related transferase activity	36	0	1.32	0.27915
GO:0016861	intramolecular oxidoreductase activity, interconverting aldoses and ketoses	46	0	1.68	0.27978
GO:0004449	isocitrate dehydrogenase (NAD+) activity	12	0	0.44	0.28051
GO:0031072	heat shock protein binding	41	4	1.5	0.28198
GO:0008239	dipeptidyl-peptidase activity	7	0	0.26	0.28316
GO:0004474	malate synthase activity	6	2	0.22	0.28318
GO:0003899	DNA-directed RNA polymerase activity	134	0	4.9	0.28402
GO:0016615	malate dehydrogenase activity	61	2	2.23	0.28424
GO:0030742	GTP-dependent protein binding	6	0	0.22	0.28640
GO:0042826	histone deacetylase binding	6	0	0.22	0.28640
GO:0004827	proline-tRNA ligase activity	11	0	0.4	0.28815
GO:0004499	N,N-dimethylaniline monooxygenase activity	16	1	0.58	0.28858
GO:0042625	ATPase activity, coupled to transmembrane movement of ions	212	3	7.75	0.28903
GO:0015405	P-P-bond-hydrolysis-driven transmembrane transporter activity	385	8	14.07	0.28942
GO:0015399	primary active transmembrane transporter activity	385	8	14.07	0.28942
GO:0016418	S-acetyltransferase activity	8	0	0.29	0.29061
GO:0004491	methylmalonate-semialdehyde dehydrogenase (acylating) activity	18	0	0.66	0.29118
GO:0004818	glutamate-tRNA ligase activity	13	0	0.47	0.29193
GO:0004813	alanine-tRNA ligase activity	8	0	0.29	0.29204
GO:0001159	core promoter proximal region DNA binding	7	0	0.26	0.29219
GO:0000987	core promoter proximal region sequence-specific DNA binding	7	0	0.26	0.29219
GO:0016820	hydrolase activity, acting on acid anhydrides, catalyzing transmembrane movement of substances	375	7	13.7	0.29271
GO:0003688	DNA replication origin binding	15	0	0.55	0.29388
GO:0004713	protein tyrosine kinase activity	22	1	0.8	0.29553
GO:0004451	isocitrate lyase activity	6	0	0.22	0.29576
GO:0003871	5-methyltetrahydropteroyltriglutamate-homocysteine S-methyltransferase activity	7	0	0.26	0.29594
GO:0042085	5-methyltetrahydropteroyltri-L-glutamate-dependent methyltransferase activity	7	0	0.26	0.29594
GO:0001882	nucleoside binding	4599	134	168.02	0.29708
GO:0016701	oxidoreductase activity, acting on single donors with incorporation of molecular oxygen	85	8	3.11	0.29739
GO:0022836	gated channel activity	47	3	1.72	0.29882
GO:0052861	glucan endo-1,3-beta-glucanase activity, C-3 substituted reducing group	6	0	0.22	0.29988
GO:0032549	ribonucleoside binding	4598	134	167.98	0.30145
GO:0016651	oxidoreductase activity, acting on NAD(P)H	170	0	6.21	0.30149
GO:0016597	amino acid binding	67	2	2.45	0.30184
GO:0016832	aldehyde-lyase activity	39	2	1.42	0.30348
GO:0097602	cullin family protein binding	7	0	0.26	0.30429
GO:0017076	purine nucleotide binding	4600	134	168.05	0.30804
GO:0016781	phosphotransferase activity, paired acceptors	8	0	0.29	0.30940
GO:0005345	purine nucleobase transmembrane transporter activity	8	0	0.29	0.31064
GO:0015205	nucleobase transmembrane transporter activity	8	0	0.29	0.31064
GO:0016684	oxidoreductase activity, acting on peroxide as acceptor	257	19	9.39	0.31363
GO:0003747	translation release factor activity	22	1	0.8	0.31639
GO:0008079	translation termination factor activity	22	1	0.8	0.31639
GO:0016896	exoribonuclease activity, producing 5'-phosphomonoesters	18	1	0.66	0.31685
GO:0004532	exoribonuclease activity	18	1	0.66	0.31685
GO:0004854	xanthine dehydrogenase activity	17	0	0.62	0.31710
GO:0043178	alcohol binding	15	3	0.55	0.31725
GO:0032555	purine ribonucleotide binding	4570	134	166.96	0.31729
GO:0033293	monocarboxylic acid binding	13	3	0.47	0.31736
GO:0016746	transferase activity, transferring acyl groups	564	23	20.6	0.31812
GO:0032550	purine ribonucleoside binding	4569	134	166.92	0.32184
GO:0001883	purine nucleoside binding	4569	134	166.92	0.32184
GO:0004122	cystathionine beta-synthase activity	9	0	0.33	0.32245
GO:0016645	oxidoreductase activity, acting on the CH-NH group of donors	44	1	1.61	0.32360
GO:0016782	transferase activity, transferring sulfur-containing groups	53	0	1.94	0.32374
GO:0045548	phenylalanine ammonia-lyase activity	18	2	0.66	0.32403
GO:0004368	glycerol-3-phosphate dehydrogenase activity	7	0	0.26	0.32474
GO:1901677	phosphate transmembrane transporter activity	41	0	1.5	0.32520
GO:0019238	cyclohydrolase activity	25	0	0.91	0.32589
GO:0031490	chromatin DNA binding	10	0	0.37	0.32609
GO:0016879	ligase activity, forming carbon-nitrogen bonds	208	9	7.6	0.32623
GO:0004372	glycine hydroxymethyltransferase activity	25	0	0.91	0.32627
GO:0051087	chaperone binding	41	1	1.5	0.32915
GO:0005385	zinc ion transmembrane transporter activity	24	1	0.88	0.33064
GO:0045300	acyl-[acyl-carrier-protein] desaturase activity	7	1	0.26	0.33288
GO:0001046	core promoter sequence-specific DNA binding	13	2	0.47	0.33331
GO:0001047	core promoter binding	13	2	0.47	0.33331
GO:0004448	isocitrate dehydrogenase activity	22	0	0.8	0.33781
GO:0004605	phosphatidate cytidylyltransferase activity	6	0	0.22	0.33802
GO:0030523	dihydrolipoamide S-acyltransferase activity	7	0	0.26	0.33917
GO:0004742	dihydrolipoyllysine-residue acetyltransferase activity	7	0	0.26	0.33917
GO:0016763	transferase activity, transferring pentosyl groups	77	1	2.81	0.34062
GO:0004222	metalloendopeptidase activity	74	0	2.7	0.34065
GO:0008131	primary amine oxidase activity	11	0	0.4	0.34087
GO:0017089	glycolipid transporter activity	7	0	0.26	0.34163
GO:0051861	glycolipid binding	7	0	0.26	0.34163
GO:0015297	antiporter activity	107	4	3.91	0.34170
GO:0003918	DNA topoisomerase type II (ATP-hydrolyzing) activity	18	0	0.66	0.34207
GO:0061505	DNA topoisomerase II activity	18	0	0.66	0.34207
GO:0052689	carboxylic ester hydrolase activity	118	3	4.31	0.34354
GO:0016840	carbon-nitrogen lyase activity	49	2	1.79	0.34357
GO:0004407	histone deacetylase activity	14	1	0.51	0.34364
GO:0003868	4-hydroxyphenylpyruvate dioxygenase activity	10	0	0.37	0.34440
GO:0009881	photoreceptor activity	13	0	0.47	0.34670
GO:0008028	monocarboxylic acid transmembrane transporter activity	11	0	0.4	0.34756
GO:0005315	inorganic phosphate transmembrane transporter activity	18	0	0.66	0.34812
GO:0004579	dolichyl-diphosphooligosaccharide-protein glycotransferase activity	12	0	0.44	0.34828
GO:0004659	prenyltransferase activity	38	0	1.39	0.34835
GO:0000978	RNA polymerase II core promoter proximal region sequence-specific DNA binding	6	0	0.22	0.34835
GO:0016772	transferase activity, transferring phosphorus-containing groups	2756	105	100.69	0.34850
GO:0008134	transcription factor binding	56	6	2.05	0.34852
GO:0030983	mismatched DNA binding	15	0	0.55	0.34870
GO:0046906	tetrapyrrole binding	533	58	19.47	0.34998
GO:0043225	anion transmembrane-transporting ATPase activity	6	0	0.22	0.35003
GO:0032553	ribonucleotide binding	4650	134	169.88	0.35113
GO:0004550	nucleoside diphosphate kinase activity	27	0	0.99	0.35237
GO:0004028	3-chloroallyl aldehyde dehydrogenase activity	9	0	0.33	0.35249
GO:0016798	hydrolase activity, acting on glycosyl bonds	524	28	19.14	0.35621
GO:0015081	sodium ion transmembrane transporter activity	24	0	0.88	0.35631
GO:0016273	arginine N-methyltransferase activity	6	0	0.22	0.35703
GO:0016274	protein-arginine N-methyltransferase activity	6	0	0.22	0.35703
GO:0004488	methylenetetrahydrofolate dehydrogenase (NADP+) activity	10	0	0.37	0.35742
GO:0034062	RNA polymerase activity	141	0	5.15	0.35953
GO:0008237	metallopeptidase activity	143	0	5.22	0.36047
GO:0004571	mannosyl-oligosaccharide 1,2-alpha-mannosidase activity	12	0	0.44	0.36165
GO:0015924	mannosyl-oligosaccharide mannosidase activity	12	0	0.44	0.36165
GO:0004375	glycine dehydrogenase (decarboxylating) activity	17	0	0.62	0.36190
GO:0016642	oxidoreductase activity, acting on the CH-NH2 group of donors, disulfide as acceptor	17	0	0.62	0.36190
GO:0097367	carbohydrate derivative binding	4707	134	171.96	0.36221
GO:0042562	hormone binding	14	3	0.51	0.36256
GO:0031420	alkali metal ion binding	26	2	0.95	0.36276
GO:0030955	potassium ion binding	26	2	0.95	0.36276
GO:0004743	pyruvate kinase activity	26	2	0.95	0.36276
GO:0016717	oxidoreductase activity, acting on paired donors, with oxidation of a pair of donors resulting in the reduction of molecular oxygen to two molecules of water	30	2	1.1	0.36422
GO:0008757	S-adenosylmethionine-dependent methyltransferase activity	194	6	7.09	0.36642
GO:0015108	chloride transmembrane transporter activity	11	1	0.4	0.36693
GO:0004617	phosphoglycerate dehydrogenase activity	12	0	0.44	0.36724
GO:0005536	glucose binding	11	2	0.4	0.36794
GO:0015450	P-P-bond-hydrolysis-driven protein transmembrane transporter activity	15	0	0.55	0.36794
GO:0016655	oxidoreductase activity, acting on NAD(P)H, quinone or similar compound as acceptor	54	0	1.97	0.36834
GO:0016888	endodeoxyribonuclease activity, producing 5'-phosphomonoesters	7	0	0.26	0.37220
GO:0005253	anion channel activity	14	1	0.51	0.37365
GO:0008308	voltage-gated anion channel activity	14	1	0.51	0.37365
GO:0008081	phosphoric diester hydrolase activity	59	2	2.16	0.37470
GO:0008184	glycogen phosphorylase activity	8	0	0.29	0.37578
GO:0031492	nucleosomal DNA binding	7	0	0.26	0.37852
GO:0019206	nucleoside kinase activity	23	0	0.84	0.37894
GO:0016413	O-acetyltransferase activity	34	2	1.24	0.38015
GO:0016846	carbon-sulfur lyase activity	28	0	1.02	0.38111
GO:0015301	anion:anion antiporter activity	8	0	0.29	0.38355
GO:0015294	solute:cation symporter activity	54	1	1.97	0.38590
GO:0042973	glucan endo-1,3-beta-D-glucosidase activity	12	0	0.44	0.38659
GO:0016801	hydrolase activity, acting on ether bonds	25	0	0.91	0.38912
GO:0016855	racemase and epimerase activity, acting on amino acids and derivatives	6	0	0.22	0.38973
GO:0016661	oxidoreductase activity, acting on other nitrogenous compounds as donors	18	1	0.66	0.38989
GO:0016301	kinase activity	2291	103	83.7	0.39157
GO:0004031	aldehyde oxidase activity	10	0	0.37	0.39375
GO:0018488	aryl-aldehyde oxidase activity	10	0	0.37	0.39375
GO:0016623	oxidoreductase activity, acting on the aldehyde or oxo group of donors, oxygen as acceptor	10	0	0.37	0.39375
GO:0050302	indole-3-acetaldehyde oxidase activity	10	0	0.37	0.39375
GO:0019888	protein phosphatase regulator activity	15	3	0.55	0.39456
GO:0004013	adenosylhomocysteinase activity	24	0	0.88	0.39664
GO:0016802	trialkylsulfonium hydrolase activity	24	0	0.88	0.39664
GO:0003979	UDP-glucose 6-dehydrogenase activity	7	0	0.26	0.39679
GO:0016817	hydrolase activity, acting on acid anhydrides	1808	18	66.05	0.39734
GO:0008810	cellulase activity	23	1	0.84	0.39925
GO:0017016	Ras GTPase binding	52	0	1.9	0.40004
GO:0031267	small GTPase binding	52	0	1.9	0.40004
GO:0003958	NADPH-hemoprotein reductase activity	9	0	0.33	0.40064
GO:0008094	DNA-dependent ATPase activity	98	0	3.58	0.40117
GO:0004175	endopeptidase activity	464	12	16.95	0.40164
GO:0036440	citrate synthase activity	14	0	0.51	0.40297
GO:0004108	citrate (Si)-synthase activity	14	0	0.51	0.40297
GO:0004359	glutaminase activity	8	0	0.29	0.40873
GO:0043021	ribonucleoprotein complex binding	95	1	3.47	0.40926
GO:0008422	beta-glucosidase activity	44	1	1.61	0.41075
GO:0016884	carbon-nitrogen ligase activity, with glutamine as amido-N-donor	80	7	2.92	0.41344
GO:0008483	transaminase activity	130	2	4.75	0.41381
GO:0004834	tryptophan synthase activity	9	0	0.33	0.41397
GO:0090484	drug transporter activity	46	3	1.68	0.41468
GO:0015238	drug transmembrane transporter activity	46	3	1.68	0.41468
GO:0005402	cation:sugar symporter activity	44	1	1.61	0.41643
GO:0005351	sugar:proton symporter activity	44	1	1.61	0.41643
GO:0019904	protein domain specific binding	33	2	1.21	0.41707
GO:0038023	signaling receptor activity	51	4	1.86	0.41769
GO:0008092	cytoskeletal protein binding	186	3	6.8	0.42137
GO:0015098	molybdate ion transmembrane transporter activity	7	1	0.26	0.42323
GO:0019208	phosphatase regulator activity	16	3	0.58	0.42481
GO:0004819	glutamine-tRNA ligase activity	9	0	0.33	0.42645
GO:0008420	CTD phosphatase activity	7	0	0.26	0.42872
GO:0004839	ubiquitin activating enzyme activity	6	0	0.22	0.43110
GO:0030291	protein serine/threonine kinase inhibitor activity	6	0	0.22	0.43429
GO:0005381	iron ion transmembrane transporter activity	9	1	0.33	0.43600
GO:0019789	SUMO transferase activity	6	0	0.22	0.44104
GO:0003684	damaged DNA binding	35	0	1.28	0.44173
GO:0004347	glucose-6-phosphate isomerase activity	7	0	0.26	0.44186
GO:0016671	oxidoreductase activity, acting on a sulfur group of donors, disulfide as acceptor	43	0	1.57	0.44289
GO:0008534	oxidized purine nucleobase lesion DNA N-glycosylase activity	12	0	0.44	0.44350
GO:0003777	microtubule motor activity	90	2	3.29	0.44401
GO:0016796	exonuclease activity, active with either ribo- or deoxyribonucleic acids and producing 5'-phosphomonoesters	21	1	0.77	0.44426
GO:0003954	NADH dehydrogenase activity	58	0	2.12	0.44782
GO:0036402	proteasome-activating ATPase activity	23	0	0.84	0.44862
GO:0001671	ATPase activator activity	6	1	0.22	0.44916
GO:0030170	pyridoxal phosphate binding	187	3	6.83	0.44960
GO:0030515	snoRNA binding	47	0	1.72	0.44981
GO:0004672	protein kinase activity	1583	80	57.83	0.45357
GO:0034511	U3 snoRNA binding	6	0	0.22	0.45589
GO:0015605	organophosphate ester transmembrane transporter activity	23	0	0.84	0.45656
GO:0005375	copper ion transmembrane transporter activity	8	0	0.29	0.45786
GO:0008641	small protein activating enzyme activity	25	0	0.91	0.45964
GO:0004816	asparagine-tRNA ligase activity	12	0	0.44	0.46081
GO:0017025	TBP-class protein binding	25	0	0.91	0.46124
GO:0008234	cysteine-type peptidase activity	129	0	4.71	0.46185
GO:0004396	hexokinase activity	17	2	0.62	0.46250
GO:0004817	cysteine-tRNA ligase activity	8	0	0.29	0.46336
GO:0043168	anion binding	5272	156	192.6	0.46344
GO:0008686	3,4-dihydroxy-2-butanone-4-phosphate synthase activity	7	0	0.26	0.46420
GO:0008477	purine nucleosidase activity	6	0	0.22	0.46518
GO:0008097	5S rRNA binding	23	1	0.84	0.46549
GO:0000989	transcription factor binding transcription factor activity	98	5	3.58	0.46668
GO:0004586	ornithine decarboxylase activity	6	0	0.22	0.46946
GO:0004197	cysteine-type endopeptidase activity	42	0	1.53	0.46958
GO:0019158	mannokinase activity	6	1	0.22	0.47332
GO:0016864	intramolecular oxidoreductase activity, transposing S-S bonds	27	0	0.99	0.47475
GO:0003756	protein disulfide isomerase activity	27	0	0.99	0.47475
GO:0004357	glutamate-cysteine ligase activity	6	0	0.22	0.47530
GO:0016740	transferase activity	5530	227	202.03	0.47678
GO:0046873	metal ion transmembrane transporter activity	191	5	6.98	0.47874
GO:0016298	lipase activity	64	2	2.34	0.47959
GO:0015925	galactosidase activity	24	2	0.88	0.48136
GO:0031491	nucleosome binding	16	0	0.58	0.48364
GO:0015385	sodium:proton antiporter activity	8	0	0.29	0.48674
GO:0016775	phosphotransferase activity, nitrogenous group as acceptor	27	2	0.99	0.48788
GO:0004673	protein histidine kinase activity	27	2	0.99	0.48788
GO:0015172	acidic amino acid transmembrane transporter activity	7	0	0.26	0.48844
GO:0005313	L-glutamate transmembrane transporter activity	7	0	0.26	0.48844
GO:0070011	peptidase activity, acting on L-amino acid peptides	782	18	28.57	0.49079
GO:0016849	phosphorus-oxygen lyase activity	13	0	0.47	0.49323
GO:0005543	phospholipid binding	97	3	3.54	0.49346
GO:0070008	serine-type exopeptidase activity	62	3	2.27	0.49554
GO:0016769	transferase activity, transferring nitrogenous groups	131	2	4.79	0.49616
GO:0004615	phosphomannomutase activity	6	0	0.22	0.49620
GO:0031386	protein tag	9	0	0.33	0.49626
GO:0016614	oxidoreductase activity, acting on CH-OH group of donors	345	11	12.6	0.49860
GO:0003985	acetyl-CoA C-acetyltransferase activity	6	0	0.22	0.49900
GO:0070290	N-acylphosphatidylethanolamine-specific phospholipase D activity	9	0	0.33	0.49944
GO:0016726	oxidoreductase activity, acting on CH or CH2 groups, NAD or NADP as acceptor	19	0	0.69	0.50154
GO:0032559	adenyl ribonucleotide binding	3844	129	140.43	0.50189
GO:0015295	solute:proton symporter activity	48	1	1.75	0.50291
GO:0016830	carbon-carbon lyase activity	218	15	7.96	0.50519
GO:0016725	oxidoreductase activity, acting on CH or CH2 groups	32	0	1.17	0.50769
GO:0016776	phosphotransferase activity, phosphate group as acceptor	72	0	2.63	0.50797
GO:0016682	oxidoreductase activity, acting on diphenols and related substances as donors, oxygen as acceptor	36	4	1.32	0.51075
GO:0008252	nucleotidase activity	12	0	0.44	0.51080
GO:0004620	phospholipase activity	43	0	1.57	0.51169
GO:0016628	oxidoreductase activity, acting on the CH-CH group of donors, NAD or NADP as acceptor	30	2	1.1	0.51492
GO:0046915	transition metal ion transmembrane transporter activity	49	2	1.79	0.51635
GO:0004828	serine-tRNA ligase activity	9	0	0.33	0.51892
GO:0004664	prephenate dehydratase activity	8	0	0.29	0.52278
GO:0004017	adenylate kinase activity	14	0	0.51	0.52375
GO:0004866	endopeptidase inhibitor activity	35	1	1.28	0.52462
GO:0004311	farnesyltranstransferase activity	11	0	0.4	0.52469
GO:0004177	aminopeptidase activity	58	0	2.12	0.52494
GO:0010333	terpene synthase activity	9	1	0.33	0.52554
GO:0000150	recombinase activity	13	0	0.47	0.52597
GO:0003937	IMP cyclohydrolase activity	9	0	0.33	0.52710
GO:0004643	phosphoribosylaminoimidazolecarboxamide formyltransferase activity	9	0	0.33	0.52710
GO:0019104	DNA N-glycosylase activity	22	1	0.8	0.52731
GO:0000702	oxidized base lesion DNA N-glycosylase activity	14	0	0.51	0.52840
GO:0004568	chitinase activity	28	0	1.02	0.52874
GO:0043022	ribosome binding	63	1	2.3	0.53094
GO:0047547	2-methylcitrate dehydratase activity	6	0	0.22	0.53215
GO:0051538	3 iron, 4 sulfur cluster binding	12	0	0.44	0.53454
GO:0004321	fatty-acyl-CoA synthase activity	6	0	0.22	0.53538
GO:0016886	ligase activity, forming phosphoric ester bonds	16	0	0.58	0.53778
GO:0003968	RNA-directed RNA polymerase activity	7	0	0.26	0.53990
GO:0004576	oligosaccharyl transferase activity	15	0	0.55	0.54164
GO:0019207	kinase regulator activity	44	2	1.61	0.54384
GO:0016872	intramolecular lyase activity	22	1	0.8	0.54600
GO:0004888	transmembrane signaling receptor activity	17	2	0.62	0.54611
GO:0016679	oxidoreductase activity, acting on diphenols and related substances as donors	50	4	1.83	0.54767
GO:0003690	double-stranded DNA binding	60	0	2.19	0.54834
GO:0015020	glucuronosyltransferase activity	14	1	0.51	0.55073
GO:0030554	adenyl nucleotide binding	3850	129	140.65	0.55195
GO:0032440	2-alkenal reductase [NAD(P)] activity	9	0	0.33	0.55360
GO:0008574	plus-end-directed microtubule motor activity	12	0	0.44	0.55416
GO:0004312	fatty acid synthase activity	15	0	0.55	0.55665
GO:0008893	guanosine-3',5'-bis(diphosphate) 3'-diphosphatase activity	6	0	0.22	0.55705
GO:0016794	diphosphoric monoester hydrolase activity	6	0	0.22	0.55705
GO:0042623	ATPase activity, coupled	693	8	25.32	0.55973
GO:0004803	transposase activity	11	0	0.4	0.55985
GO:0097159	organic cyclic compound binding	10510	381	383.97	0.56147
GO:0050308	sugar-phosphatase activity	19	0	0.69	0.56152
GO:0004637	phosphoribosylamine-glycine ligase activity	8	1	0.29	0.56267
GO:0004802	transketolase activity	8	0	0.29	0.56463
GO:1901363	heterocyclic compound binding	10506	381	383.82	0.56669
GO:0004869	cysteine-type endopeptidase inhibitor activity	6	0	0.22	0.56731
GO:0004807	triose-phosphate isomerase activity	10	0	0.37	0.56762
GO:0004325	ferrochelatase activity	6	0	0.22	0.57104
GO:0051011	microtubule minus-end binding	9	0	0.33	0.57141
GO:0019213	deacetylase activity	17	1	0.62	0.57250
GO:0008948	oxaloacetate decarboxylase activity	7	1	0.26	0.57262
GO:0019003	GDP binding	8	0	0.29	0.57763
GO:0016779	nucleotidyltransferase activity	385	2	14.07	0.58379
GO:0008238	exopeptidase activity	164	5	5.99	0.58446
GO:0003906	DNA-(apurinic or apyrimidinic site) lyase activity	16	0	0.58	0.58549
GO:0016728	oxidoreductase activity, acting on CH or CH2 groups, disulfide as acceptor	10	0	0.37	0.58642
GO:0061731	ribonucleoside-diphosphate reductase act...	10	0	0.37	0.58642
GO:0004748	ribonucleoside-diphosphate reductase activity, thioredoxin disulfide as acceptor	10	0	0.37	0.58642
GO:0003950	NAD+ ADP-ribosyltransferase activity	13	0	0.47	0.58682
GO:0015018	galactosylgalactosylxylosylprotein 3-beta-glucuronosyltransferase activity	10	1	0.37	0.58699
GO:0004616	phosphogluconate dehydrogenase (decarboxylating) activity	19	0	0.69	0.58908
GO:0070567	cytidylyltransferase activity	10	0	0.37	0.59083
GO:0016894	endonuclease activity, active with either ribo- or deoxyribonucleic acids and producing 3'-phosphomonoesters	10	1	0.37	0.59217
GO:0070569	uridylyltransferase activity	17	0	0.62	0.59394
GO:0004489	methylenetetrahydrofolate reductase (NAD(P)H) activity	8	0	0.29	0.59430
GO:0000062	fatty-acyl-CoA binding	32	0	1.17	0.59505
GO:0016787	hydrolase activity	5114	117	186.83	0.59616
GO:0003896	DNA primase activity	6	0	0.22	0.59617
GO:0051184	cofactor transporter activity	11	0	0.4	0.59749
GO:0004526	ribonuclease P activity	9	1	0.33	0.59751
GO:0060590	ATPase regulator activity	14	2	0.51	0.59798
GO:0004793	threonine aldolase activity	6	0	0.22	0.60044
GO:0009975	cyclase activity	10	0	0.37	0.60063
GO:0070035	purine NTP-dependent helicase activity	180	0	6.58	0.60210
GO:0008026	ATP-dependent helicase activity	180	0	6.58	0.60210
GO:0005488	binding	14599	577	533.35	0.60360
GO:0016853	isomerase activity	473	6	17.28	0.60516
GO:0005487	nucleocytoplasmic transporter activity	15	0	0.55	0.60551
GO:0004127	cytidylate kinase activity	6	0	0.22	0.60596
GO:0048256	flap endonuclease activity	6	0	0.22	0.60673
GO:0070403	NAD+ binding	8	0	0.29	0.60785
GO:0042578	phosphoric ester hydrolase activity	464	24	16.95	0.60966
GO:0003988	acetyl-CoA C-acyltransferase activity	11	0	0.4	0.61045
GO:0016811	hydrolase activity, acting on carbon-nitrogen (but not peptide) bonds, in linear amides	53	2	1.94	0.61126
GO:0061135	endopeptidase regulator activity	36	1	1.32	0.61261
GO:0005261	cation channel activity	27	2	0.99	0.61315
GO:0016791	phosphatase activity	385	22	14.07	0.61357
GO:0061134	peptidase regulator activity	38	1	1.39	0.61377
GO:0008175	tRNA methyltransferase activity	30	1	1.1	0.61605
GO:0016741	transferase activity, transferring one-carbon groups	426	11	15.56	0.61613
GO:0042134	rRNA primary transcript binding	7	0	0.26	0.61633
GO:0015179	L-amino acid transmembrane transporter activity	30	0	1.1	0.61684
GO:0016860	intramolecular oxidoreductase activity	85	0	3.11	0.61769
GO:0030414	peptidase inhibitor activity	37	1	1.35	0.62172
GO:0003887	DNA-directed DNA polymerase activity	25	0	0.91	0.62371
GO:0000030	mannosyltransferase activity	23	0	0.84	0.62463
GO:0000400	four-way junction DNA binding	8	0	0.29	0.62464
GO:0004822	isoleucine-tRNA ligase activity	22	0	0.8	0.62467
GO:0003910	DNA ligase (ATP) activity	9	0	0.33	0.62497
GO:0003909	DNA ligase activity	9	0	0.33	0.62497
GO:0031593	polyubiquitin binding	7	0	0.26	0.62562
GO:0050418	hydroxylamine reductase activity	6	0	0.22	0.62612
GO:0005319	lipid transporter activity	53	0	1.94	0.62671
GO:0004630	phospholipase D activity	10	0	0.37	0.63019
GO:0004805	trehalose-phosphatase activity	12	2	0.44	0.63234
GO:0050660	flavin adenine dinucleotide binding	203	2	7.42	0.63551
GO:0016859	cis-trans isomerase activity	112	0	4.09	0.63742
GO:0016899	oxidoreductase activity, acting on the CH-OH group of donors, oxygen as acceptor	10	0	0.37	0.63792
GO:0016646	oxidoreductase activity, acting on the CH-NH group of donors, NAD or NADP as acceptor	34	0	1.24	0.63878
GO:0005310	dicarboxylic acid transmembrane transporter activity	15	0	0.55	0.64231
GO:0004721	phosphoprotein phosphatase activity	226	13	8.26	0.64291
GO:0008889	glycerophosphodiester phosphodiesterase activity	15	2	0.55	0.64435
GO:0008964	phosphoenolpyruvate carboxylase activity	12	0	0.44	0.64689
GO:0016831	carboxy-lyase activity	156	13	5.7	0.65009
GO:0036002	pre-mRNA binding	13	0	0.47	0.65015
GO:0015085	calcium ion transmembrane transporter activity	56	1	2.05	0.65072
GO:0019905	syntaxin binding	6	0	0.22	0.65135
GO:0008235	metalloexopeptidase activity	34	0	1.24	0.65216
GO:0046527	glucosyltransferase activity	247	27	9.02	0.65331
GO:0036459	ubiquitinyl hydrolase activity	73	0	2.67	0.65471
GO:0016407	acetyltransferase activity	127	2	4.64	0.65631
GO:0016289	CoA hydrolase activity	13	0	0.47	0.66064
GO:0043167	ion binding	8718	372	318.5	0.66122
GO:0016641	oxidoreductase activity, acting on the CH-NH2 group of donors, oxygen as acceptor	17	0	0.62	0.66282
GO:0097599	xylanase activity	19	0	0.69	0.66311
GO:0061650	small conjugating protein conjugating enzyme activity	6	0	0.22	0.66826
GO:0061631	ubiquitin conjugating enzyme activity	6	0	0.22	0.66826
GO:0004340	glucokinase activity	8	1	0.29	0.66902
GO:0019887	protein kinase regulator activity	40	2	1.46	0.66999
GO:0003691	double-stranded telomeric DNA binding	8	0	0.29	0.67186
GO:0031369	translation initiation factor binding	18	0	0.66	0.67324
GO:0003743	translation initiation factor activity	210	3	7.67	0.67411
GO:0016813	hydrolase activity, acting on carbon-nitrogen (but not peptide) bonds, in linear amidines	8	0	0.29	0.67451
GO:0031078	histone deacetylase activity (H3-K14 specific)	9	0	0.33	0.67536
GO:0032041	NAD-dependent histone deacetylase activity (H3-K14 specific)	9	0	0.33	0.67536
GO:0017136	NAD-dependent histone deacetylase activity	9	0	0.33	0.67536
GO:0044877	macromolecular complex binding	341	9	12.46	0.67699
GO:0070181	small ribosomal subunit rRNA binding	15	0	0.55	0.67723
GO:0019843	rRNA binding	193	3	7.05	0.67830
GO:0019209	kinase activator activity	7	0	0.26	0.67888
GO:0015086	cadmium ion transmembrane transporter activity	6	0	0.22	0.67915
GO:0004310	farnesyl-diphosphate farnesyltransferase activity	6	0	0.22	0.67929
GO:0004820	glycine-tRNA ligase activity	20	0	0.73	0.67946
GO:0005527	macrolide binding	20	0	0.73	0.68385
GO:0004180	carboxypeptidase activity	75	3	2.74	0.68395
GO:0016743	carboxyl- or carbamoyltransferase activity	10	0	0.37	0.68526
GO:0016778	diphosphotransferase activity	21	0	0.77	0.68640
GO:0043546	molybdopterin cofactor binding	14	1	0.51	0.68668
GO:0070006	metalloaminopeptidase activity	19	0	0.69	0.68999
GO:0016744	transferase activity, transferring aldehyde or ketonic groups	27	0	0.99	0.69218
GO:0008553	hydrogen-exporting ATPase activity, phosphorylative mechanism	23	0	0.84	0.69340
GO:0004520	endodeoxyribonuclease activity	35	0	1.28	0.69352
GO:0015298	solute:cation antiporter activity	37	1	1.35	0.69370
GO:0035251	UDP-glucosyltransferase activity	241	27	8.8	0.69450
GO:0016875	ligase activity, forming carbon-oxygen bonds	299	0	10.92	0.69788
GO:0016876	ligase activity, forming aminoacyl-tRNA and related compounds	299	0	10.92	0.69788
GO:0033558	protein deacetylase activity	16	1	0.58	0.69795
GO:0004867	serine-type endopeptidase inhibitor activity	28	1	1.02	0.69801
GO:0004450	isocitrate dehydrogenase (NADP+) activity	11	0	0.4	0.69987
GO:0004565	beta-galactosidase activity	12	0	0.44	0.70006
GO:0008144	drug binding	26	0	0.95	0.70072
GO:0004367	glycerol-3-phosphate dehydrogenase [NAD+] activity	6	0	0.22	0.70216
GO:0043023	ribosomal large subunit binding	27	1	0.99	0.70258
GO:2001070	starch binding	10	0	0.37	0.70264
GO:0004467	long-chain fatty acid-CoA ligase activity	7	0	0.26	0.70340
GO:0015645	fatty acid ligase activity	7	0	0.26	0.70340
GO:0004970	ionotropic glutamate receptor activity	8	0	0.29	0.70413
GO:0005230	extracellular ligand-gated ion channel activity	8	0	0.29	0.70413
GO:0008066	glutamate receptor activity	8	0	0.29	0.70413
GO:0016229	steroid dehydrogenase activity	16	0	0.58	0.70502
GO:0015299	solute:proton antiporter activity	33	1	1.21	0.70516
GO:0003755	peptidyl-prolyl cis-trans isomerase activity	109	0	3.98	0.70565
GO:0015189	L-lysine transmembrane transporter activity	10	0	0.37	0.70650
GO:0015174	basic amino acid transmembrane transporter activity	10	0	0.37	0.70650
GO:0015103	inorganic anion transmembrane transporter activity	39	3	1.42	0.70733
GO:0004587	ornithine-oxo-acid transaminase activity	7	0	0.26	0.70734
GO:0015002	heme-copper terminal oxidase activity	27	0	0.99	0.70870
GO:0080019	fatty-acyl-CoA reductase (alcohol-forming) activity	8	0	0.29	0.71144
GO:0016160	amylase activity	21	1	0.77	0.71312
GO:0015926	glucosidase activity	65	3	2.37	0.71458
GO:0019783	small conjugating protein-specific protease activity	25	0	0.91	0.71905
GO:0048037	cofactor binding	837	17	30.58	0.71920
GO:0004806	triglyceride lipase activity	6	1	0.22	0.72672
GO:0004034	aldose 1-epimerase activity	9	0	0.33	0.73193
GO:0004638	phosphoribosylaminoimidazole carboxylase activity	7	0	0.26	0.73321
GO:0042626	ATPase activity, coupled to transmembrane movement of substances	347	7	12.68	0.73349
GO:0043138	3'-5' DNA helicase activity	16	0	0.58	0.73454
GO:0008080	N-acetyltransferase activity	73	0	2.67	0.73564
GO:0004619	phosphoglycerate mutase activity	16	1	0.58	0.73835
GO:0008453	alanine-glyoxylate transaminase activity	6	1	0.22	0.73882
GO:0009378	four-way junction helicase activity	13	0	0.47	0.73908
GO:0000287	magnesium ion binding	206	9	7.53	0.74118
GO:0015145	monosaccharide transmembrane transporter activity	38	1	1.39	0.74207
GO:0015149	hexose transmembrane transporter activity	38	1	1.39	0.74207
GO:0005355	glucose transmembrane transporter activity	38	1	1.39	0.74207
GO:0004439	phosphatidylinositol-4,5-bisphosphate 5-phosphatase activity	7	1	0.26	0.74863
GO:0051287	NAD binding	164	0	5.99	0.75049
GO:0016755	transferase activity, transferring amino-acyl groups	7	0	0.26	0.75109
GO:0070063	RNA polymerase binding	9	0	0.33	0.75159
GO:0043175	RNA polymerase core enzyme binding	9	0	0.33	0.75159
GO:0004109	coproporphyrinogen oxidase activity	7	1	0.26	0.75346
GO:0050897	cobalt ion binding	21	0	0.77	0.75469
GO:0005451	monovalent cation:proton antiporter activity	16	1	0.58	0.75518
GO:0047372	acylglycerol lipase activity	7	0	0.26	0.75778
GO:0004843	ubiquitin-specific protease activity	21	0	0.77	0.75805
GO:0004725	protein tyrosine phosphatase activity	34	1	1.24	0.76082
GO:0003993	acid phosphatase activity	40	3	1.46	0.76117
GO:0043140	ATP-dependent 3'-5' DNA helicase activity	14	0	0.51	0.76344
GO:0008169	C-methyltransferase activity	7	1	0.26	0.76500
GO:0008168	methyltransferase activity	398	11	14.54	0.76502
GO:0004003	ATP-dependent DNA helicase activity	44	0	1.61	0.76592
GO:0046556	alpha-L-arabinofuranosidase activity	25	0	0.91	0.76623
GO:0003883	CTP synthase activity	11	0	0.4	0.76642
GO:0005496	steroid binding	8	0	0.29	0.76742
GO:0005507	copper ion binding	130	7	4.75	0.76767
GO:0052866	phosphatidylinositol phosphate phosphatase activity	11	1	0.4	0.76794
GO:0004739	pyruvate dehydrogenase (acetyl-transferring) activity	16	0	0.58	0.76799
GO:0017069	snRNA binding	37	0	1.35	0.77056
GO:0015276	ligand-gated ion channel activity	9	0	0.33	0.77070
GO:0022834	ligand-gated channel activity	9	0	0.33	0.77070
GO:0008408	3'-5' exonuclease activity	40	1	1.46	0.77080
GO:0005545	1-phosphatidylinositol binding	14	1	0.51	0.77219
GO:0019203	carbohydrate phosphatase activity	33	2	1.21	0.77315
GO:0004045	aminoacyl-tRNA hydrolase activity	7	0	0.26	0.77500
GO:0004185	serine-type carboxypeptidase activity	56	3	2.05	0.77624
GO:0008135	translation factor activity, nucleic acid binding	403	7	14.72	0.77810
GO:0043047	single-stranded telomeric DNA binding	13	0	0.47	0.77897
GO:0046523	S-methyl-5-thioribose-1-phosphate isomerase activity	10	0	0.37	0.77992
GO:0030295	protein kinase activator activity	6	0	0.22	0.78371
GO:0042132	fructose 1,6-bisphosphate 1-phosphatase activity	14	0	0.51	0.78380
GO:0005198	structural molecule activity	1523	37	55.64	0.78389
GO:0015181	arginine transmembrane transporter activity	7	0	0.26	0.78414
GO:0004004	ATP-dependent RNA helicase activity	97	0	3.54	0.78457
GO:0009044	xylan 1,4-beta-xylosidase activity	15	0	0.55	0.78458
GO:0051748	UTP-monosaccharide-1-phosphate uridylyltransferase activity	6	0	0.22	0.78482
GO:0016799	hydrolase activity, hydrolyzing N-glycosyl compounds	44	2	1.61	0.78527
GO:0016838	carbon-oxygen lyase activity, acting on phosphates	20	1	0.73	0.78964
GO:0008139	nuclear localization sequence binding	24	0	0.88	0.79036
GO:0019825	oxygen binding	7	1	0.26	0.79150
GO:0008195	phosphatidate phosphatase activity	8	0	0.29	0.79916
GO:0004602	glutathione peroxidase activity	12	0	0.44	0.79965
GO:0008198	ferrous iron binding	6	1	0.22	0.80046
GO:0043891	glyceraldehyde-3-phosphate dehydrogenase (NAD(P)+) (phosphorylating) activity	22	0	0.8	0.80090
GO:0005092	GDP-dissociation inhibitor activity	21	0	0.77	0.80455
GO:0016723	oxidoreductase activity, oxidizing metal ions, NAD or NADP as acceptor	6	0	0.22	0.81125
GO:0004738	pyruvate dehydrogenase activity	19	0	0.69	0.81307
GO:0000981	sequence-specific DNA binding RNA polymerase II transcription factor activity	62	9	2.27	0.81375
GO:0034979	NAD-dependent protein deacetylase activity	10	0	0.37	0.81473
GO:0016653	oxidoreductase activity, acting on NAD(P)H, heme protein as acceptor	16	0	0.58	0.81658
GO:0004781	sulfate adenylyltransferase (ATP) activity	9	0	0.33	0.82534
GO:0003984	acetolactate synthase activity	7	0	0.26	0.82551
GO:0003922	GMP synthase (glutamine-hydrolyzing) activity	11	0	0.4	0.82836
GO:0008170	N-methyltransferase activity	74	0	2.7	0.82878
GO:0016667	oxidoreductase activity, acting on a sulfur group of donors	156	3	5.7	0.82936
GO:0005548	phospholipid transporter activity	32	0	1.17	0.82990
GO:0004373	glycogen (starch) synthase activity	13	0	0.47	0.83105
GO:0004549	tRNA-specific ribonuclease activity	11	1	0.4	0.83108
GO:0004370	glycerol kinase activity	8	0	0.29	0.83150
GO:0004563	beta-N-acetylhexosaminidase activity	6	0	0.22	0.83251
GO:0015929	hexosaminidase activity	6	0	0.22	0.83251
GO:0008479	queuine tRNA-ribosyltransferase activity	6	0	0.22	0.83364
GO:0008318	protein prenyltransferase activity	9	0	0.33	0.84091
GO:0017137	Rab GTPase binding	26	0	0.95	0.84533
GO:0019205	nucleobase-containing compound kinase activity	94	0	3.43	0.84533
GO:0004652	polynucleotide adenylyltransferase activity	8	0	0.29	0.84641
GO:1902936	phosphatidylinositol bisphosphate binding	8	0	0.29	0.84702
GO:0035091	phosphatidylinositol binding	65	2	2.37	0.84710
GO:0008146	sulfotransferase activity	15	0	0.55	0.84803
GO:0004365	glyceraldehyde-3-phosphate dehydrogenase (NAD+) (phosphorylating) activity	21	0	0.77	0.84926
GO:0042162	telomeric DNA binding	19	0	0.69	0.84934
GO:0016411	acylglycerol O-acyltransferase activity	13	1	0.47	0.85065
GO:0016410	N-acyltransferase activity	83	0	3.03	0.85266
GO:1901981	phosphatidylinositol phosphate binding	13	0	0.47	0.85374
GO:0003857	3-hydroxyacyl-CoA dehydrogenase activity	11	0	0.4	0.85385
GO:0004129	cytochrome-c oxidase activity	25	0	0.91	0.85424
GO:0016675	oxidoreductase activity, acting on a heme group of donors	25	0	0.91	0.85424
GO:0016676	oxidoreductase activity, acting on a heme group of donors, oxygen as acceptor	25	0	0.91	0.85424
GO:0004169	dolichyl-phosphate-mannose-protein mannosyltransferase activity	6	0	0.22	0.85464
GO:0016857	racemase and epimerase activity, acting on carbohydrates and derivatives	41	2	1.5	0.85474
GO:0044183	protein binding involved in protein folding	7	0	0.26	0.85609
GO:0000179	rRNA (adenine-N6,N6-)-dimethyltransferase activity	7	0	0.26	0.85630
GO:0052654	L-leucine transaminase activity	7	0	0.26	0.85769
GO:0052655	L-valine transaminase activity	7	0	0.26	0.85769
GO:0052656	L-isoleucine transaminase activity	7	0	0.26	0.85769
GO:0005216	ion channel activity	62	4	2.27	0.85878
GO:0034593	phosphatidylinositol bisphosphate phosphatase activity	9	1	0.33	0.86181
GO:0034595	phosphatidylinositol phosphate 5-phosphatase activity	9	1	0.33	0.86181
GO:0004148	dihydrolipoyl dehydrogenase activity	13	0	0.47	0.86484
GO:0003852	2-isopropylmalate synthase activity	6	0	0.22	0.86489
GO:0072341	modified amino acid binding	8	0	0.29	0.86920
GO:0000175	3'-5'-exoribonuclease activity	13	1	0.47	0.87054
GO:0048038	quinone binding	24	0	0.88	0.87057
GO:0050662	coenzyme binding	605	14	22.1	0.87280
GO:0080161	auxin transmembrane transporter activity	14	0	0.51	0.87345
GO:0003854	3-beta-hydroxy-delta5-steroid dehydrogenase activity	15	0	0.55	0.87401
GO:0033764	steroid dehydrogenase activity, acting on the CH-OH group of donors, NAD or NADP as acceptor	15	0	0.55	0.87401
GO:0004634	phosphopyruvate hydratase activity	20	0	0.73	0.87585
GO:0030276	clathrin binding	19	1	0.69	0.87809
GO:0003995	acyl-CoA dehydrogenase activity	54	0	1.97	0.87938
GO:0008312	7S RNA binding	19	0	0.69	0.88260
GO:0004144	diacylglycerol O-acyltransferase activity	10	1	0.37	0.88302
GO:0004582	dolichyl-phosphate beta-D-mannosyltransferase activity	7	0	0.26	0.88465
GO:0016670	oxidoreductase activity, acting on a sulfur group of donors, oxygen as acceptor	6	0	0.22	0.88479
GO:0005096	GTPase activator activity	57	0	2.08	0.88724
GO:0030151	molybdenum ion binding	12	1	0.44	0.88739
GO:0000990	core RNA polymerase binding transcription factor activity	10	0	0.37	0.88800
GO:0000996	core DNA-dependent RNA polymerase binding promoter specificity activity	7	0	0.26	0.88802
GO:0016987	sigma factor activity	7	0	0.26	0.88802
GO:0015116	sulfate transmembrane transporter activity	15	0	0.55	0.88890
GO:0008565	protein transporter activity	113	1	4.13	0.88941
GO:0008186	RNA-dependent ATPase activity	101	0	3.69	0.89093
GO:0030695	GTPase regulator activity	81	0	2.96	0.89563
GO:0016882	cyclo-ligase activity	7	0	0.26	0.89565
GO:0052890	oxidoreductase activity, acting on the CH-CH group of donors, with a flavin as acceptor	17	0	0.62	0.89732
GO:0005384	manganese ion transmembrane transporter activity	9	1	0.33	0.89920
GO:0005088	Ras guanyl-nucleotide exchange factor activity	10	0	0.37	0.90254
GO:0004012	phospholipid-translocating ATPase activity	25	0	0.91	0.90284
GO:0016433	rRNA (adenine) methyltransferase activity	9	0	0.33	0.90324
GO:0016307	phosphatidylinositol phosphate kinase activity	13	0	0.47	0.90447
GO:0016703	oxidoreductase activity, acting on single donors with incorporation of molecular oxygen, incorporation of one atom of oxygen (internal monooxygenases or internal mixed function oxidases)	8	0	0.29	0.90589
GO:0009882	blue light photoreceptor activity	9	0	0.33	0.90709
GO:0001054	RNA polymerase I activity	25	0	0.91	0.90847
GO:0016812	hydrolase activity, acting on carbon-nitrogen (but not peptide) bonds, in cyclic amides	11	0	0.4	0.90930
GO:0015631	tubulin binding	109	2	3.98	0.90939
GO:0008271	secondary active sulfate transmembrane transporter activity	12	0	0.44	0.91010
GO:0016435	rRNA (guanine) methyltransferase activity	7	0	0.26	0.91083
GO:0008187	poly-pyrimidine tract binding	6	0	0.22	0.91092
GO:0005086	ARF guanyl-nucleotide exchange factor activity	11	0	0.4	0.91293
GO:0016901	oxidoreductase activity, acting on the CH-OH group of donors, quinone or similar compound as acceptor	9	0	0.33	0.91410
GO:0003697	single-stranded DNA binding	65	0	2.37	0.91438
GO:0035613	RNA stem-loop binding	6	0	0.22	0.91443
GO:0035614	snRNA stem-loop binding	6	0	0.22	0.91443
GO:0004536	deoxyribonuclease activity	40	0	1.46	0.91659
GO:0003724	RNA helicase activity	106	0	3.87	0.91664
GO:0016638	oxidoreductase activity, acting on the CH-NH2 group of donors	65	0	2.37	0.91666
GO:0022804	active transmembrane transporter activity	581	14	21.23	0.91753
GO:0004160	dihydroxy-acid dehydratase activity	6	0	0.22	0.91787
GO:0001056	RNA polymerase III activity	24	0	0.88	0.91826
GO:0032266	phosphatidylinositol-3-phosphate binding	7	0	0.26	0.91840
GO:0008253	5'-nucleotidase activity	6	0	0.22	0.91893
GO:0016634	oxidoreductase activity, acting on the CH-CH group of donors, oxygen as acceptor	23	1	0.84	0.92237
GO:0010181	FMN binding	82	0	3	0.92275
GO:0043566	structure-specific DNA binding	108	0	3.95	0.92372
GO:0004712	protein serine/threonine/tyrosine kinase activity	7	0	0.26	0.92411
GO:0003689	DNA clamp loader activity	10	0	0.37	0.92440
GO:0003978	UDP-glucose 4-epimerase activity	9	0	0.33	0.92533
GO:0004014	adenosylmethionine decarboxylase activity	6	0	0.22	0.92755
GO:0008047	enzyme activator activity	92	1	3.36	0.93028
GO:0016854	racemase and epimerase activity	55	2	2.01	0.93065
GO:0043492	ATPase activity, coupled to movement of substances	373	7	13.63	0.93658
GO:0016868	intramolecular transferase activity, phosphotransferases	35	1	1.28	0.93790
GO:0003997	acyl-CoA oxidase activity	14	0	0.51	0.93824
GO:0016843	amine-lyase activity	8	0	0.29	0.94041
GO:0051537	2 iron, 2 sulfur cluster binding	77	0	2.81	0.94237
GO:0000988	protein binding transcription factor activity	107	5	3.91	0.94493
GO:0004069	L-aspartate:2-oxoglutarate aminotransferase activity	12	0	0.44	0.94550
GO:0004316	3-oxoacyl-[acyl-carrier-protein] reductase (NADPH) activity	6	0	0.22	0.94569
GO:0004084	branched-chain-amino-acid transaminase activity	15	0	0.55	0.94585
GO:0008017	microtubule binding	104	2	3.8	0.94843
GO:0004176	ATP-dependent peptidase activity	30	1	1.1	0.95231
GO:0004124	cysteine synthase activity	12	0	0.44	0.95405
GO:0016844	strictosidine synthase activity	6	0	0.22	0.95497
GO:0003729	mRNA binding	100	1	3.65	0.95497
GO:0015491	cation:cation antiporter activity	26	1	0.95	0.95598
GO:0010997	anaphase-promoting complex binding	18	0	0.66	0.95628
GO:0019201	nucleotide kinase activity	35	0	1.28	0.95811
GO:0072509	divalent inorganic cation transmembrane transporter activity	101	2	3.69	0.95835
GO:0055103	ligase regulator activity	17	0	0.62	0.95866
GO:0055106	ubiquitin-protein transferase regulator activity	17	0	0.62	0.95866
GO:0097027	ubiquitin-protein transferase activator activity	17	0	0.62	0.95866
GO:0070039	rRNA (guanosine-2'-O-)-methyltransferase activity	6	0	0.22	0.96062
GO:0004042	acetyl-CoA:L-glutamate N-acetyltransferase activity	6	0	0.22	0.96072
GO:0016863	intramolecular oxidoreductase activity, transposing C=C bonds	9	0	0.33	0.96516
GO:0060589	nucleoside-triphosphatase regulator activity	95	2	3.47	0.96523
GO:0016866	intramolecular transferase activity	93	1	3.4	0.96564
GO:0043424	protein histidine kinase binding	6	0	0.22	0.96635
GO:0004779	sulfate adenylyltransferase activity	10	0	0.37	0.96865
GO:0009041	uridylate kinase activity	13	0	0.47	0.97052
GO:0005048	signal sequence binding	33	0	1.21	0.97199
GO:0070566	adenylyltransferase activity	25	0	0.91	0.97421
GO:0016790	thiolester hydrolase activity	33	0	1.21	0.97496
GO:0003727	single-stranded RNA binding	23	0	0.84	0.97620
GO:0032403	protein complex binding	176	2	6.43	0.97626
GO:0008649	rRNA methyltransferase activity	32	1	1.17	0.97652
GO:0004470	malic enzyme activity	24	0	0.88	0.97714
GO:0016780	phosphotransferase activity, for other substituted phosphate groups	20	0	0.73	0.97809
GO:0070546	L-phenylalanine aminotransferase activity	8	0	0.29	0.97872
GO:0080130	L-phenylalanine:2-oxoglutarate aminotransferase activity	8	0	0.29	0.97872
GO:0003723	RNA binding	1554	18	56.77	0.97997
GO:0008171	O-methyltransferase activity	38	1	1.39	0.98010
GO:0010329	auxin efflux transmembrane transporter activity	12	0	0.44	0.98073
GO:0015562	efflux transmembrane transporter activity	12	0	0.44	0.98073
GO:0004345	glucose-6-phosphate dehydrogenase activity	8	0	0.29	0.98091
GO:0009916	alternative oxidase activity	7	0	0.26	0.98195
GO:0030619	U1 snRNA binding	10	0	0.37	0.98235
GO:0003999	adenine phosphoribosyltransferase activity	7	0	0.26	0.98294
GO:0016881	acid-amino acid ligase activity	30	0	1.1	0.98367
GO:1901682	sulfur compound transmembrane transporter activity	18	0	0.66	0.98506
GO:0004326	tetrahydrofolylpolyglutamate synthase activity	8	0	0.29	0.98511
GO:0017176	phosphatidylinositol N-acetylglucosaminyltransferase activity	7	0	0.26	0.98530
GO:0008173	RNA methyltransferase activity	67	1	2.45	0.98762
GO:0044822	poly(A) RNA binding	125	1	4.57	0.98859
GO:0005085	guanyl-nucleotide exchange factor activity	29	0	1.06	0.98878
GO:0009982	pseudouridine synthase activity	27	0	0.99	0.98993
GO:0004471	malate dehydrogenase (decarboxylating) (NAD+) activity	20	0	0.73	0.99084
GO:0015368	calcium:cation antiporter activity	9	0	0.33	0.99086
GO:0033170	protein-DNA loading ATPase activity	12	0	0.44	0.99113
GO:0008568	microtubule-severing ATPase activity	28	0	1.02	0.99116
GO:0048027	mRNA 5'-UTR binding	7	0	0.26	0.99199
GO:0004556	alpha-amylase activity	11	0	0.4	0.99251
GO:0030234	enzyme regulator activity	310	18	11.33	0.99376
GO:0098772	molecular function regulator	341	18	12.46	0.99591
GO:0051139	metal ion:proton antiporter activity	6	0	0.22	0.99696
GO:0008276	protein methyltransferase activity	48	0	1.75	0.99750
GO:0000774	adenyl-nucleotide exchange factor activity	6	0	0.22	0.99794
GO:0070568	guanylyltransferase activity	6	0	0.22	0.99835
GO:0034513	box H/ACA snoRNA binding	6	0	0.22	0.99849
GO:0033218	amide binding	62	0	2.27	0.99986
GO:0042277	peptide binding	53	0	1.94	0.99988
GO:0004096	catalase activity	21	0	0.77	0.99995
GO:0016759	cellulose synthase activity	55	13	2.01	1.00000
GO:0001012	RNA polymerase II regulatory region DNA binding	31	6	1.13	1.00000
GO:0004564	beta-fructofuranosidase activity	10	2	0.37	1.00000
GO:1901265	nucleoside phosphate binding	6189	147	226.1	1.00000
GO:0010857	calcium-dependent protein kinase activity	49	2	1.79	1.00000
GO:0003674	molecular_function	23677	865	865	1.00000
GO:0061659	small conjugating protein ligase activity	175	12	6.39	1.00000
GO:0016278	lysine N-methyltransferase activity	32	0	1.17	1.00000
GO:0001055	RNA polymerase II activity	21	0	0.77	1.00000
GO:0001071	nucleic acid binding transcription factor activity	544	89	19.87	1.00000
