# Supplementary material for: Transcriptome Profiling Provides Molecular Insights into Auxin-Induced Adventitious Root Formation in Sugarcane (Saccharum spp. Interspecific Hybrids) Microshoots
Source: Plants (Basel). 2020 Jul 23;9(8):931. doi: 10.3390/plants9080931 (PMC7465322; doi:10.3390/plants9080931)
Supplement: Supplementary file 1 [file plants-09-00931-s001.zip › plants-836632-supplementary-proof/0721plants additional files/Table S11 CK-3d_vs_TM-3d-1_TM-3d_GO_enrich.xls]

## Sheet: CK-3d-1_CK-3d-2_CK-3d-3_vs_TM-3
#GO_accession	Term_type	Description	DEGeneRatio	BgRatio	P-value	Corrected_P-value	Rich_factor	DEGgeneIDs	BgGeneIDs
GO:0005576	Cellular Component	extracellular region	48/728 6.59340659340659%	312/18120 1.72185430463576%	0	0	3.82925	TRINITY_DN49616_c0_g2;TRINITY_DN4697_c0_g4;TRINITY_DN9351_c0_g3;TRINITY_DN6637_c0_g1;TRINITY_DN435_c0_g2;TRINITY_DN18244_c0_g1;TRINITY_DN4393_c0_g1;TRINITY_DN20065_c0_g1;TRINITY_DN12203_c0_g1;TRINITY_DN31129_c0_g1;TRINITY_DN34757_c0_g1;TRINITY_DN54970_c0_g1;TRINITY_DN3912_c1_g1;TRINITY_DN12203_c3_g1;TRINITY_DN1280_c1_g2;TRINITY_DN1280_c0_g3;TRINITY_DN9869_c1_g2;TRINITY_DN27693_c0_g1;TRINITY_DN353…	TRINITY_DN45_c1_g1;TRINITY_DN6906_c0_g2;TRINITY_DN188410_c0_g1;TRINITY_DN49616_c0_g2;TRINITY_DN7461_c0_g2;TRINITY_DN4697_c0_g4;TRINITY_DN3242_c0_g2;TRINITY_DN16285_c0_g2;TRINITY_DN82620_c0_g1;TRINITY_DN5065_c0_g2;TRINITY_DN306148_c0_g1;TRINITY_DN78991_c0_g1;TRINITY_DN9351_c0_g3;TRINITY_DN10288_c0_g2;TRINITY_DN115721_c0_g1;TRINITY_DN3893_c0_g2;TRINITY_DN25760_c0_g1;TRINITY_DN12203_c0_g2;TRINITY_DN…
GO:0005506	Molecular Function	iron ion binding	45/865 5.20231213872832%	359/23678 1.51617535264803%	0	0	3.43121	TRINITY_DN14670_c2_g1;TRINITY_DN16224_c0_g1;TRINITY_DN8956_c0_g1;TRINITY_DN32021_c0_g1;TRINITY_DN40242_c1_g1;TRINITY_DN3374_c2_g1;TRINITY_DN352_c0_g3;TRINITY_DN2251_c4_g2;TRINITY_DN1670_c0_g2;TRINITY_DN17371_c0_g1;TRINITY_DN4287_c1_g1;TRINITY_DN47104_c0_g1;TRINITY_DN12146_c0_g1;TRINITY_DN38318_c0_g1;TRINITY_DN3801_c1_g1;TRINITY_DN13298_c0_g2;TRINITY_DN25263_c0_g1;TRINITY_DN36269_c0_g1;TRINITY_DN3…	TRINITY_DN377180_c0_g1;TRINITY_DN27514_c0_g1;TRINITY_DN14670_c2_g1;TRINITY_DN5107_c0_g1;TRINITY_DN395767_c0_g1;TRINITY_DN13630_c1_g1;TRINITY_DN30385_c0_g1;TRINITY_DN6603_c1_g1;TRINITY_DN12323_c1_g2;TRINITY_DN16224_c0_g1;TRINITY_DN9845_c0_g1;TRINITY_DN4584_c0_g2;TRINITY_DN370538_c0_g1;TRINITY_DN8956_c0_g1;TRINITY_DN374045_c0_g1;TRINITY_DN32021_c0_g1;TRINITY_DN13697_c0_g1;TRINITY_DN20825_c0_g1;TRIN…
GO:0019953	Biological Process	sexual reproduction	15/772 1.94300518134715%	24/20979 0.114400114400114%	2.58288e-16	4.0293e-14	16.9843	TRINITY_DN4393_c0_g1;TRINITY_DN4393_c0_g3;TRINITY_DN18244_c0_g1;TRINITY_DN4866_c0_g2;TRINITY_DN22339_c0_g1;TRINITY_DN18828_c0_g1;TRINITY_DN5806_c0_g2;TRINITY_DN19889_c0_g1;TRINITY_DN5806_c0_g1;TRINITY_DN1280_c1_g2;TRINITY_DN32_c1_g3;TRINITY_DN1280_c0_g1;TRINITY_DN19060_c0_g1;TRINITY_DN32_c1_g1;TRINITY_DN1280_c0_g3	TRINITY_DN4393_c0_g1;TRINITY_DN4393_c0_g3;TRINITY_DN1280_c0_g2;TRINITY_DN4866_c0_g1;TRINITY_DN13434_c0_g1;TRINITY_DN1280_c1_g1;TRINITY_DN18244_c0_g1;TRINITY_DN4866_c0_g2;TRINITY_DN22339_c0_g1;TRINITY_DN300904_c0_g1;TRINITY_DN18828_c0_g1;TRINITY_DN19889_c1_g1;TRINITY_DN5806_c0_g2;TRINITY_DN160364_c0_g1;TRINITY_DN19889_c0_g1;TRINITY_DN5806_c0_g1;TRINITY_DN1280_c1_g2;TRINITY_DN32_c1_g3;TRINITY_DN32_…
GO:0071555	Biological Process	cell wall organization	27/772 3.49740932642487%	138/20979 0.657800657800658%	5.22804e-13	4.07787e-11	5.31682	TRINITY_DN1254_c0_g1;TRINITY_DN6198_c0_g1;TRINITY_DN10772_c0_g1;TRINITY_DN6198_c0_g3;TRINITY_DN56328_c0_g1;TRINITY_DN2621_c0_g1;TRINITY_DN5065_c0_g1;TRINITY_DN5634_c0_g1;TRINITY_DN27976_c0_g2;TRINITY_DN17715_c0_g1;TRINITY_DN1362_c0_g1;TRINITY_DN3922_c0_g4;TRINITY_DN17251_c0_g1;TRINITY_DN56507_c0_g1;TRINITY_DN2554_c0_g1;TRINITY_DN6198_c0_g2;TRINITY_DN17457_c0_g1;TRINITY_DN5769_c0_g2;TRINITY_DN5059…	TRINITY_DN10367_c0_g1;TRINITY_DN823_c0_g2;TRINITY_DN1254_c0_g1;TRINITY_DN15416_c1_g1;TRINITY_DN4866_c0_g1;TRINITY_DN10239_c0_g1;TRINITY_DN21193_c1_g1;TRINITY_DN2285_c0_g1;TRINITY_DN21302_c0_g1;TRINITY_DN26036_c0_g1;TRINITY_DN2499_c0_g1;TRINITY_DN46836_c0_g1;TRINITY_DN4722_c0_g1;TRINITY_DN89504_c0_g1;TRINITY_DN38868_c1_g1;TRINITY_DN6198_c0_g1;TRINITY_DN15416_c0_g2;TRINITY_DN1156_c0_g2;TRINITY_DN32…
GO:0043565	Molecular Function	sequence-specific DNA binding	41/865 4.73988439306358%	320/23678 1.35146549539657%	2.24543e-12	1.20878e-10	3.50722	TRINITY_DN22403_c0_g1;TRINITY_DN1103_c0_g4;TRINITY_DN2570_c0_g4;TRINITY_DN10311_c0_g1;TRINITY_DN1103_c0_g1;TRINITY_DN3891_c0_g1;TRINITY_DN17911_c0_g1;TRINITY_DN2570_c0_g2;TRINITY_DN1635_c2_g1;TRINITY_DN18674_c0_g2;TRINITY_DN3436_c0_g3;TRINITY_DN9563_c0_g2;TRINITY_DN9106_c0_g1;TRINITY_DN2774_c0_g1;TRINITY_DN18873_c0_g1;TRINITY_DN9563_c0_g1;TRINITY_DN37077_c0_g1;TRINITY_DN1447_c1_g2;TRINITY_DN354_c…	TRINITY_DN3286_c5_g1;TRINITY_DN22403_c0_g1;TRINITY_DN1103_c0_g4;TRINITY_DN398480_c0_g1;TRINITY_DN9563_c1_g1;TRINITY_DN860_c3_g1;TRINITY_DN2570_c0_g4;TRINITY_DN11346_c0_g1;TRINITY_DN10311_c0_g1;TRINITY_DN445_c0_g1;TRINITY_DN2793_c2_g1;TRINITY_DN1103_c0_g1;TRINITY_DN28009_c0_g1;TRINITY_DN14859_c0_g1;TRINITY_DN373666_c0_g1;TRINITY_DN104007_c0_g1;TRINITY_DN292744_c0_g1;TRINITY_DN8486_c0_g1;TRINITY_DN…
GO:0003700	Molecular Function	DNA-binding transcription factor activity	80/865 9.2485549132948%	482/23678 2.03564490244108%	2.98483e-12	1.20878e-10	4.5433	TRINITY_DN10306_c0_g1;TRINITY_DN9563_c0_g1;TRINITY_DN53080_c0_g1;TRINITY_DN18873_c0_g1;TRINITY_DN2774_c0_g1;TRINITY_DN7578_c0_g1;TRINITY_DN107_c0_g2;TRINITY_DN7715_c0_g1;TRINITY_DN354_c0_g1;TRINITY_DN1447_c1_g2;TRINITY_DN37077_c0_g1;TRINITY_DN9563_c0_g2;TRINITY_DN9106_c0_g1;TRINITY_DN23704_c0_g1;TRINITY_DN20796_c0_g1;TRINITY_DN4086_c0_g1;TRINITY_DN17450_c0_g1;TRINITY_DN82_c2_g1;TRINITY_DN1537_c1_…	TRINITY_DN10306_c0_g1;TRINITY_DN6464_c0_g1;TRINITY_DN20992_c0_g1;TRINITY_DN20667_c0_g1;TRINITY_DN1002_c6_g1;TRINITY_DN10702_c0_g1;TRINITY_DN44477_c0_g1;TRINITY_DN9932_c0_g1;TRINITY_DN9563_c0_g1;TRINITY_DN14748_c0_g1;TRINITY_DN53080_c0_g1;TRINITY_DN36756_c0_g6;TRINITY_DN452_c0_g1;TRINITY_DN1641_c2_g3;TRINITY_DN6555_c0_g2;TRINITY_DN3586_c0_g5;TRINITY_DN5513_c0_g1;TRINITY_DN7284_c0_g1;TRINITY_DN4392…
GO:0020037	Molecular Function	heme binding	58/865 6.70520231213873%	485/23678 2.04831489146043%	3.33455e-12	1.20878e-10	3.27352	TRINITY_DN3651_c0_g3;TRINITY_DN5516_c0_g1;TRINITY_DN35560_c0_g1;TRINITY_DN2316_c1_g1;TRINITY_DN17135_c0_g1;TRINITY_DN2316_c1_g3;TRINITY_DN1352_c1_g2;TRINITY_DN4229_c0_g2;TRINITY_DN4085_c0_g1;TRINITY_DN2316_c1_g2;TRINITY_DN20961_c0_g1;TRINITY_DN8617_c0_g1;TRINITY_DN23206_c0_g1;TRINITY_DN14154_c1_g2;TRINITY_DN13472_c0_g1;TRINITY_DN5103_c0_g3;TRINITY_DN11367_c0_g1;TRINITY_DN7897_c0_g1;TRINITY_DN2368…	TRINITY_DN10528_c0_g1;TRINITY_DN3651_c0_g2;TRINITY_DN29388_c0_g1;TRINITY_DN41409_c0_g1;TRINITY_DN3651_c0_g3;TRINITY_DN122_c0_g1;TRINITY_DN338837_c0_g1;TRINITY_DN5313_c1_g1;TRINITY_DN341648_c0_g1;TRINITY_DN311632_c0_g1;TRINITY_DN2568_c1_g1;TRINITY_DN14769_c0_g1;TRINITY_DN12994_c0_g1;TRINITY_DN8977_c0_g1;TRINITY_DN5516_c0_g1;TRINITY_DN2197_c0_g1;TRINITY_DN35560_c0_g1;TRINITY_DN2316_c1_g1;TRINITY_DN…
GO:0016021	Cellular Component	integral component of membrane	300/728 41.2087912087912%	5018/18120 27.6931567328918%	4.94516e-12	1.21156e-10	1.48805	TRINITY_DN12141_c0_g1;TRINITY_DN2459_c0_g1;TRINITY_DN9025_c0_g1;TRINITY_DN1798_c1_g3;TRINITY_DN3237_c2_g1;TRINITY_DN7096_c0_g1;TRINITY_DN721_c1_g1;TRINITY_DN23206_c0_g1;TRINITY_DN17251_c0_g1;TRINITY_DN5264_c1_g1;TRINITY_DN18508_c0_g1;TRINITY_DN5856_c0_g1;TRINITY_DN1279_c0_g1;TRINITY_DN4337_c1_g2;TRINITY_DN21510_c0_g1;TRINITY_DN15905_c0_g1;TRINITY_DN3265_c0_g1;TRINITY_DN15933_c1_g2;TRINITY_DN2672_…	TRINITY_DN12783_c0_g1;TRINITY_DN17470_c0_g1;TRINITY_DN3321_c0_g2;TRINITY_DN341542_c0_g1;TRINITY_DN44354_c0_g1;TRINITY_DN365429_c0_g1;TRINITY_DN308320_c0_g1;TRINITY_DN12141_c0_g1;TRINITY_DN9156_c0_g2;TRINITY_DN1927_c0_g1;TRINITY_DN18192_c0_g1;TRINITY_DN37343_c0_g1;TRINITY_DN4739_c0_g1;TRINITY_DN1230_c0_g2;TRINITY_DN87947_c0_g2;TRINITY_DN5589_c0_g1;TRINITY_DN11502_c0_g2;TRINITY_DN327951_c0_g1;TRINI…
8160_c0_g1;TRINITY_DN10954_c0_g2;TRINITY_DN140_c3_g1;TRINITY_DN403091_c0_g1;TRINITY_DN8034_c0_g1;TRINITY_DN68027_c0_g3;TRINITY_DN9722_c0_g1;TRINITY_DN53130_c0_g1;TRINITY_DN19301_c0_g1;TRINITY_DN2854_c0_g1;TRINITY_DN166168_c0_g2;TRINITY_DN2970_c0_g2;TRINITY_DN8162_c0_g1;TRINITY_DN3588_c1_g1;TRINITY_DN320719_c0_g1;TRINITY_DN2502_c0_g1;TRINITY_DN12827_c0_g1;TRINITY_DN367135_c0_g1;TRINITY_DN11049_c0_…
_DN1081_c0_g1;TRINITY_DN3806_c0_g2;TRINITY_DN13177_c0_g1;TRINITY_DN234970_c0_g1;TRINITY_DN13544_c0_g1;TRINITY_DN204960_c0_g1;TRINITY_DN11016_c0_g1;TRINITY_DN5524_c0_g1;TRINITY_DN295307_c0_g1;TRINITY_DN1330_c1_g1;TRINITY_DN62247_c0_g1;TRINITY_DN839_c0_g2;TRINITY_DN1695_c1_g1;TRINITY_DN44035_c0_g1;TRINITY_DN13472_c0_g2;TRINITY_DN7882_c0_g1;TRINITY_DN1702_c1_g1;TRINITY_DN77508_c0_g1;TRINITY_DN10681_…
;TRINITY_DN403775_c0_g1;TRINITY_DN1530_c0_g1;TRINITY_DN6513_c3_g2;TRINITY_DN5667_c0_g3;TRINITY_DN27514_c0_g1;TRINITY_DN1505_c2_g2;TRINITY_DN3693_c1_g1;TRINITY_DN84340_c1_g2;TRINITY_DN7017_c0_g1;TRINITY_DN430_c0_g1;TRINITY_DN357121_c0_g1;TRINITY_DN309309_c0_g1;TRINITY_DN7689_c0_g1;TRINITY_DN390613_c0_g1;TRINITY_DN5450_c0_g1;TRINITY_DN13428_c0_g2;TRINITY_DN7449_c0_g1;TRINITY_DN361771_c0_g1;TRINITY_…
GO:0006355	Biological Process	regulation of transcription, DNA-templated	114/772 14.7668393782383%	1044/20979 4.97640497640498%	2.5675e-12	1.3351e-10	2.96737	TRINITY_DN17663_c0_g2;TRINITY_DN1472_c2_g3;TRINITY_DN4336_c0_g1;TRINITY_DN1556_c1_g1;TRINITY_DN6357_c0_g1;TRINITY_DN3243_c0_g2;TRINITY_DN3586_c0_g2;TRINITY_DN13680_c2_g1;TRINITY_DN888_c0_g1;TRINITY_DN6705_c0_g1;TRINITY_DN6693_c0_g1;TRINITY_DN6648_c0_g1;TRINITY_DN9644_c0_g3;TRINITY_DN20405_c0_g1;TRINITY_DN9106_c0_g1;TRINITY_DN9563_c0_g2;TRINITY_DN54608_c0_g1;TRINITY_DN354_c0_g1;TRINITY_DN122_c2_g1…	TRINITY_DN17663_c0_g2;TRINITY_DN342464_c0_g1;TRINITY_DN383694_c0_g1;TRINITY_DN1472_c2_g3;TRINITY_DN12733_c0_g1;TRINITY_DN5712_c0_g1;TRINITY_DN952_c0_g2;TRINITY_DN188_c0_g2;TRINITY_DN404621_c0_g1;TRINITY_DN4039_c0_g1;TRINITY_DN54230_c1_g1;TRINITY_DN20582_c0_g1;TRINITY_DN2795_c1_g2;TRINITY_DN77461_c0_g1;TRINITY_DN4336_c0_g1;TRINITY_DN3865_c0_g1;TRINITY_DN9453_c0_g2;TRINITY_DN32540_c0_g1;TRINITY_DN2…
GO:0003677	Molecular Function	DNA binding	92/865 10.635838150289%	1238/23678 5.22848213531548%	6.40241e-11	1.8567e-09	2.03421	TRINITY_DN11147_c0_g1;TRINITY_DN5139_c0_g3;TRINITY_DN21960_c0_g1;TRINITY_DN6067_c0_g1;TRINITY_DN7719_c0_g1;TRINITY_DN24142_c0_g1;TRINITY_DN1051_c0_g1;TRINITY_DN22669_c0_g1;TRINITY_DN10306_c0_g2;TRINITY_DN2754_c0_g1;TRINITY_DN22483_c0_g1;TRINITY_DN3922_c0_g4;TRINITY_DN1556_c1_g3;TRINITY_DN5860_c0_g1;TRINITY_DN7924_c0_g1;TRINITY_DN41141_c0_g2;TRINITY_DN5685_c0_g2;TRINITY_DN42029_c0_g1;TRINITY_DN193…	TRINITY_DN9932_c0_g2;TRINITY_DN54255_c0_g1;TRINITY_DN876_c1_g1;TRINITY_DN28241_c0_g1;TRINITY_DN294889_c0_g1;TRINITY_DN5618_c3_g3;TRINITY_DN92782_c0_g1;TRINITY_DN11147_c0_g1;TRINITY_DN320781_c0_g1;TRINITY_DN5139_c0_g3;TRINITY_DN4684_c0_g2;TRINITY_DN4023_c1_g1;TRINITY_DN351808_c0_g1;TRINITY_DN16434_c0_g1;TRINITY_DN17829_c0_g1;TRINITY_DN26048_c0_g1;TRINITY_DN119594_c0_g1;TRINITY_DN21960_c0_g1;TRINIT…
GO:0016762	Molecular Function	xyloglucan:xyloglucosyl transferase activity	12/865 1.38728323699422%	36/23678 0.152039868232114%	2.92092e-09	7.05889e-08	9.12447	TRINITY_DN6198_c0_g2;TRINITY_DN17457_c0_g1;TRINITY_DN5769_c0_g2;TRINITY_DN5769_c0_g5;TRINITY_DN6198_c0_g3;TRINITY_DN56507_c0_g1;TRINITY_DN11826_c0_g1;TRINITY_DN5769_c0_g4;TRINITY_DN6522_c0_g1;TRINITY_DN9183_c0_g2;TRINITY_DN1254_c0_g1;TRINITY_DN6198_c0_g1	TRINITY_DN21813_c2_g1;TRINITY_DN6198_c0_g2;TRINITY_DN9183_c0_g1;TRINITY_DN17457_c0_g1;TRINITY_DN5769_c0_g2;TRINITY_DN5769_c0_g5;TRINITY_DN2553_c0_g1;TRINITY_DN260267_c0_g1;TRINITY_DN5769_c0_g6;TRINITY_DN5769_c1_g2;TRINITY_DN4340_c1_g1;TRINITY_DN6198_c0_g3;TRINITY_DN4340_c0_g1;TRINITY_DN56507_c0_g1;TRINITY_DN48587_c0_g1;TRINITY_DN11826_c0_g1;TRINITY_DN5769_c0_g4;TRINITY_DN6522_c0_g1;TRINITY_DN4991…
GO:0005618	Cellular Component	cell wall	26/728 3.57142857142857%	172/18120 0.949227373068433%	5.69849e-09	9.30753e-08	3.76246	TRINITY_DN48688_c0_g1;TRINITY_DN435_c0_g2;TRINITY_DN11032_c1_g1;TRINITY_DN28557_c0_g1;TRINITY_DN5769_c0_g5;TRINITY_DN16511_c0_g1;TRINITY_DN34757_c0_g1;TRINITY_DN9183_c0_g2;TRINITY_DN31129_c0_g1;TRINITY_DN11826_c0_g1;TRINITY_DN17136_c0_g1;TRINITY_DN17457_c0_g1;TRINITY_DN5769_c0_g2;TRINITY_DN104415_c0_g1;TRINITY_DN6198_c0_g2;TRINITY_DN19060_c0_g1;TRINITY_DN6522_c0_g1;TRINITY_DN5769_c0_g4;TRINITY_DN…	TRINITY_DN11798_c0_g1;TRINITY_DN77354_c1_g1;TRINITY_DN111_c0_g1;TRINITY_DN10_c0_g1;TRINITY_DN6116_c1_g1;TRINITY_DN15394_c0_g1;TRINITY_DN48688_c0_g1;TRINITY_DN1737_c1_g1;TRINITY_DN435_c0_g2;TRINITY_DN20318_c0_g1;TRINITY_DN35445_c0_g1;TRINITY_DN6327_c0_g1;TRINITY_DN12632_c0_g1;TRINITY_DN11032_c1_g1;TRINITY_DN2138_c1_g1;TRINITY_DN11826_c0_g2;TRINITY_DN1131_c0_g2;TRINITY_DN1254_c1_g1;TRINITY_DN28557_…
GO:0010411	Biological Process	xyloglucan metabolic process	12/772 1.55440414507772%	37/20979 0.17636684303351%	4.49845e-09	1.7544e-07	8.81347	TRINITY_DN17457_c0_g1;TRINITY_DN5769_c0_g2;TRINITY_DN6198_c0_g2;TRINITY_DN5769_c0_g5;TRINITY_DN56507_c0_g1;TRINITY_DN11826_c0_g1;TRINITY_DN6198_c0_g3;TRINITY_DN9183_c0_g2;TRINITY_DN5769_c0_g4;TRINITY_DN6522_c0_g1;TRINITY_DN1254_c0_g1;TRINITY_DN6198_c0_g1	TRINITY_DN9183_c0_g1;TRINITY_DN17457_c0_g1;TRINITY_DN5769_c0_g2;TRINITY_DN21813_c2_g1;TRINITY_DN6198_c0_g2;TRINITY_DN4181_c0_g1;TRINITY_DN5769_c0_g5;TRINITY_DN2553_c0_g1;TRINITY_DN56507_c0_g1;TRINITY_DN48587_c0_g1;TRINITY_DN11826_c0_g1;TRINITY_DN4340_c0_g1;TRINITY_DN6198_c0_g3;TRINITY_DN260267_c0_g1;TRINITY_DN4340_c1_g1;TRINITY_DN5769_c1_g2;TRINITY_DN5769_c0_g6;TRINITY_DN9183_c0_g2;TRINITY_DN3948…
GO:0042546	Biological Process	cell wall biogenesis	12/772 1.55440414507772%	38/20979 0.181133514466848%	6.35563e-09	1.98296e-07	8.58154	TRINITY_DN1254_c0_g1;TRINITY_DN6198_c0_g1;TRINITY_DN6198_c0_g2;TRINITY_DN5769_c0_g2;TRINITY_DN17457_c0_g1;TRINITY_DN5769_c0_g5;TRINITY_DN6198_c0_g3;TRINITY_DN56507_c0_g1;TRINITY_DN11826_c0_g1;TRINITY_DN6522_c0_g1;TRINITY_DN5769_c0_g4;TRINITY_DN9183_c0_g2	TRINITY_DN20318_c0_g1;TRINITY_DN13737_c0_g1;TRINITY_DN1254_c0_g1;TRINITY_DN76775_c0_g1;TRINITY_DN26036_c0_g1;TRINITY_DN1254_c1_g1;TRINITY_DN6327_c0_g1;TRINITY_DN40618_c0_g1;TRINITY_DN89504_c0_g1;TRINITY_DN78080_c0_g1;TRINITY_DN6198_c0_g1;TRINITY_DN288831_c0_g1;TRINITY_DN28866_c0_g1;TRINITY_DN21813_c2_g1;TRINITY_DN6198_c0_g2;TRINITY_DN9183_c0_g1;TRINITY_DN5769_c0_g2;TRINITY_DN17457_c0_g1;TRINITY_D…
GO:0016709	Molecular Function	oxidoreductase activity, acting on paired donors, with incorporation or reduction of molecular oxygen, NAD(P)H as one donor, and incorporation of one atom of oxygen	19/865 2.19653179190751%	107/23678 0.451896275023228%	1.05969e-08	2.19507e-07	4.8607	TRINITY_DN352_c0_g3;TRINITY_DN8617_c0_g1;TRINITY_DN9759_c0_g1;TRINITY_DN6603_c0_g1;TRINITY_DN38318_c0_g1;TRINITY_DN6438_c0_g1;TRINITY_DN2316_c1_g1;TRINITY_DN5516_c0_g1;TRINITY_DN8956_c0_g1;TRINITY_DN14670_c2_g1;TRINITY_DN2316_c1_g3;TRINITY_DN13472_c0_g1;TRINITY_DN13298_c0_g2;TRINITY_DN2316_c1_g2;TRINITY_DN8488_c0_g1;TRINITY_DN4085_c0_g1;TRINITY_DN25263_c0_g1;TRINITY_DN23689_c0_g1;TRINITY_DN40242_…	TRINITY_DN211752_c0_g1;TRINITY_DN352_c0_g3;TRINITY_DN15463_c0_g1;TRINITY_DN4649_c0_g1;TRINITY_DN25263_c0_g3;TRINITY_DN14294_c0_g1;TRINITY_DN13803_c0_g3;TRINITY_DN21160_c0_g1;TRINITY_DN1139_c8_g1;TRINITY_DN133892_c0_g1;TRINITY_DN170_c0_g1;TRINITY_DN8617_c0_g1;TRINITY_DN3219_c0_g2;TRINITY_DN31387_c0_g1;TRINITY_DN150_c1_g2;TRINITY_DN3702_c0_g1;TRINITY_DN84428_c0_g2;TRINITY_DN117368_c0_g1;TRINITY_DN1…
GO:0016760	Molecular Function	cellulose synthase (UDP-forming) activity	13/865 1.5028901734104%	55/23678 0.232283132021286%	6.61038e-08	1.19813e-06	6.47008	TRINITY_DN3922_c0_g4;TRINITY_DN5059_c0_g3;TRINITY_DN10772_c0_g1;TRINITY_DN56328_c0_g1;TRINITY_DN3237_c2_g1;TRINITY_DN17251_c0_g1;TRINITY_DN2621_c0_g1;TRINITY_DN21624_c0_g1;TRINITY_DN2554_c0_g1;TRINITY_DN27976_c0_g2;TRINITY_DN17715_c0_g1;TRINITY_DN5059_c0_g2;TRINITY_DN20211_c0_g1	TRINITY_DN3922_c0_g2;TRINITY_DN66111_c1_g1;TRINITY_DN3922_c0_g4;TRINITY_DN215190_c0_g1;TRINITY_DN5059_c0_g4;TRINITY_DN5059_c2_g1;TRINITY_DN2483_c12_g1;TRINITY_DN10797_c0_g1;TRINITY_DN5059_c0_g3;TRINITY_DN3922_c2_g1;TRINITY_DN2621_c3_g1;TRINITY_DN10772_c0_g1;TRINITY_DN56328_c0_g1;TRINITY_DN18199_c0_g1;TRINITY_DN3237_c2_g1;TRINITY_DN50425_c0_g1;TRINITY_DN17251_c0_g1;TRINITY_DN384862_c0_g1;TRINITY_D…
GO:0055114	Biological Process	oxidation-reduction process	116/772 15.0259067357513%	1951/20979 9.29977596644263%	1.3299e-07	3.45773e-06	1.61573	TRINITY_DN35394_c0_g1;TRINITY_DN686_c0_g1;TRINITY_DN12146_c0_g1;TRINITY_DN6966_c0_g1;TRINITY_DN27693_c0_g1;TRINITY_DN9086_c0_g1;TRINITY_DN3912_c1_g1;TRINITY_DN2251_c4_g2;TRINITY_DN6843_c0_g1;TRINITY_DN12203_c3_g1;TRINITY_DN40242_c1_g1;TRINITY_DN21960_c0_g2;TRINITY_DN4697_c5_g1;TRINITY_DN2123_c1_g4;TRINITY_DN14670_c2_g1;TRINITY_DN16224_c0_g1;TRINITY_DN3265_c0_g1;TRINITY_DN7584_c1_g1;TRINITY_DN6438…	TRINITY_DN388305_c0_g1;TRINITY_DN350539_c0_g1;TRINITY_DN348_c0_g1;TRINITY_DN319999_c0_g1;TRINITY_DN2150_c0_g1;TRINITY_DN6485_c0_g1;TRINITY_DN358847_c0_g1;TRINITY_DN106447_c0_g1;TRINITY_DN14719_c0_g1;TRINITY_DN59525_c0_g1;TRINITY_DN355359_c0_g1;TRINITY_DN374260_c0_g1;TRINITY_DN35394_c0_g1;TRINITY_DN686_c0_g1;TRINITY_DN82003_c0_g1;TRINITY_DN837_c0_g3;TRINITY_DN2308_c0_g1;TRINITY_DN33_c0_g1;TRINITY_…
c1_g1;TRINITY_DN12481_c0_g2;TRINITY_DN37397_c0_g1;TRINITY_DN13466_c0_g1;TRINITY_DN27618_c0_g1;TRINITY_DN352319_c0_g1;TRINITY_DN3460_c0_g2;TRINITY_DN118703_c0_g2;TRINITY_DN17371_c0_g1;TRINITY_DN2677_c0_g1;TRINITY_DN2902_c0_g1;TRINITY_DN12233_c0_g1;TRINITY_DN190710_c0_g1;TRINITY_DN348406_c0_g1;TRINITY_DN12518_c0_g1;TRINITY_DN3313_c0_g1;TRINITY_DN26181_c0_g1;TRINITY_DN34466_c0_g1;TRINITY_DN208022_c0…
GO:0030244	Biological Process	cellulose biosynthetic process	13/772 1.6839378238342%	60/20979 0.286000286000286%	2.14277e-07	4.77532e-06	5.88789	TRINITY_DN2621_c0_g1;TRINITY_DN3237_c2_g1;TRINITY_DN56328_c0_g1;TRINITY_DN17251_c0_g1;TRINITY_DN10772_c0_g1;TRINITY_DN3922_c0_g4;TRINITY_DN5059_c0_g3;TRINITY_DN5059_c0_g2;TRINITY_DN20211_c0_g1;TRINITY_DN17715_c0_g1;TRINITY_DN2554_c0_g1;TRINITY_DN27976_c0_g2;TRINITY_DN21624_c0_g1	TRINITY_DN68270_c0_g1;TRINITY_DN8034_c0_g1;TRINITY_DN76911_c0_g1;TRINITY_DN4877_c0_g1;TRINITY_DN5528_c0_g1;TRINITY_DN31042_c0_g1;TRINITY_DN2621_c0_g1;TRINITY_DN4877_c1_g1;TRINITY_DN12155_c0_g2;TRINITY_DN365341_c0_g1;TRINITY_DN2285_c3_g1;TRINITY_DN164062_c0_g2;TRINITY_DN18199_c0_g1;TRINITY_DN3237_c2_g1;TRINITY_DN56328_c0_g1;TRINITY_DN50425_c0_g1;TRINITY_DN384862_c0_g1;TRINITY_DN10772_c0_g2;TRINITY…
GO:0044550	Biological Process	secondary metabolite biosynthetic process	17/772 2.2020725388601%	109/20979 0.519567186233853%	4.79431e-07	9.3489e-06	4.23828	TRINITY_DN352_c0_g3;TRINITY_DN8617_c0_g1;TRINITY_DN6438_c0_g1;TRINITY_DN6603_c0_g1;TRINITY_DN38318_c0_g1;TRINITY_DN14670_c2_g1;TRINITY_DN2316_c1_g3;TRINITY_DN2316_c1_g1;TRINITY_DN8956_c0_g1;TRINITY_DN5516_c0_g1;TRINITY_DN13472_c0_g1;TRINITY_DN2316_c1_g2;TRINITY_DN4085_c0_g1;TRINITY_DN8488_c0_g1;TRINITY_DN40242_c1_g1;TRINITY_DN25263_c0_g1;TRINITY_DN23689_c0_g1	TRINITY_DN170_c0_g1;TRINITY_DN133892_c0_g1;TRINITY_DN24199_c0_g1;TRINITY_DN1139_c8_g1;TRINITY_DN15463_c0_g1;TRINITY_DN352_c0_g3;TRINITY_DN211752_c0_g1;TRINITY_DN21160_c0_g1;TRINITY_DN13803_c0_g3;TRINITY_DN14294_c0_g1;TRINITY_DN25263_c0_g3;TRINITY_DN4649_c0_g1;TRINITY_DN1868_c2_g1;TRINITY_DN3702_c0_g1;TRINITY_DN84428_c0_g2;TRINITY_DN117368_c0_g1;TRINITY_DN68266_c0_g1;TRINITY_DN31611_c0_g1;TRINITY_…
GO:0009834	Biological Process	plant-type secondary cell wall biogenesis	8/772 1.03626943005181%	23/20979 0.109633442966776%	9.72859e-07	1.68629e-05	9.45213	TRINITY_DN9943_c0_g1;TRINITY_DN5059_c0_g3;TRINITY_DN21624_c0_g1;TRINITY_DN3922_c0_g4;TRINITY_DN5282_c6_g1;TRINITY_DN20211_c0_g1;TRINITY_DN5059_c0_g2;TRINITY_DN17251_c0_g1	TRINITY_DN2285_c0_g1;TRINITY_DN1168_c0_g1;TRINITY_DN14040_c0_g1;TRINITY_DN8456_c0_g1;TRINITY_DN9943_c0_g1;TRINITY_DN5059_c0_g3;TRINITY_DN2812_c0_g1;TRINITY_DN21624_c0_g1;TRINITY_DN65353_c0_g1;TRINITY_DN333340_c0_g1;TRINITY_DN3922_c0_g4;TRINITY_DN6995_c0_g1;TRINITY_DN5282_c6_g1;TRINITY_DN20211_c0_g1;TRINITY_DN5059_c0_g2;TRINITY_DN4877_c0_g1;TRINITY_DN74749_c0_g1;TRINITY_DN17251_c0_g1;TRINITY_DN716…
