# Supplementary material for: Transcriptome Profiling Provides Molecular Insights into Auxin-Induced Adventitious Root Formation in Sugarcane (Saccharum spp. Interspecific Hybrids) Microshoots
Source: Plants (Basel). 2020 Jul 23;9(8):931. doi: 10.3390/plants9080931 (PMC7465322; doi:10.3390/plants9080931)
Supplement: Supplementary file 1 [file plants-09-00931-s001.zip › plants-836632-supplementary-proof/0721plants additional files/Table S12 CK-3dvs_TM-3d_GO_enrich.xls]

#GO_accession	Term_type	Description	DEGeneRatio	BgRatio	P-value	Corrected_P-value	Rich_factor	DEGgeneIDs	BgGeneIDs
GO:0005576	Cellular Component	extracellular region	48/728 6.59340659340659%	312/18120 1.72185430463576%	0	0	3.82924767540152	TRINITY_DN49616_c0_g2;TRINITY_DN4697_c0_g4;TRINITY_DN9351_c0_g3;TRINITY_DN6637_c0_g1;TRINITY_DN435_c0_g2;TRINITY_DN18244_c0_g1;TRINITY_DN4393_c0_g1;TRINITY_DN20065_c0_g1;TRINITY_DN12203_c0_g1;TRINITY_DN31129_c0_g1;TRINITY_DN34757_c0_g1;TRINITY_DN54970_c0_g1;TRINITY_DN3912_c1_g1;TRINITY_DN12203_c3_g1;TRINITY_DN1280_c1_g2;TRINITY_DN1280_c0_g3;TRINITY_DN9869_c1_g2;TRINITY_DN27693_c0_g1;TRINITY_DN353…	TRINITY_DN45_c1_g1;TRINITY_DN6906_c0_g2;TRINITY_DN188410_c0_g1;TRINITY_DN49616_c0_g2;TRINITY_DN7461_c0_g2;TRINITY_DN4697_c0_g4;TRINITY_DN3242_c0_g2;TRINITY_DN16285_c0_g2;TRINITY_DN82620_c0_g1;TRINITY_DN5065_c0_g2;TRINITY_DN306148_c0_g1;TRINITY_DN78991_c0_g1;TRINITY_DN9351_c0_g3;TRINITY_DN10288_c0_g2;TRINITY_DN115721_c0_g1;TRINITY_DN3893_c0_g2;TRINITY_DN25760_c0_g1;TRINITY_DN12203_c0_g2;TRINITY_DN…
GO:0005506	Molecular Function	iron ion binding	45/865 5.20231213872832%	359/23678 1.51617535264803%	0	0	3.43120743233452	TRINITY_DN14670_c2_g1;TRINITY_DN16224_c0_g1;TRINITY_DN8956_c0_g1;TRINITY_DN32021_c0_g1;TRINITY_DN40242_c1_g1;TRINITY_DN3374_c2_g1;TRINITY_DN352_c0_g3;TRINITY_DN2251_c4_g2;TRINITY_DN1670_c0_g2;TRINITY_DN17371_c0_g1;TRINITY_DN4287_c1_g1;TRINITY_DN47104_c0_g1;TRINITY_DN12146_c0_g1;TRINITY_DN38318_c0_g1;TRINITY_DN3801_c1_g1;TRINITY_DN13298_c0_g2;TRINITY_DN25263_c0_g1;TRINITY_DN36269_c0_g1;TRINITY_DN3…	TRINITY_DN377180_c0_g1;TRINITY_DN27514_c0_g1;TRINITY_DN14670_c2_g1;TRINITY_DN5107_c0_g1;TRINITY_DN395767_c0_g1;TRINITY_DN13630_c1_g1;TRINITY_DN30385_c0_g1;TRINITY_DN6603_c1_g1;TRINITY_DN12323_c1_g2;TRINITY_DN16224_c0_g1;TRINITY_DN9845_c0_g1;TRINITY_DN4584_c0_g2;TRINITY_DN370538_c0_g1;TRINITY_DN8956_c0_g1;TRINITY_DN374045_c0_g1;TRINITY_DN32021_c0_g1;TRINITY_DN13697_c0_g1;TRINITY_DN20825_c0_g1;TRIN…
GO:0019953	Biological Process	sexual reproduction	15/772 1.94300518134715%	24/20979 0.114400114400114%	2.58288264985431e-16	4.029297e-14	16.9842940414508	TRINITY_DN4393_c0_g1;TRINITY_DN4393_c0_g3;TRINITY_DN18244_c0_g1;TRINITY_DN4866_c0_g2;TRINITY_DN22339_c0_g1;TRINITY_DN18828_c0_g1;TRINITY_DN5806_c0_g2;TRINITY_DN19889_c0_g1;TRINITY_DN5806_c0_g1;TRINITY_DN1280_c1_g2;TRINITY_DN32_c1_g3;TRINITY_DN1280_c0_g1;TRINITY_DN19060_c0_g1;TRINITY_DN32_c1_g1;TRINITY_DN1280_c0_g3	TRINITY_DN4393_c0_g1;TRINITY_DN4393_c0_g3;TRINITY_DN1280_c0_g2;TRINITY_DN4866_c0_g1;TRINITY_DN13434_c0_g1;TRINITY_DN1280_c1_g1;TRINITY_DN18244_c0_g1;TRINITY_DN4866_c0_g2;TRINITY_DN22339_c0_g1;TRINITY_DN300904_c0_g1;TRINITY_DN18828_c0_g1;TRINITY_DN19889_c1_g1;TRINITY_DN5806_c0_g2;TRINITY_DN160364_c0_g1;TRINITY_DN19889_c0_g1;TRINITY_DN5806_c0_g1;TRINITY_DN1280_c1_g2;TRINITY_DN32_c1_g3;TRINITY_DN32_…
GO:0071555	Biological Process	cell wall organization	27/772 3.49740932642487%	138/20979 0.657800657800658%	5.22804022295986e-13	4.077871e-11	5.31682248254111	TRINITY_DN1254_c0_g1;TRINITY_DN6198_c0_g1;TRINITY_DN10772_c0_g1;TRINITY_DN6198_c0_g3;TRINITY_DN56328_c0_g1;TRINITY_DN2621_c0_g1;TRINITY_DN5065_c0_g1;TRINITY_DN5634_c0_g1;TRINITY_DN27976_c0_g2;TRINITY_DN17715_c0_g1;TRINITY_DN1362_c0_g1;TRINITY_DN3922_c0_g4;TRINITY_DN17251_c0_g1;TRINITY_DN56507_c0_g1;TRINITY_DN2554_c0_g1;TRINITY_DN6198_c0_g2;TRINITY_DN17457_c0_g1;TRINITY_DN5769_c0_g2;TRINITY_DN5059…	TRINITY_DN10367_c0_g1;TRINITY_DN823_c0_g2;TRINITY_DN1254_c0_g1;TRINITY_DN15416_c1_g1;TRINITY_DN4866_c0_g1;TRINITY_DN10239_c0_g1;TRINITY_DN21193_c1_g1;TRINITY_DN2285_c0_g1;TRINITY_DN21302_c0_g1;TRINITY_DN26036_c0_g1;TRINITY_DN2499_c0_g1;TRINITY_DN46836_c0_g1;TRINITY_DN4722_c0_g1;TRINITY_DN89504_c0_g1;TRINITY_DN38868_c1_g1;TRINITY_DN6198_c0_g1;TRINITY_DN15416_c0_g2;TRINITY_DN1156_c0_g2;TRINITY_DN32…
GO:0043565	Molecular Function	sequence-specific DNA binding	41/865 4.73988439306358%	320/23678 1.35146549539657%	2.24542606730438e-12	1.208776e-10	3.50721820809249	TRINITY_DN22403_c0_g1;TRINITY_DN1103_c0_g4;TRINITY_DN2570_c0_g4;TRINITY_DN10311_c0_g1;TRINITY_DN1103_c0_g1;TRINITY_DN3891_c0_g1;TRINITY_DN17911_c0_g1;TRINITY_DN2570_c0_g2;TRINITY_DN1635_c2_g1;TRINITY_DN18674_c0_g2;TRINITY_DN3436_c0_g3;TRINITY_DN9563_c0_g2;TRINITY_DN9106_c0_g1;TRINITY_DN2774_c0_g1;TRINITY_DN18873_c0_g1;TRINITY_DN9563_c0_g1;TRINITY_DN37077_c0_g1;TRINITY_DN1447_c1_g2;TRINITY_DN354_c…	TRINITY_DN3286_c5_g1;TRINITY_DN22403_c0_g1;TRINITY_DN1103_c0_g4;TRINITY_DN398480_c0_g1;TRINITY_DN9563_c1_g1;TRINITY_DN860_c3_g1;TRINITY_DN2570_c0_g4;TRINITY_DN11346_c0_g1;TRINITY_DN10311_c0_g1;TRINITY_DN445_c0_g1;TRINITY_DN2793_c2_g1;TRINITY_DN1103_c0_g1;TRINITY_DN28009_c0_g1;TRINITY_DN14859_c0_g1;TRINITY_DN373666_c0_g1;TRINITY_DN104007_c0_g1;TRINITY_DN292744_c0_g1;TRINITY_DN8486_c0_g1;TRINITY_DN…
GO:0003700	Molecular Function	DNA-binding transcription factor activity	80/865 9.2485549132948%	482/23678 2.03564490244108%	2.98483460170473e-12	1.208776e-10	4.54330463147291	TRINITY_DN10306_c0_g1;TRINITY_DN9563_c0_g1;TRINITY_DN53080_c0_g1;TRINITY_DN18873_c0_g1;TRINITY_DN2774_c0_g1;TRINITY_DN7578_c0_g1;TRINITY_DN107_c0_g2;TRINITY_DN7715_c0_g1;TRINITY_DN354_c0_g1;TRINITY_DN1447_c1_g2;TRINITY_DN37077_c0_g1;TRINITY_DN9563_c0_g2;TRINITY_DN9106_c0_g1;TRINITY_DN23704_c0_g1;TRINITY_DN20796_c0_g1;TRINITY_DN4086_c0_g1;TRINITY_DN17450_c0_g1;TRINITY_DN82_c2_g1;TRINITY_DN1537_c1_…	TRINITY_DN10306_c0_g1;TRINITY_DN6464_c0_g1;TRINITY_DN20992_c0_g1;TRINITY_DN20667_c0_g1;TRINITY_DN1002_c6_g1;TRINITY_DN10702_c0_g1;TRINITY_DN44477_c0_g1;TRINITY_DN9932_c0_g1;TRINITY_DN9563_c0_g1;TRINITY_DN14748_c0_g1;TRINITY_DN53080_c0_g1;TRINITY_DN36756_c0_g6;TRINITY_DN452_c0_g1;TRINITY_DN1641_c2_g3;TRINITY_DN6555_c0_g2;TRINITY_DN3586_c0_g5;TRINITY_DN5513_c0_g1;TRINITY_DN7284_c0_g1;TRINITY_DN4392…
GO:0020037	Molecular Function	heme binding	58/865 6.70520231213873%	485/23678 2.04831489146043%	3.33455485446166e-12	1.208776e-10	3.27352124426435	TRINITY_DN3651_c0_g3;TRINITY_DN5516_c0_g1;TRINITY_DN35560_c0_g1;TRINITY_DN2316_c1_g1;TRINITY_DN17135_c0_g1;TRINITY_DN2316_c1_g3;TRINITY_DN1352_c1_g2;TRINITY_DN4229_c0_g2;TRINITY_DN4085_c0_g1;TRINITY_DN2316_c1_g2;TRINITY_DN20961_c0_g1;TRINITY_DN8617_c0_g1;TRINITY_DN23206_c0_g1;TRINITY_DN14154_c1_g2;TRINITY_DN13472_c0_g1;TRINITY_DN5103_c0_g3;TRINITY_DN11367_c0_g1;TRINITY_DN7897_c0_g1;TRINITY_DN2368…	TRINITY_DN10528_c0_g1;TRINITY_DN3651_c0_g2;TRINITY_DN29388_c0_g1;TRINITY_DN41409_c0_g1;TRINITY_DN3651_c0_g3;TRINITY_DN122_c0_g1;TRINITY_DN338837_c0_g1;TRINITY_DN5313_c1_g1;TRINITY_DN341648_c0_g1;TRINITY_DN311632_c0_g1;TRINITY_DN2568_c1_g1;TRINITY_DN14769_c0_g1;TRINITY_DN12994_c0_g1;TRINITY_DN8977_c0_g1;TRINITY_DN5516_c0_g1;TRINITY_DN2197_c0_g1;TRINITY_DN35560_c0_g1;TRINITY_DN2316_c1_g1;TRINITY_DN…
GO:0016021	Cellular Component	integral component of membrane	300/728 41.2087912087912%	5018/18120 27.6931567328918%	4.94515539628537e-12	1.211563e-10	1.48804961479334	TRINITY_DN12141_c0_g1;TRINITY_DN2459_c0_g1;TRINITY_DN9025_c0_g1;TRINITY_DN1798_c1_g3;TRINITY_DN3237_c2_g1;TRINITY_DN7096_c0_g1;TRINITY_DN721_c1_g1;TRINITY_DN23206_c0_g1;TRINITY_DN17251_c0_g1;TRINITY_DN5264_c1_g1;TRINITY_DN18508_c0_g1;TRINITY_DN5856_c0_g1;TRINITY_DN1279_c0_g1;TRINITY_DN4337_c1_g2;TRINITY_DN21510_c0_g1;TRINITY_DN15905_c0_g1;TRINITY_DN3265_c0_g1;TRINITY_DN15933_c1_g2;TRINITY_DN2672_…	TRINITY_DN12783_c0_g1;TRINITY_DN17470_c0_g1;TRINITY_DN3321_c0_g2;TRINITY_DN341542_c0_g1;TRINITY_DN44354_c0_g1;TRINITY_DN365429_c0_g1;TRINITY_DN308320_c0_g1;TRINITY_DN12141_c0_g1;TRINITY_DN9156_c0_g2;TRINITY_DN1927_c0_g1;TRINITY_DN18192_c0_g1;TRINITY_DN37343_c0_g1;TRINITY_DN4739_c0_g1;TRINITY_DN1230_c0_g2;TRINITY_DN87947_c0_g2;TRINITY_DN5589_c0_g1;TRINITY_DN11502_c0_g2;TRINITY_DN327951_c0_g1;TRINI…
GO:0006355	Biological Process	regulation of transcription, DNA-templated	114/772 14.7668393782383%	1044/20979 4.97640497640498%	2.56750176674814e-12	1.335101e-10	2.9673709129891	TRINITY_DN17663_c0_g2;TRINITY_DN1472_c2_g3;TRINITY_DN4336_c0_g1;TRINITY_DN1556_c1_g1;TRINITY_DN6357_c0_g1;TRINITY_DN3243_c0_g2;TRINITY_DN3586_c0_g2;TRINITY_DN13680_c2_g1;TRINITY_DN888_c0_g1;TRINITY_DN6705_c0_g1;TRINITY_DN6693_c0_g1;TRINITY_DN6648_c0_g1;TRINITY_DN9644_c0_g3;TRINITY_DN20405_c0_g1;TRINITY_DN9106_c0_g1;TRINITY_DN9563_c0_g2;TRINITY_DN54608_c0_g1;TRINITY_DN354_c0_g1;TRINITY_DN122_c2_g1…	TRINITY_DN17663_c0_g2;TRINITY_DN342464_c0_g1;TRINITY_DN383694_c0_g1;TRINITY_DN1472_c2_g3;TRINITY_DN12733_c0_g1;TRINITY_DN5712_c0_g1;TRINITY_DN952_c0_g2;TRINITY_DN188_c0_g2;TRINITY_DN404621_c0_g1;TRINITY_DN4039_c0_g1;TRINITY_DN54230_c1_g1;TRINITY_DN20582_c0_g1;TRINITY_DN2795_c1_g2;TRINITY_DN77461_c0_g1;TRINITY_DN4336_c0_g1;TRINITY_DN3865_c0_g1;TRINITY_DN9453_c0_g2;TRINITY_DN32540_c0_g1;TRINITY_DN2…
GO:0003677	Molecular Function	DNA binding	92/865 10.635838150289%	1238/23678 5.22848213531548%	6.40241193394786e-11	1.856699e-09	2.03421143556174	TRINITY_DN11147_c0_g1;TRINITY_DN5139_c0_g3;TRINITY_DN21960_c0_g1;TRINITY_DN6067_c0_g1;TRINITY_DN7719_c0_g1;TRINITY_DN24142_c0_g1;TRINITY_DN1051_c0_g1;TRINITY_DN22669_c0_g1;TRINITY_DN10306_c0_g2;TRINITY_DN2754_c0_g1;TRINITY_DN22483_c0_g1;TRINITY_DN3922_c0_g4;TRINITY_DN1556_c1_g3;TRINITY_DN5860_c0_g1;TRINITY_DN7924_c0_g1;TRINITY_DN41141_c0_g2;TRINITY_DN5685_c0_g2;TRINITY_DN42029_c0_g1;TRINITY_DN193…	TRINITY_DN9932_c0_g2;TRINITY_DN54255_c0_g1;TRINITY_DN876_c1_g1;TRINITY_DN28241_c0_g1;TRINITY_DN294889_c0_g1;TRINITY_DN5618_c3_g3;TRINITY_DN92782_c0_g1;TRINITY_DN11147_c0_g1;TRINITY_DN320781_c0_g1;TRINITY_DN5139_c0_g3;TRINITY_DN4684_c0_g2;TRINITY_DN4023_c1_g1;TRINITY_DN351808_c0_g1;TRINITY_DN16434_c0_g1;TRINITY_DN17829_c0_g1;TRINITY_DN26048_c0_g1;TRINITY_DN119594_c0_g1;TRINITY_DN21960_c0_g1;TRINIT…
GO:0016762	Molecular Function	xyloglucan:xyloglucosyl transferase activity	12/865 1.38728323699422%	36/23678 0.152039868232114%	2.92091884013246e-09	7.058887e-08	9.12447013487476	TRINITY_DN6198_c0_g2;TRINITY_DN17457_c0_g1;TRINITY_DN5769_c0_g2;TRINITY_DN5769_c0_g5;TRINITY_DN6198_c0_g3;TRINITY_DN56507_c0_g1;TRINITY_DN11826_c0_g1;TRINITY_DN5769_c0_g4;TRINITY_DN6522_c0_g1;TRINITY_DN9183_c0_g2;TRINITY_DN1254_c0_g1;TRINITY_DN6198_c0_g1	TRINITY_DN21813_c2_g1;TRINITY_DN6198_c0_g2;TRINITY_DN9183_c0_g1;TRINITY_DN17457_c0_g1;TRINITY_DN5769_c0_g2;TRINITY_DN5769_c0_g5;TRINITY_DN2553_c0_g1;TRINITY_DN260267_c0_g1;TRINITY_DN5769_c0_g6;TRINITY_DN5769_c1_g2;TRINITY_DN4340_c1_g1;TRINITY_DN6198_c0_g3;TRINITY_DN4340_c0_g1;TRINITY_DN56507_c0_g1;TRINITY_DN48587_c0_g1;TRINITY_DN11826_c0_g1;TRINITY_DN5769_c0_g4;TRINITY_DN6522_c0_g1;TRINITY_DN4991…
GO:0005618	Cellular Component	cell wall	26/728 3.57142857142857%	172/18120 0.949227373068433%	5.69848823683827e-09	9.307531e-08	3.7624584717608	TRINITY_DN48688_c0_g1;TRINITY_DN435_c0_g2;TRINITY_DN11032_c1_g1;TRINITY_DN28557_c0_g1;TRINITY_DN5769_c0_g5;TRINITY_DN16511_c0_g1;TRINITY_DN34757_c0_g1;TRINITY_DN9183_c0_g2;TRINITY_DN31129_c0_g1;TRINITY_DN11826_c0_g1;TRINITY_DN17136_c0_g1;TRINITY_DN17457_c0_g1;TRINITY_DN5769_c0_g2;TRINITY_DN104415_c0_g1;TRINITY_DN6198_c0_g2;TRINITY_DN19060_c0_g1;TRINITY_DN6522_c0_g1;TRINITY_DN5769_c0_g4;TRINITY_DN…	TRINITY_DN11798_c0_g1;TRINITY_DN77354_c1_g1;TRINITY_DN111_c0_g1;TRINITY_DN10_c0_g1;TRINITY_DN6116_c1_g1;TRINITY_DN15394_c0_g1;TRINITY_DN48688_c0_g1;TRINITY_DN1737_c1_g1;TRINITY_DN435_c0_g2;TRINITY_DN20318_c0_g1;TRINITY_DN35445_c0_g1;TRINITY_DN6327_c0_g1;TRINITY_DN12632_c0_g1;TRINITY_DN11032_c1_g1;TRINITY_DN2138_c1_g1;TRINITY_DN11826_c0_g2;TRINITY_DN1131_c0_g2;TRINITY_DN1254_c1_g1;TRINITY_DN28557_…
GO:0010411	Biological Process	xyloglucan metabolic process	12/772 1.55440414507772%	37/20979 0.17636684303351%	4.49845183325692e-09	1.754396e-07	8.81347150259067	TRINITY_DN17457_c0_g1;TRINITY_DN5769_c0_g2;TRINITY_DN6198_c0_g2;TRINITY_DN5769_c0_g5;TRINITY_DN56507_c0_g1;TRINITY_DN11826_c0_g1;TRINITY_DN6198_c0_g3;TRINITY_DN9183_c0_g2;TRINITY_DN5769_c0_g4;TRINITY_DN6522_c0_g1;TRINITY_DN1254_c0_g1;TRINITY_DN6198_c0_g1	TRINITY_DN9183_c0_g1;TRINITY_DN17457_c0_g1;TRINITY_DN5769_c0_g2;TRINITY_DN21813_c2_g1;TRINITY_DN6198_c0_g2;TRINITY_DN4181_c0_g1;TRINITY_DN5769_c0_g5;TRINITY_DN2553_c0_g1;TRINITY_DN56507_c0_g1;TRINITY_DN48587_c0_g1;TRINITY_DN11826_c0_g1;TRINITY_DN4340_c0_g1;TRINITY_DN6198_c0_g3;TRINITY_DN260267_c0_g1;TRINITY_DN4340_c1_g1;TRINITY_DN5769_c1_g2;TRINITY_DN5769_c0_g6;TRINITY_DN9183_c0_g2;TRINITY_DN3948…
GO:0042546	Biological Process	cell wall biogenesis	12/772 1.55440414507772%	38/20979 0.181133514466848%	6.35563224271607e-09	1.982957e-07	8.58153804199618	TRINITY_DN1254_c0_g1;TRINITY_DN6198_c0_g1;TRINITY_DN6198_c0_g2;TRINITY_DN5769_c0_g2;TRINITY_DN17457_c0_g1;TRINITY_DN5769_c0_g5;TRINITY_DN6198_c0_g3;TRINITY_DN56507_c0_g1;TRINITY_DN11826_c0_g1;TRINITY_DN6522_c0_g1;TRINITY_DN5769_c0_g4;TRINITY_DN9183_c0_g2	TRINITY_DN20318_c0_g1;TRINITY_DN13737_c0_g1;TRINITY_DN1254_c0_g1;TRINITY_DN76775_c0_g1;TRINITY_DN26036_c0_g1;TRINITY_DN1254_c1_g1;TRINITY_DN6327_c0_g1;TRINITY_DN40618_c0_g1;TRINITY_DN89504_c0_g1;TRINITY_DN78080_c0_g1;TRINITY_DN6198_c0_g1;TRINITY_DN288831_c0_g1;TRINITY_DN28866_c0_g1;TRINITY_DN21813_c2_g1;TRINITY_DN6198_c0_g2;TRINITY_DN9183_c0_g1;TRINITY_DN5769_c0_g2;TRINITY_DN17457_c0_g1;TRINITY_D…
GO:0016709	Molecular Function	oxidoreductase activity, acting on paired donors, with incorporation or reduction of molecular oxygen, NAD(P)H as one donor, and incorporation of one atom of oxygen	19/865 2.19653179190751%	107/23678 0.451896275023228%	1.05969049091215e-08	2.195073e-07	4.86069904381179	TRINITY_DN352_c0_g3;TRINITY_DN8617_c0_g1;TRINITY_DN9759_c0_g1;TRINITY_DN6603_c0_g1;TRINITY_DN38318_c0_g1;TRINITY_DN6438_c0_g1;TRINITY_DN2316_c1_g1;TRINITY_DN5516_c0_g1;TRINITY_DN8956_c0_g1;TRINITY_DN14670_c2_g1;TRINITY_DN2316_c1_g3;TRINITY_DN13472_c0_g1;TRINITY_DN13298_c0_g2;TRINITY_DN2316_c1_g2;TRINITY_DN8488_c0_g1;TRINITY_DN4085_c0_g1;TRINITY_DN25263_c0_g1;TRINITY_DN23689_c0_g1;TRINITY_DN40242_…	TRINITY_DN211752_c0_g1;TRINITY_DN352_c0_g3;TRINITY_DN15463_c0_g1;TRINITY_DN4649_c0_g1;TRINITY_DN25263_c0_g3;TRINITY_DN14294_c0_g1;TRINITY_DN13803_c0_g3;TRINITY_DN21160_c0_g1;TRINITY_DN1139_c8_g1;TRINITY_DN133892_c0_g1;TRINITY_DN170_c0_g1;TRINITY_DN8617_c0_g1;TRINITY_DN3219_c0_g2;TRINITY_DN31387_c0_g1;TRINITY_DN150_c1_g2;TRINITY_DN3702_c0_g1;TRINITY_DN84428_c0_g2;TRINITY_DN117368_c0_g1;TRINITY_DN1…
GO:0016760	Molecular Function	cellulose synthase (UDP-forming) activity	13/865 1.5028901734104%	55/23678 0.232283132021286%	6.6103786000582e-08	1.198131e-06	6.47007882291119	TRINITY_DN3922_c0_g4;TRINITY_DN5059_c0_g3;TRINITY_DN10772_c0_g1;TRINITY_DN56328_c0_g1;TRINITY_DN3237_c2_g1;TRINITY_DN17251_c0_g1;TRINITY_DN2621_c0_g1;TRINITY_DN21624_c0_g1;TRINITY_DN2554_c0_g1;TRINITY_DN27976_c0_g2;TRINITY_DN17715_c0_g1;TRINITY_DN5059_c0_g2;TRINITY_DN20211_c0_g1	TRINITY_DN3922_c0_g2;TRINITY_DN66111_c1_g1;TRINITY_DN3922_c0_g4;TRINITY_DN215190_c0_g1;TRINITY_DN5059_c0_g4;TRINITY_DN5059_c2_g1;TRINITY_DN2483_c12_g1;TRINITY_DN10797_c0_g1;TRINITY_DN5059_c0_g3;TRINITY_DN3922_c2_g1;TRINITY_DN2621_c3_g1;TRINITY_DN10772_c0_g1;TRINITY_DN56328_c0_g1;TRINITY_DN18199_c0_g1;TRINITY_DN3237_c2_g1;TRINITY_DN50425_c0_g1;TRINITY_DN17251_c0_g1;TRINITY_DN384862_c0_g1;TRINITY_D…
GO:0055114	Biological Process	oxidation-reduction process	116/772 15.0259067357513%	1951/20979 9.29977596644263%	1.32989541157258e-07	3.457728e-06	1.61572781860239	TRINITY_DN35394_c0_g1;TRINITY_DN686_c0_g1;TRINITY_DN12146_c0_g1;TRINITY_DN6966_c0_g1;TRINITY_DN27693_c0_g1;TRINITY_DN9086_c0_g1;TRINITY_DN3912_c1_g1;TRINITY_DN2251_c4_g2;TRINITY_DN6843_c0_g1;TRINITY_DN12203_c3_g1;TRINITY_DN40242_c1_g1;TRINITY_DN21960_c0_g2;TRINITY_DN4697_c5_g1;TRINITY_DN2123_c1_g4;TRINITY_DN14670_c2_g1;TRINITY_DN16224_c0_g1;TRINITY_DN3265_c0_g1;TRINITY_DN7584_c1_g1;TRINITY_DN6438…	TRINITY_DN388305_c0_g1;TRINITY_DN350539_c0_g1;TRINITY_DN348_c0_g1;TRINITY_DN319999_c0_g1;TRINITY_DN2150_c0_g1;TRINITY_DN6485_c0_g1;TRINITY_DN358847_c0_g1;TRINITY_DN106447_c0_g1;TRINITY_DN14719_c0_g1;TRINITY_DN59525_c0_g1;TRINITY_DN355359_c0_g1;TRINITY_DN374260_c0_g1;TRINITY_DN35394_c0_g1;TRINITY_DN686_c0_g1;TRINITY_DN82003_c0_g1;TRINITY_DN837_c0_g3;TRINITY_DN2308_c0_g1;TRINITY_DN33_c0_g1;TRINITY_…
GO:0030244	Biological Process	cellulose biosynthetic process	13/772 1.6839378238342%	60/20979 0.286000286000286%	2.14277226850967e-07	4.775321e-06	5.88788860103627	TRINITY_DN2621_c0_g1;TRINITY_DN3237_c2_g1;TRINITY_DN56328_c0_g1;TRINITY_DN17251_c0_g1;TRINITY_DN10772_c0_g1;TRINITY_DN3922_c0_g4;TRINITY_DN5059_c0_g3;TRINITY_DN5059_c0_g2;TRINITY_DN20211_c0_g1;TRINITY_DN17715_c0_g1;TRINITY_DN2554_c0_g1;TRINITY_DN27976_c0_g2;TRINITY_DN21624_c0_g1	TRINITY_DN68270_c0_g1;TRINITY_DN8034_c0_g1;TRINITY_DN76911_c0_g1;TRINITY_DN4877_c0_g1;TRINITY_DN5528_c0_g1;TRINITY_DN31042_c0_g1;TRINITY_DN2621_c0_g1;TRINITY_DN4877_c1_g1;TRINITY_DN12155_c0_g2;TRINITY_DN365341_c0_g1;TRINITY_DN2285_c3_g1;TRINITY_DN164062_c0_g2;TRINITY_DN18199_c0_g1;TRINITY_DN3237_c2_g1;TRINITY_DN56328_c0_g1;TRINITY_DN50425_c0_g1;TRINITY_DN384862_c0_g1;TRINITY_DN10772_c0_g2;TRINITY…
GO:0044550	Biological Process	secondary metabolite biosynthetic process	17/772 2.2020725388601%	109/20979 0.519567186233853%	4.7943056979971e-07	9.348896e-06	4.23828254979322	TRINITY_DN352_c0_g3;TRINITY_DN8617_c0_g1;TRINITY_DN6438_c0_g1;TRINITY_DN6603_c0_g1;TRINITY_DN38318_c0_g1;TRINITY_DN14670_c2_g1;TRINITY_DN2316_c1_g3;TRINITY_DN2316_c1_g1;TRINITY_DN8956_c0_g1;TRINITY_DN5516_c0_g1;TRINITY_DN13472_c0_g1;TRINITY_DN2316_c1_g2;TRINITY_DN4085_c0_g1;TRINITY_DN8488_c0_g1;TRINITY_DN40242_c1_g1;TRINITY_DN25263_c0_g1;TRINITY_DN23689_c0_g1	TRINITY_DN170_c0_g1;TRINITY_DN133892_c0_g1;TRINITY_DN24199_c0_g1;TRINITY_DN1139_c8_g1;TRINITY_DN15463_c0_g1;TRINITY_DN352_c0_g3;TRINITY_DN211752_c0_g1;TRINITY_DN21160_c0_g1;TRINITY_DN13803_c0_g3;TRINITY_DN14294_c0_g1;TRINITY_DN25263_c0_g3;TRINITY_DN4649_c0_g1;TRINITY_DN1868_c2_g1;TRINITY_DN3702_c0_g1;TRINITY_DN84428_c0_g2;TRINITY_DN117368_c0_g1;TRINITY_DN68266_c0_g1;TRINITY_DN31611_c0_g1;TRINITY_…
GO:0009834	Biological Process	plant-type secondary cell wall biogenesis	8/772 1.03626943005181%	23/20979 0.109633442966776%	9.72859307113438e-07	1.686289e-05	9.45212885785087	TRINITY_DN9943_c0_g1;TRINITY_DN5059_c0_g3;TRINITY_DN21624_c0_g1;TRINITY_DN3922_c0_g4;TRINITY_DN5282_c6_g1;TRINITY_DN20211_c0_g1;TRINITY_DN5059_c0_g2;TRINITY_DN17251_c0_g1	TRINITY_DN2285_c0_g1;TRINITY_DN1168_c0_g1;TRINITY_DN14040_c0_g1;TRINITY_DN8456_c0_g1;TRINITY_DN9943_c0_g1;TRINITY_DN5059_c0_g3;TRINITY_DN2812_c0_g1;TRINITY_DN21624_c0_g1;TRINITY_DN65353_c0_g1;TRINITY_DN333340_c0_g1;TRINITY_DN3922_c0_g4;TRINITY_DN6995_c0_g1;TRINITY_DN5282_c6_g1;TRINITY_DN20211_c0_g1;TRINITY_DN5059_c0_g2;TRINITY_DN4877_c0_g1;TRINITY_DN74749_c0_g1;TRINITY_DN17251_c0_g1;TRINITY_DN716…
GO:0004022	Molecular Function	alcohol dehydrogenase (NAD) activity	6/865 0.69364161849711%	14/23678 0.0591266154236%	5.45479404601146e-06	8.788279e-05	11.7314616019818	TRINITY_DN27156_c0_g1;TRINITY_DN559_c0_g1;TRINITY_DN77937_c0_g1;TRINITY_DN65413_c0_g1;TRINITY_DN2281_c2_g1;TRINITY_DN559_c0_g3	TRINITY_DN27156_c0_g1;TRINITY_DN559_c0_g1;TRINITY_DN358851_c0_g1;TRINITY_DN77937_c0_g1;TRINITY_DN370083_c0_g1;TRINITY_DN381608_c0_g1;TRINITY_DN65413_c0_g1;TRINITY_DN2281_c2_g1;TRINITY_DN359277_c0_g1;TRINITY_DN324549_c0_g1;TRINITY_DN279771_c0_g1;TRINITY_DN312801_c0_g1;TRINITY_DN228_c3_g1;TRINITY_DN559_c0_g3
GO:0048046	Cellular Component	apoplast	18/728 2.47252747252747%	135/18120 0.745033112582781%	7.79955489216277e-06	9.554455e-05	3.31868131868132	TRINITY_DN63844_c0_g1;TRINITY_DN6198_c0_g1;TRINITY_DN1254_c0_g1;TRINITY_DN6198_c0_g3;TRINITY_DN672_c0_g1;TRINITY_DN3979_c0_g1;TRINITY_DN56507_c0_g1;TRINITY_DN14942_c0_g1;TRINITY_DN17136_c0_g1;TRINITY_DN5769_c0_g4;TRINITY_DN6522_c0_g1;TRINITY_DN6198_c0_g2;TRINITY_DN17457_c0_g1;TRINITY_DN5769_c0_g2;TRINITY_DN33400_c0_g1;TRINITY_DN11826_c0_g1;TRINITY_DN9183_c0_g2;TRINITY_DN5769_c0_g5	TRINITY_DN7532_c0_g1;TRINITY_DN286375_c0_g1;TRINITY_DN63844_c0_g1;TRINITY_DN26036_c0_g1;TRINITY_DN33400_c2_g1;TRINITY_DN89504_c0_g1;TRINITY_DN1172_c0_g1;TRINITY_DN76468_c0_g1;TRINITY_DN6198_c0_g1;TRINITY_DN28866_c0_g1;TRINITY_DN371911_c0_g1;TRINITY_DN964_c0_g1;TRINITY_DN1254_c0_g1;TRINITY_DN672_c1_g2;TRINITY_DN327714_c0_g1;TRINITY_DN416_c1_g3;TRINITY_DN5782_c0_g3;TRINITY_DN160173_c0_g1;TRINITY_DN…
GO:0005886	Cellular Component	plasma membrane	60/728 8.24175824175824%	850/18120 4.69094922737307%	1.5744698110276e-05	0.0001522011	1.75694893341952	TRINITY_DN71822_c0_g1;TRINITY_DN5399_c0_g1;TRINITY_DN3968_c0_g3;TRINITY_DN539_c1_g2;TRINITY_DN12827_c0_g1;TRINITY_DN17041_c0_g1;TRINITY_DN21624_c0_g1;TRINITY_DN8015_c0_g1;TRINITY_DN1824_c1_g4;TRINITY_DN1279_c0_g1;TRINITY_DN10772_c0_g1;TRINITY_DN4666_c4_g1;TRINITY_DN432_c0_g1;TRINITY_DN3922_c0_g4;TRINITY_DN14928_c1_g3;TRINITY_DN20792_c0_g1;TRINITY_DN8622_c1_g2;TRINITY_DN1153_c1_g1;TRINITY_DN6743_c…	TRINITY_DN5059_c2_g1;TRINITY_DN6688_c0_g1;TRINITY_DN393231_c0_g1;TRINITY_DN90_c0_g1;TRINITY_DN1944_c0_g3;TRINITY_DN355205_c0_g1;TRINITY_DN242686_c0_g1;TRINITY_DN9806_c0_g1;TRINITY_DN14715_c0_g1;TRINITY_DN71822_c0_g1;TRINITY_DN19517_c0_g1;TRINITY_DN36773_c0_g1;TRINITY_DN44255_c0_g1;TRINITY_DN19012_c0_g1;TRINITY_DN19273_c0_g1;TRINITY_DN89636_c0_g1;TRINITY_DN29178_c0_g1;TRINITY_DN110360_c0_g1;TRINIT…
GO:0005634	Cellular Component	nucleus	135/728 18.543956043956%	2388/18120 13.1788079470199%	1.86368672364656e-05	0.0001522011	1.40710420233033	TRINITY_DN20796_c0_g1;TRINITY_DN1641_c0_g3;TRINITY_DN13623_c0_g1;TRINITY_DN1616_c0_g3;TRINITY_DN1447_c1_g2;TRINITY_DN15932_c0_g1;TRINITY_DN14778_c0_g1;TRINITY_DN10413_c0_g1;TRINITY_DN3037_c0_g1;TRINITY_DN42029_c0_g1;TRINITY_DN10306_c0_g2;TRINITY_DN22669_c0_g1;TRINITY_DN1447_c1_g1;TRINITY_DN29141_c0_g1;TRINITY_DN5139_c0_g3;TRINITY_DN11147_c0_g1;TRINITY_DN43376_c0_g1;TRINITY_DN10306_c0_g1;TRINITY_D…	TRINITY_DN383585_c0_g1;TRINITY_DN1115_c2_g1;TRINITY_DN957_c0_g1;TRINITY_DN28562_c1_g1;TRINITY_DN12657_c0_g1;TRINITY_DN371993_c0_g1;TRINITY_DN5803_c0_g2;TRINITY_DN15211_c0_g1;TRINITY_DN34257_c0_g1;TRINITY_DN321753_c0_g1;TRINITY_DN4636_c1_g1;TRINITY_DN356484_c0_g1;TRINITY_DN347395_c0_g1;TRINITY_DN5856_c1_g1;TRINITY_DN8891_c2_g1;TRINITY_DN188037_c1_g1;TRINITY_DN131997_c0_g1;TRINITY_DN20796_c0_g1;TRI…
GO:0001228	Molecular Function	DNA-binding transcription activator activity, RNA polymerase II-specific	8/865 0.92485549132948%	31/23678 0.130923219866543%	1.14675969686839e-05	0.0001662802	7.06410591087078	TRINITY_DN5250_c2_g1;TRINITY_DN4493_c0_g2;TRINITY_DN2264_c0_g1;TRINITY_DN14778_c0_g1;TRINITY_DN3037_c0_g1;TRINITY_DN1616_c0_g3;TRINITY_DN7687_c2_g1;TRINITY_DN264_c0_g1	TRINITY_DN7900_c0_g1;TRINITY_DN6362_c0_g1;TRINITY_DN14927_c0_g1;TRINITY_DN5250_c2_g1;TRINITY_DN4493_c0_g2;TRINITY_DN4012_c3_g1;TRINITY_DN13896_c0_g1;TRINITY_DN4586_c0_g2;TRINITY_DN7900_c0_g2;TRINITY_DN702_c3_g1;TRINITY_DN2264_c0_g1;TRINITY_DN14778_c0_g1;TRINITY_DN14320_c1_g1;TRINITY_DN21260_c0_g1;TRINITY_DN9142_c0_g3;TRINITY_DN3037_c0_g1;TRINITY_DN1616_c0_g1;TRINITY_DN2008_c0_g2;TRINITY_DN4012_c0…
GO:0016705	Molecular Function	oxidoreductase activity, acting on paired donors, with incorporation or reduction of molecular oxygen	15/865 1.73410404624277%	111/23678 0.468789593715685%	1.26500906648674e-05	0.0001667512	3.69910951413842	TRINITY_DN1794_c0_g1;TRINITY_DN16224_c0_g1;TRINITY_DN17135_c0_g1;TRINITY_DN35560_c0_g1;TRINITY_DN3801_c1_g1;TRINITY_DN17371_c0_g1;TRINITY_DN8175_c1_g1;TRINITY_DN4287_c1_g2;TRINITY_DN4287_c1_g1;TRINITY_DN47104_c0_g1;TRINITY_DN12146_c0_g1;TRINITY_DN23206_c0_g1;TRINITY_DN3168_c0_g1;TRINITY_DN1670_c0_g2;TRINITY_DN36269_c0_g1	TRINITY_DN1075_c0_g1;TRINITY_DN56086_c0_g1;TRINITY_DN7094_c0_g2;TRINITY_DN344039_c0_g1;TRINITY_DN2622_c4_g1;TRINITY_DN1794_c0_g1;TRINITY_DN8264_c2_g1;TRINITY_DN7973_c0_g1;TRINITY_DN11292_c0_g3;TRINITY_DN4757_c0_g1;TRINITY_DN41208_c0_g1;TRINITY_DN948_c0_g1;TRINITY_DN311833_c0_g1;TRINITY_DN213233_c0_g1;TRINITY_DN13035_c0_g1;TRINITY_DN12128_c1_g1;TRINITY_DN82750_c0_g1;TRINITY_DN4127_c0_g2;TRINITY_DN…
GO:0004737	Molecular Function	pyruvate decarboxylase activity	4/865 0.46242774566474%	6/23678 0.0253399780386857%	2.50171737024043e-05	0.0003022908	18.2489402697495	TRINITY_DN52730_c0_g1;TRINITY_DN983_c11_g1;TRINITY_DN20942_c0_g1;TRINITY_DN22290_c0_g1	TRINITY_DN52730_c0_g1;TRINITY_DN983_c11_g1;TRINITY_DN20942_c0_g1;TRINITY_DN267228_c0_g1;TRINITY_DN25258_c0_g1;TRINITY_DN22290_c0_g1
GO:0046983	Molecular Function	protein dimerization activity	20/865 2.3121387283237%	193/23678 0.815102626911057%	2.85617093477297e-05	0.0003185729	2.83662283985744	TRINITY_DN7038_c0_g2;TRINITY_DN817_c0_g2;TRINITY_DN10803_c1_g1;TRINITY_DN6587_c0_g1;TRINITY_DN9313_c4_g2;TRINITY_DN181002_c0_g1;TRINITY_DN21960_c0_g1;TRINITY_DN7240_c0_g1;TRINITY_DN984_c0_g1;TRINITY_DN14999_c0_g1;TRINITY_DN21960_c0_g2;TRINITY_DN722_c0_g1;TRINITY_DN6130_c0_g1;TRINITY_DN31567_c0_g1;TRINITY_DN19670_c0_g1;TRINITY_DN1555_c2_g2;TRINITY_DN5189_c3_g1;TRINITY_DN36_c0_g2;TRINITY_DN2932_c1_…	TRINITY_DN71178_c0_g1;TRINITY_DN24559_c0_g1;TRINITY_DN722_c1_g1;TRINITY_DN236_c1_g1;TRINITY_DN167261_c0_g1;TRINITY_DN269810_c0_g1;TRINITY_DN84107_c1_g2;TRINITY_DN7038_c0_g2;TRINITY_DN22191_c0_g2;TRINITY_DN7628_c0_g1;TRINITY_DN817_c0_g2;TRINITY_DN14474_c2_g1;TRINITY_DN6872_c0_g1;TRINITY_DN134909_c0_g1;TRINITY_DN66573_c0_g1;TRINITY_DN19918_c2_g1;TRINITY_DN2446_c0_g1;TRINITY_DN29093_c0_g1;TRINITY_DN…
GO:0042803	Molecular Function	protein homodimerization activity	11/865 1.27167630057803%	69/23678 0.291409747444886%	3.81805948237446e-05	0.0003817625	4.36387702102706	TRINITY_DN2765_c0_g3;TRINITY_DN20792_c0_g1;TRINITY_DN6128_c0_g1;TRINITY_DN71822_c0_g1;TRINITY_DN113352_c0_g1;TRINITY_DN1614_c6_g1;TRINITY_DN6128_c0_g2;TRINITY_DN23403_c0_g2;TRINITY_DN860_c1_g1;TRINITY_DN17578_c0_g1;TRINITY_DN5399_c0_g1	TRINITY_DN2765_c0_g3;TRINITY_DN79927_c0_g1;TRINITY_DN321188_c0_g1;TRINITY_DN61203_c1_g1;TRINITY_DN4375_c0_g1;TRINITY_DN260563_c0_g2;TRINITY_DN8140_c0_g1;TRINITY_DN94368_c0_g1;TRINITY_DN367785_c0_g1;TRINITY_DN397331_c0_g1;TRINITY_DN5134_c0_g2;TRINITY_DN20792_c0_g1;TRINITY_DN80875_c0_g1;TRINITY_DN403121_c0_g1;TRINITY_DN46_c1_g1;TRINITY_DN9477_c0_g1;TRINITY_DN181099_c0_g2;TRINITY_DN298_c3_g1;TRINITY…
GO:0042349	Molecular Function	guiding stereospecific synthesis activity	7/865 0.809248554913295%	27/23678 0.114029901174086%	3.96596973333274e-05	0.0003817625	7.09681010490259	TRINITY_DN60308_c0_g1;TRINITY_DN9869_c0_g2;TRINITY_DN19993_c2_g1;TRINITY_DN185_c1_g2;TRINITY_DN1857_c0_g2;TRINITY_DN18974_c0_g1;TRINITY_DN185_c1_g1	TRINITY_DN23876_c1_g1;TRINITY_DN4949_c0_g2;TRINITY_DN987_c1_g1;TRINITY_DN4949_c0_g1;TRINITY_DN1857_c0_g1;TRINITY_DN60308_c0_g1;TRINITY_DN9514_c0_g3;TRINITY_DN9869_c0_g1;TRINITY_DN16347_c0_g1;TRINITY_DN1303_c0_g1;TRINITY_DN75952_c0_g1;TRINITY_DN18929_c0_g1;TRINITY_DN1478_c1_g2;TRINITY_DN74398_c0_g1;TRINITY_DN19993_c0_g1;TRINITY_DN36155_c0_g1;TRINITY_DN9869_c0_g2;TRINITY_DN2714_c2_g1;TRINITY_DN1999…
GO:0001085	Molecular Function	RNA polymerase II transcription factor binding	6/865 0.69364161849711%	19/23678 0.0802432637891714%	4.21255172948776e-05	0.0003817625	8.64423486461819	TRINITY_DN7687_c2_g1;TRINITY_DN1616_c0_g3;TRINITY_DN5250_c2_g1;TRINITY_DN4493_c0_g2;TRINITY_DN14778_c0_g1;TRINITY_DN3037_c0_g1	TRINITY_DN322922_c0_g1;TRINITY_DN4012_c0_g1;TRINITY_DN1472_c3_g1;TRINITY_DN13280_c1_g2;TRINITY_DN7687_c2_g1;TRINITY_DN20282_c0_g1;TRINITY_DN1616_c0_g2;TRINITY_DN1616_c0_g3;TRINITY_DN13896_c0_g2;TRINITY_DN4663_c0_g1;TRINITY_DN5250_c2_g1;TRINITY_DN14927_c0_g1;TRINITY_DN4012_c3_g1;TRINITY_DN4493_c0_g2;TRINITY_DN13896_c0_g1;TRINITY_DN702_c3_g1;TRINITY_DN14778_c0_g1;TRINITY_DN3037_c0_g1;TRINITY_DN1616…
GO:0004066	Molecular Function	asparagine synthase (glutamine-hydrolyzing) activity	7/865 0.809248554913295%	28/23678 0.1182532308472%	5.12196447945978e-05	0.0004368734	6.84335260115607	TRINITY_DN17578_c0_g1;TRINITY_DN5399_c0_g1;TRINITY_DN113352_c0_g1;TRINITY_DN71822_c0_g1;TRINITY_DN6128_c0_g2;TRINITY_DN6128_c0_g1;TRINITY_DN860_c1_g1	TRINITY_DN397046_c0_g1;TRINITY_DN290015_c0_g1;TRINITY_DN296224_c0_g1;TRINITY_DN80875_c0_g1;TRINITY_DN17578_c0_g1;TRINITY_DN394384_c0_g1;TRINITY_DN5399_c0_g1;TRINITY_DN127718_c0_g1;TRINITY_DN7767_c0_g1;TRINITY_DN113352_c0_g1;TRINITY_DN1473_c0_g1;TRINITY_DN71822_c0_g1;TRINITY_DN334059_c0_g1;TRINITY_DN79927_c0_g1;TRINITY_DN342227_c0_g1;TRINITY_DN2240_c0_g1;TRINITY_DN6128_c0_g2;TRINITY_DN39165_c0_g1;…
GO:0042744	Biological Process	hydrogen peroxide catabolic process	19/772 2.46113989637306%	179/20979 0.85323418656752%	3.51202261748007e-05	0.0005478755	2.88448345731902	TRINITY_DN5103_c0_g3;TRINITY_DN7897_c0_g1;TRINITY_DN4697_c5_g1;TRINITY_DN3424_c1_g4;TRINITY_DN12203_c3_g1;TRINITY_DN9869_c1_g2;TRINITY_DN3912_c1_g1;TRINITY_DN27693_c0_g1;TRINITY_DN412_c0_g3;TRINITY_DN2568_c0_g1;TRINITY_DN35394_c0_g1;TRINITY_DN1352_c3_g1;TRINITY_DN3651_c0_g3;TRINITY_DN1352_c1_g2;TRINITY_DN4229_c0_g2;TRINITY_DN12203_c0_g1;TRINITY_DN9351_c0_g3;TRINITY_DN4697_c0_g4;TRINITY_DN6637_c0_…	TRINITY_DN344968_c0_g1;TRINITY_DN392059_c0_g1;TRINITY_DN13495_c0_g1;TRINITY_DN401011_c0_g1;TRINITY_DN302440_c0_g1;TRINITY_DN19588_c0_g1;TRINITY_DN39628_c0_g1;TRINITY_DN412_c0_g2;TRINITY_DN9869_c1_g1;TRINITY_DN12390_c2_g2;TRINITY_DN62253_c0_g1;TRINITY_DN31681_c0_g2;TRINITY_DN629_c0_g1;TRINITY_DN10769_c0_g2;TRINITY_DN1004_c5_g1;TRINITY_DN3651_c6_g1;TRINITY_DN2173_c3_g2;TRINITY_DN4697_c0_g3;TRINITY_…
GO:0004497	Molecular Function	monooxygenase activity	14/865 1.61849710982659%	116/23678 0.489906242081257%	8.68640789903896e-05	0.0006997384	3.30368746262707	TRINITY_DN35560_c0_g1;TRINITY_DN16224_c0_g1;TRINITY_DN17135_c0_g1;TRINITY_DN3801_c1_g1;TRINITY_DN1794_c0_g1;TRINITY_DN13585_c0_g1;TRINITY_DN36269_c0_g1;TRINITY_DN4287_c1_g2;TRINITY_DN8175_c1_g1;TRINITY_DN17371_c0_g1;TRINITY_DN23206_c0_g1;TRINITY_DN12146_c0_g1;TRINITY_DN47104_c0_g1;TRINITY_DN4287_c1_g1	TRINITY_DN16780_c2_g1;TRINITY_DN35560_c0_g1;TRINITY_DN2976_c1_g1;TRINITY_DN71352_c0_g1;TRINITY_DN299811_c0_g1;TRINITY_DN16224_c0_g1;TRINITY_DN20242_c0_g1;TRINITY_DN17135_c0_g1;TRINITY_DN13717_c0_g1;TRINITY_DN29073_c0_g2;TRINITY_DN8054_c0_g1;TRINITY_DN4918_c0_g1;TRINITY_DN4519_c3_g1;TRINITY_DN380179_c0_g1;TRINITY_DN27514_c0_g1;TRINITY_DN5949_c0_g1;TRINITY_DN213629_c0_g1;TRINITY_DN3801_c1_g1;TRINIT…
GO:0010400	Biological Process	rhamnogalacturonan I side chain metabolic process	3/772 0.38860103626943%	3/20979 0.0143000143000143%	4.9644388011103e-05	0.0007040477	27.1748704663212	TRINITY_DN20211_c0_g1;TRINITY_DN5059_c0_g2;TRINITY_DN21624_c0_g1	TRINITY_DN20211_c0_g1;TRINITY_DN5059_c0_g2;TRINITY_DN21624_c0_g1
GO:0009699	Biological Process	phenylpropanoid biosynthetic process	7/772 0.906735751295337%	29/20979 0.138233471566805%	6.83107892810453e-05	0.0008197295	6.55945149187064	TRINITY_DN60308_c0_g1;TRINITY_DN18974_c0_g1;TRINITY_DN185_c1_g1;TRINITY_DN1857_c0_g2;TRINITY_DN9869_c0_g2;TRINITY_DN19993_c2_g1;TRINITY_DN185_c1_g2	TRINITY_DN9514_c0_g3;TRINITY_DN60308_c0_g1;TRINITY_DN75952_c0_g1;TRINITY_DN18929_c0_g1;TRINITY_DN1478_c1_g2;TRINITY_DN74398_c0_g1;TRINITY_DN9869_c0_g1;TRINITY_DN1303_c0_g1;TRINITY_DN16347_c0_g1;TRINITY_DN4949_c0_g2;TRINITY_DN1039_c0_g1;TRINITY_DN23876_c1_g1;TRINITY_DN1857_c0_g1;TRINITY_DN4949_c0_g1;TRINITY_DN228645_c0_g1;TRINITY_DN987_c1_g1;TRINITY_DN18974_c0_g1;TRINITY_DN185_c1_g1;TRINITY_DN7161…
GO:0006529	Biological Process	asparagine biosynthetic process	7/772 0.906735751295337%	29/20979 0.138233471566805%	6.83107892810453e-05	0.0008197295	6.55945149187064	TRINITY_DN17578_c0_g1;TRINITY_DN5399_c0_g1;TRINITY_DN71822_c0_g1;TRINITY_DN113352_c0_g1;TRINITY_DN6128_c0_g1;TRINITY_DN860_c1_g1;TRINITY_DN6128_c0_g2	TRINITY_DN80875_c0_g1;TRINITY_DN17578_c0_g1;TRINITY_DN342928_c0_g1;TRINITY_DN127718_c0_g1;TRINITY_DN5399_c0_g1;TRINITY_DN394384_c0_g1;TRINITY_DN71822_c0_g1;TRINITY_DN334059_c0_g1;TRINITY_DN1473_c0_g1;TRINITY_DN7767_c0_g1;TRINITY_DN113352_c0_g1;TRINITY_DN397046_c0_g1;TRINITY_DN290015_c0_g1;TRINITY_DN296224_c0_g1;TRINITY_DN10482_c0_g1;TRINITY_DN26314_c0_g1;TRINITY_DN6128_c0_g1;TRINITY_DN334100_c0_g…
GO:0000977	Molecular Function	RNA polymerase II regulatory region sequence-specific DNA binding	6/865 0.69364161849711%	24/23678 0.101359912154743%	0.000178720290946677	0.001363918	6.84335260115607	TRINITY_DN5250_c2_g1;TRINITY_DN4493_c0_g2;TRINITY_DN14778_c0_g1;TRINITY_DN3037_c0_g1;TRINITY_DN7687_c2_g1;TRINITY_DN1616_c0_g3	TRINITY_DN5250_c2_g1;TRINITY_DN4493_c0_g2;TRINITY_DN4012_c3_g1;TRINITY_DN14927_c0_g1;TRINITY_DN12142_c0_g1;TRINITY_DN13896_c0_g1;TRINITY_DN702_c3_g1;TRINITY_DN14778_c0_g1;TRINITY_DN3037_c0_g1;TRINITY_DN7294_c4_g1;TRINITY_DN1616_c0_g1;TRINITY_DN42214_c0_g1;TRINITY_DN4012_c0_g1;TRINITY_DN1472_c3_g1;TRINITY_DN322922_c0_g1;TRINITY_DN13244_c0_g1;TRINITY_DN13280_c1_g2;TRINITY_DN7687_c2_g1;TRINITY_DN202…
GO:0004601	Molecular Function	peroxidase activity	19/865 2.19653179190751%	208/23678 0.878452572007771%	0.000239647956474243	0.001737448	2.50045575811472	TRINITY_DN6637_c0_g1;TRINITY_DN4697_c0_g4;TRINITY_DN9351_c0_g3;TRINITY_DN12203_c0_g1;TRINITY_DN4229_c0_g2;TRINITY_DN1352_c1_g2;TRINITY_DN3651_c0_g3;TRINITY_DN1352_c3_g1;TRINITY_DN35394_c0_g1;TRINITY_DN2568_c0_g1;TRINITY_DN412_c0_g3;TRINITY_DN27693_c0_g1;TRINITY_DN3912_c1_g1;TRINITY_DN9869_c1_g2;TRINITY_DN12203_c3_g1;TRINITY_DN3424_c1_g4;TRINITY_DN4697_c5_g1;TRINITY_DN7897_c0_g1;TRINITY_DN5103_c0_…	TRINITY_DN358040_c0_g1;TRINITY_DN573_c1_g1;TRINITY_DN12817_c0_g1;TRINITY_DN412_c1_g3;TRINITY_DN111278_c2_g1;TRINITY_DN128_c0_g1;TRINITY_DN373139_c0_g1;TRINITY_DN9344_c0_g1;TRINITY_DN11033_c0_g1;TRINITY_DN341709_c0_g1;TRINITY_DN12490_c0_g1;TRINITY_DN3651_c3_g1;TRINITY_DN446_c1_g3;TRINITY_DN13495_c0_g5;TRINITY_DN8657_c0_g1;TRINITY_DN22355_c0_g1;TRINITY_DN4697_c4_g1;TRINITY_DN5618_c0_g1;TRINITY_DN20…
GO:0003872	Molecular Function	6-phosphofructokinase activity	6/865 0.69364161849711%	26/23678 0.109806571500971%	0.000287212436273832	0.001983133	6.3169408626056	TRINITY_DN3952_c0_g1;TRINITY_DN37080_c0_g1;TRINITY_DN32951_c0_g1;TRINITY_DN1681_c1_g1;TRINITY_DN1681_c0_g2;TRINITY_DN15497_c0_g1	TRINITY_DN80082_c0_g1;TRINITY_DN56077_c0_g1;TRINITY_DN12056_c0_g1;TRINITY_DN1911_c0_g1;TRINITY_DN25177_c0_g1;TRINITY_DN94721_c0_g1;TRINITY_DN3952_c0_g1;TRINITY_DN37080_c0_g1;TRINITY_DN32951_c0_g1;TRINITY_DN1681_c1_g1;TRINITY_DN6334_c0_g3;TRINITY_DN68507_c0_g1;TRINITY_DN12341_c0_g1;TRINITY_DN62375_c0_g1;TRINITY_DN1681_c1_g2;TRINITY_DN42063_c0_g1;TRINITY_DN328415_c0_g1;TRINITY_DN1911_c1_g1;TRINITY_…
GO:0000271	Biological Process	polysaccharide biosynthetic process	4/772 0.518134715025907%	9/20979 0.0429000429000429%	0.00019771884851838	0.002056276	12.0777202072539	TRINITY_DN12535_c0_g1;TRINITY_DN5230_c0_g1;TRINITY_DN2207_c2_g1;TRINITY_DN2207_c0_g2	TRINITY_DN12535_c0_g1;TRINITY_DN384827_c0_g1;TRINITY_DN5230_c0_g1;TRINITY_DN319999_c0_g1;TRINITY_DN5230_c2_g1;TRINITY_DN2207_c2_g1;TRINITY_DN2128_c1_g2;TRINITY_DN2207_c0_g2;TRINITY_DN17696_c0_g1
GO:0009061	Biological Process	anaerobic respiration	4/772 0.518134715025907%	9/20979 0.0429000429000429%	0.00019771884851838	0.002056276	12.0777202072539	TRINITY_DN8746_c0_g1;TRINITY_DN444_c1_g2;TRINITY_DN2021_c1_g1;TRINITY_DN3766_c0_g1	TRINITY_DN8746_c0_g1;TRINITY_DN444_c1_g2;TRINITY_DN11130_c0_g2;TRINITY_DN886_c0_g1;TRINITY_DN38848_c0_g1;TRINITY_DN11130_c0_g1;TRINITY_DN73538_c0_g1;TRINITY_DN2021_c1_g1;TRINITY_DN3766_c0_g1
GO:0005667	Cellular Component	transcription factor complex	6/728 0.824175824175824%	24/18120 0.132450331125828%	0.000297988214559508	0.002085918	6.22252747252747	TRINITY_DN7687_c2_g1;TRINITY_DN1616_c0_g3;TRINITY_DN3037_c0_g1;TRINITY_DN14778_c0_g1;TRINITY_DN5250_c2_g1;TRINITY_DN4493_c0_g2	TRINITY_DN13896_c0_g2;TRINITY_DN4663_c0_g1;TRINITY_DN1616_c0_g2;TRINITY_DN7687_c2_g1;TRINITY_DN20282_c0_g1;TRINITY_DN3761_c2_g2;TRINITY_DN1616_c0_g3;TRINITY_DN13280_c1_g2;TRINITY_DN19292_c0_g1;TRINITY_DN1472_c3_g1;TRINITY_DN4012_c0_g1;TRINITY_DN322922_c0_g1;TRINITY_DN3037_c0_g1;TRINITY_DN5856_c1_g2;TRINITY_DN1616_c0_g1;TRINITY_DN5856_c1_g1;TRINITY_DN285342_c0_g1;TRINITY_DN702_c3_g1;TRINITY_DN1477…
GO:0006468	Biological Process	protein phosphorylation	65/772 8.41968911917098%	1128/20979 5.37680537680538%	0.000230530055246647	0.002172024	1.56592781942454	TRINITY_DN2860_c0_g3;TRINITY_DN11507_c0_g1;TRINITY_DN19102_c1_g1;TRINITY_DN9017_c0_g1;TRINITY_DN1852_c4_g1;TRINITY_DN704_c1_g1;TRINITY_DN4382_c0_g1;TRINITY_DN1574_c2_g1;TRINITY_DN23403_c0_g2;TRINITY_DN13671_c0_g1;TRINITY_DN2981_c0_g1;TRINITY_DN23652_c0_g2;TRINITY_DN3516_c0_g5;TRINITY_DN15328_c0_g1;TRINITY_DN17374_c0_g2;TRINITY_DN17323_c0_g1;TRINITY_DN266_c5_g1;TRINITY_DN14007_c0_g2;TRINITY_DN5507…	TRINITY_DN11582_c0_g1;TRINITY_DN6954_c1_g1;TRINITY_DN2860_c0_g3;TRINITY_DN26924_c0_g1;TRINITY_DN11507_c0_g1;TRINITY_DN281829_c0_g1;TRINITY_DN372787_c0_g1;TRINITY_DN363474_c0_g1;TRINITY_DN375_c0_g4;TRINITY_DN4028_c0_g1;TRINITY_DN79033_c0_g2;TRINITY_DN289461_c0_g1;TRINITY_DN399821_c0_g1;TRINITY_DN333501_c0_g1;TRINITY_DN8319_c0_g1;TRINITY_DN1826_c0_g1;TRINITY_DN189873_c0_g1;TRINITY_DN281803_c0_g1;TR…
GO:0032502	Biological Process	developmental process	6/772 0.77720207253886%	25/20979 0.119166785833452%	0.0002366949278787	0.002172024	6.5219689119171	TRINITY_DN7207_c0_g1;TRINITY_DN14297_c0_g2;TRINITY_DN34939_c0_g2;TRINITY_DN34939_c0_g1;TRINITY_DN601_c8_g1;TRINITY_DN767_c3_g2	TRINITY_DN7207_c0_g1;TRINITY_DN14297_c0_g2;TRINITY_DN34939_c0_g2;TRINITY_DN43951_c0_g1;TRINITY_DN300777_c0_g1;TRINITY_DN9679_c0_g1;TRINITY_DN8469_c1_g2;TRINITY_DN23510_c0_g1;TRINITY_DN767_c3_g1;TRINITY_DN393850_c0_g1;TRINITY_DN64352_c0_g2;TRINITY_DN3710_c2_g1;TRINITY_DN767_c0_g2;TRINITY_DN53002_c0_g3;TRINITY_DN14297_c0_g1;TRINITY_DN9208_c0_g1;TRINITY_DN34939_c0_g1;TRINITY_DN601_c8_g1;TRINITY_DN41…
GO:0004722	Molecular Function	protein serine/threonine phosphatase activity	11/865 1.27167630057803%	88/23678 0.371653011234057%	0.000357370305683946	0.002335589	3.42167630057804	TRINITY_DN11199_c0_g1;TRINITY_DN28032_c0_g1;TRINITY_DN4824_c0_g1;TRINITY_DN7027_c2_g3;TRINITY_DN7400_c1_g1;TRINITY_DN23388_c0_g1;TRINITY_DN393_c1_g1;TRINITY_DN2295_c0_g1;TRINITY_DN20614_c0_g1;TRINITY_DN1950_c0_g1;TRINITY_DN8374_c0_g1	TRINITY_DN1093_c0_g1;TRINITY_DN173382_c0_g2;TRINITY_DN350252_c0_g1;TRINITY_DN2598_c0_g2;TRINITY_DN636_c0_g3;TRINITY_DN141919_c0_g1;TRINITY_DN3226_c0_g1;TRINITY_DN11199_c0_g1;TRINITY_DN28032_c0_g1;TRINITY_DN4824_c0_g1;TRINITY_DN3225_c1_g2;TRINITY_DN61815_c0_g2;TRINITY_DN4261_c4_g1;TRINITY_DN357530_c0_g1;TRINITY_DN33987_c0_g1;TRINITY_DN5169_c0_g1;TRINITY_DN701_c0_g2;TRINITY_DN7027_c2_g3;TRINITY_DN5…
GO:0046564	Molecular Function	oxalate decarboxylase activity	5/865 0.578034682080925%	18/23678 0.0760199341160571%	0.000370472736523242	0.002335589	7.60372511239563	TRINITY_DN25484_c0_g1;TRINITY_DN34757_c0_g1;TRINITY_DN17136_c0_g1;TRINITY_DN11032_c1_g1;TRINITY_DN48688_c0_g1	TRINITY_DN48688_c0_g2;TRINITY_DN25484_c0_g1;TRINITY_DN7377_c0_g1;TRINITY_DN34757_c0_g1;TRINITY_DN20198_c0_g1;TRINITY_DN11032_c2_g1;TRINITY_DN115721_c0_g1;TRINITY_DN26866_c0_g2;TRINITY_DN23882_c0_g1;TRINITY_DN17136_c0_g1;TRINITY_DN12632_c0_g1;TRINITY_DN11032_c1_g1;TRINITY_DN49883_c0_g1;TRINITY_DN11032_c1_g2;TRINITY_DN56210_c0_g1;TRINITY_DN2429_c1_g1;TRINITY_DN8052_c0_g1;TRINITY_DN48688_c0_g1
GO:0061615	Biological Process	glycolytic process through fructose-6-phosphate	6/772 0.77720207253886%	26/20979 0.123933457266791%	0.000298193275665493	0.002584342	6.27112395376644	TRINITY_DN1681_c0_g2;TRINITY_DN15497_c0_g1;TRINITY_DN3952_c0_g1;TRINITY_DN37080_c0_g1;TRINITY_DN1681_c1_g1;TRINITY_DN32951_c0_g1	TRINITY_DN1911_c1_g1;TRINITY_DN1681_c1_g3;TRINITY_DN1681_c0_g2;TRINITY_DN374146_c0_g1;TRINITY_DN7965_c0_g1;TRINITY_DN377216_c0_g1;TRINITY_DN15497_c0_g1;TRINITY_DN11578_c2_g1;TRINITY_DN44609_c0_g1;TRINITY_DN80082_c0_g1;TRINITY_DN1911_c0_g1;TRINITY_DN56077_c0_g1;TRINITY_DN12056_c0_g1;TRINITY_DN25177_c0_g1;TRINITY_DN3952_c0_g1;TRINITY_DN94721_c0_g1;TRINITY_DN37080_c0_g1;TRINITY_DN1681_c1_g1;TRINITY_…
GO:0004553	Molecular Function	hydrolase activity, hydrolyzing O-glycosyl compounds	15/865 1.73410404624277%	152/23678 0.641946110313371%	0.000467222577845816	0.002822803	2.70132339519319	TRINITY_DN6198_c0_g1;TRINITY_DN1254_c0_g1;TRINITY_DN5696_c0_g2;TRINITY_DN6198_c0_g3;TRINITY_DN1002_c0_g1;TRINITY_DN56507_c0_g1;TRINITY_DN5769_c0_g4;TRINITY_DN6522_c0_g1;TRINITY_DN6198_c0_g2;TRINITY_DN17457_c0_g1;TRINITY_DN5769_c0_g2;TRINITY_DN4554_c0_g2;TRINITY_DN9183_c0_g2;TRINITY_DN11826_c0_g1;TRINITY_DN5769_c0_g5	TRINITY_DN6198_c0_g1;TRINITY_DN108698_c0_g1;TRINITY_DN3473_c0_g1;TRINITY_DN7025_c1_g1;TRINITY_DN344038_c0_g1;TRINITY_DN28866_c0_g1;TRINITY_DN11206_c0_g2;TRINITY_DN26036_c0_g1;TRINITY_DN89504_c0_g1;TRINITY_DN356123_c0_g1;TRINITY_DN4429_c0_g1;TRINITY_DN396517_c0_g1;TRINITY_DN13551_c0_g1;TRINITY_DN362444_c0_g1;TRINITY_DN277863_c0_g1;TRINITY_DN2716_c0_g1;TRINITY_DN1745_c0_g1;TRINITY_DN1254_c0_g1;TRIN…
GO:0045735	Molecular Function	nutrient reservoir activity	5/865 0.578034682080925%	19/23678 0.0802432637891714%	0.00048773960051518	0.00282889	7.20352905384849	TRINITY_DN34757_c0_g1;TRINITY_DN25484_c0_g1;TRINITY_DN11032_c1_g1;TRINITY_DN17136_c0_g1;TRINITY_DN48688_c0_g1	TRINITY_DN11032_c2_g1;TRINITY_DN7377_c0_g1;TRINITY_DN34757_c0_g1;TRINITY_DN20198_c0_g1;TRINITY_DN48688_c0_g2;TRINITY_DN25484_c0_g1;TRINITY_DN11032_c1_g1;TRINITY_DN12632_c0_g1;TRINITY_DN17136_c0_g1;TRINITY_DN26866_c0_g2;TRINITY_DN23882_c0_g1;TRINITY_DN115721_c0_g1;TRINITY_DN11032_c1_g2;TRINITY_DN49883_c0_g1;TRINITY_DN48688_c0_g1;TRINITY_DN8052_c0_g1;TRINITY_DN2429_c1_g1;TRINITY_DN3988_c0_g1;TRINIT…
GO:0016702	Molecular Function	oxidoreductase activity, acting on single donors with incorporation of molecular oxygen, incorporation of two atoms of oxygen	7/865 0.809248554913295%	40/23678 0.168933186924571%	0.000550807604248638	0.003071812	4.79034682080925	TRINITY_DN8098_c0_g1;TRINITY_DN3766_c0_g1;TRINITY_DN4265_c0_g1;TRINITY_DN8746_c0_g1;TRINITY_DN444_c1_g2;TRINITY_DN6117_c0_g2;TRINITY_DN11350_c0_g1	TRINITY_DN366997_c0_g1;TRINITY_DN8098_c0_g1;TRINITY_DN19184_c0_g3;TRINITY_DN29558_c0_g2;TRINITY_DN34064_c0_g1;TRINITY_DN3766_c0_g1;TRINITY_DN3809_c0_g1;TRINITY_DN2718_c1_g1;TRINITY_DN4265_c0_g1;TRINITY_DN11130_c0_g2;TRINITY_DN2718_c1_g2;TRINITY_DN6117_c0_g1;TRINITY_DN73538_c0_g1;TRINITY_DN11130_c0_g1;TRINITY_DN6369_c5_g1;TRINITY_DN397127_c0_g1;TRINITY_DN395767_c0_g1;TRINITY_DN9796_c0_g1;TRINITY_D…
GO:0033609	Biological Process	oxalate metabolic process	5/772 0.647668393782383%	18/20979 0.0858000858000858%	0.000382666018574951	0.003141889	7.54857512953368	TRINITY_DN34757_c0_g1;TRINITY_DN25484_c0_g1;TRINITY_DN11032_c1_g1;TRINITY_DN17136_c0_g1;TRINITY_DN48688_c0_g1	TRINITY_DN11032_c2_g1;TRINITY_DN20198_c0_g1;TRINITY_DN7377_c0_g1;TRINITY_DN34757_c0_g1;TRINITY_DN25484_c0_g1;TRINITY_DN48688_c0_g2;TRINITY_DN11032_c1_g1;TRINITY_DN17136_c0_g1;TRINITY_DN12632_c0_g1;TRINITY_DN23882_c0_g1;TRINITY_DN26866_c0_g2;TRINITY_DN115721_c0_g1;TRINITY_DN11032_c1_g2;TRINITY_DN49883_c0_g1;TRINITY_DN48688_c0_g1;TRINITY_DN8052_c0_g1;TRINITY_DN2429_c1_g1;TRINITY_DN56210_c0_g1
GO:0006979	Biological Process	response to oxidative stress	20/772 2.59067357512953%	233/20979 1.11063444396778%	0.000410213721130925	0.003199667	2.33260690698036	TRINITY_DN3651_c0_g3;TRINITY_DN1352_c1_g2;TRINITY_DN4229_c0_g2;TRINITY_DN12203_c0_g1;TRINITY_DN2021_c1_g1;TRINITY_DN9351_c0_g3;TRINITY_DN4697_c0_g4;TRINITY_DN6637_c0_g1;TRINITY_DN5103_c0_g3;TRINITY_DN4697_c5_g1;TRINITY_DN7897_c0_g1;TRINITY_DN3424_c1_g4;TRINITY_DN12203_c3_g1;TRINITY_DN9869_c1_g2;TRINITY_DN3912_c1_g1;TRINITY_DN412_c0_g3;TRINITY_DN27693_c0_g1;TRINITY_DN35394_c0_g1;TRINITY_DN2568_c0_…	TRINITY_DN7823_c1_g1;TRINITY_DN230283_c0_g1;TRINITY_DN3651_c0_g2;TRINITY_DN4697_c2_g2;TRINITY_DN347418_c0_g1;TRINITY_DN37471_c0_g1;TRINITY_DN341648_c0_g1;TRINITY_DN18200_c0_g1;TRINITY_DN2568_c1_g1;TRINITY_DN3651_c0_g3;TRINITY_DN122_c0_g1;TRINITY_DN8977_c0_g1;TRINITY_DN4697_c1_g3;TRINITY_DN10769_c0_g1;TRINITY_DN4913_c0_g1;TRINITY_DN8977_c1_g1;TRINITY_DN16064_c0_g1;TRINITY_DN2197_c0_g1;TRINITY_DN10…
GO:0005509	Molecular Function	calcium ion binding	24/865 2.77456647398844%	315/23678 1.330348847031%	0.000602504708271834	0.003235673	2.08559317368566	TRINITY_DN11836_c0_g1;TRINITY_DN26608_c0_g1;TRINITY_DN1265_c4_g1;TRINITY_DN7371_c0_g3;TRINITY_DN10779_c0_g1;TRINITY_DN6966_c0_g1;TRINITY_DN54940_c0_g2;TRINITY_DN98786_c0_g1;TRINITY_DN6743_c1_g2;TRINITY_DN12136_c0_g1;TRINITY_DN601_c3_g2;TRINITY_DN7371_c0_g1;TRINITY_DN785_c0_g2;TRINITY_DN16172_c0_g1;TRINITY_DN37618_c1_g1;TRINITY_DN17826_c0_g1;TRINITY_DN16727_c0_g1;TRINITY_DN8642_c1_g1;TRINITY_DN149…	TRINITY_DN878_c0_g1;TRINITY_DN288627_c0_g1;TRINITY_DN386139_c0_g1;TRINITY_DN11836_c0_g1;TRINITY_DN19418_c0_g1;TRINITY_DN1498_c0_g1;TRINITY_DN388796_c0_g1;TRINITY_DN391497_c0_g1;TRINITY_DN5456_c0_g1;TRINITY_DN4471_c1_g1;TRINITY_DN18138_c0_g1;TRINITY_DN394385_c0_g1;TRINITY_DN122322_c0_g1;TRINITY_DN89636_c0_g1;TRINITY_DN128_c0_g1;TRINITY_DN13571_c0_g1;TRINITY_DN305234_c0_g1;TRINITY_DN369699_c0_g1;TR…
GO:0006002	Biological Process	fructose 6-phosphate metabolic process	6/772 0.77720207253886%	28/20979 0.133466800133467%	0.000458288437577892	0.003329491	5.82318652849741	TRINITY_DN37080_c0_g1;TRINITY_DN3952_c0_g1;TRINITY_DN32951_c0_g1;TRINITY_DN1681_c1_g1;TRINITY_DN1681_c0_g2;TRINITY_DN15497_c0_g1	TRINITY_DN37080_c0_g1;TRINITY_DN94721_c0_g1;TRINITY_DN3952_c0_g1;TRINITY_DN80082_c0_g1;TRINITY_DN56077_c0_g1;TRINITY_DN1911_c0_g1;TRINITY_DN12056_c0_g1;TRINITY_DN25177_c0_g1;TRINITY_DN328415_c0_g1;TRINITY_DN62375_c0_g1;TRINITY_DN42063_c0_g1;TRINITY_DN1681_c1_g2;TRINITY_DN6334_c0_g3;TRINITY_DN68507_c0_g1;TRINITY_DN12341_c0_g1;TRINITY_DN32951_c0_g1;TRINITY_DN1681_c1_g1;TRINITY_DN374146_c0_g1;TRINIT…
GO:0010215	Biological Process	cellulose microfibril organization	3/772 0.38860103626943%	5/20979 0.0238333571666905%	0.000469543565047397	0.003329491	16.3049222797927	TRINITY_DN1383_c0_g2;TRINITY_DN1856_c0_g1;TRINITY_DN1968_c0_g2	TRINITY_DN1383_c0_g2;TRINITY_DN1442_c1_g1;TRINITY_DN1968_c0_g1;TRINITY_DN1856_c0_g1;TRINITY_DN1968_c0_g2
GO:0046916	Biological Process	cellular transition metal ion homeostasis	8/772 1.03626943005181%	51/20979 0.243100243100243%	0.000508191812893188	0.003446866	4.26272477903078	TRINITY_DN1139_c1_g1;TRINITY_DN13299_c0_g1;TRINITY_DN1279_c0_g3;TRINITY_DN2066_c0_g1;TRINITY_DN7682_c1_g1;TRINITY_DN10674_c0_g1;TRINITY_DN13387_c0_g1;TRINITY_DN3702_c2_g1	TRINITY_DN98577_c0_g1;TRINITY_DN17553_c0_g1;TRINITY_DN1139_c1_g1;TRINITY_DN6277_c1_g1;TRINITY_DN36126_c1_g2;TRINITY_DN10415_c1_g2;TRINITY_DN3251_c1_g1;TRINITY_DN13299_c0_g1;TRINITY_DN2424_c0_g3;TRINITY_DN14276_c0_g1;TRINITY_DN33076_c0_g1;TRINITY_DN41813_c0_g1;TRINITY_DN9676_c2_g2;TRINITY_DN11925_c0_g1;TRINITY_DN2049_c0_g1;TRINITY_DN141481_c0_g1;TRINITY_DN4883_c0_g1;TRINITY_DN23345_c0_g1;TRINITY_D…
GO:0030154	Biological Process	cell differentiation	7/772 0.906735751295337%	40/20979 0.190666857333524%	0.00057403516489396	0.003731229	4.75560233160622	TRINITY_DN14778_c0_g1;TRINITY_DN5250_c2_g1;TRINITY_DN7687_c2_g1;TRINITY_DN3037_c0_g1;TRINITY_DN4493_c0_g2;TRINITY_DN18674_c0_g2;TRINITY_DN1616_c0_g3	TRINITY_DN1616_c0_g1;TRINITY_DN14778_c0_g1;TRINITY_DN301584_c0_g1;TRINITY_DN4062_c3_g1;TRINITY_DN5250_c2_g1;TRINITY_DN22894_c0_g1;TRINITY_DN11582_c0_g1;TRINITY_DN1852_c1_g1;TRINITY_DN26188_c0_g1;TRINITY_DN4663_c0_g1;TRINITY_DN7687_c2_g1;TRINITY_DN42792_c1_g2;TRINITY_DN1616_c0_g2;TRINITY_DN14474_c2_g1;TRINITY_DN11133_c0_g1;TRINITY_DN18674_c0_g1;TRINITY_DN4012_c0_g1;TRINITY_DN322922_c0_g1;TRINITY_D…
GO:0044212	Molecular Function	transcription regulatory region DNA binding	5/865 0.578034682080925%	22/23678 0.0929132528085142%	0.0010085433353918	0.005222814	6.22122963741461	TRINITY_DN1447_c1_g1;TRINITY_DN1447_c1_g2;TRINITY_DN3340_c0_g2;TRINITY_DN9396_c0_g2;TRINITY_DN37077_c0_g1	TRINITY_DN43625_c0_g1;TRINITY_DN3496_c1_g2;TRINITY_DN1344_c0_g1;TRINITY_DN1447_c0_g1;TRINITY_DN2049_c1_g1;TRINITY_DN1447_c1_g1;TRINITY_DN1447_c1_g2;TRINITY_DN7464_c0_g1;TRINITY_DN7757_c0_g1;TRINITY_DN3340_c1_g1;TRINITY_DN3340_c0_g2;TRINITY_DN1447_c0_g3;TRINITY_DN9396_c0_g2;TRINITY_DN23196_c0_g1;TRINITY_DN129_c1_g1;TRINITY_DN1447_c0_g2;TRINITY_DN23525_c0_g1;TRINITY_DN301584_c0_g1;TRINITY_DN37077_c…
GO:0030976	Molecular Function	thiamine pyrophosphate binding	6/865 0.69364161849711%	33/23678 0.139369879212771%	0.00111141690189431	0.005522785	4.97698370993169	TRINITY_DN20321_c0_g1;TRINITY_DN983_c1_g1;TRINITY_DN983_c11_g1;TRINITY_DN52730_c0_g1;TRINITY_DN22290_c0_g1;TRINITY_DN20942_c0_g1	TRINITY_DN284128_c0_g1;TRINITY_DN20321_c0_g1;TRINITY_DN341237_c0_g1;TRINITY_DN983_c2_g1;TRINITY_DN194311_c0_g1;TRINITY_DN8542_c0_g1;TRINITY_DN983_c1_g1;TRINITY_DN395038_c0_g1;TRINITY_DN322744_c0_g1;TRINITY_DN338922_c0_g1;TRINITY_DN285499_c0_g1;TRINITY_DN2379_c0_g1;TRINITY_DN983_c11_g1;TRINITY_DN52730_c0_g1;TRINITY_DN13351_c0_g1;TRINITY_DN402446_c0_g1;TRINITY_DN289809_c0_g1;TRINITY_DN379848_c0_g1;…
GO:0046872	Molecular Function	metal ion binding	77/865 8.90173410404624%	1487/23678 6.28009122392094%	0.00126899616031173	0.005522785	1.41745299338001	TRINITY_DN1639_c1_g1;TRINITY_DN6117_c0_g2;TRINITY_DN1639_c2_g1;TRINITY_DN6679_c0_g2;TRINITY_DN3504_c0_g1;TRINITY_DN3374_c1_g2;TRINITY_DN13797_c0_g1;TRINITY_DN5420_c1_g1;TRINITY_DN8374_c0_g1;TRINITY_DN17627_c0_g1;TRINITY_DN14093_c0_g1;TRINITY_DN1447_c1_g2;TRINITY_DN412_c0_g3;TRINITY_DN5397_c0_g4;TRINITY_DN14081_c0_g2;TRINITY_DN1681_c0_g2;TRINITY_DN3340_c0_g2;TRINITY_DN1447_c1_g1;TRINITY_DN1681_c1_…	TRINITY_DN3651_c2_g1;TRINITY_DN2711_c0_g1;TRINITY_DN1352_c0_g2;TRINITY_DN282384_c0_g1;TRINITY_DN277769_c0_g1;TRINITY_DN384381_c0_g1;TRINITY_DN385192_c0_g1;TRINITY_DN353558_c0_g1;TRINITY_DN290129_c0_g1;TRINITY_DN636_c0_g3;TRINITY_DN285650_c0_g1;TRINITY_DN293453_c0_g1;TRINITY_DN17706_c1_g1;TRINITY_DN291757_c0_g1;TRINITY_DN2481_c1_g4;TRINITY_DN321531_c0_g1;TRINITY_DN71865_c0_g1;TRINITY_DN1639_c1_g1;…
GO:0050502	Molecular Function	cis-zeatin O-beta-D-glucosyltransferase activity	2/865 0.23121387283237%	2/23678 0.00844665934622857%	0.0013330859756298	0.005522785	27.3734104046243	TRINITY_DN3321_c0_g4;TRINITY_DN10219_c0_g1	TRINITY_DN3321_c0_g4;TRINITY_DN10219_c0_g1
GO:0038199	Molecular Function	ethylene receptor activity	2/865 0.23121387283237%	2/23678 0.00844665934622857%	0.0013330859756298	0.005522785	27.3734104046243	TRINITY_DN2969_c0_g1;TRINITY_DN2424_c1_g1	TRINITY_DN2969_c0_g1;TRINITY_DN2424_c1_g1
GO:0016985	Molecular Function	mannan endo-1,4-beta-mannosidase activity	2/865 0.23121387283237%	2/23678 0.00844665934622857%	0.0013330859756298	0.005522785	27.3734104046243	TRINITY_DN1459_c0_g6;TRINITY_DN1015_c0_g2	TRINITY_DN1459_c0_g6;TRINITY_DN1015_c0_g2
GO:0051740	Molecular Function	ethylene binding	2/865 0.23121387283237%	2/23678 0.00844665934622857%	0.0013330859756298	0.005522785	27.3734104046243	TRINITY_DN2424_c1_g1;TRINITY_DN2969_c0_g1	TRINITY_DN2424_c1_g1;TRINITY_DN2969_c0_g1
GO:0016920	Molecular Function	pyroglutamyl-peptidase activity	2/865 0.23121387283237%	2/23678 0.00844665934622857%	0.0013330859756298	0.005522785	27.3734104046243	TRINITY_DN9521_c0_g1;TRINITY_DN1838_c0_g1	TRINITY_DN9521_c0_g1;TRINITY_DN1838_c0_g1
GO:0016132	Biological Process	brassinosteroid biosynthetic process	4/772 0.518134715025907%	13/20979 0.0619667286333953%	0.000997151166279631	0.006222223	8.36149860502192	TRINITY_DN9759_c0_g1;TRINITY_DN7584_c1_g1;TRINITY_DN14154_c1_g2;TRINITY_DN17371_c0_g1	TRINITY_DN4343_c0_g1;TRINITY_DN9759_c0_g1;TRINITY_DN29364_c0_g1;TRINITY_DN7584_c1_g1;TRINITY_DN213629_c0_g1;TRINITY_DN8799_c0_g1;TRINITY_DN864_c0_g1;TRINITY_DN20242_c0_g1;TRINITY_DN6905_c0_g1;TRINITY_DN13692_c0_g1;TRINITY_DN14154_c1_g2;TRINITY_DN5088_c0_g1;TRINITY_DN17371_c0_g1
GO:0016125	Biological Process	sterol metabolic process	5/772 0.647668393782383%	22/20979 0.104866771533438%	0.00104089098603	0.006245346	6.17610692416392	TRINITY_DN9759_c0_g1;TRINITY_DN7584_c1_g1;TRINITY_DN17371_c0_g1;TRINITY_DN14154_c1_g2;TRINITY_DN36269_c0_g1	TRINITY_DN20242_c0_g1;TRINITY_DN368560_c0_g1;TRINITY_DN9759_c0_g1;TRINITY_DN4343_c0_g1;TRINITY_DN7584_c1_g1;TRINITY_DN17371_c0_g1;TRINITY_DN5088_c0_g1;TRINITY_DN14154_c1_g2;TRINITY_DN6132_c0_g1;TRINITY_DN400852_c0_g1;TRINITY_DN237_c0_g4;TRINITY_DN6905_c0_g1;TRINITY_DN864_c0_g1;TRINITY_DN8799_c0_g1;TRINITY_DN8892_c0_g1;TRINITY_DN213629_c0_g1;TRINITY_DN5949_c0_g1;TRINITY_DN130517_c0_g1;TRINITY_DN93…
GO:0030001	Biological Process	metal ion transport	9/772 1.16580310880829%	71/20979 0.338433671767005%	0.00114234715844652	0.006600228	3.44470189009706	TRINITY_DN3702_c2_g1;TRINITY_DN31974_c0_g1;TRINITY_DN7682_c1_g1;TRINITY_DN13387_c0_g1;TRINITY_DN2066_c0_g1;TRINITY_DN10674_c0_g1;TRINITY_DN1279_c0_g3;TRINITY_DN1139_c1_g1;TRINITY_DN13299_c0_g1	TRINITY_DN7682_c0_g1;TRINITY_DN6277_c0_g1;TRINITY_DN4948_c0_g4;TRINITY_DN2728_c0_g1;TRINITY_DN12756_c0_g2;TRINITY_DN346821_c0_g1;TRINITY_DN8123_c0_g1;TRINITY_DN3702_c2_g1;TRINITY_DN89316_c0_g1;TRINITY_DN302_c0_g1;TRINITY_DN31974_c0_g1;TRINITY_DN296022_c0_g1;TRINITY_DN44612_c0_g1;TRINITY_DN7682_c1_g1;TRINITY_DN4406_c0_g1;TRINITY_DN11394_c0_g1;TRINITY_DN13387_c0_g1;TRINITY_DN2031_c0_g1;TRINITY_DN37…
GO:0045944	Biological Process	positive regulation of transcription by RNA polymerase II	8/772 1.03626943005181%	58/20979 0.27646694313361%	0.00122060003670832	0.006800486	3.74825799535465	TRINITY_DN3037_c0_g1;TRINITY_DN7264_c0_g1;TRINITY_DN4493_c0_g2;TRINITY_DN1616_c0_g3;TRINITY_DN14778_c0_g1;TRINITY_DN5250_c2_g1;TRINITY_DN7687_c2_g1;TRINITY_DN1512_c0_g4	TRINITY_DN702_c3_g1;TRINITY_DN341238_c0_g1;TRINITY_DN5330_c0_g1;TRINITY_DN1252_c0_g2;TRINITY_DN34448_c0_g2;TRINITY_DN3037_c0_g1;TRINITY_DN339227_c0_g1;TRINITY_DN1558_c1_g1;TRINITY_DN315421_c0_g1;TRINITY_DN7264_c0_g1;TRINITY_DN13896_c0_g1;TRINITY_DN4586_c0_g2;TRINITY_DN7900_c0_g2;TRINITY_DN4836_c0_g1;TRINITY_DN592_c0_g1;TRINITY_DN4012_c3_g1;TRINITY_DN4493_c0_g2;TRINITY_DN1252_c1_g2;TRINITY_DN1616_…
GO:0046355	Biological Process	mannan catabolic process	2/772 0.259067357512953%	2/20979 0.0095333428666762%	0.00135245497053105	0.00702165	27.1748704663212	TRINITY_DN1459_c0_g6;TRINITY_DN1015_c0_g2	TRINITY_DN1459_c0_g6;TRINITY_DN1015_c0_g2
GO:0010268	Biological Process	brassinosteroid homeostasis	4/772 0.518134715025907%	14/20979 0.0667334000667334%	0.00135558017928539	0.00702165	7.76424870466321	TRINITY_DN7584_c1_g1;TRINITY_DN9759_c0_g1;TRINITY_DN17371_c0_g1;TRINITY_DN14154_c1_g2	TRINITY_DN864_c0_g1;TRINITY_DN6905_c0_g1;TRINITY_DN10726_c0_g3;TRINITY_DN20242_c0_g1;TRINITY_DN7584_c1_g1;TRINITY_DN9759_c0_g1;TRINITY_DN4343_c0_g1;TRINITY_DN213629_c0_g1;TRINITY_DN8799_c0_g1;TRINITY_DN5088_c0_g1;TRINITY_DN17371_c0_g1;TRINITY_DN7401_c0_g1;TRINITY_DN14154_c1_g2;TRINITY_DN13692_c0_g1
GO:0007275	Biological Process	multicellular organism development	9/772 1.16580310880829%	73/20979 0.347967014633681%	0.00139532794962327	0.00702165	3.35032649584782	TRINITY_DN256_c0_g3;TRINITY_DN14154_c1_g2;TRINITY_DN17371_c0_g1;TRINITY_DN7584_c1_g1;TRINITY_DN9759_c0_g1;TRINITY_DN15490_c0_g1;TRINITY_DN31001_c0_g3;TRINITY_DN9077_c0_g1;TRINITY_DN53080_c0_g1	TRINITY_DN1888_c1_g2;TRINITY_DN256_c0_g3;TRINITY_DN4861_c0_g1;TRINITY_DN27619_c0_g1;TRINITY_DN6905_c0_g1;TRINITY_DN34135_c0_g1;TRINITY_DN2064_c0_g1;TRINITY_DN14154_c1_g2;TRINITY_DN17371_c0_g1;TRINITY_DN404050_c0_g1;TRINITY_DN7584_c1_g1;TRINITY_DN9759_c0_g1;TRINITY_DN4343_c0_g1;TRINITY_DN1589_c2_g2;TRINITY_DN382_c0_g2;TRINITY_DN15490_c0_g1;TRINITY_DN87573_c1_g1;TRINITY_DN9693_c0_g1;TRINITY_DN31001…
GO:0016722	Molecular Function	oxidoreductase activity, oxidizing metal ions	6/865 0.69364161849711%	36/23678 0.152039868232114%	0.00178110244670593	0.007104303	4.56223506743738	TRINITY_DN33400_c0_g1;TRINITY_DN63844_c0_g1;TRINITY_DN6843_c0_g1;TRINITY_DN14942_c0_g1;TRINITY_DN2276_c0_g2;TRINITY_DN672_c0_g1	TRINITY_DN7471_c0_g1;TRINITY_DN672_c1_g2;TRINITY_DN5782_c0_g5;TRINITY_DN33400_c0_g1;TRINITY_DN5782_c0_g3;TRINITY_DN8801_c0_g1;TRINITY_DN12820_c1_g1;TRINITY_DN9016_c2_g1;TRINITY_DN63844_c0_g1;TRINITY_DN33400_c2_g1;TRINITY_DN33400_c1_g1;TRINITY_DN9016_c1_g1;TRINITY_DN1473_c3_g1;TRINITY_DN6843_c0_g1;TRINITY_DN85130_c0_g2;TRINITY_DN17752_c0_g1;TRINITY_DN76468_c0_g1;TRINITY_DN8428_c0_g1;TRINITY_DN1061…
GO:0046914	Molecular Function	transition metal ion binding	8/865 0.92485549132948%	62/23678 0.261846439733086%	0.00181282218948697	0.007104303	3.53205295543539	TRINITY_DN1139_c1_g1;TRINITY_DN13299_c0_g1;TRINITY_DN1279_c0_g3;TRINITY_DN2066_c0_g1;TRINITY_DN7682_c1_g1;TRINITY_DN10674_c0_g1;TRINITY_DN13387_c0_g1;TRINITY_DN3702_c2_g1	TRINITY_DN2424_c0_g3;TRINITY_DN14276_c0_g1;TRINITY_DN33076_c0_g1;TRINITY_DN41813_c0_g1;TRINITY_DN9676_c2_g2;TRINITY_DN400695_c0_g1;TRINITY_DN109315_c0_g2;TRINITY_DN11925_c0_g1;TRINITY_DN1139_c1_g1;TRINITY_DN98577_c0_g1;TRINITY_DN17553_c0_g1;TRINITY_DN6277_c1_g1;TRINITY_DN10415_c1_g2;TRINITY_DN36126_c1_g2;TRINITY_DN3251_c1_g1;TRINITY_DN13299_c0_g1;TRINITY_DN1279_c0_g3;TRINITY_DN2488_c1_g1;TRINITY_…
GO:0016747	Molecular Function	transferase activity, transferring acyl groups other than amino-acyl groups	14/865 1.61849710982659%	157/23678 0.663062758678942%	0.00190040428540428	0.007251543	2.44094105518943	TRINITY_DN19301_c0_g1;TRINITY_DN6064_c0_g1;TRINITY_DN3652_c0_g3;TRINITY_DN16827_c0_g1;TRINITY_DN149058_c1_g2;TRINITY_DN6950_c0_g1;TRINITY_DN11425_c0_g1;TRINITY_DN22004_c0_g1;TRINITY_DN22931_c1_g1;TRINITY_DN854_c3_g1;TRINITY_DN1747_c1_g1;TRINITY_DN3652_c0_g2;TRINITY_DN176_c2_g1;TRINITY_DN35241_c0_g2	TRINITY_DN375720_c0_g1;TRINITY_DN9653_c0_g3;TRINITY_DN8182_c0_g1;TRINITY_DN35241_c0_g1;TRINITY_DN8704_c0_g1;TRINITY_DN566_c1_g1;TRINITY_DN176_c1_g1;TRINITY_DN5309_c0_g2;TRINITY_DN309_c0_g2;TRINITY_DN7374_c0_g1;TRINITY_DN317034_c0_g1;TRINITY_DN339998_c0_g1;TRINITY_DN9389_c0_g1;TRINITY_DN19301_c0_g1;TRINITY_DN295215_c0_g1;TRINITY_DN342702_c0_g1;TRINITY_DN854_c4_g1;TRINITY_DN4168_c0_g1;TRINITY_DN365…
GO:0004674	Molecular Function	protein serine/threonine kinase activity	50/865 5.78034682080925%	900/23678 3.80099670580285%	0.00225609020407624	0.008388028	1.52074502247913	TRINITY_DN1279_c0_g1;TRINITY_DN3656_c0_g1;TRINITY_DN22039_c0_g1;TRINITY_DN5856_c0_g1;TRINITY_DN9509_c0_g1;TRINITY_DN2462_c2_g1;TRINITY_DN1765_c0_g2;TRINITY_DN7631_c0_g1;TRINITY_DN4370_c0_g1;TRINITY_DN179_c1_g1;TRINITY_DN5337_c0_g1;TRINITY_DN1332_c0_g1;TRINITY_DN16087_c0_g2;TRINITY_DN8117_c0_g1;TRINITY_DN895_c0_g2;TRINITY_DN4136_c1_g1;TRINITY_DN17303_c0_g1;TRINITY_DN11050_c0_g1;TRINITY_DN5809_c0_g…	TRINITY_DN3406_c3_g1;TRINITY_DN5040_c0_g1;TRINITY_DN21978_c0_g1;TRINITY_DN217735_c0_g1;TRINITY_DN17959_c0_g1;TRINITY_DN104493_c2_g1;TRINITY_DN369908_c0_g1;TRINITY_DN10705_c1_g1;TRINITY_DN10130_c0_g1;TRINITY_DN18868_c0_g1;TRINITY_DN385488_c0_g1;TRINITY_DN23588_c0_g1;TRINITY_DN355116_c0_g1;TRINITY_DN330327_c0_g1;TRINITY_DN244070_c0_g1;TRINITY_DN10072_c0_g1;TRINITY_DN108820_c0_g1;TRINITY_DN3294_c0_g…
GO:0006541	Biological Process	glutamine metabolic process	7/772 0.906735751295337%	48/20979 0.228800228800229%	0.0017579767871081	0.008570137	3.96300194300518	TRINITY_DN5399_c0_g1;TRINITY_DN17578_c0_g1;TRINITY_DN860_c1_g1;TRINITY_DN6128_c0_g1;TRINITY_DN6128_c0_g2;TRINITY_DN71822_c0_g1;TRINITY_DN113352_c0_g1	TRINITY_DN7767_c0_g1;TRINITY_DN5399_c0_g1;TRINITY_DN394384_c0_g1;TRINITY_DN17578_c0_g1;TRINITY_DN396420_c0_g1;TRINITY_DN6631_c1_g1;TRINITY_DN13355_c0_g1;TRINITY_DN860_c1_g1;TRINITY_DN291438_c0_g1;TRINITY_DN298488_c0_g1;TRINITY_DN6128_c0_g1;TRINITY_DN10482_c0_g1;TRINITY_DN6128_c0_g2;TRINITY_DN25438_c0_g1;TRINITY_DN322230_c0_g1;TRINITY_DN285188_c0_g1;TRINITY_DN6631_c0_g1;TRINITY_DN17551_c0_g1;TRINI…
GO:0010427	Molecular Function	abscisic acid binding	3/865 0.346820809248555%	8/23678 0.0337866373849143%	0.00237056842396854	0.008593311	10.2650289017341	TRINITY_DN5682_c0_g1;TRINITY_DN1223_c1_g2;TRINITY_DN9676_c0_g1	TRINITY_DN5682_c0_g1;TRINITY_DN8222_c0_g3;TRINITY_DN1223_c1_g2;TRINITY_DN9676_c0_g1;TRINITY_DN9676_c0_g2;TRINITY_DN9676_c0_g3;TRINITY_DN1223_c1_g1;TRINITY_DN4993_c0_g1
GO:0009809	Biological Process	lignin biosynthetic process	5/772 0.647668393782383%	25/20979 0.119166785833452%	0.00191679450953863	0.00906121	5.43497409326425	TRINITY_DN13298_c0_g2;TRINITY_DN33400_c0_g1;TRINITY_DN14942_c0_g1;TRINITY_DN672_c0_g1;TRINITY_DN63844_c0_g1	TRINITY_DN13298_c0_g2;TRINITY_DN402607_c0_g1;TRINITY_DN82060_c0_g1;TRINITY_DN84937_c0_g1;TRINITY_DN3118_c0_g1;TRINITY_DN33400_c0_g1;TRINITY_DN147_c0_g1;TRINITY_DN7471_c0_g1;TRINITY_DN121929_c0_g1;TRINITY_DN14942_c0_g1;TRINITY_DN2304_c0_g2;TRINITY_DN2711_c0_g1;TRINITY_DN41409_c0_g1;TRINITY_DN284391_c0_g1;TRINITY_DN2104_c0_g1;TRINITY_DN672_c0_g1;TRINITY_DN13298_c0_g1;TRINITY_DN33400_c2_g1;TRINITY_D…
GO:0043086	Biological Process	negative regulation of catalytic activity	6/772 0.77720207253886%	37/20979 0.17636684303351%	0.00213508798058792	0.009796286	4.40673575129534	TRINITY_DN14093_c0_g1;TRINITY_DN104415_c0_g1;TRINITY_DN9676_c0_g1;TRINITY_DN435_c0_g2;TRINITY_DN1223_c1_g2;TRINITY_DN5682_c0_g1	TRINITY_DN2775_c0_g1;TRINITY_DN301584_c0_g1;TRINITY_DN2758_c0_g1;TRINITY_DN12660_c0_g1;TRINITY_DN9676_c0_g2;TRINITY_DN435_c0_g1;TRINITY_DN13832_c0_g1;TRINITY_DN2020_c5_g1;TRINITY_DN14093_c0_g1;TRINITY_DN9844_c0_g1;TRINITY_DN7164_c0_g1;TRINITY_DN104415_c0_g1;TRINITY_DN5160_c1_g1;TRINITY_DN1741_c0_g1;TRINITY_DN10294_c0_g1;TRINITY_DN4993_c0_g1;TRINITY_DN2020_c3_g1;TRINITY_DN17636_c0_g1;TRINITY_DN740…
GO:0097249	Cellular Component	mitochondrial respirasome	2/728 0.274725274725275%	2/18120 0.011037527593819%	0.0016120309355357	0.009873689	24.8901098901099	TRINITY_DN5290_c0_g1;TRINITY_DN2297_c0_g1	TRINITY_DN5290_c0_g1;TRINITY_DN2297_c0_g1
GO:0080163	Biological Process	regulation of protein serine/threonine phosphatase activity	3/772 0.38860103626943%	8/20979 0.0381333714667048%	0.00241960278940034	0.009900256	10.1905764248705	TRINITY_DN1223_c1_g2;TRINITY_DN5682_c0_g1;TRINITY_DN9676_c0_g1	TRINITY_DN1223_c1_g2;TRINITY_DN8222_c0_g3;TRINITY_DN5682_c0_g1;TRINITY_DN4993_c0_g1;TRINITY_DN9676_c0_g3;TRINITY_DN1223_c1_g1;TRINITY_DN9676_c0_g2;TRINITY_DN9676_c0_g1
GO:0033617	Biological Process	mitochondrial respiratory chain complex IV assembly	3/772 0.38860103626943%	8/20979 0.0381333714667048%	0.00241960278940034	0.009900256	10.1905764248705	TRINITY_DN2297_c0_g1;TRINITY_DN1589_c0_g1;TRINITY_DN5290_c0_g1	TRINITY_DN2297_c0_g1;TRINITY_DN295278_c0_g1;TRINITY_DN4930_c1_g1;TRINITY_DN126786_c0_g1;TRINITY_DN1589_c0_g1;TRINITY_DN5290_c0_g1;TRINITY_DN17072_c0_g1;TRINITY_DN146211_c0_g1
GO:0070483	Biological Process	detection of hypoxia	3/772 0.38860103626943%	8/20979 0.0381333714667048%	0.00241960278940034	0.009900256	10.1905764248705	TRINITY_DN3766_c0_g1;TRINITY_DN8746_c0_g1;TRINITY_DN444_c1_g2	TRINITY_DN3766_c0_g1;TRINITY_DN73538_c0_g1;TRINITY_DN11130_c0_g1;TRINITY_DN11130_c0_g2;TRINITY_DN886_c0_g1;TRINITY_DN38848_c0_g1;TRINITY_DN8746_c0_g1;TRINITY_DN444_c1_g2
GO:0018171	Biological Process	peptidyl-cysteine oxidation	3/772 0.38860103626943%	8/20979 0.0381333714667048%	0.00241960278940034	0.009900256	10.1905764248705	TRINITY_DN3766_c0_g1;TRINITY_DN8746_c0_g1;TRINITY_DN444_c1_g2	TRINITY_DN11130_c0_g1;TRINITY_DN73538_c0_g1;TRINITY_DN3766_c0_g1;TRINITY_DN8746_c0_g1;TRINITY_DN444_c1_g2;TRINITY_DN886_c0_g1;TRINITY_DN11130_c0_g2;TRINITY_DN38848_c0_g1
GO:0098869	Biological Process	cellular oxidant detoxification	19/772 2.46113989637306%	251/20979 1.19643452976786%	0.00247506398460406	0.009900256	2.05706190780918	TRINITY_DN3912_c1_g1;TRINITY_DN12203_c3_g1;TRINITY_DN9869_c1_g2;TRINITY_DN1352_c3_g1;TRINITY_DN412_c0_g3;TRINITY_DN27693_c0_g1;TRINITY_DN35394_c0_g1;TRINITY_DN2568_c0_g1;TRINITY_DN5103_c0_g3;TRINITY_DN3424_c1_g4;TRINITY_DN4697_c5_g1;TRINITY_DN7897_c0_g1;TRINITY_DN4697_c0_g4;TRINITY_DN9351_c0_g3;TRINITY_DN6637_c0_g1;TRINITY_DN3651_c0_g3;TRINITY_DN4229_c0_g2;TRINITY_DN12203_c0_g1;TRINITY_DN1352_c1_…	TRINITY_DN5618_c1_g1;TRINITY_DN3912_c2_g1;TRINITY_DN25971_c0_g2;TRINITY_DN10690_c0_g1;TRINITY_DN2676_c0_g1;TRINITY_DN333747_c0_g1;TRINITY_DN17361_c0_g1;TRINITY_DN9665_c0_g1;TRINITY_DN3651_c1_g1;TRINITY_DN11769_c0_g1;TRINITY_DN4697_c1_g2;TRINITY_DN313099_c0_g1;TRINITY_DN10952_c0_g1;TRINITY_DN84909_c0_g1;TRINITY_DN403240_c0_g1;TRINITY_DN10769_c2_g1;TRINITY_DN6603_c3_g1;TRINITY_DN4697_c2_g1;TRINITY_…
GO:0008270	Molecular Function	zinc ion binding	65/865 7.51445086705202%	1263/23678 5.33406537714334%	0.00343030360588592	0.01213156	1.4087661728429	TRINITY_DN21960_c0_g1;TRINITY_DN8191_c1_g1;TRINITY_DN21624_c0_g1;TRINITY_DN21735_c0_g1;TRINITY_DN10772_c0_g1;TRINITY_DN5598_c1_g1;TRINITY_DN3977_c0_g2;TRINITY_DN12808_c0_g1;TRINITY_DN3922_c0_g4;TRINITY_DN3037_c0_g1;TRINITY_DN14778_c0_g1;TRINITY_DN836_c0_g4;TRINITY_DN1782_c2_g1;TRINITY_DN7294_c2_g1;TRINITY_DN2647_c0_g2;TRINITY_DN1616_c0_g3;TRINITY_DN6679_c2_g1;TRINITY_DN6861_c0_g1;TRINITY_DN3032_c…	TRINITY_DN82439_c0_g1;TRINITY_DN66802_c1_g1;TRINITY_DN1011_c0_g2;TRINITY_DN6420_c1_g3;TRINITY_DN165139_c1_g1;TRINITY_DN115_c2_g1;TRINITY_DN361154_c0_g1;TRINITY_DN4696_c1_g1;TRINITY_DN12482_c0_g1;TRINITY_DN7206_c0_g1;TRINITY_DN8781_c0_g1;TRINITY_DN21960_c0_g1;TRINITY_DN10912_c0_g1;TRINITY_DN611_c0_g1;TRINITY_DN3167_c0_g1;TRINITY_DN5523_c0_g2;TRINITY_DN42764_c0_g1;TRINITY_DN6140_c4_g1;TRINITY_DN138…
GO:0009664	Biological Process	plant-type cell wall organization	8/772 1.03626943005181%	67/20979 0.319366986033653%	0.00311075892511592	0.01213196	3.24476065269507	TRINITY_DN31129_c0_g1;TRINITY_DN16511_c0_g1;TRINITY_DN9351_c0_g3;TRINITY_DN9869_c1_g2;TRINITY_DN12203_c3_g1;TRINITY_DN54970_c0_g1;TRINITY_DN35394_c0_g1;TRINITY_DN2568_c0_g1	TRINITY_DN2568_c1_g1;TRINITY_DN341648_c0_g1;TRINITY_DN12390_c2_g2;TRINITY_DN412_c0_g2;TRINITY_DN10769_c0_g1;TRINITY_DN3651_c0_g2;TRINITY_DN37471_c0_g1;TRINITY_DN5618_c0_g3;TRINITY_DN4913_c0_g1;TRINITY_DN2197_c0_g1;TRINITY_DN2173_c3_g2;TRINITY_DN16064_c0_g1;TRINITY_DN11798_c0_g1;TRINITY_DN10769_c0_g2;TRINITY_DN1009_c0_g2;TRINITY_DN10687_c0_g1;TRINITY_DN22031_c0_g1;TRINITY_DN159_c2_g2;TRINITY_DN166…
GO:0043161	Biological Process	proteasome-mediated ubiquitin-dependent protein catabolic process	12/772 1.55440414507772%	132/20979 0.629200629200629%	0.00350932907621448	0.01311345	2.47044276966557	TRINITY_DN231_c0_g2;TRINITY_DN7085_c1_g4;TRINITY_DN622_c0_g1;TRINITY_DN721_c1_g1;TRINITY_DN117507_c0_g1;TRINITY_DN1705_c0_g1;TRINITY_DN75309_c0_g1;TRINITY_DN6679_c2_g1;TRINITY_DN106226_c0_g1;TRINITY_DN6420_c0_g2;TRINITY_DN9077_c0_g1;TRINITY_DN256_c0_g3	TRINITY_DN6552_c0_g4;TRINITY_DN1513_c8_g1;TRINITY_DN27939_c0_g1;TRINITY_DN11647_c0_g1;TRINITY_DN6757_c0_g1;TRINITY_DN343432_c0_g1;TRINITY_DN325521_c0_g1;TRINITY_DN488_c6_g1;TRINITY_DN30999_c0_g1;TRINITY_DN4022_c0_g1;TRINITY_DN302349_c0_g1;TRINITY_DN1533_c0_g2;TRINITY_DN19260_c0_g1;TRINITY_DN448_c0_g1;TRINITY_DN231_c0_g2;TRINITY_DN8447_c0_g1;TRINITY_DN3701_c1_g1;TRINITY_DN342662_c0_g1;TRINITY_DN65…
GO:0016049	Biological Process	cell growth	3/772 0.38860103626943%	9/20979 0.0429000429000429%	0.0035305447598456	0.01311345	9.05829015544041	TRINITY_DN1856_c0_g1;TRINITY_DN1968_c0_g2;TRINITY_DN1383_c0_g2	TRINITY_DN1856_c0_g1;TRINITY_DN1968_c0_g2;TRINITY_DN1968_c0_g1;TRINITY_DN6956_c0_g1;TRINITY_DN309149_c0_g1;TRINITY_DN1383_c0_g2;TRINITY_DN1442_c1_g1;TRINITY_DN7265_c0_g1;TRINITY_DN236504_c0_g1
GO:0006952	Biological Process	defense response	11/772 1.42487046632124%	116/20979 0.55293388626722%	0.00368542312971598	0.01337037	2.57692737180632	TRINITY_DN1332_c0_g1;TRINITY_DN5925_c0_g1;TRINITY_DN1279_c0_g2;TRINITY_DN9017_c0_g1;TRINITY_DN5809_c0_g3;TRINITY_DN11122_c0_g2;TRINITY_DN1279_c0_g1;TRINITY_DN4171_c0_g1;TRINITY_DN1574_c2_g1;TRINITY_DN18197_c0_g1;TRINITY_DN5925_c0_g3	TRINITY_DN39314_c0_g1;TRINITY_DN374257_c0_g1;TRINITY_DN7904_c0_g3;TRINITY_DN45558_c0_g1;TRINITY_DN2918_c3_g1;TRINITY_DN2941_c0_g2;TRINITY_DN5781_c2_g1;TRINITY_DN45780_c0_g1;TRINITY_DN11804_c0_g1;TRINITY_DN6163_c2_g3;TRINITY_DN14948_c0_g3;TRINITY_DN1332_c0_g1;TRINITY_DN5816_c0_g3;TRINITY_DN115931_c0_g1;TRINITY_DN5816_c0_g2;TRINITY_DN111374_c0_g1;TRINITY_DN5925_c0_g1;TRINITY_DN6163_c2_g2;TRINITY_DN…
GO:0019760	Biological Process	glucosinolate metabolic process	2/772 0.259067357512953%	3/20979 0.0143000143000143%	0.00395807613557093	0.01403318	18.1165803108808	TRINITY_DN13492_c0_g1;TRINITY_DN51732_c0_g1	TRINITY_DN13492_c0_g1;TRINITY_DN51732_c0_g1;TRINITY_DN7481_c1_g3
GO:0010497	Biological Process	plasmodesmata-mediated intercellular transport	3/772 0.38860103626943%	10/20979 0.047666714333381%	0.00490651893181582	0.01628547	8.15246113989637	TRINITY_DN25484_c0_g1;TRINITY_DN34757_c0_g1;TRINITY_DN48688_c0_g1	TRINITY_DN11032_c1_g2;TRINITY_DN41574_c0_g1;TRINITY_DN48688_c0_g2;TRINITY_DN25484_c0_g1;TRINITY_DN11032_c2_g1;TRINITY_DN34757_c0_g1;TRINITY_DN20198_c0_g1;TRINITY_DN26866_c0_g2;TRINITY_DN48688_c0_g1;TRINITY_DN12632_c0_g1
GO:0009693	Biological Process	ethylene biosynthetic process	3/772 0.38860103626943%	10/20979 0.047666714333381%	0.00490651893181582	0.01628547	8.15246113989637	TRINITY_DN5420_c1_g1;TRINITY_DN43991_c0_g1;TRINITY_DN857_c0_g1	TRINITY_DN8760_c0_g1;TRINITY_DN5420_c1_g1;TRINITY_DN1042_c0_g1;TRINITY_DN57678_c0_g1;TRINITY_DN43991_c0_g1;TRINITY_DN17165_c0_g1;TRINITY_DN857_c0_g1;TRINITY_DN1042_c0_g3;TRINITY_DN6509_c0_g1;TRINITY_DN25867_c0_g1
GO:2000280	Biological Process	regulation of root development	3/772 0.38860103626943%	10/20979 0.047666714333381%	0.00490651893181582	0.01628547	8.15246113989637	TRINITY_DN48688_c0_g1;TRINITY_DN25484_c0_g1;TRINITY_DN34757_c0_g1	TRINITY_DN26866_c0_g2;TRINITY_DN13490_c0_g1;TRINITY_DN12632_c0_g1;TRINITY_DN48688_c0_g1;TRINITY_DN25484_c0_g1;TRINITY_DN48688_c0_g2;TRINITY_DN11032_c1_g2;TRINITY_DN20198_c0_g1;TRINITY_DN34757_c0_g1;TRINITY_DN11032_c2_g1
GO:0004872	Molecular Function	signaling receptor activity	3/865 0.346820809248555%	10/23678 0.0422332967311428%	0.00480891523423965	0.01660221	8.21202312138728	TRINITY_DN9676_c0_g1;TRINITY_DN1223_c1_g2;TRINITY_DN5682_c0_g1	TRINITY_DN1223_c1_g1;TRINITY_DN9676_c0_g3;TRINITY_DN4993_c0_g1;TRINITY_DN9676_c0_g2;TRINITY_DN9676_c0_g1;TRINITY_DN6968_c0_g1;TRINITY_DN1223_c1_g2;TRINITY_DN373441_c0_g1;TRINITY_DN5682_c0_g1;TRINITY_DN8222_c0_g3
GO:0031225	Cellular Component	anchored component of membrane	3/728 0.412087912087912%	8/18120 0.0441501103752759%	0.00310806440628564	0.01692168	9.33379120879121	TRINITY_DN1856_c0_g1;TRINITY_DN1968_c0_g2;TRINITY_DN1383_c0_g2	TRINITY_DN1968_c0_g1;TRINITY_DN1856_c0_g1;TRINITY_DN1968_c0_g2;TRINITY_DN332808_c0_g1;TRINITY_DN334212_c0_g1;TRINITY_DN227517_c0_g1;TRINITY_DN1383_c0_g2;TRINITY_DN1442_c1_g1
GO:0004864	Molecular Function	protein phosphatase inhibitor activity	3/865 0.346820809248555%	11/23678 0.0464566264042571%	0.00643406364755461	0.02169626	7.46547556489753	TRINITY_DN5682_c0_g1;TRINITY_DN1223_c1_g2;TRINITY_DN9676_c0_g1	TRINITY_DN5682_c0_g1;TRINITY_DN8222_c0_g3;TRINITY_DN8880_c0_g1;TRINITY_DN7403_c0_g2;TRINITY_DN1223_c1_g2;TRINITY_DN1223_c1_g1;TRINITY_DN9676_c0_g3;TRINITY_DN4993_c0_g1;TRINITY_DN7403_c0_g1;TRINITY_DN9676_c0_g1;TRINITY_DN9676_c0_g2
GO:0009506	Cellular Component	plasmodesma	23/728 3.15934065934066%	316/18120 1.7439293598234%	0.00455440793545114	0.0223166	1.81162192238142	TRINITY_DN34757_c0_g1;TRINITY_DN1279_c0_g2;TRINITY_DN9017_c0_g1;TRINITY_DN41327_c0_g1;TRINITY_DN11122_c0_g2;TRINITY_DN4171_c0_g1;TRINITY_DN9081_c0_g1;TRINITY_DN1574_c2_g1;TRINITY_DN5925_c0_g1;TRINITY_DN1279_c0_g1;TRINITY_DN6843_c0_g1;TRINITY_DN1280_c0_g3;TRINITY_DN28557_c0_g1;TRINITY_DN48688_c0_g1;TRINITY_DN5809_c0_g3;TRINITY_DN6625_c0_g2;TRINITY_DN282_c0_g1;TRINITY_DN25484_c0_g1;TRINITY_DN1332_c…	TRINITY_DN173382_c0_g2;TRINITY_DN383462_c0_g1;TRINITY_DN45558_c0_g1;TRINITY_DN34757_c0_g1;TRINITY_DN387571_c0_g1;TRINITY_DN343204_c0_g1;TRINITY_DN371712_c0_g1;TRINITY_DN6163_c2_g2;TRINITY_DN168616_c0_g1;TRINITY_DN2821_c0_g4;TRINITY_DN6048_c0_g1;TRINITY_DN1279_c0_g2;TRINITY_DN358162_c0_g1;TRINITY_DN9217_c0_g1;TRINITY_DN11582_c0_g1;TRINITY_DN115931_c0_g1;TRINITY_DN15874_c0_g1;TRINITY_DN9392_c0_g2;T…
GO:0052696	Biological Process	flavonoid glucuronidation	12/772 1.55440414507772%	144/20979 0.686400686400686%	0.00701136264293412	0.02278693	2.2645725388601	TRINITY_DN1026_c0_g1;TRINITY_DN942_c1_g1;TRINITY_DN32368_c0_g2;TRINITY_DN3321_c0_g3;TRINITY_DN13146_c0_g1;TRINITY_DN2211_c1_g1;TRINITY_DN1127_c0_g1;TRINITY_DN736_c0_g1;TRINITY_DN619_c2_g1;TRINITY_DN1178_c1_g2;TRINITY_DN4131_c0_g4;TRINITY_DN3321_c0_g4	TRINITY_DN24383_c1_g1;TRINITY_DN8148_c0_g1;TRINITY_DN819_c0_g1;TRINITY_DN26558_c0_g3;TRINITY_DN1669_c0_g1;TRINITY_DN75539_c0_g1;TRINITY_DN4131_c0_g3;TRINITY_DN32183_c0_g1;TRINITY_DN73809_c0_g1;TRINITY_DN3107_c0_g1;TRINITY_DN3196_c0_g1;TRINITY_DN13529_c1_g1;TRINITY_DN19799_c0_g1;TRINITY_DN699_c3_g2;TRINITY_DN7314_c0_g2;TRINITY_DN30990_c0_g1;TRINITY_DN69437_c0_g1;TRINITY_DN103016_c0_g1;TRINITY_DN10…
GO:0009414	Biological Process	response to water deprivation	5/772 0.647668393782383%	34/20979 0.162066828733495%	0.00764624501797595	0.02434315	3.99630448034136	TRINITY_DN2556_c0_g1;TRINITY_DN32964_c0_g1;TRINITY_DN918_c0_g1;TRINITY_DN53080_c0_g1;TRINITY_DN17251_c0_g1	TRINITY_DN298366_c0_g1;TRINITY_DN1328_c1_g2;TRINITY_DN2285_c0_g1;TRINITY_DN2556_c0_g1;TRINITY_DN14060_c0_g2;TRINITY_DN36695_c0_g1;TRINITY_DN143877_c1_g1;TRINITY_DN3949_c0_g1;TRINITY_DN9321_c0_g2;TRINITY_DN32964_c0_g1;TRINITY_DN20218_c0_g2;TRINITY_DN4054_c6_g1;TRINITY_DN3451_c0_g1;TRINITY_DN84752_c4_g1;TRINITY_DN4483_c0_g2;TRINITY_DN325417_c0_g1;TRINITY_DN2183_c0_g2;TRINITY_DN325773_c0_g1;TRINITY_…
GO:0051213	Molecular Function	dioxygenase activity	9/865 1.04046242774566%	98/23678 0.4138863079652%	0.00966109385276082	0.0318377	2.51388462899611	TRINITY_DN1042_c0_g2;TRINITY_DN2103_c0_g2;TRINITY_DN5420_c1_g1;TRINITY_DN2251_c0_g1;TRINITY_DN43991_c0_g1;TRINITY_DN56101_c0_g1;TRINITY_DN466_c0_g1;TRINITY_DN2251_c0_g2;TRINITY_DN857_c0_g1	TRINITY_DN12474_c0_g1;TRINITY_DN1042_c0_g1;TRINITY_DN351728_c0_g1;TRINITY_DN8003_c0_g2;TRINITY_DN1042_c0_g2;TRINITY_DN57678_c0_g1;TRINITY_DN7974_c1_g1;TRINITY_DN25827_c0_g2;TRINITY_DN23611_c0_g2;TRINITY_DN8214_c0_g1;TRINITY_DN147277_c0_g1;TRINITY_DN731_c0_g1;TRINITY_DN7808_c0_g2;TRINITY_DN2089_c2_g1;TRINITY_DN2251_c5_g2;TRINITY_DN33675_c0_g1;TRINITY_DN4413_c0_g1;TRINITY_DN9559_c0_g1;TRINITY_DN332…
GO:0030246	Molecular Function	carbohydrate binding	10/865 1.15606936416185%	116/23678 0.489906242081257%	0.010088527726125	0.03244663	2.35977675901933	TRINITY_DN22039_c0_g1;TRINITY_DN9182_c0_g1;TRINITY_DN1529_c3_g1;TRINITY_DN5507_c3_g2;TRINITY_DN7631_c0_g1;TRINITY_DN146_c1_g2;TRINITY_DN15933_c1_g2;TRINITY_DN17374_c0_g2;TRINITY_DN5507_c3_g3;TRINITY_DN9166_c0_g2	TRINITY_DN22039_c0_g1;TRINITY_DN2634_c1_g1;TRINITY_DN331085_c0_g1;TRINITY_DN9262_c0_g1;TRINITY_DN339271_c0_g1;TRINITY_DN16665_c1_g2;TRINITY_DN2010_c0_g2;TRINITY_DN2741_c6_g2;TRINITY_DN171757_c0_g1;TRINITY_DN1240_c0_g1;TRINITY_DN6163_c0_g4;TRINITY_DN3083_c0_g1;TRINITY_DN13905_c0_g1;TRINITY_DN8318_c0_g1;TRINITY_DN3807_c0_g1;TRINITY_DN365341_c0_g1;TRINITY_DN115952_c0_g1;TRINITY_DN83050_c0_g1;TRINITY…
GO:0015171	Molecular Function	amino acid transmembrane transporter activity	9/865 1.04046242774566%	99/23678 0.418109637638314%	0.0102934152086991	0.03244663	2.48849185496584	TRINITY_DN1070_c5_g2;TRINITY_DN17041_c0_g1;TRINITY_DN3968_c0_g3;TRINITY_DN12827_c0_g1;TRINITY_DN6444_c0_g1;TRINITY_DN1824_c1_g4;TRINITY_DN461_c1_g2;TRINITY_DN8612_c0_g2;TRINITY_DN4960_c0_g2	TRINITY_DN16265_c0_g1;TRINITY_DN393711_c0_g1;TRINITY_DN349553_c0_g1;TRINITY_DN6502_c0_g2;TRINITY_DN8375_c1_g2;TRINITY_DN1768_c1_g1;TRINITY_DN1070_c5_g2;TRINITY_DN2883_c6_g1;TRINITY_DN309708_c0_g1;TRINITY_DN9402_c0_g1;TRINITY_DN300999_c0_g1;TRINITY_DN3968_c1_g1;TRINITY_DN401077_c0_g1;TRINITY_DN19151_c0_g1;TRINITY_DN360770_c0_g1;TRINITY_DN34529_c0_g1;TRINITY_DN107788_c0_g1;TRINITY_DN13459_c0_g1;TRI…
GO:0009813	Biological Process	flavonoid biosynthetic process	12/772 1.55440414507772%	152/20979 0.724534057867391%	0.0105761281456308	0.03294155	2.14538451049905	TRINITY_DN619_c2_g1;TRINITY_DN1178_c1_g2;TRINITY_DN19078_c0_g1;TRINITY_DN3321_c0_g4;TRINITY_DN4131_c0_g4;TRINITY_DN942_c1_g1;TRINITY_DN1026_c0_g1;TRINITY_DN32368_c0_g2;TRINITY_DN2211_c1_g1;TRINITY_DN13146_c0_g1;TRINITY_DN1127_c0_g1;TRINITY_DN3321_c0_g3	TRINITY_DN108135_c0_g1;TRINITY_DN9078_c0_g4;TRINITY_DN1178_c5_g1;TRINITY_DN5667_c0_g3;TRINITY_DN17322_c0_g1;TRINITY_DN1026_c1_g1;TRINITY_DN16242_c0_g1;TRINITY_DN8036_c0_g1;TRINITY_DN220_c1_g3;TRINITY_DN4131_c0_g5;TRINITY_DN4014_c5_g3;TRINITY_DN12955_c0_g3;TRINITY_DN1669_c0_g3;TRINITY_DN14049_c0_g1;TRINITY_DN619_c1_g2;TRINITY_DN49342_c0_g1;TRINITY_DN3288_c2_g1;TRINITY_DN1178_c7_g1;TRINITY_DN27473_…
GO:0034219	Biological Process	carbohydrate transmembrane transport	3/772 0.38860103626943%	13/20979 0.0619667286333953%	0.0107693523190086	0.03294155	6.27112395376644	TRINITY_DN15905_c0_g2;TRINITY_DN613_c1_g1;TRINITY_DN15905_c0_g1	TRINITY_DN8431_c0_g1;TRINITY_DN2324_c0_g1;TRINITY_DN2098_c0_g1;TRINITY_DN19203_c0_g1;TRINITY_DN15039_c0_g1;TRINITY_DN15905_c0_g2;TRINITY_DN8980_c0_g1;TRINITY_DN5715_c1_g1;TRINITY_DN909_c0_g2;TRINITY_DN613_c1_g1;TRINITY_DN6630_c0_g1;TRINITY_DN15905_c0_g1;TRINITY_DN27259_c0_g1
GO:0009733	Biological Process	response to auxin	5/772 0.647668393782383%	38/20979 0.181133514466848%	0.0122312640606156	0.03498494	3.57564085083174	TRINITY_DN23364_c0_g1;TRINITY_DN6686_c0_g1;TRINITY_DN6663_c1_g1;TRINITY_DN1991_c0_g1;TRINITY_DN4911_c0_g1	TRINITY_DN23364_c0_g1;TRINITY_DN38817_c0_g1;TRINITY_DN13910_c0_g1;TRINITY_DN6686_c0_g1;TRINITY_DN6663_c1_g1;TRINITY_DN2143_c1_g1;TRINITY_DN123679_c0_g1;TRINITY_DN90896_c0_g1;TRINITY_DN222195_c0_g1;TRINITY_DN3235_c0_g1;TRINITY_DN4935_c0_g1;TRINITY_DN309149_c0_g1;TRINITY_DN22947_c0_g1;TRINITY_DN1991_c0_g1;TRINITY_DN43625_c0_g1;TRINITY_DN4515_c0_g2;TRINITY_DN5440_c0_g1;TRINITY_DN1991_c2_g1;TRINITY_D…
GO:0046274	Biological Process	lignin catabolic process	4/772 0.518134715025907%	25/20979 0.119166785833452%	0.0124314802284644	0.03498494	4.3479792746114	TRINITY_DN33400_c0_g1;TRINITY_DN14942_c0_g1;TRINITY_DN672_c0_g1;TRINITY_DN63844_c0_g1	TRINITY_DN42370_c0_g1;TRINITY_DN5782_c0_g3;TRINITY_DN33400_c0_g1;TRINITY_DN12820_c1_g1;TRINITY_DN7471_c0_g1;TRINITY_DN5782_c1_g1;TRINITY_DN672_c1_g2;TRINITY_DN8428_c0_g2;TRINITY_DN10203_c1_g1;TRINITY_DN14942_c0_g1;TRINITY_DN5782_c0_g5;TRINITY_DN5782_c2_g1;TRINITY_DN85130_c0_g2;TRINITY_DN32348_c0_g1;TRINITY_DN76468_c0_g1;TRINITY_DN8428_c0_g1;TRINITY_DN672_c0_g1;TRINITY_DN1157_c0_g1;TRINITY_DN63844…
GO:0018106	Biological Process	peptidyl-histidine phosphorylation	2/772 0.259067357512953%	5/20979 0.0238333571666905%	0.0125586955395689	0.03498494	10.8699481865285	TRINITY_DN2969_c0_g1;TRINITY_DN2424_c1_g1	TRINITY_DN2969_c0_g1;TRINITY_DN9989_c3_g1;TRINITY_DN2313_c0_g1;TRINITY_DN2424_c1_g1;TRINITY_DN1113_c4_g1
GO:0006825	Biological Process	copper ion transport	2/772 0.259067357512953%	5/20979 0.0238333571666905%	0.0125586955395689	0.03498494	10.8699481865285	TRINITY_DN613_c1_g1;TRINITY_DN1589_c0_g1	TRINITY_DN613_c1_g1;TRINITY_DN4089_c0_g1;TRINITY_DN1589_c0_g1;TRINITY_DN398411_c0_g1;TRINITY_DN146211_c0_g1
GO:0009686	Biological Process	gibberellin biosynthetic process	2/772 0.259067357512953%	5/20979 0.0238333571666905%	0.0125586955395689	0.03498494	10.8699481865285	TRINITY_DN3374_c2_g1;TRINITY_DN7584_c1_g1	TRINITY_DN3374_c2_g1;TRINITY_DN7584_c1_g1;TRINITY_DN55466_c0_g1;TRINITY_DN1409_c0_g1;TRINITY_DN31611_c0_g1
GO:0052716	Molecular Function	hydroquinone:oxygen oxidoreductase activity	4/865 0.46242774566474%	25/23678 0.105583241827857%	0.0121349387324523	0.03743758	4.37974566473988	TRINITY_DN14942_c0_g1;TRINITY_DN33400_c0_g1;TRINITY_DN63844_c0_g1;TRINITY_DN672_c0_g1	TRINITY_DN672_c1_g2;TRINITY_DN8428_c0_g2;TRINITY_DN10203_c1_g1;TRINITY_DN14942_c0_g1;TRINITY_DN5782_c0_g5;TRINITY_DN7471_c0_g1;TRINITY_DN5782_c1_g1;TRINITY_DN42370_c0_g1;TRINITY_DN5782_c0_g3;TRINITY_DN33400_c0_g1;TRINITY_DN12820_c1_g1;TRINITY_DN59525_c0_g1;TRINITY_DN5782_c0_g2;TRINITY_DN9016_c2_g1;TRINITY_DN63844_c0_g1;TRINITY_DN33400_c2_g1;TRINITY_DN672_c0_g2;TRINITY_DN33400_c1_g1;TRINITY_DN672_…
GO:0006950	Biological Process	response to stress	11/772 1.42487046632124%	139/20979 0.662567329233996%	0.0137980404079896	0.03776306	2.15052931747866	TRINITY_DN20618_c0_g1;TRINITY_DN2958_c1_g1;TRINITY_DN14386_c0_g1;TRINITY_DN1551_c0_g1;TRINITY_DN1103_c0_g4;TRINITY_DN12561_c0_g1;TRINITY_DN7140_c0_g1;TRINITY_DN4667_c0_g1;TRINITY_DN4079_c0_g3;TRINITY_DN12708_c0_g1;TRINITY_DN5762_c0_g1	TRINITY_DN69409_c0_g2;TRINITY_DN342511_c0_g1;TRINITY_DN8031_c1_g1;TRINITY_DN403515_c0_g1;TRINITY_DN238712_c0_g1;TRINITY_DN305963_c0_g1;TRINITY_DN330077_c0_g1;TRINITY_DN358143_c0_g1;TRINITY_DN236910_c0_g1;TRINITY_DN304809_c0_g1;TRINITY_DN13526_c0_g1;TRINITY_DN5883_c0_g1;TRINITY_DN385809_c0_g1;TRINITY_DN16552_c0_g1;TRINITY_DN14205_c0_g1;TRINITY_DN342601_c0_g1;TRINITY_DN3613_c0_g2;TRINITY_DN0_c1_g2;…
GO:0048577	Biological Process	negative regulation of short-day photoperiodism, flowering	2/772 0.259067357512953%	6/20979 0.0286000286000286%	0.0183813623292364	0.04797617	9.05829015544041	TRINITY_DN231_c0_g2;TRINITY_DN721_c1_g1	TRINITY_DN231_c0_g2;TRINITY_DN40935_c0_g1;TRINITY_DN6751_c0_g1;TRINITY_DN721_c1_g1;TRINITY_DN18603_c0_g1;TRINITY_DN3701_c1_g1
GO:0034551	Biological Process	mitochondrial respiratory chain complex III assembly	2/772 0.259067357512953%	6/20979 0.0286000286000286%	0.0183813623292364	0.04797617	9.05829015544041	TRINITY_DN2403_c1_g1;TRINITY_DN2403_c1_g2	TRINITY_DN10206_c0_g1;TRINITY_DN2403_c1_g1;TRINITY_DN19786_c0_g1;TRINITY_DN399176_c0_g1;TRINITY_DN371037_c0_g1;TRINITY_DN2403_c1_g2
GO:0031408	Biological Process	oxylipin biosynthetic process	4/772 0.518134715025907%	28/20979 0.133466800133467%	0.0184523732231832	0.04797617	3.88212435233161	TRINITY_DN8098_c0_g1;TRINITY_DN4265_c0_g1;TRINITY_DN6117_c0_g2;TRINITY_DN11350_c0_g1	TRINITY_DN19184_c0_g3;TRINITY_DN9960_c0_g1;TRINITY_DN8098_c0_g1;TRINITY_DN366997_c0_g1;TRINITY_DN40894_c0_g1;TRINITY_DN9796_c0_g1;TRINITY_DN34064_c0_g1;TRINITY_DN9796_c1_g1;TRINITY_DN4637_c0_g2;TRINITY_DN110087_c0_g1;TRINITY_DN4265_c0_g1;TRINITY_DN3809_c0_g1;TRINITY_DN4265_c0_g2;TRINITY_DN2718_c1_g1;TRINITY_DN2718_c0_g1;TRINITY_DN2718_c2_g1;TRINITY_DN6117_c0_g2;TRINITY_DN4265_c0_g3;TRINITY_DN2718…
GO:0046658	Cellular Component	anchored component of plasma membrane	9/728 1.23626373626374%	91/18120 0.502207505518764%	0.0108233005997007	0.04821288	2.46165921990098	TRINITY_DN1002_c0_g1;TRINITY_DN5696_c0_g2;TRINITY_DN4554_c0_g2;TRINITY_DN11122_c0_g2;TRINITY_DN5925_c0_g3;TRINITY_DN7771_c1_g2;TRINITY_DN7789_c0_g1;TRINITY_DN5925_c0_g1;TRINITY_DN50193_c0_g2	TRINITY_DN362793_c0_g1;TRINITY_DN1002_c0_g1;TRINITY_DN67295_c0_g1;TRINITY_DN1610_c0_g1;TRINITY_DN14197_c0_g1;TRINITY_DN159264_c0_g1;TRINITY_DN4412_c0_g1;TRINITY_DN13971_c0_g1;TRINITY_DN2764_c0_g1;TRINITY_DN489_c0_g1;TRINITY_DN5696_c0_g2;TRINITY_DN14197_c0_g2;TRINITY_DN13487_c0_g1;TRINITY_DN10296_c0_g1;TRINITY_DN4588_c0_g1;TRINITY_DN359383_c0_g1;TRINITY_DN6202_c0_g1;TRINITY_DN4554_c0_g2;TRINITY_DN…
GO:0003333	Biological Process	amino acid transmembrane transport	9/772 1.16580310880829%	109/20979 0.519567186233853%	0.0192019932422548	0.04910674	2.24379664400818	TRINITY_DN1824_c1_g4;TRINITY_DN8612_c0_g2;TRINITY_DN461_c1_g2;TRINITY_DN4960_c0_g2;TRINITY_DN1070_c5_g2;TRINITY_DN3968_c0_g3;TRINITY_DN12827_c0_g1;TRINITY_DN17041_c0_g1;TRINITY_DN6444_c0_g1	TRINITY_DN385_c1_g1;TRINITY_DN124046_c1_g1;TRINITY_DN995_c2_g2;TRINITY_DN42519_c0_g1;TRINITY_DN10555_c1_g1;TRINITY_DN282798_c0_g1;TRINITY_DN2883_c0_g3;TRINITY_DN1824_c0_g2;TRINITY_DN3968_c0_g1;TRINITY_DN12572_c0_g1;TRINITY_DN1824_c1_g1;TRINITY_DN32395_c0_g1;TRINITY_DN6827_c0_g1;TRINITY_DN78689_c1_g1;TRINITY_DN1824_c1_g4;TRINITY_DN9434_c0_g1;TRINITY_DN6319_c0_g1;TRINITY_DN2883_c7_g1;TRINITY_DN5654…
GO:0009611	Biological Process	response to wounding	5/772 0.647668393782383%	43/20979 0.204966871633538%	0.0202001949228073	0.0508263	3.15986865887456	TRINITY_DN8098_c0_g1;TRINITY_DN14622_c0_g3;TRINITY_DN36269_c0_g1;TRINITY_DN10413_c0_g1;TRINITY_DN6298_c0_g2	TRINITY_DN2967_c2_g1;TRINITY_DN35875_c0_g1;TRINITY_DN22085_c0_g1;TRINITY_DN8098_c0_g1;TRINITY_DN134811_c0_g2;TRINITY_DN14988_c0_g1;TRINITY_DN14622_c0_g3;TRINITY_DN6096_c0_g1;TRINITY_DN27494_c0_g1;TRINITY_DN36269_c0_g1;TRINITY_DN384570_c0_g1;TRINITY_DN10413_c0_g1;TRINITY_DN2967_c1_g1;TRINITY_DN17173_c0_g1;TRINITY_DN1341_c0_g1;TRINITY_DN8782_c0_g1;TRINITY_DN80925_c0_g1;TRINITY_DN3809_c0_g1;TRINITY_…
GO:0004474	Molecular Function	malate synthase activity	2/865 0.23121387283237%	6/23678 0.0253399780386857%	0.018130709815126	0.0536521	9.12447013487476	TRINITY_DN5788_c2_g1;TRINITY_DN5788_c2_g2	TRINITY_DN331733_c0_g1;TRINITY_DN396978_c0_g1;TRINITY_DN5788_c2_g1;TRINITY_DN229719_c0_g1;TRINITY_DN286853_c0_g1;TRINITY_DN5788_c2_g2
GO:0047334	Molecular Function	diphosphate-fructose-6-phosphate 1-phosphotransferase activity	2/865 0.23121387283237%	6/23678 0.0253399780386857%	0.018130709815126	0.0536521	9.12447013487476	TRINITY_DN3952_c0_g1;TRINITY_DN15497_c0_g1	TRINITY_DN68507_c0_g1;TRINITY_DN3952_c0_g1;TRINITY_DN94721_c0_g1;TRINITY_DN15497_c0_g1;TRINITY_DN12056_c0_g1;TRINITY_DN374146_c0_g1
GO:0031418	Molecular Function	L-ascorbic acid binding	3/865 0.346820809248555%	16/23678 0.0675732747698285%	0.0190643100349701	0.05420483	5.13251445086705	TRINITY_DN3168_c0_g1;TRINITY_DN1670_c0_g2;TRINITY_DN1639_c2_g1	TRINITY_DN3168_c0_g1;TRINITY_DN1670_c0_g2;TRINITY_DN2596_c1_g1;TRINITY_DN8503_c2_g1;TRINITY_DN1639_c2_g1;TRINITY_DN324977_c0_g1;TRINITY_DN11503_c0_g1;TRINITY_DN14993_c0_g2;TRINITY_DN1464_c1_g1;TRINITY_DN1639_c0_g2;TRINITY_DN13630_c1_g1;TRINITY_DN9845_c0_g1;TRINITY_DN4584_c0_g2;TRINITY_DN948_c0_g1;TRINITY_DN20822_c0_g2;TRINITY_DN16062_c0_g1
GO:0061630	Molecular Function	ubiquitin protein ligase activity	12/865 1.38728323699422%	166/23678 0.701072725736971%	0.0190651478902953	0.05420483	1.97880075214151	TRINITY_DN256_c0_g3;TRINITY_DN6420_c0_g2;TRINITY_DN9077_c0_g1;TRINITY_DN106226_c0_g1;TRINITY_DN6679_c2_g1;TRINITY_DN75309_c0_g1;TRINITY_DN1705_c0_g1;TRINITY_DN721_c1_g1;TRINITY_DN117507_c0_g1;TRINITY_DN7085_c1_g4;TRINITY_DN622_c0_g1;TRINITY_DN231_c0_g2	TRINITY_DN4175_c0_g1;TRINITY_DN1793_c0_g2;TRINITY_DN17585_c0_g2;TRINITY_DN16758_c0_g1;TRINITY_DN282982_c0_g1;TRINITY_DN20299_c0_g1;TRINITY_DN5035_c0_g1;TRINITY_DN3991_c0_g2;TRINITY_DN6323_c0_g1;TRINITY_DN12612_c0_g1;TRINITY_DN11206_c0_g1;TRINITY_DN12657_c0_g1;TRINITY_DN299513_c0_g1;TRINITY_DN26992_c0_g1;TRINITY_DN4406_c3_g2;TRINITY_DN35686_c0_g1;TRINITY_DN1888_c1_g2;TRINITY_DN95364_c0_g1;TRINITY_…
GO:1903507	Biological Process	negative regulation of nucleic acid-templated transcription	3/772 0.38860103626943%	17/20979 0.0810334143667477%	0.022960297314393	0.05596572	4.79556537640963	TRINITY_DN6298_c0_g2;TRINITY_DN14622_c0_g3;TRINITY_DN10413_c0_g1	TRINITY_DN13286_c0_g1;TRINITY_DN10771_c0_g1;TRINITY_DN3322_c0_g1;TRINITY_DN80925_c0_g1;TRINITY_DN16325_c0_g1;TRINITY_DN23870_c0_g1;TRINITY_DN4212_c2_g5;TRINITY_DN153689_c0_g1;TRINITY_DN7256_c0_g1;TRINITY_DN6298_c0_g2;TRINITY_DN22085_c0_g1;TRINITY_DN1807_c7_g1;TRINITY_DN6965_c0_g2;TRINITY_DN14622_c0_g3;TRINITY_DN5164_c0_g1;TRINITY_DN27494_c0_g1;TRINITY_DN10413_c0_g1
GO:2000022	Biological Process	regulation of jasmonic acid mediated signaling pathway	3/772 0.38860103626943%	17/20979 0.0810334143667477%	0.022960297314393	0.05596572	4.79556537640963	TRINITY_DN14622_c0_g3;TRINITY_DN10413_c0_g1;TRINITY_DN6298_c0_g2	TRINITY_DN5164_c0_g1;TRINITY_DN14622_c0_g3;TRINITY_DN27494_c0_g1;TRINITY_DN10413_c0_g1;TRINITY_DN11737_c1_g1;TRINITY_DN153689_c0_g1;TRINITY_DN10548_c0_g1;TRINITY_DN7256_c0_g1;TRINITY_DN6298_c0_g2;TRINITY_DN22085_c0_g1;TRINITY_DN1807_c7_g1;TRINITY_DN23870_c0_g1;TRINITY_DN4212_c2_g5;TRINITY_DN13833_c1_g1;TRINITY_DN13286_c0_g1;TRINITY_DN80925_c0_g1;TRINITY_DN3322_c0_g1
GO:0010105	Biological Process	negative regulation of ethylene-activated signaling pathway	2/772 0.259067357512953%	7/20979 0.0333667000333667%	0.0251120353174652	0.05935572	7.76424870466321	TRINITY_DN2424_c1_g1;TRINITY_DN2969_c0_g1	TRINITY_DN2424_c1_g1;TRINITY_DN12191_c1_g1;TRINITY_DN4796_c0_g1;TRINITY_DN1113_c4_g1;TRINITY_DN11737_c1_g1;TRINITY_DN8101_c0_g1;TRINITY_DN2969_c0_g1
GO:0009753	Biological Process	response to jasmonic acid	2/772 0.259067357512953%	7/20979 0.0333667000333667%	0.0251120353174652	0.05935572	7.76424870466321	TRINITY_DN12561_c0_g1;TRINITY_DN36269_c0_g1	TRINITY_DN43625_c0_g1;TRINITY_DN292744_c0_g1;TRINITY_DN335238_c0_g1;TRINITY_DN12561_c0_g1;TRINITY_DN348770_c0_g1;TRINITY_DN40781_c0_g1;TRINITY_DN36269_c0_g1
GO:0016757	Molecular Function	transferase activity, transferring glycosyl groups	9/865 1.04046242774566%	112/23678 0.4730129233888%	0.0216122355732065	0.06026489	2.19964905037159	TRINITY_DN2207_c2_g1;TRINITY_DN637_c0_g1;TRINITY_DN191_c0_g2;TRINITY_DN5634_c0_g1;TRINITY_DN63080_c0_g1;TRINITY_DN16898_c0_g1;TRINITY_DN12535_c0_g1;TRINITY_DN5230_c0_g1;TRINITY_DN2207_c0_g2	TRINITY_DN35008_c0_g1;TRINITY_DN97_c0_g1;TRINITY_DN19449_c0_g1;TRINITY_DN12082_c1_g1;TRINITY_DN335469_c0_g1;TRINITY_DN3359_c0_g1;TRINITY_DN2207_c2_g1;TRINITY_DN5230_c2_g1;TRINITY_DN122029_c0_g1;TRINITY_DN245667_c0_g1;TRINITY_DN637_c0_g1;TRINITY_DN187006_c0_g1;TRINITY_DN3097_c0_g1;TRINITY_DN15348_c0_g1;TRINITY_DN322843_c0_g1;TRINITY_DN170032_c0_g1;TRINITY_DN3430_c1_g2;TRINITY_DN191_c0_g2;TRINITY_D…
GO:0003682	Molecular Function	chromatin binding	6/865 0.69364161849711%	61/23678 0.257623110059971%	0.0236147641522286	0.06460643	2.69246659717616	TRINITY_DN3037_c0_g1;TRINITY_DN4493_c0_g2;TRINITY_DN1616_c0_g3;TRINITY_DN14778_c0_g1;TRINITY_DN5250_c2_g1;TRINITY_DN7687_c2_g1	TRINITY_DN12916_c0_g1;TRINITY_DN702_c3_g1;TRINITY_DN307750_c0_g1;TRINITY_DN14141_c0_g1;TRINITY_DN22638_c0_g1;TRINITY_DN5330_c0_g1;TRINITY_DN4014_c3_g1;TRINITY_DN11169_c0_g1;TRINITY_DN3037_c0_g1;TRINITY_DN3110_c3_g1;TRINITY_DN10273_c0_g1;TRINITY_DN8242_c1_g1;TRINITY_DN4889_c0_g1;TRINITY_DN3805_c5_g1;TRINITY_DN1373_c5_g1;TRINITY_DN13896_c0_g1;TRINITY_DN10455_c0_g1;TRINITY_DN4493_c0_g2;TRINITY_DN149…
GO:0031347	Biological Process	regulation of defense response	3/772 0.38860103626943%	19/20979 0.0905667572334239%	0.0309928689622621	0.0721625	4.29076902099809	TRINITY_DN6298_c0_g2;TRINITY_DN14622_c0_g3;TRINITY_DN10413_c0_g1	TRINITY_DN153689_c0_g1;TRINITY_DN14646_c0_g1;TRINITY_DN1807_c7_g1;TRINITY_DN52672_c0_g1;TRINITY_DN22085_c0_g1;TRINITY_DN6298_c0_g2;TRINITY_DN7256_c0_g1;TRINITY_DN27494_c0_g1;TRINITY_DN5164_c0_g1;TRINITY_DN14622_c0_g3;TRINITY_DN4326_c0_g1;TRINITY_DN4722_c0_g1;TRINITY_DN10413_c0_g1;TRINITY_DN13286_c0_g1;TRINITY_DN80925_c0_g1;TRINITY_DN3322_c0_g1;TRINITY_DN23870_c0_g1;TRINITY_DN4212_c2_g5;TRINITY_DN…
GO:0045492	Biological Process	xylan biosynthetic process	2/772 0.259067357512953%	8/20979 0.0381333714667048%	0.0326761794934883	0.074963	6.79371761658031	TRINITY_DN2582_c0_g3;TRINITY_DN12054_c0_g1	TRINITY_DN2582_c0_g3;TRINITY_DN2582_c0_g1;TRINITY_DN74749_c0_g1;TRINITY_DN12054_c0_g1;TRINITY_DN3481_c0_g1;TRINITY_DN32679_c0_g1;TRINITY_DN2582_c0_g4;TRINITY_DN333340_c0_g1
GO:0030145	Molecular Function	manganese ion binding	5/865 0.578034682080925%	48/23678 0.202719824309486%	0.030163557672522	0.08099474	2.85139691714836	TRINITY_DN17136_c0_g1;TRINITY_DN11032_c1_g1;TRINITY_DN48688_c0_g1;TRINITY_DN25484_c0_g1;TRINITY_DN34757_c0_g1	TRINITY_DN2481_c0_g2;TRINITY_DN11473_c0_g1;TRINITY_DN20198_c0_g1;TRINITY_DN20392_c0_g2;TRINITY_DN396368_c0_g1;TRINITY_DN11032_c2_g1;TRINITY_DN115721_c0_g1;TRINITY_DN352663_c0_g1;TRINITY_DN23882_c0_g1;TRINITY_DN2481_c0_g4;TRINITY_DN12632_c0_g1;TRINITY_DN17136_c0_g1;TRINITY_DN1394_c1_g1;TRINITY_DN11032_c1_g1;TRINITY_DN5006_c0_g1;TRINITY_DN8992_c4_g1;TRINITY_DN89625_c0_g1;TRINITY_DN2434_c2_g1;TRINIT…
GO:0023014	Biological Process	signal transduction by protein phosphorylation	5/772 0.647668393782383%	50/20979 0.238333571666905%	0.0361201670334161	0.08166299	2.71748704663212	TRINITY_DN60327_c0_g1;TRINITY_DN2969_c0_g1;TRINITY_DN12110_c0_g1;TRINITY_DN1310_c0_g2;TRINITY_DN2424_c1_g1	TRINITY_DN2795_c1_g4;TRINITY_DN322352_c0_g1;TRINITY_DN16535_c0_g1;TRINITY_DN60327_c0_g1;TRINITY_DN7625_c0_g1;TRINITY_DN24761_c0_g1;TRINITY_DN23519_c0_g1;TRINITY_DN6603_c0_g2;TRINITY_DN160_c1_g1;TRINITY_DN883_c0_g2;TRINITY_DN393026_c0_g1;TRINITY_DN290324_c0_g1;TRINITY_DN4213_c0_g5;TRINITY_DN490_c0_g1;TRINITY_DN290179_c0_g1;TRINITY_DN1310_c0_g1;TRINITY_DN4213_c3_g1;TRINITY_DN318060_c0_g1;TRINITY_DN…
GO:0042128	Biological Process	nitrate assimilation	2/772 0.259067357512953%	9/20979 0.0429000429000429%	0.041003503703104	0.09137924	6.03886010362694	TRINITY_DN686_c0_g1;TRINITY_DN3979_c0_g1	TRINITY_DN379701_c0_g1;TRINITY_DN686_c0_g1;TRINITY_DN689_c0_g1;TRINITY_DN202216_c0_g1;TRINITY_DN50701_c0_g1;TRINITY_DN1007_c2_g1;TRINITY_DN3979_c0_g1;TRINITY_DN58096_c0_g1;TRINITY_DN8280_c0_g1
GO:0006470	Biological Process	protein dephosphorylation	11/772 1.42487046632124%	169/20979 0.805567472234139%	0.0482931113082082	0.1040577	1.76877855106233	TRINITY_DN393_c1_g1;TRINITY_DN23388_c0_g1;TRINITY_DN7400_c1_g1;TRINITY_DN7027_c2_g3;TRINITY_DN28032_c0_g1;TRINITY_DN11199_c0_g1;TRINITY_DN8374_c0_g1;TRINITY_DN1950_c0_g1;TRINITY_DN20614_c0_g1;TRINITY_DN2295_c0_g1;TRINITY_DN4824_c0_g1	TRINITY_DN296412_c0_g1;TRINITY_DN394799_c0_g1;TRINITY_DN6625_c3_g1;TRINITY_DN345114_c0_g1;TRINITY_DN7041_c1_g2;TRINITY_DN329531_c0_g1;TRINITY_DN4678_c0_g1;TRINITY_DN306332_c0_g1;TRINITY_DN2291_c0_g1;TRINITY_DN21767_c0_g1;TRINITY_DN367229_c0_g1;TRINITY_DN221_c0_g1;TRINITY_DN8391_c0_g1;TRINITY_DN1458_c2_g1;TRINITY_DN10438_c0_g1;TRINITY_DN8238_c0_g1;TRINITY_DN306434_c0_g1;TRINITY_DN300651_c0_g1;TRIN…
GO:0046835	Biological Process	carbohydrate phosphorylation	4/772 0.518134715025907%	38/20979 0.181133514466848%	0.0499860615038772	0.1040577	2.86051268066539	TRINITY_DN60899_c0_g1;TRINITY_DN8736_c0_g1;TRINITY_DN15497_c0_g1;TRINITY_DN3952_c0_g1	TRINITY_DN302464_c0_g1;TRINITY_DN37305_c0_g1;TRINITY_DN288460_c0_g1;TRINITY_DN290605_c0_g1;TRINITY_DN207_c0_g1;TRINITY_DN363167_c0_g1;TRINITY_DN1368_c0_g1;TRINITY_DN384587_c0_g1;TRINITY_DN4159_c1_g1;TRINITY_DN14195_c0_g1;TRINITY_DN1980_c1_g1;TRINITY_DN108228_c0_g1;TRINITY_DN21563_c0_g1;TRINITY_DN12042_c0_g1;TRINITY_DN60899_c0_g1;TRINITY_DN94721_c0_g1;TRINITY_DN70540_c0_g1;TRINITY_DN3805_c2_g1;TRI…
GO:0045737	Biological Process	positive regulation of cyclin-dependent protein serine/threonine kinase activity	2/772 0.259067357512953%	10/20979 0.047666714333381%	0.0500277498959207	0.1040577	5.43497409326425	TRINITY_DN7264_c0_g1;TRINITY_DN1512_c0_g4	TRINITY_DN7264_c0_g1;TRINITY_DN592_c0_g1;TRINITY_DN179980_c0_g1;TRINITY_DN150_c1_g3;TRINITY_DN2951_c0_g1;TRINITY_DN1519_c0_g1;TRINITY_DN1558_c1_g1;TRINITY_DN1512_c0_g4;TRINITY_DN1558_c0_g1;TRINITY_DN2951_c1_g1
GO:1901409	Biological Process	positive regulation of phosphorylation of RNA polymerase II C-terminal domain	2/772 0.259067357512953%	10/20979 0.047666714333381%	0.0500277498959207	0.1040577	5.43497409326425	TRINITY_DN7264_c0_g1;TRINITY_DN1512_c0_g4	TRINITY_DN1558_c0_g1;TRINITY_DN2951_c1_g1;TRINITY_DN7264_c0_g1;TRINITY_DN179980_c0_g1;TRINITY_DN592_c0_g1;TRINITY_DN2951_c0_g1;TRINITY_DN150_c1_g3;TRINITY_DN1519_c0_g1;TRINITY_DN1512_c0_g4;TRINITY_DN1558_c1_g1
GO:0009631	Biological Process	cold acclimation	2/772 0.259067357512953%	10/20979 0.047666714333381%	0.0500277498959207	0.1040577	5.43497409326425	TRINITY_DN32964_c0_g1;TRINITY_DN918_c0_g1	TRINITY_DN74_c0_g1;TRINITY_DN9151_c0_g1;TRINITY_DN4880_c1_g2;TRINITY_DN4196_c0_g2;TRINITY_DN32964_c0_g1;TRINITY_DN298366_c0_g1;TRINITY_DN934_c0_g1;TRINITY_DN16002_c0_g1;TRINITY_DN15526_c0_g1;TRINITY_DN918_c0_g1
GO:0008194	Molecular Function	UDP-glycosyltransferase activity	2/865 0.23121387283237%	9/23678 0.0380099670580286%	0.0404650103876154	0.1047755	6.08298008991651	TRINITY_DN2211_c1_g1;TRINITY_DN3321_c0_g3	TRINITY_DN2211_c1_g1;TRINITY_DN9078_c0_g4;TRINITY_DN3321_c0_g3;TRINITY_DN9078_c0_g2;TRINITY_DN17322_c0_g1;TRINITY_DN31745_c0_g1;TRINITY_DN7389_c0_g1;TRINITY_DN239422_c0_g1;TRINITY_DN24082_c0_g1
GO:0052692	Molecular Function	raffinose alpha-galactosidase activity	2/865 0.23121387283237%	9/23678 0.0380099670580286%	0.0404650103876154	0.1047755	6.08298008991651	TRINITY_DN5434_c1_g2;TRINITY_DN5434_c1_g1	TRINITY_DN5434_c1_g2;TRINITY_DN393674_c0_g1;TRINITY_DN341903_c0_g1;TRINITY_DN2519_c0_g1;TRINITY_DN357144_c0_g1;TRINITY_DN3407_c3_g1;TRINITY_DN5434_c1_g1;TRINITY_DN341783_c0_g1;TRINITY_DN1172_c0_g1
GO:0003714	Molecular Function	transcription corepressor activity	3/865 0.346820809248555%	22/23678 0.0929132528085142%	0.0446261396681067	0.1125428	3.73273778244877	TRINITY_DN6298_c0_g2;TRINITY_DN14622_c0_g3;TRINITY_DN10413_c0_g1	TRINITY_DN13286_c0_g1;TRINITY_DN10771_c0_g1;TRINITY_DN3322_c0_g1;TRINITY_DN80925_c0_g1;TRINITY_DN16325_c0_g1;TRINITY_DN23870_c0_g1;TRINITY_DN4212_c2_g5;TRINITY_DN395206_c0_g1;TRINITY_DN153689_c0_g1;TRINITY_DN76173_c0_g1;TRINITY_DN7256_c0_g1;TRINITY_DN6298_c0_g2;TRINITY_DN22085_c0_g1;TRINITY_DN1807_c7_g1;TRINITY_DN1513_c3_g1;TRINITY_DN6965_c0_g2;TRINITY_DN14622_c0_g3;TRINITY_DN5164_c0_g1;TRINITY_D…
GO:0031072	Molecular Function	heat shock protein binding	4/865 0.46242774566474%	37/23678 0.156263197905228%	0.0450171017198071	0.1125428	2.95928761131073	TRINITY_DN5397_c0_g4;TRINITY_DN9549_c1_g1;TRINITY_DN5397_c0_g2;TRINITY_DN17627_c0_g1	TRINITY_DN201378_c0_g1;TRINITY_DN31579_c0_g1;TRINITY_DN61922_c0_g1;TRINITY_DN5397_c0_g4;TRINITY_DN372768_c0_g1;TRINITY_DN12300_c0_g1;TRINITY_DN9161_c0_g2;TRINITY_DN9549_c1_g1;TRINITY_DN116175_c0_g1;TRINITY_DN284155_c0_g1;TRINITY_DN5397_c0_g2;TRINITY_DN333929_c0_g1;TRINITY_DN6465_c0_g1;TRINITY_DN12652_c0_g1;TRINITY_DN1959_c1_g1;TRINITY_DN20069_c0_g1;TRINITY_DN353295_c0_g1;TRINITY_DN378690_c0_g1;TR…
GO:0016567	Biological Process	protein ubiquitination	13/772 1.6839378238342%	215/20979 1.02483435816769%	0.0551944684018074	0.1132939	1.64313170261477	TRINITY_DN15000_c0_g1;TRINITY_DN6420_c0_g2;TRINITY_DN6679_c2_g1;TRINITY_DN75309_c0_g1;TRINITY_DN6932_c0_g1;TRINITY_DN9716_c0_g1;TRINITY_DN721_c1_g1;TRINITY_DN7085_c1_g4;TRINITY_DN2151_c0_g2;TRINITY_DN231_c0_g2;TRINITY_DN9716_c0_g3;TRINITY_DN75132_c0_g1;TRINITY_DN30600_c0_g1	TRINITY_DN13005_c0_g1;TRINITY_DN17585_c0_g2;TRINITY_DN9994_c0_g1;TRINITY_DN31395_c0_g1;TRINITY_DN377759_c0_g1;TRINITY_DN8466_c0_g1;TRINITY_DN13427_c0_g1;TRINITY_DN1938_c1_g1;TRINITY_DN77576_c0_g1;TRINITY_DN2985_c2_g1;TRINITY_DN21902_c0_g1;TRINITY_DN1394_c2_g1;TRINITY_DN2240_c1_g1;TRINITY_DN1323_c6_g1;TRINITY_DN17424_c0_g1;TRINITY_DN95364_c0_g1;TRINITY_DN13826_c1_g1;TRINITY_DN29868_c0_g1;TRINITY_D…
GO:0009505	Cellular Component	plant-type cell wall	10/728 1.37362637362637%	124/18120 0.684326710816777%	0.0278186503304251	0.1135928	2.00726692662177	TRINITY_DN6843_c0_g1;TRINITY_DN9869_c1_g2;TRINITY_DN9351_c0_g3;TRINITY_DN12203_c3_g1;TRINITY_DN6625_c0_g2;TRINITY_DN2276_c0_g2;TRINITY_DN38960_c0_g1;TRINITY_DN2568_c0_g1;TRINITY_DN35394_c0_g1;TRINITY_DN6007_c0_g2	TRINITY_DN3057_c0_g1;TRINITY_DN398390_c0_g1;TRINITY_DN4859_c0_g1;TRINITY_DN64547_c1_g1;TRINITY_DN313099_c0_g1;TRINITY_DN10798_c0_g1;TRINITY_DN7461_c0_g2;TRINITY_DN13816_c0_g1;TRINITY_DN347329_c0_g1;TRINITY_DN357_c0_g1;TRINITY_DN310174_c0_g1;TRINITY_DN10690_c0_g1;TRINITY_DN17316_c0_g1;TRINITY_DN1118_c5_g1;TRINITY_DN3912_c2_g1;TRINITY_DN390785_c0_g1;TRINITY_DN17361_c0_g1;TRINITY_DN362052_c0_g1;TRIN…
GO:0005985	Biological Process	sucrose metabolic process	2/772 0.259067357512953%	11/20979 0.0524333857667191%	0.0596864921052517	0.1209233	4.94088553933114	TRINITY_DN195427_c0_g1;TRINITY_DN311_c0_g1	TRINITY_DN195427_c0_g1;TRINITY_DN161_c1_g2;TRINITY_DN79709_c0_g1;TRINITY_DN311_c4_g1;TRINITY_DN161_c0_g1;TRINITY_DN161_c1_g1;TRINITY_DN1611_c1_g1;TRINITY_DN75644_c0_g1;TRINITY_DN311_c0_g1;TRINITY_DN16240_c0_g1;TRINITY_DN161_c0_g2
GO:0004575	Molecular Function	sucrose alpha-glucosidase activity	2/865 0.23121387283237%	10/23678 0.0422332967311428%	0.049379034175984	0.1213553	5.47468208092486	TRINITY_DN1356_c1_g2;TRINITY_DN1356_c1_g1	TRINITY_DN15571_c0_g1;TRINITY_DN14175_c1_g1;TRINITY_DN1356_c1_g2;TRINITY_DN1988_c0_g1;TRINITY_DN6131_c0_g1;TRINITY_DN15571_c0_g2;TRINITY_DN14175_c1_g2;TRINITY_DN32837_c0_g1;TRINITY_DN1356_c0_g1;TRINITY_DN1356_c1_g1
GO:0006633	Biological Process	fatty acid biosynthetic process	9/772 1.16580310880829%	135/20979 0.643500643500644%	0.0617698457676167	0.1228461	1.81165803108808	TRINITY_DN854_c3_g1;TRINITY_DN22931_c1_g1;TRINITY_DN3652_c0_g2;TRINITY_DN176_c2_g1;TRINITY_DN35241_c0_g2;TRINITY_DN19301_c0_g1;TRINITY_DN3652_c0_g3;TRINITY_DN3265_c0_g1;TRINITY_DN23695_c0_g1	TRINITY_DN10681_c0_g2;TRINITY_DN6976_c0_g1;TRINITY_DN854_c3_g1;TRINITY_DN854_c0_g1;TRINITY_DN854_c1_g1;TRINITY_DN22931_c1_g1;TRINITY_DN368073_c0_g1;TRINITY_DN176_c0_g1;TRINITY_DN319452_c0_g1;TRINITY_DN854_c2_g1;TRINITY_DN3265_c0_g2;TRINITY_DN141340_c1_g1;TRINITY_DN4166_c2_g1;TRINITY_DN286944_c0_g1;TRINITY_DN2308_c0_g2;TRINITY_DN11727_c0_g1;TRINITY_DN3652_c0_g2;TRINITY_DN9653_c0_g2;TRINITY_DN45988…
GO:0005992	Biological Process	trehalose biosynthetic process	3/772 0.38860103626943%	25/20979 0.119166785833452%	0.0626145860145473	0.1228461	3.26098445595855	TRINITY_DN1700_c0_g1;TRINITY_DN7691_c0_g1;TRINITY_DN33187_c0_g2	TRINITY_DN374230_c0_g1;TRINITY_DN774_c1_g1;TRINITY_DN8511_c0_g1;TRINITY_DN9660_c1_g1;TRINITY_DN1700_c0_g1;TRINITY_DN2331_c0_g1;TRINITY_DN7691_c0_g1;TRINITY_DN494_c0_g1;TRINITY_DN33187_c0_g2;TRINITY_DN8342_c0_g2;TRINITY_DN5633_c1_g1;TRINITY_DN8282_c0_g1;TRINITY_DN8342_c0_g1;TRINITY_DN2827_c1_g1;TRINITY_DN18110_c0_g1;TRINITY_DN13821_c0_g1;TRINITY_DN2827_c0_g2;TRINITY_DN494_c0_g2;TRINITY_DN403336_c0…
GO:0042742	Biological Process	defense response to bacterium	4/772 0.518134715025907%	41/20979 0.195433528766862%	0.062998004280606	0.1228461	2.65120687476305	TRINITY_DN3922_c0_g4;TRINITY_DN5059_c0_g3;TRINITY_DN17251_c0_g1;TRINITY_DN2765_c0_g3	TRINITY_DN3922_c0_g4;TRINITY_DN20017_c0_g1;TRINITY_DN115149_c0_g1;TRINITY_DN5059_c0_g3;TRINITY_DN138_c0_g1;TRINITY_DN2491_c0_g1;TRINITY_DN313993_c0_g1;TRINITY_DN3693_c0_g1;TRINITY_DN2821_c0_g3;TRINITY_DN11311_c0_g1;TRINITY_DN44348_c0_g1;TRINITY_DN324630_c0_g1;TRINITY_DN6460_c0_g1;TRINITY_DN17251_c0_g1;TRINITY_DN2313_c0_g1;TRINITY_DN371712_c0_g1;TRINITY_DN4877_c0_g1;TRINITY_DN315059_c0_g1;TRINITY_…
GO:0031305	Cellular Component	integral component of mitochondrial inner membrane	3/728 0.412087912087912%	18/18120 0.0993377483443709%	0.0335979578638985	0.1266385	4.14835164835165	TRINITY_DN2297_c0_g1;TRINITY_DN5290_c0_g1;TRINITY_DN10081_c0_g2	TRINITY_DN2383_c0_g1;TRINITY_DN295278_c0_g1;TRINITY_DN2297_c0_g1;TRINITY_DN381836_c0_g1;TRINITY_DN9392_c5_g1;TRINITY_DN66835_c0_g1;TRINITY_DN2303_c0_g1;TRINITY_DN370797_c0_g1;TRINITY_DN380136_c0_g1;TRINITY_DN5290_c0_g1;TRINITY_DN344582_c0_g1;TRINITY_DN1956_c0_g2;TRINITY_DN30767_c1_g1;TRINITY_DN2303_c0_g2;TRINITY_DN300734_c0_g1;TRINITY_DN10081_c0_g2;TRINITY_DN388045_c0_g1;TRINITY_DN335269_c0_g1
GO:0030163	Biological Process	protein catabolic process	7/772 0.906735751295337%	97/20979 0.462367129033796%	0.0666394261767793	0.1283426	1.96107312643555	TRINITY_DN5264_c1_g1;TRINITY_DN1641_c0_g3;TRINITY_DN16429_c0_g1;TRINITY_DN6442_c1_g1;TRINITY_DN1624_c0_g1;TRINITY_DN38960_c0_g1;TRINITY_DN2567_c0_g1	TRINITY_DN149147_c0_g1;TRINITY_DN347614_c0_g1;TRINITY_DN188_c1_g1;TRINITY_DN323181_c0_g1;TRINITY_DN15589_c0_g1;TRINITY_DN327422_c0_g1;TRINITY_DN94120_c0_g3;TRINITY_DN301762_c0_g1;TRINITY_DN3917_c1_g1;TRINITY_DN6538_c0_g3;TRINITY_DN2971_c0_g2;TRINITY_DN368513_c0_g1;TRINITY_DN6295_c0_g1;TRINITY_DN299486_c0_g1;TRINITY_DN13712_c0_g1;TRINITY_DN392708_c0_g1;TRINITY_DN8964_c0_g1;TRINITY_DN3063_c0_g1;TRI…
GO:0009738	Biological Process	abscisic acid-activated signaling pathway	5/772 0.647668393782383%	60/20979 0.286000286000286%	0.0694050419858667	0.1298532	2.2645725388601	TRINITY_DN6743_c1_g2;TRINITY_DN2691_c0_g2;TRINITY_DN5682_c0_g1;TRINITY_DN9676_c0_g1;TRINITY_DN1223_c1_g2	TRINITY_DN1055_c0_g1;TRINITY_DN6971_c0_g1;TRINITY_DN299513_c0_g1;TRINITY_DN6743_c1_g2;TRINITY_DN799_c1_g3;TRINITY_DN4993_c0_g1;TRINITY_DN6216_c0_g1;TRINITY_DN2691_c0_g2;TRINITY_DN397_c5_g1;TRINITY_DN10179_c0_g2;TRINITY_DN39668_c0_g1;TRINITY_DN348770_c0_g1;TRINITY_DN2173_c1_g1;TRINITY_DN10179_c0_g1;TRINITY_DN9676_c0_g2;TRINITY_DN90_c0_g2;TRINITY_DN26598_c0_g1;TRINITY_DN89636_c0_g1;TRINITY_DN1657_c…
GO:0016126	Biological Process	sterol biosynthetic process	2/772 0.259067357512953%	12/20979 0.0572000572000572%	0.069920944731082	0.1298532	4.52914507772021	TRINITY_DN28443_c0_g1;TRINITY_DN1798_c1_g3	TRINITY_DN4918_c0_g1;TRINITY_DN30385_c0_g1;TRINITY_DN87947_c0_g2;TRINITY_DN335238_c0_g1;TRINITY_DN316740_c0_g1;TRINITY_DN1642_c0_g1;TRINITY_DN317456_c0_g1;TRINITY_DN29364_c0_g1;TRINITY_DN14676_c0_g1;TRINITY_DN28443_c0_g1;TRINITY_DN1798_c1_g3;TRINITY_DN340950_c0_g1
GO:0001678	Biological Process	cellular glucose homeostasis	2/772 0.259067357512953%	12/20979 0.0572000572000572%	0.069920944731082	0.1298532	4.52914507772021	TRINITY_DN60899_c0_g1;TRINITY_DN8736_c0_g1	TRINITY_DN57738_c0_g1;TRINITY_DN363167_c0_g1;TRINITY_DN60899_c0_g1;TRINITY_DN207_c0_g1;TRINITY_DN207_c1_g1;TRINITY_DN4159_c1_g1;TRINITY_DN99312_c0_g1;TRINITY_DN384587_c0_g1;TRINITY_DN8736_c0_g1;TRINITY_DN326684_c0_g1;TRINITY_DN108228_c0_g1;TRINITY_DN4050_c2_g2
GO:0080043	Molecular Function	quercetin 3-O-glucosyltransferase activity	9/865 1.04046242774566%	134/23678 0.565926176197314%	0.0574216846966942	0.133496	1.83851263911656	TRINITY_DN32368_c0_g2;TRINITY_DN1026_c0_g1;TRINITY_DN942_c1_g1;TRINITY_DN736_c0_g1;TRINITY_DN1127_c0_g1;TRINITY_DN13146_c0_g1;TRINITY_DN1178_c1_g2;TRINITY_DN619_c2_g1;TRINITY_DN4131_c0_g4	TRINITY_DN13529_c1_g1;TRINITY_DN19799_c0_g1;TRINITY_DN73809_c0_g1;TRINITY_DN3196_c0_g1;TRINITY_DN3107_c0_g1;TRINITY_DN69437_c0_g1;TRINITY_DN103016_c0_g1;TRINITY_DN7314_c0_g2;TRINITY_DN699_c3_g2;TRINITY_DN30990_c0_g1;TRINITY_DN1669_c0_g1;TRINITY_DN26558_c0_g3;TRINITY_DN819_c0_g1;TRINITY_DN24383_c1_g1;TRINITY_DN8148_c0_g1;TRINITY_DN32183_c0_g1;TRINITY_DN4131_c0_g3;TRINITY_DN75539_c0_g1;TRINITY_DN55…
GO:0080044	Molecular Function	quercetin 7-O-glucosyltransferase activity	9/865 1.04046242774566%	134/23678 0.565926176197314%	0.0574216846966942	0.133496	1.83851263911656	TRINITY_DN619_c2_g1;TRINITY_DN1178_c1_g2;TRINITY_DN4131_c0_g4;TRINITY_DN1026_c0_g1;TRINITY_DN942_c1_g1;TRINITY_DN32368_c0_g2;TRINITY_DN13146_c0_g1;TRINITY_DN1127_c0_g1;TRINITY_DN736_c0_g1	TRINITY_DN1026_c1_g1;TRINITY_DN16242_c0_g1;TRINITY_DN4014_c5_g3;TRINITY_DN4131_c0_g5;TRINITY_DN220_c1_g3;TRINITY_DN1178_c5_g1;TRINITY_DN108135_c0_g1;TRINITY_DN5667_c0_g3;TRINITY_DN27473_c0_g1;TRINITY_DN3288_c2_g1;TRINITY_DN1178_c7_g1;TRINITY_DN49342_c0_g1;TRINITY_DN1178_c7_g2;TRINITY_DN619_c1_g2;TRINITY_DN14049_c0_g1;TRINITY_DN1669_c0_g3;TRINITY_DN12955_c0_g3;TRINITY_DN396618_c0_g1;TRINITY_DN1669…
GO:0005536	Molecular Function	glucose binding	2/865 0.23121387283237%	11/23678 0.0464566264042571%	0.0589223609600603	0.133496	4.97698370993169	TRINITY_DN60899_c0_g1;TRINITY_DN8736_c0_g1	TRINITY_DN57738_c0_g1;TRINITY_DN60899_c0_g1;TRINITY_DN207_c0_g1;TRINITY_DN363167_c0_g1;TRINITY_DN8736_c0_g1;TRINITY_DN384587_c0_g1;TRINITY_DN4159_c1_g1;TRINITY_DN207_c1_g1;TRINITY_DN4050_c2_g2;TRINITY_DN326684_c0_g1;TRINITY_DN108228_c0_g1
GO:0016157	Molecular Function	sucrose synthase activity	2/865 0.23121387283237%	11/23678 0.0464566264042571%	0.0589223609600603	0.133496	4.97698370993169	TRINITY_DN195427_c0_g1;TRINITY_DN311_c0_g1	TRINITY_DN195427_c0_g1;TRINITY_DN161_c1_g2;TRINITY_DN1611_c1_g1;TRINITY_DN161_c1_g1;TRINITY_DN161_c0_g1;TRINITY_DN79709_c0_g1;TRINITY_DN311_c4_g1;TRINITY_DN311_c0_g1;TRINITY_DN75644_c0_g1;TRINITY_DN161_c0_g2;TRINITY_DN16240_c0_g1
GO:0046910	Molecular Function	pectinesterase inhibitor activity	2/865 0.23121387283237%	11/23678 0.0464566264042571%	0.0589223609600603	0.133496	4.97698370993169	TRINITY_DN104415_c0_g1;TRINITY_DN435_c0_g2	TRINITY_DN2020_c3_g1;TRINITY_DN6116_c1_g1;TRINITY_DN2020_c1_g1;TRINITY_DN7164_c0_g1;TRINITY_DN435_c1_g1;TRINITY_DN104415_c0_g1;TRINITY_DN2020_c1_g2;TRINITY_DN5189_c0_g1;TRINITY_DN435_c0_g1;TRINITY_DN435_c0_g2;TRINITY_DN2020_c5_g1
GO:0016042	Biological Process	lipid catabolic process	4/772 0.518134715025907%	44/20979 0.209733543066876%	0.0776088400836706	0.142435	2.47044276966557	TRINITY_DN2147_c0_g1;TRINITY_DN6286_c0_g2;TRINITY_DN1153_c1_g1;TRINITY_DN36050_c0_g1	TRINITY_DN6286_c0_g3;TRINITY_DN20612_c0_g1;TRINITY_DN2147_c0_g1;TRINITY_DN313_c0_g2;TRINITY_DN34830_c0_g1;TRINITY_DN71458_c0_g1;TRINITY_DN5704_c0_g1;TRINITY_DN2228_c0_g1;TRINITY_DN418_c0_g1;TRINITY_DN4717_c0_g2;TRINITY_DN2147_c1_g1;TRINITY_DN18226_c0_g1;TRINITY_DN313_c0_g1;TRINITY_DN3661_c0_g1;TRINITY_DN6286_c0_g2;TRINITY_DN11524_c0_g2;TRINITY_DN111549_c0_g1;TRINITY_DN5047_c0_g1;TRINITY_DN5117_c0…
GO:0001046	Molecular Function	core promoter sequence-specific DNA binding	2/865 0.23121387283237%	12/23678 0.0506799560773714%	0.0690372308795066	0.1516727	4.56223506743738	TRINITY_DN2264_c0_g1;TRINITY_DN264_c0_g1	TRINITY_DN2264_c0_g1;TRINITY_DN2008_c0_g1;TRINITY_DN14320_c1_g1;TRINITY_DN264_c0_g1;TRINITY_DN2008_c0_g2;TRINITY_DN21260_c0_g1;TRINITY_DN9142_c0_g3;TRINITY_DN7900_c0_g1;TRINITY_DN6362_c0_g1;TRINITY_DN7900_c0_g2;TRINITY_DN4586_c0_g2;TRINITY_DN722_c1_g1
GO:0004805	Molecular Function	trehalose-phosphatase activity	2/865 0.23121387283237%	12/23678 0.0506799560773714%	0.0690372308795066	0.1516727	4.56223506743738	TRINITY_DN7691_c0_g1;TRINITY_DN1700_c0_g1	TRINITY_DN378256_c0_g1;TRINITY_DN232_c1_g1;TRINITY_DN7691_c0_g1;TRINITY_DN8511_c0_g1;TRINITY_DN1700_c0_g1;TRINITY_DN774_c1_g1;TRINITY_DN2827_c0_g2;TRINITY_DN8282_c0_g1;TRINITY_DN8511_c0_g2;TRINITY_DN3465_c1_g2;TRINITY_DN8342_c0_g1;TRINITY_DN2827_c1_g1
GO:0004190	Molecular Function	aspartic-type endopeptidase activity	8/865 0.92485549132948%	119/23678 0.5025762311006%	0.0703268925751899	0.1522	1.84022927089911	TRINITY_DN1015_c0_g2;TRINITY_DN1624_c0_g1;TRINITY_DN16429_c0_g1;TRINITY_DN6442_c1_g1;TRINITY_DN365255_c0_g1;TRINITY_DN2567_c0_g1;TRINITY_DN38960_c0_g1;TRINITY_DN5264_c1_g1	TRINITY_DN372671_c0_g1;TRINITY_DN6404_c2_g1;TRINITY_DN165139_c1_g1;TRINITY_DN510_c0_g2;TRINITY_DN240312_c0_g1;TRINITY_DN69763_c0_g1;TRINITY_DN72909_c0_g3;TRINITY_DN390404_c0_g1;TRINITY_DN150658_c0_g1;TRINITY_DN4046_c0_g1;TRINITY_DN350646_c0_g1;TRINITY_DN510_c0_g4;TRINITY_DN68480_c1_g1;TRINITY_DN92936_c0_g1;TRINITY_DN357637_c0_g1;TRINITY_DN1015_c0_g2;TRINITY_DN1624_c0_g2;TRINITY_DN51454_c0_g1;TRIN…
GO:0042802	Molecular Function	identical protein binding	6/865 0.69364161849711%	80/23678 0.337866373849143%	0.0722726112813359	0.1541107	2.05300578034682	TRINITY_DN24901_c0_g1;TRINITY_DN9563_c0_g2;TRINITY_DN25931_c0_g1;TRINITY_DN24948_c0_g1;TRINITY_DN9563_c0_g1;TRINITY_DN282_c0_g1	TRINITY_DN877_c0_g1;TRINITY_DN17829_c0_g1;TRINITY_DN291775_c0_g1;TRINITY_DN6044_c0_g1;TRINITY_DN24901_c0_g1;TRINITY_DN791_c0_g2;TRINITY_DN19790_c0_g1;TRINITY_DN340634_c0_g1;TRINITY_DN9989_c3_g1;TRINITY_DN70321_c0_g1;TRINITY_DN204960_c0_g1;TRINITY_DN3949_c0_g1;TRINITY_DN6556_c0_g1;TRINITY_DN20413_c0_g1;TRINITY_DN326927_c0_g1;TRINITY_DN185149_c0_g1;TRINITY_DN354212_c0_g1;TRINITY_DN394160_c0_g1;TRIN…
GO:0006097	Biological Process	glyoxylate cycle	2/772 0.259067357512953%	14/20979 0.0667334000667334%	0.0918989522141822	0.1667004	3.88212435233161	TRINITY_DN5788_c2_g1;TRINITY_DN5788_c2_g2	TRINITY_DN341482_c0_g1;TRINITY_DN396978_c0_g1;TRINITY_DN236086_c0_g2;TRINITY_DN5788_c2_g1;TRINITY_DN346650_c0_g1;TRINITY_DN12692_c0_g1;TRINITY_DN312466_c0_g1;TRINITY_DN331733_c0_g1;TRINITY_DN377809_c0_g1;TRINITY_DN4965_c0_g2;TRINITY_DN312646_c0_g1;TRINITY_DN286853_c0_g1;TRINITY_DN229719_c0_g1;TRINITY_DN5788_c2_g2
GO:0016538	Molecular Function	cyclin-dependent protein serine/threonine kinase regulator activity	2/865 0.23121387283237%	13/23678 0.0549032857504857%	0.0796692558991463	0.1674209	4.21129390840374	TRINITY_DN7264_c0_g1;TRINITY_DN1512_c0_g4	TRINITY_DN7264_c0_g1;TRINITY_DN149417_c0_g1;TRINITY_DN179980_c0_g1;TRINITY_DN592_c0_g1;TRINITY_DN2951_c0_g1;TRINITY_DN1519_c0_g1;TRINITY_DN150_c1_g3;TRINITY_DN1512_c0_g4;TRINITY_DN1558_c1_g1;TRINITY_DN1558_c0_g1;TRINITY_DN313127_c0_g1;TRINITY_DN2951_c1_g1;TRINITY_DN10468_c0_g1
GO:0008375	Molecular Function	acetylglucosaminyltransferase activity	3/865 0.346820809248555%	28/23678 0.1182532308472%	0.08097423408791	0.1677323	2.93286540049546	TRINITY_DN12137_c0_g1;TRINITY_DN4923_c0_g1;TRINITY_DN9025_c0_g1	TRINITY_DN10215_c0_g2;TRINITY_DN26027_c0_g1;TRINITY_DN9818_c0_g1;TRINITY_DN6596_c0_g1;TRINITY_DN7429_c0_g1;TRINITY_DN6899_c0_g1;TRINITY_DN12137_c0_g1;TRINITY_DN851_c0_g2;TRINITY_DN851_c0_g1;TRINITY_DN2870_c0_g2;TRINITY_DN391701_c0_g1;TRINITY_DN9818_c1_g1;TRINITY_DN15040_c0_g1;TRINITY_DN2450_c0_g1;TRINITY_DN10892_c0_g1;TRINITY_DN2450_c1_g1;TRINITY_DN346738_c0_g1;TRINITY_DN1665_c0_g1;TRINITY_DN1740…
GO:0006629	Biological Process	lipid metabolic process	9/772 1.16580310880829%	148/20979 0.705467372134039%	0.0964089711608797	0.1677787	1.65252590673575	TRINITY_DN3736_c2_g1;TRINITY_DN44823_c0_g1;TRINITY_DN1015_c0_g2;TRINITY_DN7118_c0_g3;TRINITY_DN38692_c0_g1;TRINITY_DN5718_c0_g1;TRINITY_DN4446_c0_g1;TRINITY_DN6394_c0_g1;TRINITY_DN799_c1_g6	TRINITY_DN282737_c0_g1;TRINITY_DN287550_c0_g1;TRINITY_DN297078_c0_g1;TRINITY_DN335494_c0_g1;TRINITY_DN329851_c0_g1;TRINITY_DN182_c1_g1;TRINITY_DN385_c0_g2;TRINITY_DN10301_c0_g1;TRINITY_DN3736_c2_g1;TRINITY_DN366126_c0_g1;TRINITY_DN124599_c0_g1;TRINITY_DN387008_c0_g1;TRINITY_DN2180_c0_g2;TRINITY_DN1882_c0_g2;TRINITY_DN5334_c0_g2;TRINITY_DN426_c0_g1;TRINITY_DN2653_c0_g1;TRINITY_DN4442_c0_g1;TRINITY…
GO:0006833	Biological Process	water transport	3/772 0.38860103626943%	30/20979 0.143000143000143%	0.0967953920290311	0.1677787	2.71748704663212	TRINITY_DN12062_c0_g2;TRINITY_DN41327_c0_g1;TRINITY_DN29435_c0_g1	TRINITY_DN4801_c0_g1;TRINITY_DN4801_c0_g2;TRINITY_DN4707_c0_g1;TRINITY_DN4654_c0_g1;TRINITY_DN10566_c1_g1;TRINITY_DN3304_c0_g1;TRINITY_DN12062_c0_g2;TRINITY_DN32293_c0_g1;TRINITY_DN830_c0_g1;TRINITY_DN5481_c0_g1;TRINITY_DN14520_c0_g1;TRINITY_DN11970_c0_g1;TRINITY_DN120898_c0_g1;TRINITY_DN11236_c0_g1;TRINITY_DN7504_c0_g1;TRINITY_DN25181_c0_g1;TRINITY_DN27290_c0_g2;TRINITY_DN3007_c2_g1;TRINITY_DN68…
GO:0015793	Biological Process	glycerol transport	3/772 0.38860103626943%	30/20979 0.143000143000143%	0.0967953920290311	0.1677787	2.71748704663212	TRINITY_DN41327_c0_g1;TRINITY_DN29435_c0_g1;TRINITY_DN12062_c0_g2	TRINITY_DN830_c0_g2;TRINITY_DN15442_c0_g1;TRINITY_DN41327_c0_g1;TRINITY_DN29435_c0_g1;TRINITY_DN47728_c0_g1;TRINITY_DN10848_c0_g1;TRINITY_DN49565_c0_g1;TRINITY_DN27290_c0_g2;TRINITY_DN3007_c2_g1;TRINITY_DN685_c1_g2;TRINITY_DN10839_c0_g1;TRINITY_DN685_c1_g1;TRINITY_DN11236_c0_g3;TRINITY_DN10566_c0_g1;TRINITY_DN5481_c0_g1;TRINITY_DN830_c0_g1;TRINITY_DN14520_c0_g1;TRINITY_DN32293_c0_g1;TRINITY_DN119…
GO:0009992	Biological Process	cellular water homeostasis	3/772 0.38860103626943%	30/20979 0.143000143000143%	0.0967953920290311	0.1677787	2.71748704663212	TRINITY_DN29435_c0_g1;TRINITY_DN41327_c0_g1;TRINITY_DN12062_c0_g2	TRINITY_DN29435_c0_g1;TRINITY_DN830_c0_g2;TRINITY_DN15442_c0_g1;TRINITY_DN41327_c0_g1;TRINITY_DN49565_c0_g1;TRINITY_DN10848_c0_g1;TRINITY_DN47728_c0_g1;TRINITY_DN3007_c2_g1;TRINITY_DN27290_c0_g2;TRINITY_DN10566_c0_g1;TRINITY_DN11236_c0_g3;TRINITY_DN685_c1_g1;TRINITY_DN10839_c0_g1;TRINITY_DN685_c1_g2;TRINITY_DN120898_c0_g1;TRINITY_DN11970_c0_g1;TRINITY_DN830_c0_g1;TRINITY_DN32293_c0_g1;TRINITY_DN5…
GO:0015250	Molecular Function	water channel activity	3/865 0.346820809248555%	30/23678 0.126699890193429%	0.0952164639430333	0.1917554	2.73734104046243	TRINITY_DN41327_c0_g1;TRINITY_DN29435_c0_g1;TRINITY_DN12062_c0_g2	TRINITY_DN3007_c2_g1;TRINITY_DN27290_c0_g2;TRINITY_DN685_c1_g1;TRINITY_DN11236_c0_g3;TRINITY_DN10566_c0_g1;TRINITY_DN10839_c0_g1;TRINITY_DN685_c1_g2;TRINITY_DN15442_c0_g1;TRINITY_DN830_c0_g2;TRINITY_DN41327_c0_g1;TRINITY_DN29435_c0_g1;TRINITY_DN10848_c0_g1;TRINITY_DN49565_c0_g1;TRINITY_DN47728_c0_g1;TRINITY_DN4654_c0_g1;TRINITY_DN4707_c0_g1;TRINITY_DN4801_c0_g1;TRINITY_DN4801_c0_g2;TRINITY_DN1206…
GO:0015254	Molecular Function	glycerol channel activity	3/865 0.346820809248555%	30/23678 0.126699890193429%	0.0952164639430333	0.1917554	2.73734104046243	TRINITY_DN41327_c0_g1;TRINITY_DN29435_c0_g1;TRINITY_DN12062_c0_g2	TRINITY_DN10848_c0_g1;TRINITY_DN49565_c0_g1;TRINITY_DN47728_c0_g1;TRINITY_DN830_c0_g2;TRINITY_DN41327_c0_g1;TRINITY_DN15442_c0_g1;TRINITY_DN29435_c0_g1;TRINITY_DN685_c1_g1;TRINITY_DN11236_c0_g3;TRINITY_DN10566_c0_g1;TRINITY_DN10839_c0_g1;TRINITY_DN685_c1_g2;TRINITY_DN3007_c2_g1;TRINITY_DN27290_c0_g2;TRINITY_DN7504_c0_g1;TRINITY_DN25181_c0_g1;TRINITY_DN11236_c0_g1;TRINITY_DN11970_c0_g1;TRINITY_DN1…
GO:0048544	Biological Process	recognition of pollen	3/772 0.38860103626943%	32/20979 0.152533485866819%	0.112188097163329	0.1923225	2.54764410621762	TRINITY_DN19102_c1_g1;TRINITY_DN8117_c0_g1;TRINITY_DN16087_c0_g2	TRINITY_DN3443_c0_g1;TRINITY_DN235037_c0_g2;TRINITY_DN19102_c1_g1;TRINITY_DN2918_c3_g1;TRINITY_DN2941_c0_g2;TRINITY_DN84123_c0_g1;TRINITY_DN6163_c2_g2;TRINITY_DN9217_c0_g1;TRINITY_DN104493_c2_g1;TRINITY_DN26924_c0_g1;TRINITY_DN1736_c0_g1;TRINITY_DN779_c2_g1;TRINITY_DN9963_c0_g1;TRINITY_DN16687_c0_g2;TRINITY_DN16687_c0_g1;TRINITY_DN59989_c0_g2;TRINITY_DN646_c0_g2;TRINITY_DN12672_c0_g1;TRINITY_DN13…
GO:0009826	Biological Process	unidimensional cell growth	2/772 0.259067357512953%	16/20979 0.0762667429334096%	0.115557556994296	0.1938385	3.39685880829016	TRINITY_DN3374_c2_g1;TRINITY_DN9943_c0_g1	TRINITY_DN30427_c0_g2;TRINITY_DN3374_c2_g1;TRINITY_DN17273_c0_g1;TRINITY_DN5300_c1_g1;TRINITY_DN1118_c5_g1;TRINITY_DN9943_c0_g1;TRINITY_DN352008_c0_g1;TRINITY_DN1622_c0_g1;TRINITY_DN10438_c0_g1;TRINITY_DN55466_c0_g1;TRINITY_DN6968_c0_g1;TRINITY_DN365341_c0_g1;TRINITY_DN3666_c1_g2;TRINITY_DN18257_c0_g1;TRINITY_DN4440_c0_g1;TRINITY_DN284391_c0_g1
GO:0042545	Biological Process	cell wall modification	2/772 0.259067357512953%	16/20979 0.0762667429334096%	0.115557556994296	0.1938385	3.39685880829016	TRINITY_DN104415_c0_g1;TRINITY_DN435_c0_g2	TRINITY_DN3384_c0_g1;TRINITY_DN2020_c3_g1;TRINITY_DN11285_c0_g1;TRINITY_DN2020_c1_g2;TRINITY_DN353118_c0_g1;TRINITY_DN5189_c0_g1;TRINITY_DN1737_c0_g1;TRINITY_DN2020_c1_g1;TRINITY_DN6116_c1_g1;TRINITY_DN104415_c0_g1;TRINITY_DN435_c1_g1;TRINITY_DN7164_c0_g1;TRINITY_DN435_c0_g2;TRINITY_DN1737_c1_g1;TRINITY_DN2020_c5_g1;TRINITY_DN435_c0_g1
GO:0009408	Biological Process	response to heat	4/772 0.518134715025907%	51/20979 0.243100243100243%	0.11750936565369	0.1950155	2.13136238951539	TRINITY_DN17627_c0_g1;TRINITY_DN5397_c0_g4;TRINITY_DN5397_c0_g2;TRINITY_DN9549_c1_g1	TRINITY_DN36695_c0_g1;TRINITY_DN4156_c1_g1;TRINITY_DN356194_c0_g1;TRINITY_DN330610_c0_g1;TRINITY_DN288998_c0_g1;TRINITY_DN17627_c0_g1;TRINITY_DN22453_c0_g1;TRINITY_DN398563_c0_g1;TRINITY_DN194427_c0_g1;TRINITY_DN6664_c0_g1;TRINITY_DN375868_c0_g1;TRINITY_DN126940_c0_g1;TRINITY_DN342677_c0_g1;TRINITY_DN298931_c0_g1;TRINITY_DN295785_c0_g1;TRINITY_DN233904_c0_g1;TRINITY_DN370206_c0_g1;TRINITY_DN9302_…
GO:0008889	Molecular Function	glycerophosphodiester phosphodiesterase activity	2/865 0.23121387283237%	15/23678 0.0633499450967143%	0.10228307317566	0.2004195	3.6497880539499	TRINITY_DN5718_c0_g1;TRINITY_DN4446_c0_g1	TRINITY_DN366126_c0_g1;TRINITY_DN995_c3_g1;TRINITY_DN8102_c0_g1;TRINITY_DN6473_c0_g1;TRINITY_DN2533_c0_g1;TRINITY_DN364200_c0_g1;TRINITY_DN2826_c0_g1;TRINITY_DN5718_c0_g1;TRINITY_DN49952_c0_g1;TRINITY_DN299668_c0_g1;TRINITY_DN743_c0_g1;TRINITY_DN4446_c0_g1;TRINITY_DN2180_c0_g2;TRINITY_DN329851_c0_g1;TRINITY_DN370132_c0_g1
GO:0016857	Molecular Function	racemase and epimerase activity, acting on carbohydrates and derivatives	2/865 0.23121387283237%	15/23678 0.0633499450967143%	0.10228307317566	0.2004195	3.6497880539499	TRINITY_DN7096_c0_g1;TRINITY_DN4815_c0_g2	TRINITY_DN7096_c0_g1;TRINITY_DN329570_c0_g1;TRINITY_DN293165_c0_g1;TRINITY_DN337514_c0_g1;TRINITY_DN8523_c0_g1;TRINITY_DN3559_c0_g2;TRINITY_DN335225_c0_g1;TRINITY_DN311490_c0_g1;TRINITY_DN358155_c0_g1;TRINITY_DN4815_c1_g1;TRINITY_DN4815_c0_g2;TRINITY_DN370660_c0_g1;TRINITY_DN401796_c0_g1;TRINITY_DN291983_c0_g1;TRINITY_DN377756_c0_g1
GO:0042391	Biological Process	regulation of membrane potential	2/772 0.259067357512953%	17/20979 0.0810334143667477%	0.127903858284924	0.2100316	3.19704358427309	TRINITY_DN282_c0_g1;TRINITY_DN8220_c0_g1	TRINITY_DN3072_c0_g1;TRINITY_DN5421_c0_g1;TRINITY_DN259_c1_g1;TRINITY_DN7507_c0_g2;TRINITY_DN282_c0_g1;TRINITY_DN17276_c0_g1;TRINITY_DN259_c0_g2;TRINITY_DN8220_c0_g1;TRINITY_DN7507_c0_g1;TRINITY_DN16167_c0_g2;TRINITY_DN3423_c0_g1;TRINITY_DN6650_c0_g1;TRINITY_DN16167_c0_g1;TRINITY_DN259_c0_g1;TRINITY_DN80210_c0_g1;TRINITY_DN207385_c0_g1;TRINITY_DN399282_c0_g1
GO:0042787	Biological Process	ubiquitin-dependent protein catabolic process	6/772 0.77720207253886%	94/20979 0.448067114733781%	0.132778426658757	0.2157649	1.73456619997795	TRINITY_DN106226_c0_g1;TRINITY_DN117507_c0_g1;TRINITY_DN9077_c0_g1;TRINITY_DN256_c0_g3;TRINITY_DN1705_c0_g1;TRINITY_DN2302_c0_g1	TRINITY_DN341916_c0_g1;TRINITY_DN26357_c0_g1;TRINITY_DN343167_c0_g1;TRINITY_DN26660_c0_g1;TRINITY_DN256_c0_g2;TRINITY_DN106226_c0_g1;TRINITY_DN82439_c0_g1;TRINITY_DN3039_c1_g1;TRINITY_DN3751_c0_g1;TRINITY_DN7324_c1_g1;TRINITY_DN16562_c0_g1;TRINITY_DN21719_c2_g1;TRINITY_DN45_c6_g1;TRINITY_DN2268_c0_g1;TRINITY_DN139621_c0_g2;TRINITY_DN341238_c0_g1;TRINITY_DN170220_c0_g1;TRINITY_DN166763_c0_g1;TRINI…
GO:0045330	Molecular Function	aspartyl esterase activity	2/865 0.23121387283237%	16/23678 0.0675732747698285%	0.11417146791005	0.2178271	3.42167630057804	TRINITY_DN104415_c0_g1;TRINITY_DN435_c0_g2	TRINITY_DN2020_c1_g2;TRINITY_DN353118_c0_g1;TRINITY_DN5189_c0_g1;TRINITY_DN11285_c0_g1;TRINITY_DN2020_c3_g1;TRINITY_DN3384_c0_g1;TRINITY_DN7164_c0_g1;TRINITY_DN104415_c0_g1;TRINITY_DN435_c1_g1;TRINITY_DN435_c0_g1;TRINITY_DN2020_c5_g1;TRINITY_DN435_c0_g2;TRINITY_DN1737_c1_g1;TRINITY_DN1737_c0_g1;TRINITY_DN6116_c1_g1;TRINITY_DN2020_c1_g1
GO:0030599	Molecular Function	pectinesterase activity	2/865 0.23121387283237%	16/23678 0.0675732747698285%	0.11417146791005	0.2178271	3.42167630057804	TRINITY_DN435_c0_g2;TRINITY_DN104415_c0_g1	TRINITY_DN435_c0_g1;TRINITY_DN2020_c5_g1;TRINITY_DN435_c0_g2;TRINITY_DN1737_c1_g1;TRINITY_DN7164_c0_g1;TRINITY_DN104415_c0_g1;TRINITY_DN435_c1_g1;TRINITY_DN6116_c1_g1;TRINITY_DN2020_c1_g1;TRINITY_DN1737_c0_g1;TRINITY_DN5189_c0_g1;TRINITY_DN2020_c1_g2;TRINITY_DN353118_c0_g1;TRINITY_DN11285_c0_g1;TRINITY_DN2020_c3_g1;TRINITY_DN3384_c0_g1
GO:0009734	Biological Process	auxin-activated signaling pathway	5/772 0.647668393782383%	74/20979 0.352733686067019%	0.13655437243012	0.2196132	1.83613989637306	TRINITY_DN8957_c0_g1;TRINITY_DN54608_c0_g1;TRINITY_DN10673_c0_g1;TRINITY_DN8953_c0_g1;TRINITY_DN7885_c0_g2	TRINITY_DN4551_c0_g1;TRINITY_DN120_c1_g1;TRINITY_DN12013_c0_g1;TRINITY_DN3026_c0_g1;TRINITY_DN4232_c0_g3;TRINITY_DN1390_c0_g1;TRINITY_DN1393_c0_g2;TRINITY_DN352008_c0_g1;TRINITY_DN120_c2_g1;TRINITY_DN2795_c1_g2;TRINITY_DN550_c4_g3;TRINITY_DN12755_c0_g1;TRINITY_DN610_c7_g1;TRINITY_DN298163_c0_g1;TRINITY_DN2806_c0_g3;TRINITY_DN46198_c0_g1;TRINITY_DN20237_c0_g1;TRINITY_DN11408_c0_g1;TRINITY_DN51751_…
GO:0009800	Biological Process	cinnamic acid biosynthetic process	2/772 0.259067357512953%	18/20979 0.0858000858000858%	0.140539940142078	0.2214569	3.01943005181347	TRINITY_DN422_c1_g1;TRINITY_DN26709_c0_g2	TRINITY_DN422_c1_g2;TRINITY_DN2703_c0_g1;TRINITY_DN146855_c0_g1;TRINITY_DN26709_c0_g1;TRINITY_DN24644_c0_g1;TRINITY_DN43073_c0_g1;TRINITY_DN56897_c0_g1;TRINITY_DN39626_c0_g1;TRINITY_DN422_c2_g1;TRINITY_DN2703_c1_g1;TRINITY_DN2703_c0_g2;TRINITY_DN37935_c0_g1;TRINITY_DN422_c0_g1;TRINITY_DN41234_c0_g1;TRINITY_DN422_c1_g1;TRINITY_DN26709_c0_g2;TRINITY_DN7863_c0_g1;TRINITY_DN2639_c0_g2
GO:0015995	Biological Process	chlorophyll biosynthetic process	2/772 0.259067357512953%	18/20979 0.0858000858000858%	0.140539940142078	0.2214569	3.01943005181347	TRINITY_DN9086_c0_g1;TRINITY_DN1614_c6_g1	TRINITY_DN20293_c0_g1;TRINITY_DN5917_c0_g1;TRINITY_DN9086_c0_g1;TRINITY_DN132_c0_g1;TRINITY_DN4231_c0_g1;TRINITY_DN3735_c0_g1;TRINITY_DN19595_c0_g1;TRINITY_DN16194_c1_g1;TRINITY_DN4254_c0_g1;TRINITY_DN22112_c0_g1;TRINITY_DN7841_c0_g1;TRINITY_DN19958_c0_g2;TRINITY_DN338997_c0_g1;TRINITY_DN1614_c6_g1;TRINITY_DN5054_c0_g1;TRINITY_DN4486_c0_g1;TRINITY_DN1696_c0_g1;TRINITY_DN4231_c0_g2
GO:0016036	Biological Process	cellular response to phosphate starvation	2/772 0.259067357512953%	19/20979 0.0905667572334239%	0.1534278308691	0.2393474	2.86051268066539	TRINITY_DN13912_c0_g2;TRINITY_DN9414_c0_g3	TRINITY_DN13912_c0_g1;TRINITY_DN318045_c0_g1;TRINITY_DN333447_c0_g1;TRINITY_DN1161_c4_g1;TRINITY_DN324630_c0_g1;TRINITY_DN285184_c0_g1;TRINITY_DN378422_c0_g1;TRINITY_DN25055_c0_g1;TRINITY_DN25222_c0_g1;TRINITY_DN9414_c3_g1;TRINITY_DN2313_c0_g1;TRINITY_DN13663_c0_g1;TRINITY_DN10995_c0_g2;TRINITY_DN356982_c0_g1;TRINITY_DN13912_c0_g2;TRINITY_DN9414_c0_g3;TRINITY_DN1550_c1_g3;TRINITY_DN9667_c0_g3;TRI…
GO:0050790	Biological Process	regulation of catalytic activity	6/772 0.77720207253886%	99/20979 0.471900471900472%	0.157794815168321	0.2437227	1.64696184644371	TRINITY_DN60308_c0_g1;TRINITY_DN185_c1_g1;TRINITY_DN18974_c0_g1;TRINITY_DN185_c1_g2;TRINITY_DN9869_c0_g2;TRINITY_DN19993_c2_g1	TRINITY_DN6443_c0_g1;TRINITY_DN3520_c0_g1;TRINITY_DN7525_c1_g2;TRINITY_DN381_c2_g1;TRINITY_DN356210_c0_g1;TRINITY_DN285793_c0_g1;TRINITY_DN4051_c0_g1;TRINITY_DN295775_c0_g1;TRINITY_DN179938_c0_g1;TRINITY_DN58943_c0_g2;TRINITY_DN9869_c0_g1;TRINITY_DN16488_c0_g1;TRINITY_DN76989_c0_g1;TRINITY_DN60308_c0_g1;TRINITY_DN938_c1_g1;TRINITY_DN284877_c0_g1;TRINITY_DN401359_c0_g1;TRINITY_DN362720_c0_g1;TRINI…
GO:0045490	Biological Process	pectin catabolic process	2/772 0.259067357512953%	20/20979 0.095333428666762%	0.166531954495591	0.2522232	2.71748704663212	TRINITY_DN104415_c0_g1;TRINITY_DN435_c0_g2	TRINITY_DN1737_c0_g1;TRINITY_DN2020_c1_g1;TRINITY_DN6116_c1_g1;TRINITY_DN7164_c0_g1;TRINITY_DN435_c1_g1;TRINITY_DN104415_c0_g1;TRINITY_DN8567_c0_g1;TRINITY_DN1731_c1_g2;TRINITY_DN435_c0_g1;TRINITY_DN435_c0_g2;TRINITY_DN2020_c5_g1;TRINITY_DN1737_c1_g1;TRINITY_DN11285_c0_g1;TRINITY_DN2020_c3_g1;TRINITY_DN323547_c0_g1;TRINITY_DN3384_c0_g1;TRINITY_DN353118_c0_g1;TRINITY_DN176071_c0_g1;TRINITY_DN2020_…
GO:0006915	Biological Process	apoptotic process	2/772 0.259067357512953%	20/20979 0.095333428666762%	0.166531954495591	0.2522232	2.71748704663212	TRINITY_DN9077_c0_g1;TRINITY_DN256_c0_g3	TRINITY_DN256_c0_g1;TRINITY_DN342369_c0_g1;TRINITY_DN1888_c1_g1;TRINITY_DN353129_c0_g1;TRINITY_DN317713_c0_g1;TRINITY_DN4531_c0_g1;TRINITY_DN9077_c0_g1;TRINITY_DN348611_c0_g1;TRINITY_DN404050_c0_g1;TRINITY_DN333631_c0_g1;TRINITY_DN256_c1_g1;TRINITY_DN27939_c0_g1;TRINITY_DN82439_c0_g1;TRINITY_DN375131_c0_g1;TRINITY_DN256_c0_g2;TRINITY_DN69703_c0_g1;TRINITY_DN9077_c0_g2;TRINITY_DN256_c0_g3;TRINITY_…
GO:0045548	Molecular Function	phenylalanine ammonia-lyase activity	2/865 0.23121387283237%	18/23678 0.0760199341160571%	0.13889852785629	0.2615622	3.04149004495825	TRINITY_DN422_c1_g1;TRINITY_DN26709_c0_g2	TRINITY_DN146855_c0_g1;TRINITY_DN26709_c0_g1;TRINITY_DN2703_c0_g1;TRINITY_DN422_c1_g2;TRINITY_DN2703_c1_g1;TRINITY_DN24644_c0_g1;TRINITY_DN43073_c0_g1;TRINITY_DN422_c2_g1;TRINITY_DN39626_c0_g1;TRINITY_DN56897_c0_g1;TRINITY_DN37935_c0_g1;TRINITY_DN2703_c0_g2;TRINITY_DN2639_c0_g2;TRINITY_DN7863_c0_g1;TRINITY_DN422_c0_g1;TRINITY_DN41234_c0_g1;TRINITY_DN422_c1_g1;TRINITY_DN26709_c0_g2
GO:0016311	Biological Process	dephosphorylation	8/772 1.03626943005181%	147/20979 0.700700700700701%	0.175152293944701	0.2627284	1.47890451517395	TRINITY_DN17866_c0_g1;TRINITY_DN9648_c0_g1;TRINITY_DN30042_c0_g1;TRINITY_DN7237_c0_g1;TRINITY_DN103_c2_g1;TRINITY_DN1700_c0_g1;TRINITY_DN885_c0_g1;TRINITY_DN7691_c0_g1	TRINITY_DN30088_c0_g1;TRINITY_DN335795_c0_g1;TRINITY_DN7336_c0_g3;TRINITY_DN385624_c0_g1;TRINITY_DN354154_c0_g1;TRINITY_DN4123_c0_g1;TRINITY_DN17866_c0_g1;TRINITY_DN7221_c0_g1;TRINITY_DN2047_c0_g3;TRINITY_DN19413_c0_g1;TRINITY_DN1131_c4_g1;TRINITY_DN676_c0_g1;TRINITY_DN4590_c0_g2;TRINITY_DN316220_c0_g1;TRINITY_DN9417_c0_g3;TRINITY_DN20060_c0_g1;TRINITY_DN351753_c0_g1;TRINITY_DN7796_c4_g1;TRINITY_…
GO:0016485	Biological Process	protein processing	3/772 0.38860103626943%	40/20979 0.190666857333524%	0.181487777933813	0.269639	2.03811528497409	TRINITY_DN11706_c0_g1;TRINITY_DN4_c1_g2;TRINITY_DN10258_c0_g1	TRINITY_DN18107_c0_g1;TRINITY_DN115_c2_g1;TRINITY_DN4986_c0_g1;TRINITY_DN15668_c0_g1;TRINITY_DN12513_c0_g1;TRINITY_DN298931_c0_g1;TRINITY_DN327010_c0_g1;TRINITY_DN4_c1_g1;TRINITY_DN7579_c0_g2;TRINITY_DN8886_c1_g1;TRINITY_DN342677_c0_g1;TRINITY_DN11706_c0_g1;TRINITY_DN331640_c0_g1;TRINITY_DN337926_c0_g1;TRINITY_DN12284_c0_g1;TRINITY_DN388772_c0_g1;TRINITY_DN16151_c0_g1;TRINITY_DN38399_c0_g1;TRINIT…
GO:0016831	Molecular Function	carboxy-lyase activity	2/865 0.23121387283237%	19/23678 0.0802432637891714%	0.151659842711813	0.278363	2.8814116215394	TRINITY_DN20321_c0_g1;TRINITY_DN983_c1_g1	TRINITY_DN6629_c1_g1;TRINITY_DN303526_c0_g1;TRINITY_DN7061_c0_g1;TRINITY_DN20321_c0_g1;TRINITY_DN983_c2_g1;TRINITY_DN361108_c0_g1;TRINITY_DN350369_c0_g1;TRINITY_DN983_c1_g1;TRINITY_DN363254_c0_g1;TRINITY_DN338922_c0_g1;TRINITY_DN359885_c0_g1;TRINITY_DN355182_c0_g1;TRINITY_DN358158_c0_g1;TRINITY_DN321055_c0_g1;TRINITY_DN380228_c0_g1;TRINITY_DN9328_c0_g1;TRINITY_DN320141_c0_g1;TRINITY_DN264465_c0_g…
GO:0005249	Molecular Function	voltage-gated potassium channel activity	2/865 0.23121387283237%	19/23678 0.0802432637891714%	0.151659842711813	0.278363	2.8814116215394	TRINITY_DN282_c0_g1;TRINITY_DN8220_c0_g1	TRINITY_DN3423_c0_g1;TRINITY_DN16167_c0_g2;TRINITY_DN143758_c0_g1;TRINITY_DN6650_c0_g1;TRINITY_DN379585_c0_g1;TRINITY_DN16167_c0_g1;TRINITY_DN259_c0_g1;TRINITY_DN207385_c0_g1;TRINITY_DN80210_c0_g1;TRINITY_DN399282_c0_g1;TRINITY_DN282_c0_g1;TRINITY_DN17276_c0_g1;TRINITY_DN3072_c0_g1;TRINITY_DN5421_c0_g1;TRINITY_DN259_c1_g1;TRINITY_DN7507_c0_g2;TRINITY_DN2418_c0_g1;TRINITY_DN8220_c0_g1;TRINITY_DN25…
GO:0000307	Cellular Component	cyclin-dependent protein kinase holoenzyme complex	2/728 0.274725274725275%	12/18120 0.0662251655629139%	0.0815018469017228	0.2852565	4.14835164835165	TRINITY_DN7264_c0_g1;TRINITY_DN1512_c0_g4	TRINITY_DN7264_c0_g1;TRINITY_DN592_c0_g1;TRINITY_DN179980_c0_g1;TRINITY_DN352808_c0_g1;TRINITY_DN2951_c0_g1;TRINITY_DN150_c1_g3;TRINITY_DN1519_c0_g1;TRINITY_DN1512_c0_g4;TRINITY_DN1558_c1_g1;TRINITY_DN1558_c0_g1;TRINITY_DN2951_c1_g1;TRINITY_DN339227_c0_g1
GO:0050832	Biological Process	defense response to fungus	3/772 0.38860103626943%	42/20979 0.2002002002002%	0.200315220897869	0.2948035	1.9410621761658	TRINITY_DN17251_c0_g1;TRINITY_DN3922_c0_g4;TRINITY_DN5059_c0_g3	TRINITY_DN14228_c1_g1;TRINITY_DN340_c0_g1;TRINITY_DN4877_c0_g1;TRINITY_DN372832_c0_g1;TRINITY_DN324630_c0_g1;TRINITY_DN345231_c0_g1;TRINITY_DN44348_c0_g1;TRINITY_DN17251_c0_g1;TRINITY_DN10290_c0_g1;TRINITY_DN19125_c0_g1;TRINITY_DN2491_c0_g1;TRINITY_DN1608_c1_g1;TRINITY_DN11311_c0_g1;TRINITY_DN3922_c0_g4;TRINITY_DN31825_c1_g1;TRINITY_DN20017_c0_g1;TRINITY_DN13833_c1_g1;TRINITY_DN22499_c0_g1;TRINIT…
GO:0004650	Molecular Function	polygalacturonase activity	2/865 0.23121387283237%	20/23678 0.0844665934622857%	0.164638769536695	0.2984078	2.73734104046243	TRINITY_DN5065_c0_g1;TRINITY_DN1362_c0_g1	TRINITY_DN36341_c0_g1;TRINITY_DN11046_c0_g1;TRINITY_DN46867_c0_g1;TRINITY_DN1362_c0_g3;TRINITY_DN5065_c0_g4;TRINITY_DN9459_c0_g2;TRINITY_DN11095_c0_g1;TRINITY_DN32829_c1_g1;TRINITY_DN5065_c0_g1;TRINITY_DN10310_c0_g1;TRINITY_DN1156_c0_g2;TRINITY_DN1362_c0_g2;TRINITY_DN8689_c0_g1;TRINITY_DN5065_c0_g2;TRINITY_DN1362_c0_g1;TRINITY_DN5065_c0_g3;TRINITY_DN38868_c1_g1;TRINITY_DN3298_c1_g1;TRINITY_DN8586…
GO:0006855	Biological Process	drug transmembrane transport	3/772 0.38860103626943%	43/20979 0.204966871633538%	0.209896525051815	0.3060174	1.89592119532474	TRINITY_DN9292_c0_g1;TRINITY_DN25755_c0_g1;TRINITY_DN4940_c0_g2	TRINITY_DN9292_c0_g1;TRINITY_DN284438_c0_g1;TRINITY_DN2896_c1_g1;TRINITY_DN31631_c0_g1;TRINITY_DN99818_c0_g1;TRINITY_DN2527_c0_g1;TRINITY_DN6803_c0_g2;TRINITY_DN661_c0_g1;TRINITY_DN10781_c0_g1;TRINITY_DN6961_c1_g1;TRINITY_DN25755_c0_g1;TRINITY_DN20467_c0_g1;TRINITY_DN13829_c0_g1;TRINITY_DN15737_c0_g1;TRINITY_DN2416_c0_g1;TRINITY_DN329734_c0_g1;TRINITY_DN314347_c0_g1;TRINITY_DN379052_c0_g1;TRINITY…
GO:0009514	Cellular Component	glyoxysome	2/728 0.274725274725275%	13/18120 0.0717439293598234%	0.0938366309002177	0.306533	3.82924767540152	TRINITY_DN5788_c2_g2;TRINITY_DN5788_c2_g1	TRINITY_DN5788_c2_g2;TRINITY_DN339031_c0_g1;TRINITY_DN5584_c0_g2;TRINITY_DN377809_c0_g1;TRINITY_DN334138_c0_g1;TRINITY_DN39628_c0_g1;TRINITY_DN331733_c0_g1;TRINITY_DN346650_c0_g1;TRINITY_DN11928_c0_g1;TRINITY_DN339911_c0_g1;TRINITY_DN5788_c2_g1;TRINITY_DN236086_c0_g2;TRINITY_DN629_c0_g1
GO:0030060	Molecular Function	L-malate dehydrogenase activity	2/865 0.23121387283237%	21/23678 0.0886899231353999%	0.177802432300029	0.3124167	2.60699146710707	TRINITY_DN774_c0_g1;TRINITY_DN2899_c2_g1	TRINITY_DN348303_c0_g1;TRINITY_DN312466_c0_g1;TRINITY_DN127046_c0_g1;TRINITY_DN316859_c0_g1;TRINITY_DN2698_c0_g2;TRINITY_DN404376_c0_g1;TRINITY_DN251541_c0_g1;TRINITY_DN389876_c0_g1;TRINITY_DN3024_c4_g1;TRINITY_DN283064_c0_g1;TRINITY_DN312752_c0_g1;TRINITY_DN362803_c0_g1;TRINITY_DN100591_c0_g3;TRINITY_DN374824_c0_g1;TRINITY_DN774_c0_g1;TRINITY_DN2698_c0_g1;TRINITY_DN2899_c2_g1;TRINITY_DN331392_c0…
GO:0008061	Molecular Function	chitin binding	2/865 0.23121387283237%	21/23678 0.0886899231353999%	0.177802432300029	0.3124167	2.60699146710707	TRINITY_DN2765_c0_g3;TRINITY_DN20792_c0_g1	TRINITY_DN1121_c0_g1;TRINITY_DN5945_c0_g1;TRINITY_DN64559_c0_g1;TRINITY_DN1381_c0_g1;TRINITY_DN3338_c1_g1;TRINITY_DN42180_c0_g1;TRINITY_DN241936_c0_g2;TRINITY_DN2765_c0_g3;TRINITY_DN60082_c0_g1;TRINITY_DN3515_c0_g1;TRINITY_DN22557_c0_g1;TRINITY_DN68249_c1_g1;TRINITY_DN10752_c0_g1;TRINITY_DN142144_c0_g1;TRINITY_DN4305_c0_g1;TRINITY_DN351051_c0_g1;TRINITY_DN9201_c1_g1;TRINITY_DN1305_c0_g1;TRINITY_D…
GO:0003993	Molecular Function	acid phosphatase activity	3/865 0.346820809248555%	40/23678 0.168933186924571%	0.178831640895744	0.3124167	2.05300578034682	TRINITY_DN885_c0_g1;TRINITY_DN17866_c0_g1;TRINITY_DN9648_c0_g1	TRINITY_DN47670_c0_g1;TRINITY_DN885_c0_g1;TRINITY_DN17866_c0_g1;TRINITY_DN83_c1_g1;TRINITY_DN25165_c0_g1;TRINITY_DN26167_c1_g1;TRINITY_DN36034_c0_g1;TRINITY_DN10176_c0_g1;TRINITY_DN4123_c0_g1;TRINITY_DN47558_c0_g1;TRINITY_DN4590_c2_g1;TRINITY_DN19413_c0_g1;TRINITY_DN676_c0_g1;TRINITY_DN4590_c0_g2;TRINITY_DN7796_c4_g1;TRINITY_DN83_c0_g1;TRINITY_DN20815_c0_g1;TRINITY_DN7796_c0_g3;TRINITY_DN352663_c…
GO:0034220	Biological Process	ion transmembrane transport	3/772 0.38860103626943%	44/20979 0.209733543066876%	0.219576111756791	0.3171655	1.85283207724918	TRINITY_DN12062_c0_g2;TRINITY_DN29435_c0_g1;TRINITY_DN41327_c0_g1	TRINITY_DN32293_c0_g1;TRINITY_DN313774_c0_g1;TRINITY_DN11970_c0_g1;TRINITY_DN400515_c0_g1;TRINITY_DN25181_c0_g1;TRINITY_DN7504_c0_g1;TRINITY_DN4801_c0_g2;TRINITY_DN4801_c0_g1;TRINITY_DN4707_c0_g1;TRINITY_DN10566_c1_g1;TRINITY_DN12062_c0_g2;TRINITY_DN29435_c0_g1;TRINITY_DN12269_c0_g1;TRINITY_DN15442_c0_g1;TRINITY_DN47728_c0_g1;TRINITY_DN10848_c0_g1;TRINITY_DN369277_c0_g1;TRINITY_DN10839_c0_g1;TRIN…
GO:0006749	Biological Process	glutathione metabolic process	5/772 0.647668393782383%	88/20979 0.419467086133753%	0.223317919778105	0.319611	1.54402673104098	TRINITY_DN9356_c0_g2;TRINITY_DN8015_c0_g1;TRINITY_DN25797_c0_g1;TRINITY_DN25_c0_g2;TRINITY_DN10048_c0_g1	TRINITY_DN62579_c1_g1;TRINITY_DN3665_c1_g5;TRINITY_DN1638_c1_g1;TRINITY_DN5663_c0_g3;TRINITY_DN940_c2_g1;TRINITY_DN21169_c0_g3;TRINITY_DN4489_c0_g1;TRINITY_DN2231_c0_g2;TRINITY_DN7996_c0_g1;TRINITY_DN21169_c0_g4;TRINITY_DN2555_c0_g2;TRINITY_DN14023_c0_g1;TRINITY_DN3665_c2_g1;TRINITY_DN3215_c1_g1;TRINITY_DN21738_c0_g3;TRINITY_DN101020_c0_g1;TRINITY_DN108984_c0_g1;TRINITY_DN6531_c0_g1;TRINITY_DN353…
GO:0004702	Molecular Function	obsolete signal transducer, downstream of receptor, with serine/threonine kinase activity	3/865 0.346820809248555%	41/23678 0.173156516597686%	0.188080307257364	0.321167	2.00293246863104	TRINITY_DN1310_c0_g2;TRINITY_DN12110_c0_g1;TRINITY_DN60327_c0_g1	TRINITY_DN342798_c0_g1;TRINITY_DN800_c1_g1;TRINITY_DN1310_c0_g2;TRINITY_DN383531_c0_g1;TRINITY_DN11135_c1_g1;TRINITY_DN10404_c0_g1;TRINITY_DN13902_c1_g2;TRINITY_DN12674_c0_g2;TRINITY_DN2040_c0_g2;TRINITY_DN4350_c0_g1;TRINITY_DN4213_c0_g4;TRINITY_DN2114_c0_g1;TRINITY_DN391782_c0_g1;TRINITY_DN10862_c0_g3;TRINITY_DN363615_c0_g1;TRINITY_DN12110_c0_g1;TRINITY_DN293_c0_g1;TRINITY_DN17501_c0_g2;TRINITY_…
GO:0005507	Molecular Function	copper ion binding	7/865 0.809248554913295%	128/23678 0.540586198158628%	0.188270312432719	0.321167	1.49698338150289	TRINITY_DN33400_c0_g1;TRINITY_DN1589_c0_g1;TRINITY_DN14942_c0_g1;TRINITY_DN6843_c0_g1;TRINITY_DN63844_c0_g1;TRINITY_DN2276_c0_g2;TRINITY_DN672_c0_g1	TRINITY_DN354736_c0_g1;TRINITY_DN9561_c0_g1;TRINITY_DN5782_c0_g5;TRINITY_DN398563_c0_g1;TRINITY_DN11654_c0_g1;TRINITY_DN308672_c0_g1;TRINITY_DN5782_c1_g1;TRINITY_DN7406_c0_g1;TRINITY_DN143711_c0_g2;TRINITY_DN12820_c1_g1;TRINITY_DN33400_c0_g1;TRINITY_DN237047_c0_g2;TRINITY_DN10778_c0_g1;TRINITY_DN15085_c0_g1;TRINITY_DN296022_c0_g1;TRINITY_DN1473_c3_g1;TRINITY_DN33400_c1_g1;TRINITY_DN4050_c3_g2;TRI…
GO:0000155	Molecular Function	phosphorelay sensor kinase activity	2/865 0.23121387283237%	22/23678 0.0929132528085142%	0.191120061563206	0.3222373	2.48849185496584	TRINITY_DN2424_c1_g1;TRINITY_DN2969_c0_g1	TRINITY_DN290324_c0_g1;TRINITY_DN404441_c0_g1;TRINITY_DN15866_c0_g1;TRINITY_DN1259_c1_g1;TRINITY_DN160_c1_g1;TRINITY_DN7625_c0_g1;TRINITY_DN4796_c0_g1;TRINITY_DN385785_c0_g1;TRINITY_DN21429_c0_g1;TRINITY_DN366996_c0_g1;TRINITY_DN9477_c0_g1;TRINITY_DN5292_c0_g1;TRINITY_DN2424_c1_g1;TRINITY_DN238346_c0_g1;TRINITY_DN2969_c0_g1;TRINITY_DN282007_c0_g1;TRINITY_DN9989_c3_g1;TRINITY_DN2313_c0_g1;TRINITY_…
GO:0000160	Biological Process	phosphorelay signal transduction system	3/772 0.38860103626943%	45/20979 0.214500214500215%	0.229344142056535	0.3252517	1.81165803108808	TRINITY_DN2975_c0_g1;TRINITY_DN2975_c0_g2;TRINITY_DN2975_c1_g1	TRINITY_DN5292_c0_g1;TRINITY_DN10259_c0_g1;TRINITY_DN328854_c0_g1;TRINITY_DN282007_c0_g1;TRINITY_DN9989_c3_g1;TRINITY_DN7050_c1_g1;TRINITY_DN22595_c0_g1;TRINITY_DN8924_c0_g1;TRINITY_DN11808_c0_g1;TRINITY_DN17829_c0_g1;TRINITY_DN13545_c0_g1;TRINITY_DN7109_c0_g1;TRINITY_DN290179_c0_g1;TRINITY_DN290324_c0_g1;TRINITY_DN601_c5_g1;TRINITY_DN10259_c0_g2;TRINITY_DN160_c1_g1;TRINITY_DN5586_c0_g1;TRINITY_D…
GO:0006351	Biological Process	transcription, DNA-templated	8/772 1.03626943005181%	159/20979 0.757900757900758%	0.232232217482805	0.3262119	1.36728908006648	TRINITY_DN6130_c0_g1;TRINITY_DN20693_c0_g1;TRINITY_DN52767_c0_g1;TRINITY_DN15625_c0_g1;TRINITY_DN1589_c1_g1;TRINITY_DN15465_c0_g1;TRINITY_DN9823_c0_g1;TRINITY_DN5880_c0_g1	TRINITY_DN376092_c0_g1;TRINITY_DN3458_c0_g1;TRINITY_DN90896_c0_g1;TRINITY_DN1770_c0_g2;TRINITY_DN339868_c0_g1;TRINITY_DN351224_c0_g1;TRINITY_DN6130_c0_g1;TRINITY_DN383130_c0_g1;TRINITY_DN288030_c0_g1;TRINITY_DN29222_c0_g1;TRINITY_DN393716_c0_g1;TRINITY_DN7464_c0_g1;TRINITY_DN390457_c0_g1;TRINITY_DN2137_c0_g1;TRINITY_DN337665_c0_g1;TRINITY_DN13098_c0_g1;TRINITY_DN404365_c0_g1;TRINITY_DN375967_c0_g…
GO:0006559	Biological Process	L-phenylalanine catabolic process	2/772 0.259067357512953%	25/20979 0.119166785833452%	0.234203404245843	0.3262119	2.1739896373057	TRINITY_DN26709_c0_g2;TRINITY_DN422_c1_g1	TRINITY_DN1589_c4_g1;TRINITY_DN2703_c0_g1;TRINITY_DN321861_c0_g1;TRINITY_DN422_c1_g2;TRINITY_DN26709_c0_g1;TRINITY_DN146855_c0_g1;TRINITY_DN422_c2_g1;TRINITY_DN39626_c0_g1;TRINITY_DN56897_c0_g1;TRINITY_DN43073_c0_g1;TRINITY_DN24644_c0_g1;TRINITY_DN35873_c0_g1;TRINITY_DN2703_c1_g1;TRINITY_DN2703_c0_g2;TRINITY_DN311982_c0_g1;TRINITY_DN37935_c0_g1;TRINITY_DN26709_c0_g2;TRINITY_DN422_c1_g1;TRINITY_DN…
GO:0015238	Molecular Function	xenobiotic transmembrane transporter activity	3/865 0.346820809248555%	42/23678 0.1773798462708%	0.197448684987465	0.3290811	1.95524360033031	TRINITY_DN25755_c0_g1;TRINITY_DN9292_c0_g1;TRINITY_DN4940_c0_g2	TRINITY_DN15737_c0_g1;TRINITY_DN2416_c0_g1;TRINITY_DN20467_c0_g1;TRINITY_DN13829_c0_g1;TRINITY_DN341224_c0_g1;TRINITY_DN6961_c1_g1;TRINITY_DN25755_c0_g1;TRINITY_DN10781_c0_g1;TRINITY_DN6803_c0_g2;TRINITY_DN661_c0_g1;TRINITY_DN2527_c0_g1;TRINITY_DN99818_c0_g1;TRINITY_DN31631_c0_g1;TRINITY_DN2896_c1_g1;TRINITY_DN305659_c0_g1;TRINITY_DN9292_c0_g1;TRINITY_DN6255_c0_g1;TRINITY_DN348771_c0_g1;TRINITY_D…
GO:0005975	Biological Process	carbohydrate metabolic process	16/772 2.07253886010363%	356/20979 1.69693503026836%	0.240593093962599	0.3321462	1.22134249286837	TRINITY_DN9182_c0_g1;TRINITY_DN4554_c0_g2;TRINITY_DN774_c0_g1;TRINITY_DN5434_c1_g2;TRINITY_DN1362_c0_g1;TRINITY_DN1356_c1_g2;TRINITY_DN5434_c1_g1;TRINITY_DN1356_c1_g1;TRINITY_DN7096_c0_g1;TRINITY_DN5696_c0_g2;TRINITY_DN524_c2_g1;TRINITY_DN1002_c0_g1;TRINITY_DN2899_c2_g1;TRINITY_DN5065_c0_g1;TRINITY_DN20253_c0_g1;TRINITY_DN4815_c0_g2	TRINITY_DN1002_c4_g1;TRINITY_DN25428_c0_g1;TRINITY_DN5065_c0_g2;TRINITY_DN6877_c0_g1;TRINITY_DN335225_c0_g1;TRINITY_DN9573_c0_g1;TRINITY_DN315453_c0_g1;TRINITY_DN357989_c0_g1;TRINITY_DN1007_c2_g1;TRINITY_DN2776_c0_g1;TRINITY_DN239_c0_g1;TRINITY_DN312752_c0_g1;TRINITY_DN4412_c0_g6;TRINITY_DN11747_c0_g1;TRINITY_DN8143_c0_g1;TRINITY_DN53223_c0_g1;TRINITY_DN361671_c0_g1;TRINITY_DN327977_c0_g1;TRINITY…
GO:0008378	Molecular Function	galactosyltransferase activity	2/865 0.23121387283237%	23/23678 0.0971365824816285%	0.204562884734017	0.3355372	2.38029655692385	TRINITY_DN9166_c0_g2;TRINITY_DN146_c1_g2	TRINITY_DN4740_c2_g1;TRINITY_DN9166_c0_g2;TRINITY_DN361454_c0_g1;TRINITY_DN8278_c0_g2;TRINITY_DN42696_c0_g1;TRINITY_DN19184_c0_g2;TRINITY_DN3045_c0_g1;TRINITY_DN4720_c1_g1;TRINITY_DN21067_c0_g1;TRINITY_DN27184_c0_g1;TRINITY_DN175310_c0_g1;TRINITY_DN15396_c0_g1;TRINITY_DN146_c1_g2;TRINITY_DN9166_c0_g1;TRINITY_DN11618_c0_g1;TRINITY_DN5595_c0_g2;TRINITY_DN803_c0_g2;TRINITY_DN19184_c0_g1;TRINITY_DN24…
GO:0004364	Molecular Function	glutathione transferase activity	5/865 0.578034682080925%	86/23678 0.363206351887828%	0.20595042742386	0.3355372	1.59147734910606	TRINITY_DN25_c0_g2;TRINITY_DN10048_c0_g1;TRINITY_DN8015_c0_g1;TRINITY_DN25797_c0_g1;TRINITY_DN9356_c0_g2	TRINITY_DN25_c0_g2;TRINITY_DN61947_c0_g1;TRINITY_DN62579_c0_g1;TRINITY_DN8414_c0_g1;TRINITY_DN21738_c0_g1;TRINITY_DN11612_c0_g1;TRINITY_DN2231_c2_g2;TRINITY_DN1234_c0_g2;TRINITY_DN3665_c1_g2;TRINITY_DN16753_c0_g1;TRINITY_DN4999_c0_g1;TRINITY_DN54394_c0_g1;TRINITY_DN2231_c2_g3;TRINITY_DN133981_c0_g1;TRINITY_DN3665_c0_g1;TRINITY_DN10048_c0_g1;TRINITY_DN50186_c0_g1;TRINITY_DN8015_c0_g1;TRINITY_DN314…
GO:0008289	Molecular Function	lipid binding	4/865 0.46242774566474%	65/23678 0.274516428752428%	0.213319347147618	0.3436812	1.68451756336149	TRINITY_DN9644_c0_g3;TRINITY_DN9969_c1_g1;TRINITY_DN4530_c0_g1;TRINITY_DN1635_c2_g1	TRINITY_DN12642_c0_g1;TRINITY_DN32778_c0_g1;TRINITY_DN8031_c1_g1;TRINITY_DN188904_c0_g1;TRINITY_DN1635_c0_g2;TRINITY_DN11385_c0_g1;TRINITY_DN2298_c0_g1;TRINITY_DN3661_c0_g1;TRINITY_DN9644_c0_g3;TRINITY_DN8871_c0_g1;TRINITY_DN16633_c0_g1;TRINITY_DN103475_c0_g1;TRINITY_DN8125_c0_g1;TRINITY_DN36_c1_g1;TRINITY_DN13403_c0_g2;TRINITY_DN15628_c1_g2;TRINITY_DN14337_c0_g1;TRINITY_DN920_c5_g1;TRINITY_DN278…
GO:0009737	Biological Process	response to abscisic acid	3/772 0.38860103626943%	48/20979 0.228800228800229%	0.259083712303547	0.3545356	1.69842940414508	TRINITY_DN32964_c0_g1;TRINITY_DN12098_c1_g1;TRINITY_DN918_c0_g1	TRINITY_DN6096_c0_g1;TRINITY_DN297470_c0_g1;TRINITY_DN10982_c0_g1;TRINITY_DN325417_c0_g1;TRINITY_DN1255_c1_g1;TRINITY_DN2766_c0_g1;TRINITY_DN402846_c0_g1;TRINITY_DN32964_c0_g1;TRINITY_DN2242_c0_g1;TRINITY_DN284438_c0_g1;TRINITY_DN16564_c0_g1;TRINITY_DN7832_c1_g1;TRINITY_DN65353_c0_g1;TRINITY_DN312646_c0_g1;TRINITY_DN1255_c7_g1;TRINITY_DN41184_c0_g1;TRINITY_DN2628_c0_g1;TRINITY_DN92752_c0_g1;TRINI…
GO:0016758	Molecular Function	transferase activity, transferring hexosyl groups	3/865 0.346820809248555%	45/23678 0.190049835290143%	0.226172567555094	0.3603849	1.82489402697495	TRINITY_DN2211_c1_g1;TRINITY_DN1282_c1_g2;TRINITY_DN3321_c0_g3	TRINITY_DN14127_c0_g3;TRINITY_DN212697_c0_g1;TRINITY_DN104480_c0_g1;TRINITY_DN28698_c0_g1;TRINITY_DN5798_c0_g1;TRINITY_DN9123_c0_g1;TRINITY_DN32368_c0_g1;TRINITY_DN2121_c0_g1;TRINITY_DN333383_c0_g1;TRINITY_DN213527_c0_g1;TRINITY_DN335087_c0_g1;TRINITY_DN354719_c0_g1;TRINITY_DN11666_c2_g1;TRINITY_DN1327_c0_g2;TRINITY_DN18740_c0_g1;TRINITY_DN42186_c0_g1;TRINITY_DN239422_c0_g1;TRINITY_DN145_c1_g2;TR…
GO:0016788	Molecular Function	hydrolase activity, acting on ester bonds	6/865 0.69364161849711%	113/23678 0.477236253061914%	0.232186330244811	0.3659458	1.45345541971456	TRINITY_DN20904_c0_g1;TRINITY_DN9528_c0_g1;TRINITY_DN6253_c0_g1;TRINITY_DN2469_c8_g1;TRINITY_DN1864_c0_g1;TRINITY_DN3588_c0_g4	TRINITY_DN966_c0_g3;TRINITY_DN14044_c0_g1;TRINITY_DN740_c1_g1;TRINITY_DN7138_c0_g2;TRINITY_DN77227_c0_g1;TRINITY_DN3294_c0_g3;TRINITY_DN54_c0_g1;TRINITY_DN20904_c0_g1;TRINITY_DN288541_c0_g1;TRINITY_DN986_c0_g1;TRINITY_DN43678_c0_g1;TRINITY_DN78196_c0_g1;TRINITY_DN2469_c3_g1;TRINITY_DN26182_c0_g1;TRINITY_DN382755_c0_g1;TRINITY_DN5615_c0_g1;TRINITY_DN6256_c0_g3;TRINITY_DN56119_c0_g1;TRINITY_DN9528_…
GO:0005778	Cellular Component	peroxisomal membrane	2/728 0.274725274725275%	15/18120 0.0827814569536424%	0.119923241630697	0.3672649	3.31868131868132	TRINITY_DN408_c0_g1;TRINITY_DN28443_c0_g1	TRINITY_DN5963_c0_g1;TRINITY_DN7213_c0_g1;TRINITY_DN4558_c0_g2;TRINITY_DN371877_c0_g1;TRINITY_DN9112_c1_g1;TRINITY_DN19975_c0_g1;TRINITY_DN1642_c0_g1;TRINITY_DN317456_c0_g1;TRINITY_DN321314_c0_g1;TRINITY_DN12408_c0_g1;TRINITY_DN408_c0_g1;TRINITY_DN299070_c0_g1;TRINITY_DN902_c1_g1;TRINITY_DN28443_c0_g1;TRINITY_DN322370_c0_g1
GO:0004871	Molecular Function	obsolete signal transducer activity	4/865 0.46242774566474%	68/23678 0.287186417771771%	0.236778750168038	0.3691712	1.61020061203672	TRINITY_DN5925_c0_g1;TRINITY_DN5925_c0_g3;TRINITY_DN9081_c0_g1;TRINITY_DN11122_c0_g2	TRINITY_DN402191_c0_g1;TRINITY_DN131054_c0_g1;TRINITY_DN819_c2_g1;TRINITY_DN13490_c0_g1;TRINITY_DN287053_c0_g1;TRINITY_DN309610_c0_g1;TRINITY_DN19707_c0_g1;TRINITY_DN136336_c0_g1;TRINITY_DN388138_c0_g1;TRINITY_DN49458_c0_g1;TRINITY_DN69952_c0_g1;TRINITY_DN2427_c2_g1;TRINITY_DN758_c0_g1;TRINITY_DN304511_c0_g1;TRINITY_DN24359_c0_g1;TRINITY_DN3277_c1_g1;TRINITY_DN17_c0_g1;TRINITY_DN361429_c0_g1;TRIN…
GO:0000054	Biological Process	ribosomal subunit export from nucleus	2/772 0.259067357512953%	28/20979 0.133466800133467%	0.275577426867307	0.3706041	1.9410621761658	TRINITY_DN1641_c0_g3;TRINITY_DN5872_c0_g1	TRINITY_DN399150_c0_g1;TRINITY_DN367997_c0_g1;TRINITY_DN100853_c0_g2;TRINITY_DN334605_c0_g1;TRINITY_DN13756_c0_g1;TRINITY_DN382132_c0_g1;TRINITY_DN1641_c0_g3;TRINITY_DN333995_c0_g1;TRINITY_DN8323_c0_g1;TRINITY_DN342045_c0_g1;TRINITY_DN325193_c0_g1;TRINITY_DN9394_c0_g1;TRINITY_DN5872_c0_g1;TRINITY_DN289107_c0_g1;TRINITY_DN358969_c0_g1;TRINITY_DN341617_c0_g1;TRINITY_DN394539_c0_g1;TRINITY_DN291362_…
GO:0098655	Biological Process	cation transmembrane transport	2/772 0.259067357512953%	28/20979 0.133466800133467%	0.275577426867307	0.3706041	1.9410621761658	TRINITY_DN9847_c0_g1;TRINITY_DN13797_c0_g1	TRINITY_DN25222_c0_g1;TRINITY_DN399596_c0_g1;TRINITY_DN3759_c0_g1;TRINITY_DN347000_c0_g1;TRINITY_DN9847_c0_g1;TRINITY_DN323858_c0_g1;TRINITY_DN402106_c0_g1;TRINITY_DN402220_c0_g1;TRINITY_DN1820_c0_g1;TRINITY_DN293453_c0_g1;TRINITY_DN285081_c0_g1;TRINITY_DN1161_c4_g1;TRINITY_DN13146_c2_g1;TRINITY_DN2634_c0_g2;TRINITY_DN7925_c0_g1;TRINITY_DN398160_c0_g1;TRINITY_DN18238_c0_g1;TRINITY_DN363905_c0_g1;…
GO:0004743	Molecular Function	pyruvate kinase activity	2/865 0.23121387283237%	26/23678 0.109806571500971%	0.245382583343817	0.3745313	2.10564695420187	TRINITY_DN21845_c0_g1;TRINITY_DN5038_c1_g1	TRINITY_DN322825_c0_g1;TRINITY_DN13276_c0_g1;TRINITY_DN21845_c0_g1;TRINITY_DN52786_c0_g1;TRINITY_DN41944_c0_g1;TRINITY_DN16785_c1_g1;TRINITY_DN298893_c0_g1;TRINITY_DN18897_c0_g1;TRINITY_DN125264_c0_g1;TRINITY_DN33353_c0_g1;TRINITY_DN5369_c0_g1;TRINITY_DN15862_c0_g1;TRINITY_DN319523_c0_g1;TRINITY_DN393200_c0_g1;TRINITY_DN364750_c0_g1;TRINITY_DN9184_c1_g1;TRINITY_DN399508_c0_g1;TRINITY_DN6479_c1_g1…
GO:0030955	Molecular Function	potassium ion binding	2/865 0.23121387283237%	26/23678 0.109806571500971%	0.245382583343817	0.3745313	2.10564695420187	TRINITY_DN21845_c0_g1;TRINITY_DN5038_c1_g1	TRINITY_DN33353_c0_g1;TRINITY_DN18897_c0_g1;TRINITY_DN298893_c0_g1;TRINITY_DN125264_c0_g1;TRINITY_DN16785_c1_g1;TRINITY_DN41944_c0_g1;TRINITY_DN52786_c0_g1;TRINITY_DN322825_c0_g1;TRINITY_DN13276_c0_g1;TRINITY_DN21845_c0_g1;TRINITY_DN393200_c0_g1;TRINITY_DN319523_c0_g1;TRINITY_DN15862_c0_g1;TRINITY_DN5369_c0_g1;TRINITY_DN334706_c0_g1;TRINITY_DN42349_c2_g2;TRINITY_DN288370_c0_g1;TRINITY_DN6479_c1_g…
GO:0006857	Biological Process	oligopeptide transport	2/772 0.259067357512953%	29/20979 0.138233471566805%	0.289364821514524	0.3858198	1.87412899767733	TRINITY_DN5924_c0_g1;TRINITY_DN8779_c0_g1	TRINITY_DN1641_c4_g4;TRINITY_DN524_c0_g3;TRINITY_DN5924_c0_g1;TRINITY_DN46190_c0_g1;TRINITY_DN393538_c0_g1;TRINITY_DN45484_c0_g1;TRINITY_DN1641_c6_g1;TRINITY_DN290877_c0_g1;TRINITY_DN2316_c0_g1;TRINITY_DN50798_c0_g1;TRINITY_DN27685_c0_g1;TRINITY_DN8779_c0_g1;TRINITY_DN7076_c0_g1;TRINITY_DN10342_c0_g1;TRINITY_DN2322_c2_g1;TRINITY_DN10417_c0_g2;TRINITY_DN6971_c1_g1;TRINITY_DN3529_c0_g2;TRINITY_DN50…
GO:0004672	Molecular Function	protein kinase activity	21/865 2.42774566473988%	491/23678 2.07365486949911%	0.259430417212964	0.391848	1.17075686048291	TRINITY_DN13523_c0_g2;TRINITY_DN185_c0_g1;TRINITY_DN20792_c0_g1;TRINITY_DN10430_c0_g1;TRINITY_DN13671_c0_g1;TRINITY_DN27976_c0_g2;TRINITY_DN3016_c0_g3;TRINITY_DN2230_c0_g1;TRINITY_DN11507_c0_g1;TRINITY_DN2860_c0_g3;TRINITY_DN355_c1_g1;TRINITY_DN9232_c0_g1;TRINITY_DN28889_c1_g1;TRINITY_DN952_c0_g1;TRINITY_DN3516_c0_g5;TRINITY_DN15328_c0_g1;TRINITY_DN6961_c0_g1;TRINITY_DN3516_c8_g1;TRINITY_DN266_c5…	TRINITY_DN321050_c0_g1;TRINITY_DN385160_c0_g1;TRINITY_DN340048_c0_g1;TRINITY_DN13523_c0_g2;TRINITY_DN115025_c0_g2;TRINITY_DN393024_c0_g1;TRINITY_DN3516_c1_g1;TRINITY_DN1507_c1_g1;TRINITY_DN3646_c0_g1;TRINITY_DN185_c0_g1;TRINITY_DN387694_c0_g1;TRINITY_DN296128_c0_g1;TRINITY_DN361670_c0_g1;TRINITY_DN293160_c0_g1;TRINITY_DN4461_c0_g1;TRINITY_DN353464_c0_g1;TRINITY_DN557_c3_g1;TRINITY_DN1058_c0_g1;TR…
GO:0071554	Biological Process	cell wall organization or biogenesis	2/772 0.259067357512953%	30/20979 0.143000143000143%	0.303119780763465	0.4007346	1.81165803108808	TRINITY_DN17629_c0_g1;TRINITY_DN17629_c1_g1	TRINITY_DN1018_c0_g2;TRINITY_DN17629_c0_g1;TRINITY_DN81068_c0_g2;TRINITY_DN8468_c1_g2;TRINITY_DN197116_c0_g1;TRINITY_DN5769_c1_g1;TRINITY_DN19086_c0_g1;TRINITY_DN557_c1_g2;TRINITY_DN3128_c0_g2;TRINITY_DN362520_c0_g1;TRINITY_DN8468_c0_g1;TRINITY_DN5653_c0_g1;TRINITY_DN8247_c2_g1;TRINITY_DN2671_c0_g2;TRINITY_DN17586_c0_g2;TRINITY_DN2692_c0_g1;TRINITY_DN17629_c1_g1;TRINITY_DN4857_c0_g2;TRINITY_DN755…
GO:0019829	Molecular Function	ATPase-coupled cation transmembrane transporter activity	2/865 0.23121387283237%	28/23678 0.1182532308472%	0.272774882730142	0.4077563	1.95524360033031	TRINITY_DN13797_c0_g1;TRINITY_DN9847_c0_g1	TRINITY_DN363905_c0_g1;TRINITY_DN283712_c0_g1;TRINITY_DN285919_c0_g1;TRINITY_DN331016_c0_g1;TRINITY_DN174109_c0_g3;TRINITY_DN320219_c0_g1;TRINITY_DN356982_c0_g1;TRINITY_DN13797_c0_g1;TRINITY_DN344621_c0_g1;TRINITY_DN392500_c0_g1;TRINITY_DN337237_c0_g1;TRINITY_DN384852_c0_g1;TRINITY_DN25222_c0_g1;TRINITY_DN367113_c0_g1;TRINITY_DN361647_c0_g1;TRINITY_DN347000_c0_g1;TRINITY_DN2188_c1_g4;TRINITY_DN98…
GO:0016413	Molecular Function	O-acetyltransferase activity	2/865 0.23121387283237%	29/23678 0.122476560520314%	0.286463901227103	0.4238496	1.88782140721547	TRINITY_DN17629_c1_g1;TRINITY_DN17629_c0_g1	TRINITY_DN97_c1_g1;TRINITY_DN4181_c0_g1;TRINITY_DN9555_c0_g1;TRINITY_DN363_c0_g2;TRINITY_DN10730_c0_g2;TRINITY_DN20195_c0_g1;TRINITY_DN17617_c0_g1;TRINITY_DN17629_c1_g1;TRINITY_DN4857_c0_g2;TRINITY_DN12563_c0_g1;TRINITY_DN4229_c3_g1;TRINITY_DN10730_c0_g1;TRINITY_DN24759_c0_g1;TRINITY_DN8247_c2_g1;TRINITY_DN5653_c0_g1;TRINITY_DN2671_c0_g2;TRINITY_DN17586_c0_g2;TRINITY_DN2692_c0_g1;TRINITY_DN19086_…
GO:0005887	Cellular Component	integral component of plasma membrane	11/728 1.51098901098901%	195/18120 1.07615894039735%	0.162630948984673	0.4687598	1.40405748098056	TRINITY_DN613_c1_g1;TRINITY_DN6527_c0_g1;TRINITY_DN282_c0_g1;TRINITY_DN459_c0_g1;TRINITY_DN12062_c0_g2;TRINITY_DN9847_c0_g1;TRINITY_DN29435_c0_g1;TRINITY_DN13797_c0_g1;TRINITY_DN8220_c0_g1;TRINITY_DN3342_c1_g2;TRINITY_DN41327_c0_g1	TRINITY_DN613_c1_g1;TRINITY_DN2785_c0_g2;TRINITY_DN4801_c0_g2;TRINITY_DN6650_c0_g1;TRINITY_DN361202_c0_g1;TRINITY_DN11970_c0_g1;TRINITY_DN19887_c0_g1;TRINITY_DN400_c0_g1;TRINITY_DN354935_c0_g1;TRINITY_DN26070_c0_g1;TRINITY_DN2785_c0_g1;TRINITY_DN42975_c0_g1;TRINITY_DN255490_c0_g2;TRINITY_DN579_c2_g4;TRINITY_DN18107_c0_g1;TRINITY_DN166_c2_g1;TRINITY_DN383251_c0_g1;TRINITY_DN14780_c0_g1;TRINITY_DN1…
GO:0004185	Molecular Function	serine-type carboxypeptidase activity	3/865 0.346820809248555%	56/23678 0.2365064616944%	0.335917977171012	0.4892378	1.46643270024773	TRINITY_DN5466_c2_g2;TRINITY_DN11425_c0_g1;TRINITY_DN5466_c2_g1	TRINITY_DN5023_c0_g2;TRINITY_DN2242_c1_g1;TRINITY_DN17891_c1_g1;TRINITY_DN5023_c0_g3;TRINITY_DN373080_c0_g1;TRINITY_DN7579_c0_g2;TRINITY_DN5466_c2_g2;TRINITY_DN4859_c0_g1;TRINITY_DN340887_c0_g1;TRINITY_DN5859_c0_g1;TRINITY_DN1541_c0_g1;TRINITY_DN15259_c0_g2;TRINITY_DN73932_c0_g2;TRINITY_DN351985_c0_g1;TRINITY_DN27532_c0_g1;TRINITY_DN32685_c0_g1;TRINITY_DN18841_c0_g1;TRINITY_DN2515_c0_g1;TRINITY_D…
GO:0000287	Molecular Function	magnesium ion binding	9/865 1.04046242774566%	206/23678 0.870005912661542%	0.339988294071984	0.4892378	1.19592569728941	TRINITY_DN20942_c0_g1;TRINITY_DN983_c1_g1;TRINITY_DN21845_c0_g1;TRINITY_DN20321_c0_g1;TRINITY_DN5038_c1_g1;TRINITY_DN22290_c0_g1;TRINITY_DN983_c11_g1;TRINITY_DN18305_c2_g1;TRINITY_DN52730_c0_g1	TRINITY_DN282448_c0_g1;TRINITY_DN11919_c0_g1;TRINITY_DN9426_c0_g1;TRINITY_DN375836_c0_g1;TRINITY_DN4463_c0_g1;TRINITY_DN88201_c0_g1;TRINITY_DN19226_c0_g1;TRINITY_DN18149_c0_g1;TRINITY_DN16785_c1_g1;TRINITY_DN298893_c0_g1;TRINITY_DN361064_c0_g1;TRINITY_DN64680_c0_g1;TRINITY_DN153463_c0_g2;TRINITY_DN5818_c0_g2;TRINITY_DN20942_c0_g1;TRINITY_DN9328_c0_g1;TRINITY_DN115298_c0_g1;TRINITY_DN14278_c0_g1;T…
GO:0019904	Molecular Function	protein domain specific binding	2/865 0.23121387283237%	33/23678 0.139369879212771%	0.340779400825016	0.4892378	1.65899456997723	TRINITY_DN34939_c0_g1;TRINITY_DN38664_c0_g1	TRINITY_DN3699_c0_g1;TRINITY_DN176208_c0_g1;TRINITY_DN241_c0_g2;TRINITY_DN79_c1_g1;TRINITY_DN43951_c0_g1;TRINITY_DN372071_c0_g1;TRINITY_DN44209_c0_g1;TRINITY_DN363127_c0_g1;TRINITY_DN2425_c0_g2;TRINITY_DN351556_c0_g1;TRINITY_DN357958_c0_g1;TRINITY_DN376423_c0_g1;TRINITY_DN334851_c0_g1;TRINITY_DN289093_c0_g1;TRINITY_DN39217_c0_g1;TRINITY_DN79_c0_g1;TRINITY_DN329864_c0_g1;TRINITY_DN34939_c0_g1;TRIN…
GO:0005773	Cellular Component	vacuole	8/728 1.0989010989011%	139/18120 0.767108167770419%	0.196643315389604	0.5353068	1.43252431022215	TRINITY_DN5466_c2_g1;TRINITY_DN4667_c0_g1;TRINITY_DN29435_c0_g1;TRINITY_DN12062_c0_g2;TRINITY_DN5466_c2_g2;TRINITY_DN932_c0_g1;TRINITY_DN20961_c0_g1;TRINITY_DN41327_c0_g1	TRINITY_DN14583_c0_g1;TRINITY_DN8104_c0_g1;TRINITY_DN355832_c0_g1;TRINITY_DN7199_c0_g1;TRINITY_DN287855_c0_g1;TRINITY_DN121175_c0_g1;TRINITY_DN289848_c0_g1;TRINITY_DN304135_c0_g1;TRINITY_DN1956_c0_g2;TRINITY_DN5466_c2_g1;TRINITY_DN314377_c0_g1;TRINITY_DN349904_c0_g1;TRINITY_DN402242_c0_g1;TRINITY_DN173278_c0_g1;TRINITY_DN4896_c0_g1;TRINITY_DN107177_c0_g1;TRINITY_DN4667_c0_g1;TRINITY_DN11236_c0_g1…
GO:0009416	Biological Process	response to light stimulus	2/772 0.259067357512953%	38/20979 0.181133514466848%	0.410283211144274	0.5378503	1.4302563403327	TRINITY_DN25931_c0_g1;TRINITY_DN3374_c2_g1	TRINITY_DN3961_c4_g1;TRINITY_DN4745_c0_g2;TRINITY_DN344985_c0_g1;TRINITY_DN204_c0_g2;TRINITY_DN5754_c1_g1;TRINITY_DN11219_c1_g2;TRINITY_DN1562_c0_g1;TRINITY_DN3710_c6_g1;TRINITY_DN12338_c0_g1;TRINITY_DN59405_c0_g1;TRINITY_DN55466_c0_g1;TRINITY_DN12338_c0_g2;TRINITY_DN25931_c0_g1;TRINITY_DN9102_c1_g1;TRINITY_DN3374_c2_g1;TRINITY_DN2600_c0_g1;TRINITY_DN7043_c0_g1;TRINITY_DN982_c0_g1;TRINITY_DN36757…
GO:0005623	Cellular Component	cell	5/728 0.686813186813187%	79/18120 0.43598233995585%	0.211370286357587	0.5451128	1.57532341076645	TRINITY_DN13584_c0_g1;TRINITY_DN6721_c0_g2;TRINITY_DN1924_c0_g2;TRINITY_DN8736_c0_g1;TRINITY_DN618_c0_g1	TRINITY_DN1412_c1_g1;TRINITY_DN13584_c0_g1;TRINITY_DN34160_c0_g1;TRINITY_DN39537_c0_g1;TRINITY_DN403668_c0_g1;TRINITY_DN108228_c0_g1;TRINITY_DN6721_c0_g2;TRINITY_DN1924_c0_g2;TRINITY_DN1134_c0_g1;TRINITY_DN348_c0_g2;TRINITY_DN384587_c0_g1;TRINITY_DN217223_c0_g1;TRINITY_DN293384_c0_g1;TRINITY_DN112756_c1_g2;TRINITY_DN342130_c0_g1;TRINITY_DN142370_c0_g1;TRINITY_DN359973_c0_g1;TRINITY_DN326684_c0_g1…
GO:0000209	Biological Process	protein polyubiquitination	3/772 0.38860103626943%	64/20979 0.305066971733638%	0.420393176972901	0.5465111	1.27382205310881	TRINITY_DN117507_c0_g1;TRINITY_DN106226_c0_g1;TRINITY_DN1705_c0_g1	TRINITY_DN168_c3_g1;TRINITY_DN2741_c1_g2;TRINITY_DN1533_c0_g2;TRINITY_DN315421_c0_g1;TRINITY_DN4022_c0_g1;TRINITY_DN30999_c0_g1;TRINITY_DN1513_c8_g1;TRINITY_DN25871_c0_g1;TRINITY_DN1944_c0_g4;TRINITY_DN9391_c0_g1;TRINITY_DN7562_c0_g1;TRINITY_DN15198_c0_g2;TRINITY_DN3435_c1_g1;TRINITY_DN14119_c0_g1;TRINITY_DN944_c1_g1;TRINITY_DN302356_c0_g1;TRINITY_DN7093_c0_g1;TRINITY_DN23270_c0_g1;TRINITY_DN5524…
GO:0015297	Molecular Function	antiporter activity	3/865 0.346820809248555%	62/23678 0.261846439733086%	0.396030525330703	0.5629846	1.32451985828827	TRINITY_DN4940_c0_g2;TRINITY_DN9292_c0_g1;TRINITY_DN25755_c0_g1	TRINITY_DN5651_c0_g1;TRINITY_DN6961_c1_g2;TRINITY_DN5465_c0_g1;TRINITY_DN147325_c0_g1;TRINITY_DN131766_c0_g1;TRINITY_DN8660_c0_g1;TRINITY_DN3074_c0_g1;TRINITY_DN100148_c0_g1;TRINITY_DN11294_c3_g2;TRINITY_DN10813_c0_g1;TRINITY_DN28315_c1_g1;TRINITY_DN80662_c0_g1;TRINITY_DN4406_c4_g2;TRINITY_DN290246_c0_g1;TRINITY_DN16693_c0_g1;TRINITY_DN10105_c0_g1;TRINITY_DN49398_c0_g1;TRINITY_DN70949_c0_g1;TRINI…
GO:0009407	Biological Process	toxin catabolic process	2/772 0.259067357512953%	41/20979 0.195433528766862%	0.44843366872732	0.5751278	1.32560343738152	TRINITY_DN25_c0_g2;TRINITY_DN25797_c0_g1	TRINITY_DN1234_c0_g1;TRINITY_DN2231_c1_g1;TRINITY_DN1234_c1_g2;TRINITY_DN940_c4_g1;TRINITY_DN1872_c0_g1;TRINITY_DN264_c0_g2;TRINITY_DN98612_c0_g1;TRINITY_DN940_c1_g1;TRINITY_DN502_c1_g1;TRINITY_DN3199_c0_g1;TRINITY_DN940_c1_g3;TRINITY_DN2231_c0_g3;TRINITY_DN3537_c1_g2;TRINITY_DN7940_c0_g1;TRINITY_DN3537_c1_g1;TRINITY_DN13356_c0_g1;TRINITY_DN3665_c0_g1;TRINITY_DN4999_c0_g1;TRINITY_DN108984_c0_g1;T…
GO:0046777	Biological Process	protein autophosphorylation	3/772 0.38860103626943%	68/20979 0.324133657466991%	0.459386895863989	0.5751278	1.19889134410241	TRINITY_DN6743_c1_g2;TRINITY_DN2765_c0_g3;TRINITY_DN2691_c0_g2	TRINITY_DN9197_c1_g1;TRINITY_DN1657_c1_g1;TRINITY_DN90_c0_g2;TRINITY_DN95189_c4_g1;TRINITY_DN10179_c0_g1;TRINITY_DN72646_c0_g1;TRINITY_DN3901_c0_g1;TRINITY_DN1657_c1_g3;TRINITY_DN5174_c0_g2;TRINITY_DN799_c1_g3;TRINITY_DN315174_c0_g1;TRINITY_DN6743_c1_g2;TRINITY_DN1409_c0_g1;TRINITY_DN2765_c0_g3;TRINITY_DN6971_c0_g1;TRINITY_DN1055_c0_g1;TRINITY_DN10179_c0_g2;TRINITY_DN367523_c0_g1;TRINITY_DN11570_…
GO:0006631	Biological Process	fatty acid metabolic process	2/772 0.259067357512953%	42/20979 0.2002002002002%	0.460839591118785	0.5751278	1.2940414507772	TRINITY_DN20961_c0_g1;TRINITY_DN5870_c2_g1	TRINITY_DN306974_c0_g1;TRINITY_DN8036_c0_g1;TRINITY_DN333593_c0_g1;TRINITY_DN371463_c0_g1;TRINITY_DN353485_c0_g1;TRINITY_DN364129_c0_g1;TRINITY_DN153739_c0_g3;TRINITY_DN393297_c0_g1;TRINITY_DN954_c2_g1;TRINITY_DN220807_c0_g1;TRINITY_DN392918_c0_g1;TRINITY_DN2688_c0_g2;TRINITY_DN323780_c0_g1;TRINITY_DN220749_c0_g1;TRINITY_DN232913_c0_g1;TRINITY_DN337951_c0_g1;TRINITY_DN361769_c0_g1;TRINITY_DN5870_…
GO:0006366	Biological Process	transcription by RNA polymerase II	2/772 0.259067357512953%	42/20979 0.2002002002002%	0.460839591118785	0.5751278	1.2940414507772	TRINITY_DN2264_c0_g1;TRINITY_DN264_c0_g1	TRINITY_DN9121_c0_g1;TRINITY_DN393092_c0_g1;TRINITY_DN353642_c0_g1;TRINITY_DN9_c0_g1;TRINITY_DN385195_c0_g1;TRINITY_DN396950_c0_g1;TRINITY_DN311512_c0_g1;TRINITY_DN7985_c0_g1;TRINITY_DN318229_c0_g1;TRINITY_DN327574_c0_g1;TRINITY_DN9881_c0_g1;TRINITY_DN387278_c0_g1;TRINITY_DN5720_c0_g1;TRINITY_DN737_c0_g1;TRINITY_DN2424_c0_g1;TRINITY_DN2264_c0_g1;TRINITY_DN297111_c0_g1;TRINITY_DN330859_c0_g1;TRINI…
GO:0006094	Biological Process	gluconeogenesis	2/772 0.259067357512953%	42/20979 0.2002002002002%	0.460839591118785	0.5751278	1.2940414507772	TRINITY_DN997_c0_g1;TRINITY_DN4149_c0_g1	TRINITY_DN236718_c1_g1;TRINITY_DN294889_c0_g1;TRINITY_DN321054_c0_g1;TRINITY_DN305732_c0_g1;TRINITY_DN293126_c0_g1;TRINITY_DN350322_c0_g1;TRINITY_DN286924_c0_g1;TRINITY_DN366171_c0_g1;TRINITY_DN326944_c0_g1;TRINITY_DN325882_c0_g1;TRINITY_DN2591_c0_g2;TRINITY_DN15739_c0_g1;TRINITY_DN120650_c0_g1;TRINITY_DN3673_c0_g1;TRINITY_DN403661_c0_g1;TRINITY_DN343017_c0_g1;TRINITY_DN297470_c0_g1;TRINITY_DN400…
GO:0006096	Biological Process	glycolytic process	6/772 0.77720207253886%	149/20979 0.710234043567377%	0.469994282477652	0.5818977	1.09429008589213	TRINITY_DN4149_c0_g1;TRINITY_DN21845_c0_g1;TRINITY_DN3262_c0_g1;TRINITY_DN8736_c0_g1;TRINITY_DN60899_c0_g1;TRINITY_DN5038_c1_g1	TRINITY_DN333442_c0_g1;TRINITY_DN206438_c0_g1;TRINITY_DN288612_c0_g1;TRINITY_DN298858_c0_g1;TRINITY_DN199769_c0_g1;TRINITY_DN360129_c0_g1;TRINITY_DN13276_c0_g1;TRINITY_DN43987_c0_g1;TRINITY_DN360178_c0_g1;TRINITY_DN22198_c0_g1;TRINITY_DN380564_c0_g1;TRINITY_DN319527_c0_g1;TRINITY_DN301896_c0_g1;TRINITY_DN327655_c0_g1;TRINITY_DN4149_c0_g1;TRINITY_DN13660_c2_g2;TRINITY_DN15862_c0_g1;TRINITY_DN88883…
GO:0005516	Molecular Function	calmodulin binding	4/865 0.46242774566474%	92/23678 0.388546329926514%	0.434687787781163	0.6119391	1.19014827846193	TRINITY_DN12708_c0_g1;TRINITY_DN2691_c0_g2;TRINITY_DN3342_c1_g2;TRINITY_DN6743_c1_g2	TRINITY_DN7382_c0_g1;TRINITY_DN337761_c0_g1;TRINITY_DN5632_c0_g1;TRINITY_DN12708_c0_g1;TRINITY_DN2415_c1_g1;TRINITY_DN16806_c1_g1;TRINITY_DN39668_c0_g2;TRINITY_DN3901_c0_g2;TRINITY_DN2782_c0_g1;TRINITY_DN3275_c0_g1;TRINITY_DN2173_c1_g2;TRINITY_DN6245_c0_g1;TRINITY_DN1681_c13_g1;TRINITY_DN1657_c2_g2;TRINITY_DN2076_c0_g1;TRINITY_DN355_c2_g1;TRINITY_DN292286_c0_g1;TRINITY_DN281540_c0_g1;TRINITY_DN31…
GO:0071805	Biological Process	potassium ion transmembrane transport	2/772 0.259067357512953%	47/20979 0.224033557366891%	0.5203119296556	0.6391233	1.15637746665197	TRINITY_DN8220_c0_g1;TRINITY_DN282_c0_g1	TRINITY_DN12147_c0_g2;TRINITY_DN3603_c0_g1;TRINITY_DN80210_c0_g1;TRINITY_DN16628_c0_g1;TRINITY_DN6529_c0_g1;TRINITY_DN6650_c0_g1;TRINITY_DN402770_c0_g1;TRINITY_DN16167_c0_g2;TRINITY_DN143758_c0_g1;TRINITY_DN3423_c0_g1;TRINITY_DN14279_c0_g1;TRINITY_DN2915_c0_g1;TRINITY_DN259_c0_g2;TRINITY_DN8220_c0_g1;TRINITY_DN286166_c0_g1;TRINITY_DN4291_c0_g1;TRINITY_DN2020_c4_g1;TRINITY_DN3072_c0_g1;TRINITY_DN7…
GO:0022857	Molecular Function	transmembrane transporter activity	2/865 0.23121387283237%	43/23678 0.181603175943914%	0.469235665989693	0.6542228	1.27318187928485	TRINITY_DN8622_c1_g2;TRINITY_DN9943_c0_g1	TRINITY_DN178531_c0_g1;TRINITY_DN310244_c0_g1;TRINITY_DN306463_c0_g1;TRINITY_DN3425_c1_g1;TRINITY_DN12518_c0_g1;TRINITY_DN352190_c0_g1;TRINITY_DN1338_c1_g2;TRINITY_DN321842_c0_g1;TRINITY_DN344848_c0_g1;TRINITY_DN362414_c0_g1;TRINITY_DN166168_c0_g2;TRINITY_DN299645_c0_g1;TRINITY_DN113098_c1_g1;TRINITY_DN299258_c0_g1;TRINITY_DN151515_c0_g1;TRINITY_DN75165_c0_g1;TRINITY_DN115221_c0_g1;TRINITY_DN2281…
GO:0009055	Molecular Function	electron transfer activity	7/865 0.809248554913295%	178/23678 0.751752681814342%	0.475646356063744	0.656845	1.07648243164253	TRINITY_DN13584_c0_g1;TRINITY_DN50193_c0_g2;TRINITY_DN7771_c1_g2;TRINITY_DN618_c0_g1;TRINITY_DN1924_c0_g2;TRINITY_DN7789_c0_g1;TRINITY_DN5648_c0_g1	TRINITY_DN4156_c1_g1;TRINITY_DN6356_c0_g1;TRINITY_DN300253_c0_g1;TRINITY_DN9321_c0_g2;TRINITY_DN12323_c1_g2;TRINITY_DN3446_c0_g1;TRINITY_DN370538_c0_g1;TRINITY_DN2952_c5_g1;TRINITY_DN31303_c0_g1;TRINITY_DN2952_c2_g1;TRINITY_DN348_c0_g3;TRINITY_DN301464_c0_g1;TRINITY_DN337837_c0_g1;TRINITY_DN26130_c0_g1;TRINITY_DN13584_c0_g1;TRINITY_DN123738_c0_g1;TRINITY_DN17437_c0_g1;TRINITY_DN317473_c0_g1;TRINI…
GO:0006108	Biological Process	malate metabolic process	2/772 0.259067357512953%	49/20979 0.233566900233567%	0.542842367546985	0.6615891	1.10917838638046	TRINITY_DN2899_c2_g1;TRINITY_DN774_c0_g1	TRINITY_DN52916_c0_g1;TRINITY_DN316859_c0_g1;TRINITY_DN2698_c0_g2;TRINITY_DN312466_c0_g1;TRINITY_DN202216_c0_g1;TRINITY_DN348303_c0_g1;TRINITY_DN312752_c0_g1;TRINITY_DN3024_c4_g1;TRINITY_DN283064_c0_g1;TRINITY_DN346468_c0_g1;TRINITY_DN370404_c0_g1;TRINITY_DN2899_c2_g1;TRINITY_DN794_c1_g1;TRINITY_DN35481_c0_g1;TRINITY_DN5618_c2_g1;TRINITY_DN45461_c0_g1;TRINITY_DN5830_c0_g1;TRINITY_DN100591_c0_g3;T…
GO:0032259	Biological Process	methylation	9/772 1.16580310880829%	245/20979 1.16783450116783%	0.549693588626079	0.6645939	0.998260547742413	TRINITY_DN8080_c0_g1;TRINITY_DN1798_c1_g3;TRINITY_DN4696_c0_g1;TRINITY_DN6729_c0_g1;TRINITY_DN14093_c0_g1;TRINITY_DN17471_c0_g1;TRINITY_DN34939_c0_g1;TRINITY_DN14781_c0_g1;TRINITY_DN7038_c0_g2	TRINITY_DN6225_c0_g1;TRINITY_DN10804_c1_g1;TRINITY_DN375407_c0_g1;TRINITY_DN170911_c0_g1;TRINITY_DN362811_c0_g1;TRINITY_DN311625_c0_g1;TRINITY_DN11715_c0_g1;TRINITY_DN7038_c0_g1;TRINITY_DN294466_c0_g1;TRINITY_DN330018_c0_g1;TRINITY_DN85719_c0_g1;TRINITY_DN306901_c0_g1;TRINITY_DN7532_c0_g1;TRINITY_DN328664_c0_g1;TRINITY_DN331220_c0_g1;TRINITY_DN362034_c0_g1;TRINITY_DN25531_c0_g1;TRINITY_DN316554_c…
GO:0006486	Biological Process	protein glycosylation	2/772 0.259067357512953%	50/20979 0.238333571666905%	0.553828222588365	0.6645939	1.08699481865285	TRINITY_DN146_c1_g2;TRINITY_DN9166_c0_g2	TRINITY_DN146_c1_g2;TRINITY_DN309395_c0_g1;TRINITY_DN142798_c0_g1;TRINITY_DN11618_c0_g1;TRINITY_DN392167_c0_g1;TRINITY_DN5595_c0_g2;TRINITY_DN3149_c1_g1;TRINITY_DN19184_c0_g1;TRINITY_DN24990_c0_g1;TRINITY_DN33828_c0_g2;TRINITY_DN374860_c0_g1;TRINITY_DN13068_c0_g1;TRINITY_DN373867_c0_g1;TRINITY_DN250411_c0_g1;TRINITY_DN4740_c2_g1;TRINITY_DN361454_c0_g1;TRINITY_DN400813_c0_g1;TRINITY_DN8278_c0_g2;T…
GO:0015035	Molecular Function	protein disulfide oxidoreductase activity	3/865 0.346820809248555%	72/23678 0.304079736464228%	0.492300267383643	0.6734296	1.14055876685934	TRINITY_DN618_c0_g1;TRINITY_DN1924_c0_g2;TRINITY_DN13584_c0_g1	TRINITY_DN10382_c0_g1;TRINITY_DN2459_c1_g1;TRINITY_DN355834_c0_g1;TRINITY_DN400867_c0_g1;TRINITY_DN387127_c0_g1;TRINITY_DN2510_c0_g1;TRINITY_DN363796_c0_g1;TRINITY_DN14237_c0_g2;TRINITY_DN17523_c0_g1;TRINITY_DN326409_c0_g1;TRINITY_DN9429_c0_g1;TRINITY_DN49849_c0_g1;TRINITY_DN6840_c0_g1;TRINITY_DN10915_c0_g1;TRINITY_DN1218_c0_g1;TRINITY_DN383923_c0_g1;TRINITY_DN14237_c0_g1;TRINITY_DN316089_c0_g1;T…
GO:0009931	Molecular Function	calcium-dependent protein serine/threonine kinase activity	2/865 0.23121387283237%	49/23678 0.2069431539826%	0.53883154641147	0.7248203	1.1172820573316	TRINITY_DN2691_c0_g2;TRINITY_DN6743_c1_g2	TRINITY_DN10179_c0_g2;TRINITY_DN2691_c0_g2;TRINITY_DN397_c5_g1;TRINITY_DN6743_c1_g2;TRINITY_DN799_c1_g3;TRINITY_DN1055_c0_g1;TRINITY_DN6971_c0_g1;TRINITY_DN6300_c0_g2;TRINITY_DN3901_c0_g1;TRINITY_DN1657_c1_g2;TRINITY_DN90_c0_g1;TRINITY_DN27288_c0_g2;TRINITY_DN20614_c1_g1;TRINITY_DN5174_c0_g2;TRINITY_DN1841_c0_g1;TRINITY_DN1657_c1_g3;TRINITY_DN2691_c0_g1;TRINITY_DN89636_c0_g1;TRINITY_DN1657_c1_g1;…
GO:0004842	Molecular Function	ubiquitin-protein transferase activity	6/865 0.69364161849711%	162/23678 0.684179407044514%	0.544373445545778	0.7248203	1.01383001498608	TRINITY_DN6932_c0_g1;TRINITY_DN9716_c0_g1;TRINITY_DN2151_c0_g2;TRINITY_DN75132_c0_g1;TRINITY_DN9716_c0_g3;TRINITY_DN30600_c0_g1	TRINITY_DN27804_c0_g2;TRINITY_DN1649_c0_g1;TRINITY_DN6932_c0_g1;TRINITY_DN16767_c0_g1;TRINITY_DN7289_c0_g1;TRINITY_DN29737_c0_g1;TRINITY_DN16525_c1_g2;TRINITY_DN3441_c0_g1;TRINITY_DN392342_c0_g1;TRINITY_DN3468_c0_g1;TRINITY_DN16525_c1_g1;TRINITY_DN4225_c0_g1;TRINITY_DN26459_c0_g1;TRINITY_DN16855_c0_g1;TRINITY_DN30895_c0_g2;TRINITY_DN9264_c0_g1;TRINITY_DN7160_c0_g1;TRINITY_DN293020_c0_g1;TRINITY_D…
GO:0050662	Molecular Function	coenzyme binding	4/865 0.46242774566474%	106/23678 0.447672945350114%	0.544864910953719	0.7248203	1.03295888319337	TRINITY_DN3118_c0_g3;TRINITY_DN976_c0_g2;TRINITY_DN7096_c0_g1;TRINITY_DN4815_c0_g2	TRINITY_DN8033_c0_g1;TRINITY_DN8523_c0_g1;TRINITY_DN22690_c0_g2;TRINITY_DN1827_c0_g1;TRINITY_DN5914_c0_g1;TRINITY_DN322680_c0_g1;TRINITY_DN3118_c0_g1;TRINITY_DN5198_c0_g1;TRINITY_DN282506_c0_g1;TRINITY_DN323568_c0_g1;TRINITY_DN338433_c0_g1;TRINITY_DN299652_c0_g1;TRINITY_DN10999_c0_g1;TRINITY_DN4379_c1_g2;TRINITY_DN13665_c0_g1;TRINITY_DN342069_c0_g1;TRINITY_DN372109_c0_g1;TRINITY_DN312705_c0_g1;TR…
GO:0009705	Cellular Component	plant-type vacuole membrane	2/728 0.274725274725275%	27/18120 0.149006622516556%	0.295998489530867	0.7251963	1.84371184371184	TRINITY_DN146966_c0_g1;TRINITY_DN9943_c0_g1	TRINITY_DN685_c1_g1;TRINITY_DN1799_c0_g1;TRINITY_DN314347_c0_g1;TRINITY_DN685_c1_g2;TRINITY_DN4471_c0_g1;TRINITY_DN388796_c0_g1;TRINITY_DN9882_c0_g1;TRINITY_DN15442_c0_g1;TRINITY_DN326328_c0_g1;TRINITY_DN11570_c2_g1;TRINITY_DN226473_c0_g1;TRINITY_DN146966_c0_g1;TRINITY_DN4291_c0_g1;TRINITY_DN4654_c0_g1;TRINITY_DN9277_c0_g1;TRINITY_DN350563_c0_g1;TRINITY_DN9943_c0_g1;TRINITY_DN19633_c0_g1;TRINITY_…
GO:0004683	Molecular Function	calmodulin-dependent protein kinase activity	2/865 0.23121387283237%	51/23678 0.215389813328828%	0.560587531978373	0.7389563	1.07346707469115	TRINITY_DN6743_c1_g2;TRINITY_DN2691_c0_g2	TRINITY_DN26598_c0_g1;TRINITY_DN90_c0_g2;TRINITY_DN10179_c0_g1;TRINITY_DN2173_c1_g1;TRINITY_DN39668_c0_g1;TRINITY_DN799_c2_g1;TRINITY_DN9197_c1_g1;TRINITY_DN1657_c1_g1;TRINITY_DN89636_c0_g1;TRINITY_DN2691_c0_g1;TRINITY_DN1657_c1_g3;TRINITY_DN5174_c0_g2;TRINITY_DN1841_c0_g1;TRINITY_DN1657_c1_g2;TRINITY_DN90_c0_g1;TRINITY_DN27288_c0_g2;TRINITY_DN20614_c1_g1;TRINITY_DN3901_c0_g1;TRINITY_DN6300_c0_g2…
GO:0030247	Molecular Function	polysaccharide binding	3/865 0.346820809248555%	82/23678 0.346313033195371%	0.580366546778099	0.7529635	1.00146623431552	TRINITY_DN5696_c0_g2;TRINITY_DN1002_c0_g1;TRINITY_DN4554_c0_g2	TRINITY_DN1002_c4_g1;TRINITY_DN7025_c1_g1;TRINITY_DN18941_c0_g1;TRINITY_DN7484_c1_g1;TRINITY_DN54245_c0_g3;TRINITY_DN3806_c0_g2;TRINITY_DN9573_c0_g1;TRINITY_DN9290_c0_g1;TRINITY_DN2888_c1_g1;TRINITY_DN6077_c3_g1;TRINITY_DN73549_c1_g1;TRINITY_DN389885_c0_g1;TRINITY_DN13551_c0_g1;TRINITY_DN394139_c0_g1;TRINITY_DN5755_c0_g1;TRINITY_DN8143_c0_g1;TRINITY_DN1180_c0_g1;TRINITY_DN1002_c0_g4;TRINITY_DN704…
GO:0016791	Molecular Function	phosphatase activity	2/865 0.23121387283237%	53/23678 0.223836472675057%	0.581599365888578	0.7529635	1.03295888319337	TRINITY_DN7237_c0_g1;TRINITY_DN30042_c0_g1	TRINITY_DN335795_c0_g1;TRINITY_DN367185_c0_g1;TRINITY_DN396218_c0_g1;TRINITY_DN374042_c0_g1;TRINITY_DN43901_c0_g1;TRINITY_DN394880_c0_g1;TRINITY_DN30088_c0_g1;TRINITY_DN397195_c0_g1;TRINITY_DN320383_c0_g1;TRINITY_DN7413_c0_g1;TRINITY_DN384921_c0_g1;TRINITY_DN289004_c0_g1;TRINITY_DN337815_c0_g1;TRINITY_DN7237_c0_g1;TRINITY_DN1131_c4_g1;TRINITY_DN30042_c0_g1;TRINITY_DN37294_c0_g1;TRINITY_DN2047_c0_…
GO:0055085	Biological Process	transmembrane transport	15/772 1.94300518134715%	437/20979 2.08303541636875%	0.645594299058257	0.7687993	0.93277587413002	TRINITY_DN2459_c0_g1;TRINITY_DN483_c0_g1;TRINITY_DN9943_c0_g1;TRINITY_DN93602_c0_g1;TRINITY_DN20672_c0_g1;TRINITY_DN5730_c1_g1;TRINITY_DN7015_c0_g1;TRINITY_DN8622_c1_g2;TRINITY_DN4337_c1_g2;TRINITY_DN77331_c0_g1;TRINITY_DN12598_c0_g1;TRINITY_DN1885_c0_g2;TRINITY_DN2524_c0_g1;TRINITY_DN9326_c0_g1;TRINITY_DN3583_c0_g1	TRINITY_DN1927_c0_g1;TRINITY_DN11558_c0_g1;TRINITY_DN374513_c0_g1;TRINITY_DN2713_c0_g1;TRINITY_DN372150_c0_g1;TRINITY_DN253839_c0_g1;TRINITY_DN6257_c0_g1;TRINITY_DN2392_c0_g1;TRINITY_DN7283_c0_g1;TRINITY_DN2475_c0_g1;TRINITY_DN889_c0_g1;TRINITY_DN19898_c0_g2;TRINITY_DN349166_c0_g1;TRINITY_DN341163_c0_g1;TRINITY_DN5816_c0_g1;TRINITY_DN289421_c0_g1;TRINITY_DN393185_c0_g1;TRINITY_DN3321_c0_g2;TRINIT…
GO:0043531	Molecular Function	ADP binding	7/865 0.809248554913295%	203/23678 0.857335923642199%	0.614771111024292	0.7839056	0.943910703607734	TRINITY_DN568_c2_g1;TRINITY_DN4687_c0_g2;TRINITY_DN8913_c0_g2;TRINITY_DN5878_c1_g1;TRINITY_DN5082_c0_g1;TRINITY_DN2090_c4_g1;TRINITY_DN3436_c0_g3	TRINITY_DN2175_c1_g1;TRINITY_DN508_c0_g2;TRINITY_DN211367_c0_g1;TRINITY_DN283045_c0_g1;TRINITY_DN191874_c0_g1;TRINITY_DN7951_c0_g3;TRINITY_DN12298_c1_g1;TRINITY_DN5223_c2_g1;TRINITY_DN91094_c0_g2;TRINITY_DN177369_c0_g1;TRINITY_DN70907_c0_g1;TRINITY_DN56713_c0_g1;TRINITY_DN311_c1_g2;TRINITY_DN115781_c0_g3;TRINITY_DN23785_c2_g1;TRINITY_DN19891_c0_g1;TRINITY_DN5187_c0_g1;TRINITY_DN33940_c0_g5;TRINIT…
GO:0004252	Molecular Function	serine-type endopeptidase activity	4/865 0.46242774566474%	116/23678 0.489906242081257%	0.616312001039582	0.7839056	0.943910703607734	TRINITY_DN4_c1_g2;TRINITY_DN11706_c0_g1;TRINITY_DN10258_c0_g1;TRINITY_DN816_c0_g1	TRINITY_DN340718_c0_g1;TRINITY_DN4_c1_g2;TRINITY_DN6167_c0_g1;TRINITY_DN12422_c0_g1;TRINITY_DN13681_c0_g1;TRINITY_DN322597_c0_g1;TRINITY_DN1912_c0_g1;TRINITY_DN3571_c0_g1;TRINITY_DN124_c0_g1;TRINITY_DN12284_c0_g1;TRINITY_DN16151_c0_g1;TRINITY_DN5566_c0_g2;TRINITY_DN124_c0_g2;TRINITY_DN11706_c0_g1;TRINITY_DN8244_c0_g1;TRINITY_DN77354_c1_g1;TRINITY_DN4_c1_g1;TRINITY_DN4681_c0_g2;TRINITY_DN3546_c0_g…
GO:0009651	Biological Process	response to salt stress	2/772 0.259067357512953%	63/20979 0.3003003003003%	0.67942609908529	0.8029581	0.862694300518135	TRINITY_DN2556_c0_g1;TRINITY_DN12098_c1_g1	TRINITY_DN1520_c0_g1;TRINITY_DN74386_c0_g1;TRINITY_DN143877_c1_g1;TRINITY_DN202216_c0_g1;TRINITY_DN383318_c0_g1;TRINITY_DN315824_c0_g1;TRINITY_DN4331_c0_g1;TRINITY_DN312646_c0_g1;TRINITY_DN11056_c1_g1;TRINITY_DN298366_c0_g1;TRINITY_DN2556_c0_g1;TRINITY_DN309149_c0_g1;TRINITY_DN188410_c0_g1;TRINITY_DN304628_c0_g1;TRINITY_DN10301_c0_g1;TRINITY_DN379201_c0_g1;TRINITY_DN29661_c1_g1;TRINITY_DN11570_c2…
GO:0008757	Molecular Function	S-adenosylmethionine-dependent methyltransferase activity	2/865 0.23121387283237%	60/23678 0.253399780386857%	0.649243835837445	0.8124946	0.912447013487476	TRINITY_DN7038_c0_g2;TRINITY_DN17471_c0_g1	TRINITY_DN17261_c0_g1;TRINITY_DN826_c0_g1;TRINITY_DN159_c0_g1;TRINITY_DN134909_c0_g1;TRINITY_DN389408_c0_g1;TRINITY_DN12861_c0_g1;TRINITY_DN8027_c0_g1;TRINITY_DN11151_c0_g1;TRINITY_DN391942_c0_g1;TRINITY_DN3356_c0_g3;TRINITY_DN11549_c0_g1;TRINITY_DN2794_c3_g1;TRINITY_DN1114_c0_g2;TRINITY_DN7469_c0_g1;TRINITY_DN21477_c0_g1;TRINITY_DN338124_c0_g1;TRINITY_DN3983_c0_g1;TRINITY_DN6533_c0_g1;TRINITY_DN…
GO:0005215	Molecular Function	transporter activity	7/865 0.809248554913295%	210/23678 0.886899231354%	0.649995713179375	0.8124946	0.912447013487476	TRINITY_DN9326_c0_g1;TRINITY_DN15905_c0_g1;TRINITY_DN15932_c0_g1;TRINITY_DN5924_c0_g1;TRINITY_DN77331_c0_g1;TRINITY_DN15905_c0_g2;TRINITY_DN8779_c0_g1	TRINITY_DN2118_c0_g1;TRINITY_DN13855_c0_g2;TRINITY_DN4743_c0_g1;TRINITY_DN145559_c1_g1;TRINITY_DN357501_c0_g1;TRINITY_DN9326_c0_g1;TRINITY_DN13494_c0_g1;TRINITY_DN50478_c1_g1;TRINITY_DN290_c0_g1;TRINITY_DN4147_c0_g1;TRINITY_DN15905_c0_g1;TRINITY_DN106421_c0_g1;TRINITY_DN8459_c0_g1;TRINITY_DN1935_c1_g1;TRINITY_DN223_c0_g2;TRINITY_DN50798_c0_g1;TRINITY_DN331935_c0_g1;TRINITY_DN697_c0_g1;TRINITY_DN1…
GO:0016597	Molecular Function	amino acid binding	2/865 0.23121387283237%	61/23678 0.257623110059971%	0.658164356667766	0.8156738	0.897488865725386	TRINITY_DN10751_c0_g1;TRINITY_DN9732_c0_g2	TRINITY_DN2622_c6_g1;TRINITY_DN334656_c0_g1;TRINITY_DN10751_c0_g1;TRINITY_DN53677_c0_g1;TRINITY_DN384078_c0_g1;TRINITY_DN4290_c0_g1;TRINITY_DN11535_c0_g1;TRINITY_DN1664_c0_g1;TRINITY_DN8853_c0_g2;TRINITY_DN377070_c0_g1;TRINITY_DN9732_c0_g1;TRINITY_DN8165_c0_g1;TRINITY_DN2593_c2_g2;TRINITY_DN1487_c0_g1;TRINITY_DN360_c0_g4;TRINITY_DN292068_c0_g1;TRINITY_DN8784_c0_g1;TRINITY_DN399600_c0_g1;TRINITY_D…
GO:0016301	Molecular Function	kinase activity	13/865 1.5028901734104%	391/23678 1.65132190218768%	0.674716675538197	0.829101	0.91011338941206	TRINITY_DN30206_c0_g2;TRINITY_DN9695_c0_g1;TRINITY_DN14039_c0_g1;TRINITY_DN11629_c0_g1;TRINITY_DN5038_c1_g1;TRINITY_DN997_c0_g1;TRINITY_DN11642_c0_g1;TRINITY_DN11822_c1_g2;TRINITY_DN21845_c0_g1;TRINITY_DN3966_c1_g1;TRINITY_DN9066_c0_g1;TRINITY_DN43_c0_g1;TRINITY_DN4035_c0_g1	TRINITY_DN387153_c0_g1;TRINITY_DN396255_c0_g1;TRINITY_DN392848_c0_g1;TRINITY_DN364582_c0_g1;TRINITY_DN295232_c0_g1;TRINITY_DN348562_c0_g1;TRINITY_DN121143_c0_g1;TRINITY_DN170713_c0_g1;TRINITY_DN337343_c0_g1;TRINITY_DN334704_c0_g1;TRINITY_DN11822_c0_g1;TRINITY_DN15862_c0_g1;TRINITY_DN49827_c0_g1;TRINITY_DN30206_c0_g2;TRINITY_DN300429_c0_g1;TRINITY_DN393200_c0_g1;TRINITY_DN13276_c0_g1;TRINITY_DN814…
GO:0042626	Molecular Function	ATPase-coupled transmembrane transporter activity	4/865 0.46242774566474%	128/23678 0.540586198158628%	0.692201388128988	0.8434387	0.855419075144509	TRINITY_DN483_c0_g1;TRINITY_DN93602_c0_g1;TRINITY_DN1885_c0_g2;TRINITY_DN5730_c1_g1	TRINITY_DN305659_c0_g1;TRINITY_DN349166_c0_g1;TRINITY_DN380764_c0_g1;TRINITY_DN643_c0_g1;TRINITY_DN357193_c0_g1;TRINITY_DN374513_c0_g1;TRINITY_DN372150_c0_g1;TRINITY_DN349017_c0_g1;TRINITY_DN154672_c0_g1;TRINITY_DN889_c0_g1;TRINITY_DN5011_c3_g1;TRINITY_DN153759_c0_g1;TRINITY_DN61203_c1_g1;TRINITY_DN483_c0_g1;TRINITY_DN21415_c0_g1;TRINITY_DN304042_c0_g1;TRINITY_DN5011_c0_g1;TRINITY_DN4799_c0_g2;TR…
GO:0035556	Biological Process	intracellular signal transduction	5/772 0.647668393782383%	165/20979 0.786500786500786%	0.730571858409216	0.8569114	0.823480923221856	TRINITY_DN17323_c0_g1;TRINITY_DN4370_c0_g1;TRINITY_DN2765_c0_g3;TRINITY_DN2691_c0_g2;TRINITY_DN6743_c1_g2	TRINITY_DN9676_c1_g2;TRINITY_DN1657_c2_g2;TRINITY_DN5364_c1_g2;TRINITY_DN355_c3_g1;TRINITY_DN2493_c0_g1;TRINITY_DN9932_c0_g2;TRINITY_DN5174_c0_g1;TRINITY_DN6399_c0_g1;TRINITY_DN3547_c0_g1;TRINITY_DN1657_c2_g1;TRINITY_DN390192_c0_g1;TRINITY_DN1007_c2_g1;TRINITY_DN11421_c0_g1;TRINITY_DN9502_c0_g1;TRINITY_DN2720_c0_g1;TRINITY_DN9362_c0_g1;TRINITY_DN355205_c0_g1;TRINITY_DN6300_c0_g2;TRINITY_DN9806_c0…
GO:0045454	Biological Process	cell redox homeostasis	4/772 0.518134715025907%	140/20979 0.667334000667334%	0.761895240876386	0.8701454	0.776424870466321	TRINITY_DN6721_c0_g2;TRINITY_DN13584_c0_g1;TRINITY_DN618_c0_g1;TRINITY_DN1924_c0_g2	TRINITY_DN348_c0_g3;TRINITY_DN3479_c2_g2;TRINITY_DN11594_c0_g1;TRINITY_DN4422_c0_g1;TRINITY_DN6398_c0_g1;TRINITY_DN142370_c0_g1;TRINITY_DN4156_c1_g1;TRINITY_DN348_c0_g2;TRINITY_DN5770_c0_g1;TRINITY_DN392059_c0_g1;TRINITY_DN445_c1_g1;TRINITY_DN1134_c0_g1;TRINITY_DN6721_c0_g2;TRINITY_DN403668_c0_g1;TRINITY_DN344968_c0_g1;TRINITY_DN347927_c0_g1;TRINITY_DN301127_c0_g1;TRINITY_DN13584_c0_g1;TRINITY_DN…
GO:0009793	Biological Process	embryo development ending in seed dormancy	3/772 0.38860103626943%	108/20979 0.514800514800515%	0.764326033547754	0.8701454	0.754857512953368	TRINITY_DN14873_c0_g1;TRINITY_DN6324_c1_g1;TRINITY_DN1589_c0_g1	TRINITY_DN25644_c0_g3;TRINITY_DN1566_c0_g1;TRINITY_DN147867_c0_g1;TRINITY_DN10303_c0_g1;TRINITY_DN4988_c0_g1;TRINITY_DN902_c0_g2;TRINITY_DN8136_c1_g1;TRINITY_DN60103_c0_g1;TRINITY_DN12832_c0_g1;TRINITY_DN73019_c1_g3;TRINITY_DN69912_c0_g1;TRINITY_DN10603_c0_g1;TRINITY_DN148_c0_g1;TRINITY_DN11680_c0_g1;TRINITY_DN740_c1_g1;TRINITY_DN1987_c0_g1;TRINITY_DN13718_c0_g1;TRINITY_DN8304_c0_g1;TRINITY_DN154…
GO:0000027	Biological Process	ribosomal large subunit assembly	2/772 0.259067357512953%	75/20979 0.357500357500358%	0.768287653981429	0.8701454	0.724663212435233	TRINITY_DN303391_c0_g1;TRINITY_DN64063_c0_g1	TRINITY_DN401696_c0_g1;TRINITY_DN1710_c0_g1;TRINITY_DN150492_c0_g1;TRINITY_DN3963_c0_g1;TRINITY_DN399809_c0_g1;TRINITY_DN298163_c0_g1;TRINITY_DN287027_c0_g1;TRINITY_DN365192_c0_g1;TRINITY_DN74095_c0_g2;TRINITY_DN15109_c0_g2;TRINITY_DN20753_c0_g1;TRINITY_DN77352_c0_g5;TRINITY_DN218860_c0_g1;TRINITY_DN207803_c0_g2;TRINITY_DN2020_c0_g1;TRINITY_DN148251_c0_g1;TRINITY_DN278103_c2_g1;TRINITY_DN403789_c…
GO:0090502	Biological Process	RNA phosphodiester bond hydrolysis, endonucleolytic	2/772 0.259067357512953%	75/20979 0.357500357500358%	0.768287653981429	0.8701454	0.724663212435233	TRINITY_DN88297_c0_g1;TRINITY_DN11733_c0_g1	TRINITY_DN12225_c0_g1;TRINITY_DN5101_c0_g1;TRINITY_DN134472_c0_g1;TRINITY_DN12366_c0_g1;TRINITY_DN30661_c0_g2;TRINITY_DN54548_c0_g1;TRINITY_DN99608_c0_g1;TRINITY_DN402042_c0_g1;TRINITY_DN23405_c0_g1;TRINITY_DN34135_c0_g1;TRINITY_DN2120_c0_g1;TRINITY_DN70409_c2_g1;TRINITY_DN6490_c4_g1;TRINITY_DN401487_c0_g1;TRINITY_DN315862_c0_g1;TRINITY_DN67591_c1_g1;TRINITY_DN70011_c0_g1;TRINITY_DN197_c1_g1;TRIN…
GO:0051603	Biological Process	proteolysis involved in cellular protein catabolic process	3/772 0.38860103626943%	109/20979 0.519567186233853%	0.769744040500269	0.8701454	0.747932214669392	TRINITY_DN5466_c2_g1;TRINITY_DN11425_c0_g1;TRINITY_DN5466_c2_g2	TRINITY_DN15259_c0_g1;TRINITY_DN400292_c0_g1;TRINITY_DN29655_c0_g2;TRINITY_DN33870_c0_g1;TRINITY_DN374565_c0_g1;TRINITY_DN347081_c0_g1;TRINITY_DN338200_c0_g1;TRINITY_DN363336_c0_g1;TRINITY_DN2068_c0_g1;TRINITY_DN135106_c0_g4;TRINITY_DN398134_c0_g1;TRINITY_DN10040_c0_g3;TRINITY_DN27532_c0_g1;TRINITY_DN18841_c0_g1;TRINITY_DN32685_c0_g1;TRINITY_DN12247_c0_g2;TRINITY_DN223590_c0_g1;TRINITY_DN328086_c…
GO:0008168	Molecular Function	methyltransferase activity	5/865 0.578034682080925%	165/23678 0.696849396063857%	0.724577892617253	0.8755316	0.829497284988615	TRINITY_DN1798_c1_g3;TRINITY_DN8080_c0_g1;TRINITY_DN6729_c0_g1;TRINITY_DN14093_c0_g1;TRINITY_DN13924_c0_g1	TRINITY_DN397623_c0_g1;TRINITY_DN4951_c0_g1;TRINITY_DN146800_c0_g1;TRINITY_DN311017_c0_g1;TRINITY_DN14590_c0_g1;TRINITY_DN356257_c0_g1;TRINITY_DN398390_c0_g1;TRINITY_DN2100_c0_g1;TRINITY_DN109390_c0_g1;TRINITY_DN399213_c0_g1;TRINITY_DN10804_c1_g1;TRINITY_DN6225_c0_g1;TRINITY_DN330018_c0_g1;TRINITY_DN320343_c0_g1;TRINITY_DN362034_c0_g1;TRINITY_DN7532_c0_g1;TRINITY_DN349439_c0_g1;TRINITY_DN328664_c…
GO:0018105	Biological Process	peptidyl-serine phosphorylation	2/772 0.259067357512953%	82/20979 0.390867057533724%	0.809572318210649	0.9085848	0.662801718690762	TRINITY_DN2691_c0_g2;TRINITY_DN6743_c1_g2	TRINITY_DN9779_c0_g2;TRINITY_DN2691_c0_g2;TRINITY_DN397_c5_g1;TRINITY_DN5624_c5_g1;TRINITY_DN289640_c0_g1;TRINITY_DN6365_c0_g2;TRINITY_DN90_c0_g1;TRINITY_DN27288_c0_g2;TRINITY_DN1657_c1_g2;TRINITY_DN20614_c1_g1;TRINITY_DN1841_c0_g1;TRINITY_DN2691_c0_g1;TRINITY_DN11910_c1_g1;TRINITY_DN6300_c0_g2;TRINITY_DN300390_c0_g1;TRINITY_DN2173_c1_g1;TRINITY_DN39668_c0_g1;TRINITY_DN2821_c0_g3;TRINITY_DN26598_…
GO:0006099	Biological Process	tricarboxylic acid cycle	4/772 0.518134715025907%	161/20979 0.767434100767434%	0.848013134367925	0.9322854	0.675152061275062	TRINITY_DN774_c0_g1;TRINITY_DN5788_c2_g2;TRINITY_DN2899_c2_g1;TRINITY_DN5788_c2_g1	TRINITY_DN275384_c0_g1;TRINITY_DN389173_c0_g1;TRINITY_DN316221_c0_g1;TRINITY_DN365813_c0_g1;TRINITY_DN302821_c0_g1;TRINITY_DN351898_c0_g1;TRINITY_DN274_c1_g1;TRINITY_DN392114_c0_g1;TRINITY_DN356835_c0_g1;TRINITY_DN416_c1_g5;TRINITY_DN365416_c0_g1;TRINITY_DN312466_c0_g1;TRINITY_DN190500_c0_g1;TRINITY_DN302100_c0_g1;TRINITY_DN416_c1_g3;TRINITY_DN301431_c0_g1;TRINITY_DN310221_c0_g1;TRINITY_DN385522_…
GO:0006357	Biological Process	regulation of transcription by RNA polymerase II	2/772 0.259067357512953%	90/20979 0.429000429000429%	0.848618759517005	0.9322854	0.603886010362694	TRINITY_DN58083_c0_g1;TRINITY_DN3207_c0_g1	TRINITY_DN358760_c0_g1;TRINITY_DN351100_c0_g1;TRINITY_DN9652_c0_g1;TRINITY_DN329265_c0_g1;TRINITY_DN13244_c0_g1;TRINITY_DN225010_c0_g1;TRINITY_DN37140_c0_g1;TRINITY_DN388513_c0_g1;TRINITY_DN11169_c1_g2;TRINITY_DN299049_c0_g1;TRINITY_DN301584_c0_g1;TRINITY_DN202794_c3_g1;TRINITY_DN63360_c1_g1;TRINITY_DN10416_c0_g1;TRINITY_DN3805_c1_g2;TRINITY_DN14869_c0_g2;TRINITY_DN372474_c0_g1;TRINITY_DN14627_c0…
GO:0007018	Biological Process	microtubule-based movement	2/772 0.259067357512953%	90/20979 0.429000429000429%	0.848618759517005	0.9322854	0.603886010362694	TRINITY_DN8235_c0_g3;TRINITY_DN6430_c1_g1	TRINITY_DN320_c0_g1;TRINITY_DN314685_c0_g1;TRINITY_DN34503_c0_g1;TRINITY_DN14518_c0_g1;TRINITY_DN288146_c0_g1;TRINITY_DN287462_c0_g1;TRINITY_DN78941_c0_g1;TRINITY_DN5826_c0_g1;TRINITY_DN350484_c0_g1;TRINITY_DN1016_c0_g1;TRINITY_DN311714_c0_g1;TRINITY_DN8235_c0_g3;TRINITY_DN285654_c0_g1;TRINITY_DN382526_c0_g1;TRINITY_DN315212_c0_g1;TRINITY_DN5771_c0_g2;TRINITY_DN346820_c0_g1;TRINITY_DN296832_c0_g1…
GO:0009058	Biological Process	biosynthetic process	2/772 0.259067357512953%	92/20979 0.438533771867105%	0.857171038165229	0.9350957	0.590758053615679	TRINITY_DN7372_c0_g1;TRINITY_DN2246_c0_g3	TRINITY_DN53756_c0_g1;TRINITY_DN160246_c0_g1;TRINITY_DN7576_c1_g1;TRINITY_DN311556_c0_g1;TRINITY_DN383271_c0_g1;TRINITY_DN7497_c0_g1;TRINITY_DN2285_c1_g1;TRINITY_DN877_c0_g1;TRINITY_DN41285_c0_g2;TRINITY_DN18778_c0_g1;TRINITY_DN104613_c0_g1;TRINITY_DN808_c0_g1;TRINITY_DN3710_c4_g1;TRINITY_DN284743_c0_g1;TRINITY_DN361782_c0_g1;TRINITY_DN331403_c0_g1;TRINITY_DN290124_c0_g1;TRINITY_DN337518_c0_g1;TR…
GO:0007165	Biological Process	signal transduction	5/772 0.647668393782383%	202/20979 0.962867629534296%	0.86903312854335	0.9351111	0.672645308572308	TRINITY_DN5925_c0_g1;TRINITY_DN14928_c1_g3;TRINITY_DN1765_c0_g2;TRINITY_DN5925_c0_g3;TRINITY_DN12416_c1_g1	TRINITY_DN376534_c0_g1;TRINITY_DN4255_c0_g1;TRINITY_DN33280_c0_g1;TRINITY_DN149008_c0_g1;TRINITY_DN20766_c0_g1;TRINITY_DN359620_c0_g1;TRINITY_DN313576_c0_g1;TRINITY_DN23588_c0_g1;TRINITY_DN126144_c0_g1;TRINITY_DN16833_c0_g1;TRINITY_DN296315_c0_g1;TRINITY_DN292550_c0_g1;TRINITY_DN282689_c0_g1;TRINITY_DN308138_c0_g1;TRINITY_DN11231_c0_g2;TRINITY_DN5788_c0_g1;TRINITY_DN15187_c0_g1;TRINITY_DN4290_c2_…
GO:0015992	Biological Process	proton transmembrane transport	2/772 0.259067357512953%	95/20979 0.45283378616712%	0.869173780288562	0.9351111	0.572102536133079	TRINITY_DN459_c0_g1;TRINITY_DN12598_c0_g1	TRINITY_DN781_c1_g1;TRINITY_DN1936_c0_g2;TRINITY_DN296976_c0_g1;TRINITY_DN11653_c0_g1;TRINITY_DN198058_c0_g1;TRINITY_DN150542_c0_g2;TRINITY_DN579_c5_g1;TRINITY_DN7827_c0_g1;TRINITY_DN58198_c0_g1;TRINITY_DN781_c0_g1;TRINITY_DN1446_c0_g1;TRINITY_DN341637_c0_g1;TRINITY_DN384852_c0_g1;TRINITY_DN34236_c0_g1;TRINITY_DN397134_c0_g1;TRINITY_DN11750_c0_g1;TRINITY_DN328328_c0_g1;TRINITY_DN311862_c0_g1;TRIN…
GO:0003777	Molecular Function	microtubule motor activity	2/865 0.23121387283237%	78/23678 0.329419714502914%	0.78335722448641	0.93809	0.701882318067289	TRINITY_DN6430_c1_g1;TRINITY_DN8235_c0_g3	TRINITY_DN380157_c0_g1;TRINITY_DN297752_c0_g1;TRINITY_DN757_c0_g1;TRINITY_DN393416_c0_g1;TRINITY_DN319209_c0_g1;TRINITY_DN307732_c0_g1;TRINITY_DN402931_c0_g1;TRINITY_DN6786_c0_g1;TRINITY_DN13480_c0_g1;TRINITY_DN299908_c0_g1;TRINITY_DN356974_c0_g1;TRINITY_DN475_c0_g1;TRINITY_DN10033_c0_g1;TRINITY_DN6430_c1_g1;TRINITY_DN8822_c1_g1;TRINITY_DN8324_c0_g1;TRINITY_DN10281_c0_g1;TRINITY_DN397401_c0_g1;TR…
GO:0016853	Molecular Function	isomerase activity	2/865 0.23121387283237%	79/23678 0.333643044176028%	0.789289498941099	0.93809	0.69299773176264	TRINITY_DN4333_c0_g1;TRINITY_DN9182_c0_g1	TRINITY_DN11210_c0_g1;TRINITY_DN143881_c0_g2;TRINITY_DN360015_c0_g1;TRINITY_DN360626_c0_g1;TRINITY_DN342130_c0_g1;TRINITY_DN368537_c0_g1;TRINITY_DN112756_c1_g2;TRINITY_DN6841_c0_g1;TRINITY_DN388107_c0_g1;TRINITY_DN129_c0_g1;TRINITY_DN285915_c0_g1;TRINITY_DN14422_c0_g1;TRINITY_DN15509_c0_g1;TRINITY_DN356142_c0_g1;TRINITY_DN284157_c0_g1;TRINITY_DN301127_c0_g1;TRINITY_DN293555_c0_g1;TRINITY_DN281450…
GO:0051536	Molecular Function	iron-sulfur cluster binding	2/865 0.23121387283237%	83/23678 0.350536362868485%	0.81160760807757	0.9567732	0.659600250713838	TRINITY_DN5648_c0_g1;TRINITY_DN6077_c0_g2	TRINITY_DN348062_c0_g1;TRINITY_DN2176_c0_g1;TRINITY_DN334245_c0_g1;TRINITY_DN129905_c0_g1;TRINITY_DN1337_c1_g2;TRINITY_DN299202_c0_g1;TRINITY_DN370989_c0_g1;TRINITY_DN309967_c0_g1;TRINITY_DN384569_c0_g1;TRINITY_DN351544_c0_g1;TRINITY_DN328555_c0_g1;TRINITY_DN305304_c0_g1;TRINITY_DN290431_c0_g1;TRINITY_DN2952_c5_g1;TRINITY_DN286013_c0_g1;TRINITY_DN339119_c0_g1;TRINITY_DN339623_c0_g1;TRINITY_DN3464…
GO:0050661	Molecular Function	NADP binding	2/865 0.23121387283237%	86/23678 0.363206351887828%	0.826936536195096	0.9669822	0.636590939642425	TRINITY_DN2123_c1_g4;TRINITY_DN28443_c0_g1	TRINITY_DN2516_c1_g1;TRINITY_DN75317_c1_g1;TRINITY_DN1642_c0_g1;TRINITY_DN280_c0_g1;TRINITY_DN346523_c0_g1;TRINITY_DN335381_c0_g1;TRINITY_DN215099_c0_g1;TRINITY_DN351879_c0_g1;TRINITY_DN319540_c0_g1;TRINITY_DN8842_c0_g1;TRINITY_DN22503_c0_g1;TRINITY_DN3849_c0_g1;TRINITY_DN384737_c0_g1;TRINITY_DN393697_c0_g1;TRINITY_DN389646_c0_g1;TRINITY_DN24145_c0_g1;TRINITY_DN276113_c0_g2;TRINITY_DN7910_c0_g1;T…
GO:0006508	Biological Process	proteolysis	15/772 1.94300518134715%	552/20979 2.63120263120263%	0.913705155561916	0.9760531	0.738447567019599	TRINITY_DN209_c0_g1;TRINITY_DN1838_c0_g1;TRINITY_DN16429_c0_g1;TRINITY_DN1015_c0_g2;TRINITY_DN6442_c1_g1;TRINITY_DN1624_c0_g1;TRINITY_DN12871_c0_g1;TRINITY_DN2567_c0_g1;TRINITY_DN9521_c0_g1;TRINITY_DN51732_c0_g1;TRINITY_DN365255_c0_g1;TRINITY_DN38960_c0_g1;TRINITY_DN13492_c0_g1;TRINITY_DN816_c0_g1;TRINITY_DN5264_c1_g1	TRINITY_DN372703_c0_g1;TRINITY_DN290654_c0_g1;TRINITY_DN10592_c0_g1;TRINITY_DN209_c0_g1;TRINITY_DN92936_c0_g1;TRINITY_DN98423_c0_g1;TRINITY_DN229583_c0_g1;TRINITY_DN5776_c0_g1;TRINITY_DN1624_c0_g2;TRINITY_DN2138_c0_g1;TRINITY_DN307376_c0_g1;TRINITY_DN390404_c0_g1;TRINITY_DN324872_c0_g1;TRINITY_DN401928_c0_g1;TRINITY_DN9294_c0_g1;TRINITY_DN372671_c0_g1;TRINITY_DN399311_c0_g1;TRINITY_DN100350_c0_g1…
GO:0016310	Biological Process	phosphorylation	14/772 1.81347150259067%	525/20979 2.5025025025025%	0.919742354271733	0.9760531	0.724663212435233	TRINITY_DN3966_c1_g1;TRINITY_DN43_c0_g1;TRINITY_DN1189_c4_g8;TRINITY_DN13338_c0_g1;TRINITY_DN30206_c0_g2;TRINITY_DN9695_c0_g1;TRINITY_DN355_c1_g1;TRINITY_DN14039_c0_g1;TRINITY_DN4035_c0_g1;TRINITY_DN11822_c1_g2;TRINITY_DN27976_c0_g2;TRINITY_DN997_c0_g1;TRINITY_DN11642_c0_g1;TRINITY_DN11629_c0_g1	TRINITY_DN15_c1_g1;TRINITY_DN1052_c0_g2;TRINITY_DN331990_c0_g1;TRINITY_DN371840_c0_g1;TRINITY_DN12533_c1_g2;TRINITY_DN1231_c5_g1;TRINITY_DN342728_c0_g1;TRINITY_DN20970_c4_g1;TRINITY_DN396331_c0_g1;TRINITY_DN3966_c1_g1;TRINITY_DN4151_c0_g3;TRINITY_DN126144_c0_g1;TRINITY_DN359795_c0_g1;TRINITY_DN1321_c0_g2;TRINITY_DN25919_c0_g1;TRINITY_DN368475_c0_g1;TRINITY_DN3895_c0_g1;TRINITY_DN15958_c0_g1;TRINI…
GO:0006414	Biological Process	translational elongation	4/772 0.518134715025907%	193/20979 0.919967586634253%	0.928035027550011	0.9781991	0.563209750597331	TRINITY_DN8637_c0_g4;TRINITY_DN35663_c0_g2;TRINITY_DN5039_c0_g1;TRINITY_DN16772_c0_g1	TRINITY_DN8091_c1_g1;TRINITY_DN5772_c4_g1;TRINITY_DN53197_c0_g2;TRINITY_DN143201_c0_g1;TRINITY_DN292375_c0_g1;TRINITY_DN369812_c0_g1;TRINITY_DN116908_c0_g1;TRINITY_DN24013_c0_g1;TRINITY_DN335686_c0_g1;TRINITY_DN8758_c0_g1;TRINITY_DN265993_c0_g1;TRINITY_DN135027_c0_g6;TRINITY_DN71497_c0_g1;TRINITY_DN8637_c0_g4;TRINITY_DN341437_c0_g1;TRINITY_DN98775_c0_g1;TRINITY_DN253538_c0_g1;TRINITY_DN242362_c0_…
GO:0005524	Molecular Function	ATP binding	122/865 14.1040462427746%	3641/23678 15.3771433398091%	0.866077065080984	0.9970502	0.917208478265356	TRINITY_DN895_c0_g2;TRINITY_DN1641_c0_g3;TRINITY_DN16087_c0_g2;TRINITY_DN1681_c0_g2;TRINITY_DN9232_c0_g1;TRINITY_DN3952_c0_g1;TRINITY_DN26339_c0_g1;TRINITY_DN5730_c1_g1;TRINITY_DN72824_c0_g1;TRINITY_DN5397_c0_g2;TRINITY_DN185_c0_g1;TRINITY_DN21409_c0_g1;TRINITY_DN7280_c0_g1;TRINITY_DN2403_c1_g2;TRINITY_DN1885_c0_g2;TRINITY_DN11050_c0_g2;TRINITY_DN2621_c0_g1;TRINITY_DN4079_c0_g3;TRINITY_DN13644_c1…	TRINITY_DN680_c0_g3;TRINITY_DN6536_c0_g1;TRINITY_DN417_c1_g2;TRINITY_DN331499_c0_g1;TRINITY_DN347395_c0_g1;TRINITY_DN353064_c0_g1;TRINITY_DN7674_c1_g1;TRINITY_DN356484_c0_g1;TRINITY_DN3016_c0_g2;TRINITY_DN84123_c0_g1;TRINITY_DN74528_c1_g1;TRINITY_DN5557_c1_g1;TRINITY_DN238551_c1_g1;TRINITY_DN321753_c0_g1;TRINITY_DN6001_c0_g1;TRINITY_DN391922_c0_g1;TRINITY_DN331559_c0_g1;TRINITY_DN56077_c0_g1;TRIN…
GO:0008017	Molecular Function	microtubule binding	2/865 0.23121387283237%	95/23678 0.401216318945857%	0.866402214244463	0.9970502	0.57628232430788	TRINITY_DN8235_c0_g3;TRINITY_DN6430_c1_g1	TRINITY_DN3420_c0_g1;TRINITY_DN362441_c0_g1;TRINITY_DN4234_c0_g1;TRINITY_DN341128_c0_g1;TRINITY_DN400494_c0_g1;TRINITY_DN867_c1_g1;TRINITY_DN1927_c1_g1;TRINITY_DN2272_c1_g1;TRINITY_DN19561_c0_g1;TRINITY_DN45795_c0_g1;TRINITY_DN355485_c0_g1;TRINITY_DN4387_c0_g1;TRINITY_DN1597_c0_g2;TRINITY_DN321851_c0_g1;TRINITY_DN9591_c0_g1;TRINITY_DN16467_c0_g1;TRINITY_DN36103_c0_g1;TRINITY_DN307053_c0_g1;TRINIT…
GO:0016491	Molecular Function	oxidoreductase activity	18/865 2.08092485549133%	622/23678 2.62691105667708%	0.873440494288883	0.9972352	0.792156571194915	TRINITY_DN21960_c0_g2;TRINITY_DN907_c0_g2;TRINITY_DN6966_c0_g1;TRINITY_DN686_c0_g1;TRINITY_DN2251_c4_g2;TRINITY_DN3265_c0_g1;TRINITY_DN21960_c0_g1;TRINITY_DN31001_c0_g3;TRINITY_DN6729_c0_g1;TRINITY_DN7294_c2_g1;TRINITY_DN49532_c0_g1;TRINITY_DN3374_c1_g2;TRINITY_DN23695_c0_g1;TRINITY_DN32021_c0_g1;TRINITY_DN7822_c0_g1;TRINITY_DN5559_c0_g1;TRINITY_DN6394_c0_g1;TRINITY_DN1417_c0_g4	TRINITY_DN2281_c0_g1;TRINITY_DN776_c1_g2;TRINITY_DN1250_c0_g2;TRINITY_DN401187_c0_g1;TRINITY_DN7671_c0_g1;TRINITY_DN145484_c0_g2;TRINITY_DN391520_c0_g1;TRINITY_DN378752_c0_g1;TRINITY_DN151623_c0_g1;TRINITY_DN353198_c0_g1;TRINITY_DN323638_c0_g1;TRINITY_DN392067_c0_g1;TRINITY_DN3265_c0_g2;TRINITY_DN290140_c0_g1;TRINITY_DN356758_c0_g1;TRINITY_DN302363_c0_g1;TRINITY_DN333881_c0_g1;TRINITY_DN173781_c0…
GO:0006413	Biological Process	translational initiation	3/772 0.38860103626943%	210/20979 1.001001001001%	0.984726591734788	0.9999961	0.388212435233161	TRINITY_DN61_c0_g1;TRINITY_DN5872_c0_g1;TRINITY_DN45579_c0_g1	TRINITY_DN5041_c0_g1;TRINITY_DN384659_c0_g1;TRINITY_DN291694_c0_g1;TRINITY_DN199137_c0_g1;TRINITY_DN351760_c0_g1;TRINITY_DN103875_c0_g1;TRINITY_DN61_c0_g1;TRINITY_DN367479_c0_g1;TRINITY_DN318843_c0_g1;TRINITY_DN291362_c0_g1;TRINITY_DN96306_c0_g2;TRINITY_DN389259_c0_g1;TRINITY_DN365078_c0_g1;TRINITY_DN298306_c0_g1;TRINITY_DN245474_c0_g1;TRINITY_DN381125_c0_g1;TRINITY_DN278169_c0_g1;TRINITY_DN35896…
GO:0006412	Biological Process	translation	32/772 4.14507772020725%	1262/20979 6.01553934887268%	0.99205720565075	0.9999961	0.689061691697528	TRINITY_DN5716_c0_g1;TRINITY_DN302813_c0_g1;TRINITY_DN65635_c0_g2;TRINITY_DN303391_c0_g1;TRINITY_DN16577_c0_g1;TRINITY_DN2302_c0_g1;TRINITY_DN87863_c0_g1;TRINITY_DN4718_c0_g1;TRINITY_DN12794_c0_g1;TRINITY_DN43966_c0_g1;TRINITY_DN64063_c0_g1;TRINITY_DN16979_c0_g1;TRINITY_DN31945_c0_g1;TRINITY_DN76773_c0_g1;TRINITY_DN20098_c0_g2;TRINITY_DN76174_c0_g1;TRINITY_DN28117_c1_g2;TRINITY_DN30470_c0_g1;TRIN…	TRINITY_DN136571_c0_g1;TRINITY_DN300676_c0_g1;TRINITY_DN109381_c0_g1;TRINITY_DN111822_c0_g1;TRINITY_DN12226_c0_g1;TRINITY_DN4665_c0_g1;TRINITY_DN332626_c0_g1;TRINITY_DN85658_c0_g3;TRINITY_DN58569_c0_g1;TRINITY_DN17533_c0_g1;TRINITY_DN281703_c0_g1;TRINITY_DN351148_c0_g1;TRINITY_DN196184_c0_g1;TRINITY_DN296672_c0_g1;TRINITY_DN348466_c0_g1;TRINITY_DN395310_c0_g1;TRINITY_DN295158_c0_g1;TRINITY_DN3157…
GO:0006457	Biological Process	protein folding	7/772 0.906735751295337%	455/20979 2.16883550216884%	0.998029685182876	0.9999961	0.418074930251096	TRINITY_DN5397_c0_g2;TRINITY_DN9549_c1_g1;TRINITY_DN4079_c0_g3;TRINITY_DN5397_c0_g4;TRINITY_DN2958_c1_g1;TRINITY_DN20618_c0_g1;TRINITY_DN17627_c0_g1	TRINITY_DN381868_c0_g1;TRINITY_DN375247_c0_g1;TRINITY_DN291347_c0_g1;TRINITY_DN4030_c0_g2;TRINITY_DN216008_c1_g1;TRINITY_DN998_c1_g1;TRINITY_DN5840_c0_g1;TRINITY_DN83384_c0_g1;TRINITY_DN299290_c0_g1;TRINITY_DN366066_c0_g1;TRINITY_DN2818_c0_g1;TRINITY_DN342729_c0_g1;TRINITY_DN127336_c0_g1;TRINITY_DN62092_c0_g1;TRINITY_DN303814_c0_g1;TRINITY_DN232527_c0_g1;TRINITY_DN6358_c0_g1;TRINITY_DN10153_c0_g1…
GO:0009987	Biological Process	cellular process	3/772 0.38860103626943%	283/20979 1.34896801563468%	0.998355171820047	0.9999961	0.288072831798458	TRINITY_DN4333_c0_g1;TRINITY_DN5769_c0_g3;TRINITY_DN188_c0_g3	TRINITY_DN373378_c0_g1;TRINITY_DN370310_c0_g1;TRINITY_DN362224_c0_g1;TRINITY_DN384581_c0_g1;TRINITY_DN299256_c0_g1;TRINITY_DN9264_c1_g2;TRINITY_DN234249_c0_g1;TRINITY_DN53407_c1_g1;TRINITY_DN364394_c0_g1;TRINITY_DN369190_c0_g1;TRINITY_DN115368_c0_g3;TRINITY_DN304363_c0_g1;TRINITY_DN342719_c0_g1;TRINITY_DN364887_c0_g1;TRINITY_DN313970_c0_g1;TRINITY_DN383516_c0_g1;TRINITY_DN395135_c0_g1;TRINITY_DN3…
GO:0015074	Biological Process	DNA integration	5/772 0.647668393782383%	410/20979 1.95433528766862%	0.999371674406533	0.9999961	0.331400859345381	TRINITY_DN6468_c7_g1;TRINITY_DN7_c2_g1;TRINITY_DN1189_c4_g8;TRINITY_DN13958_c0_g1;TRINITY_DN57072_c0_g1	TRINITY_DN8212_c0_g1;TRINITY_DN93093_c0_g1;TRINITY_DN361892_c0_g1;TRINITY_DN26369_c1_g2;TRINITY_DN15423_c1_g1;TRINITY_DN12402_c1_g1;TRINITY_DN60853_c0_g1;TRINITY_DN162706_c1_g1;TRINITY_DN395363_c0_g1;TRINITY_DN14149_c0_g2;TRINITY_DN251393_c0_g1;TRINITY_DN25552_c1_g1;TRINITY_DN319463_c0_g1;TRINITY_DN42482_c0_g1;TRINITY_DN401922_c0_g1;TRINITY_DN50339_c0_g1;TRINITY_DN378869_c0_g1;TRINITY_DN78539_c0_…
GO:0007264	Biological Process	small GTPase mediated signal transduction	2/772 0.259067357512953%	279/20979 1.32990132990133%	0.999685024900385	0.9999961	0.194801938826676	TRINITY_DN1641_c0_g3;TRINITY_DN1974_c2_g1	TRINITY_DN241387_c0_g1;TRINITY_DN286375_c0_g1;TRINITY_DN336420_c0_g1;TRINITY_DN146718_c0_g1;TRINITY_DN177008_c0_g1;TRINITY_DN327872_c0_g1;TRINITY_DN67974_c0_g1;TRINITY_DN311217_c0_g1;TRINITY_DN362639_c0_g1;TRINITY_DN401331_c0_g1;TRINITY_DN349171_c0_g1;TRINITY_DN377881_c0_g1;TRINITY_DN348365_c0_g1;TRINITY_DN336787_c0_g1;TRINITY_DN1851_c2_g1;TRINITY_DN373165_c0_g1;TRINITY_DN370094_c0_g1;TRINITY_DN7…
GO:0008152	Biological Process	metabolic process	9/772 1.16580310880829%	647/20979 3.08403641736975%	0.999882714683167	0.9999961	0.378012108495968	TRINITY_DN1282_c1_g2;TRINITY_DN1131_c1_g1;TRINITY_DN10219_c0_g1;TRINITY_DN18305_c2_g1;TRINITY_DN17007_c0_g2;TRINITY_DN8659_c0_g1;TRINITY_DN10751_c0_g1;TRINITY_DN2604_c3_g1;TRINITY_DN9732_c0_g2	TRINITY_DN4712_c0_g1;TRINITY_DN299121_c0_g1;TRINITY_DN382078_c0_g1;TRINITY_DN297477_c0_g1;TRINITY_DN306582_c0_g1;TRINITY_DN12907_c0_g2;TRINITY_DN336166_c0_g1;TRINITY_DN360895_c0_g1;TRINITY_DN303553_c0_g1;TRINITY_DN326291_c0_g1;TRINITY_DN385098_c0_g1;TRINITY_DN15089_c0_g1;TRINITY_DN337226_c0_g1;TRINITY_DN19924_c0_g1;TRINITY_DN321669_c0_g1;TRINITY_DN325358_c0_g1;TRINITY_DN345427_c0_g1;TRINITY_DN223…
GO:0006810	Biological Process	transport	2/772 0.259067357512953%	403/20979 1.92096858763525%	0.999996055315768	0.9999961	0.13486288072616	TRINITY_DN7795_c0_g1;TRINITY_DN15932_c0_g1	TRINITY_DN371_c0_g2;TRINITY_DN2434_c0_g1;TRINITY_DN9514_c0_g2;TRINITY_DN304488_c0_g1;TRINITY_DN330942_c0_g1;TRINITY_DN353701_c0_g1;TRINITY_DN8673_c1_g1;TRINITY_DN314256_c0_g1;TRINITY_DN90963_c0_g2;TRINITY_DN307673_c0_g1;TRINITY_DN290562_c0_g1;TRINITY_DN344489_c0_g1;TRINITY_DN355098_c0_g1;TRINITY_DN1643_c0_g1;TRINITY_DN370132_c0_g1;TRINITY_DN351049_c0_g1;TRINITY_DN348482_c0_g1;TRINITY_DN367706_c0_…
GO:0015935	Cellular Component	small ribosomal subunit	5/728 0.686813186813187%	113/18120 0.623620309050773%	0.477852588814742	0.9999999	1.10133229602256	TRINITY_DN43966_c0_g1;TRINITY_DN302813_c0_g1;TRINITY_DN31945_c0_g1;TRINITY_DN21037_c1_g1;TRINITY_DN33250_c0_g1	TRINITY_DN391244_c0_g1;TRINITY_DN385938_c0_g1;TRINITY_DN217754_c0_g1;TRINITY_DN310261_c0_g1;TRINITY_DN303718_c0_g1;TRINITY_DN222566_c0_g1;TRINITY_DN382178_c0_g1;TRINITY_DN187131_c0_g1;TRINITY_DN301999_c0_g1;TRINITY_DN386824_c0_g1;TRINITY_DN301406_c0_g1;TRINITY_DN148354_c0_g4;TRINITY_DN123759_c1_g1;TRINITY_DN340976_c0_g1;TRINITY_DN326294_c0_g1;TRINITY_DN351723_c0_g1;TRINITY_DN59651_c1_g3;TRINITY_D…
GO:0009535	Cellular Component	chloroplast thylakoid membrane	6/728 0.824175824175824%	152/18120 0.838852097130243%	0.57563578003076	0.9999999	0.982504337767496	TRINITY_DN18166_c0_g1;TRINITY_DN25931_c0_g1;TRINITY_DN36269_c0_g1;TRINITY_DN5648_c0_g1;TRINITY_DN6649_c0_g1;TRINITY_DN31974_c0_g1	TRINITY_DN5810_c0_g1;TRINITY_DN10418_c0_g1;TRINITY_DN22042_c0_g1;TRINITY_DN7181_c0_g1;TRINITY_DN31174_c0_g1;TRINITY_DN3053_c0_g1;TRINITY_DN4681_c0_g1;TRINITY_DN12732_c0_g1;TRINITY_DN77508_c0_g1;TRINITY_DN344985_c0_g1;TRINITY_DN327566_c0_g1;TRINITY_DN12727_c0_g1;TRINITY_DN23786_c0_g1;TRINITY_DN5754_c1_g1;TRINITY_DN15637_c0_g1;TRINITY_DN51248_c0_g1;TRINITY_DN55690_c0_g1;TRINITY_DN228_c2_g1;TRINITY_…
GO:0043231	Cellular Component	intracellular membrane-bounded organelle	13/728 1.78571428571429%	337/18120 1.8598233995585%	0.599612513051817	0.9999999	0.96015260703688	TRINITY_DN619_c2_g1;TRINITY_DN32368_c0_g2;TRINITY_DN3321_c0_g3;TRINITY_DN3342_c1_g2;TRINITY_DN2211_c1_g1;TRINITY_DN1178_c1_g2;TRINITY_DN4131_c0_g4;TRINITY_DN3321_c0_g4;TRINITY_DN1026_c0_g1;TRINITY_DN942_c1_g1;TRINITY_DN1127_c0_g1;TRINITY_DN736_c0_g1;TRINITY_DN13146_c0_g1	TRINITY_DN298785_c0_g1;TRINITY_DN139350_c0_g1;TRINITY_DN10027_c1_g3;TRINITY_DN40662_c0_g1;TRINITY_DN27458_c0_g1;TRINITY_DN7389_c0_g1;TRINITY_DN27176_c0_g1;TRINITY_DN124587_c0_g1;TRINITY_DN5450_c0_g1;TRINITY_DN127132_c0_g1;TRINITY_DN331053_c0_g1;TRINITY_DN619_c0_g2;TRINITY_DN242057_c0_g1;TRINITY_DN30521_c0_g1;TRINITY_DN1669_c10_g1;TRINITY_DN309693_c0_g1;TRINITY_DN394356_c0_g1;TRINITY_DN353464_c0_g…
GO:0015934	Cellular Component	large ribosomal subunit	3/728 0.412087912087912%	79/18120 0.43598233995585%	0.620242205782531	0.9999999	0.945194046459869	TRINITY_DN16577_c0_g1;TRINITY_DN28117_c1_g2;TRINITY_DN28060_c0_g4	TRINITY_DN63686_c0_g1;TRINITY_DN158523_c0_g1;TRINITY_DN369588_c0_g1;TRINITY_DN399997_c0_g1;TRINITY_DN9358_c0_g1;TRINITY_DN85382_c0_g1;TRINITY_DN76741_c0_g1;TRINITY_DN127160_c0_g1;TRINITY_DN88846_c0_g1;TRINITY_DN28562_c1_g1;TRINITY_DN389676_c0_g1;TRINITY_DN231264_c0_g2;TRINITY_DN144535_c0_g1;TRINITY_DN68940_c0_g1;TRINITY_DN88846_c1_g1;TRINITY_DN194759_c0_g2;TRINITY_DN231264_c0_g1;TRINITY_DN106305_…
GO:0005856	Cellular Component	cytoskeleton	2/728 0.274725274725275%	52/18120 0.286975717439294%	0.623766218256	0.9999999	0.95731191885038	TRINITY_DN227_c0_g2;TRINITY_DN227_c0_g3	TRINITY_DN400081_c0_g1;TRINITY_DN319902_c0_g1;TRINITY_DN74484_c2_g1;TRINITY_DN295357_c0_g1;TRINITY_DN10414_c5_g1;TRINITY_DN106369_c0_g1;TRINITY_DN133761_c0_g1;TRINITY_DN304779_c0_g1;TRINITY_DN85936_c0_g1;TRINITY_DN90405_c0_g1;TRINITY_DN7177_c0_g2;TRINITY_DN180273_c0_g1;TRINITY_DN297211_c0_g1;TRINITY_DN7177_c4_g1;TRINITY_DN4904_c0_g2;TRINITY_DN4904_c2_g1;TRINITY_DN388613_c0_g1;TRINITY_DN27535_c1_g…
GO:0000139	Cellular Component	Golgi membrane	4/728 0.549450549450549%	119/18120 0.65673289183223%	0.709345994609988	0.9999999	0.836642349247391	TRINITY_DN146_c1_g2;TRINITY_DN9166_c0_g2;TRINITY_DN5634_c0_g1;TRINITY_DN637_c0_g1	TRINITY_DN361454_c0_g1;TRINITY_DN63054_c0_g1;TRINITY_DN10602_c1_g2;TRINITY_DN4740_c2_g1;TRINITY_DN372491_c0_g1;TRINITY_DN1150_c0_g1;TRINITY_DN244511_c0_g1;TRINITY_DN1505_c2_g1;TRINITY_DN368244_c0_g1;TRINITY_DN9157_c0_g2;TRINITY_DN21067_c0_g1;TRINITY_DN398866_c0_g1;TRINITY_DN7233_c0_g1;TRINITY_DN15484_c0_g1;TRINITY_DN9801_c0_g1;TRINITY_DN330861_c0_g1;TRINITY_DN110907_c0_g1;TRINITY_DN2604_c0_g1;TRI…
GO:0009507	Cellular Component	chloroplast	19/728 2.60989010989011%	529/18120 2.91942604856512%	0.725200892930808	0.9999999	0.893973701157066	TRINITY_DN6378_c1_g1;TRINITY_DN14873_c0_g1;TRINITY_DN5059_c0_g2;TRINITY_DN4718_c0_g1;TRINITY_DN154599_c0_g1;TRINITY_DN1614_c6_g1;TRINITY_DN405_c0_g1;TRINITY_DN6324_c1_g1;TRINITY_DN774_c0_g1;TRINITY_DN14095_c0_g1;TRINITY_DN13402_c0_g1;TRINITY_DN20253_c0_g1;TRINITY_DN4696_c0_g1;TRINITY_DN30470_c0_g1;TRINITY_DN21624_c0_g1;TRINITY_DN4114_c0_g1;TRINITY_DN21002_c0_g2;TRINITY_DN20211_c0_g1;TRINITY_DN908…	TRINITY_DN3619_c1_g1;TRINITY_DN339862_c0_g1;TRINITY_DN15_c1_g2;TRINITY_DN206438_c0_g1;TRINITY_DN46026_c0_g1;TRINITY_DN6378_c1_g1;TRINITY_DN391635_c0_g1;TRINITY_DN5134_c0_g2;TRINITY_DN294875_c0_g1;TRINITY_DN350563_c0_g1;TRINITY_DN21398_c0_g1;TRINITY_DN4450_c0_g2;TRINITY_DN1491_c0_g2;TRINITY_DN61199_c0_g1;TRINITY_DN290056_c0_g1;TRINITY_DN539_c0_g1;TRINITY_DN19595_c0_g1;TRINITY_DN13780_c0_g1;TRINITY…
GO:0005794	Cellular Component	Golgi apparatus	9/728 1.23626373626374%	272/18120 1.50110375275938%	0.768991008748799	0.9999999	0.823569812540401	TRINITY_DN61895_c0_g2;TRINITY_DN2302_c0_g1;TRINITY_DN2207_c2_g1;TRINITY_DN28557_c0_g1;TRINITY_DN12535_c0_g1;TRINITY_DN5230_c0_g1;TRINITY_DN17629_c1_g1;TRINITY_DN2207_c0_g2;TRINITY_DN17629_c0_g1	TRINITY_DN10730_c0_g2;TRINITY_DN6602_c0_g1;TRINITY_DN174109_c0_g3;TRINITY_DN766_c0_g1;TRINITY_DN323269_c0_g1;TRINITY_DN61895_c0_g2;TRINITY_DN315421_c0_g1;TRINITY_DN2205_c1_g1;TRINITY_DN4857_c0_g2;TRINITY_DN23936_c1_g1;TRINITY_DN8434_c0_g1;TRINITY_DN322843_c0_g1;TRINITY_DN80348_c0_g4;TRINITY_DN2302_c0_g1;TRINITY_DN353127_c0_g1;TRINITY_DN20256_c0_g1;TRINITY_DN197116_c0_g1;TRINITY_DN13471_c0_g1;TRIN…
GO:0030687	Cellular Component	preribosome, large subunit precursor	2/728 0.274725274725275%	75/18120 0.413907284768212%	0.809498655615837	0.9999999	0.663736263736264	TRINITY_DN8637_c0_g4;TRINITY_DN5872_c0_g1	TRINITY_DN338586_c0_g1;TRINITY_DN319211_c0_g1;TRINITY_DN403561_c0_g1;TRINITY_DN12920_c0_g1;TRINITY_DN29980_c0_g3;TRINITY_DN3894_c0_g1;TRINITY_DN394539_c0_g1;TRINITY_DN147832_c0_g2;TRINITY_DN2255_c0_g1;TRINITY_DN309199_c0_g1;TRINITY_DN322394_c0_g1;TRINITY_DN341812_c0_g1;TRINITY_DN297425_c0_g1;TRINITY_DN8637_c0_g4;TRINITY_DN334605_c0_g1;TRINITY_DN367997_c0_g1;TRINITY_DN252284_c0_g1;TRINITY_DN376788…
GO:0005743	Cellular Component	mitochondrial inner membrane	3/728 0.412087912087912%	114/18120 0.629139072847682%	0.841744027271876	0.9999999	0.655002891844997	TRINITY_DN9326_c0_g1;TRINITY_DN77331_c0_g1;TRINITY_DN1589_c0_g1	TRINITY_DN9040_c0_g1;TRINITY_DN25313_c0_g1;TRINITY_DN365416_c0_g1;TRINITY_DN2891_c0_g1;TRINITY_DN382_c2_g2;TRINITY_DN391706_c0_g1;TRINITY_DN177350_c0_g1;TRINITY_DN244199_c0_g1;TRINITY_DN366425_c0_g1;TRINITY_DN382050_c0_g1;TRINITY_DN233519_c0_g1;TRINITY_DN3641_c4_g1;TRINITY_DN361769_c0_g1;TRINITY_DN316221_c0_g1;TRINITY_DN145559_c1_g1;TRINITY_DN12315_c0_g1;TRINITY_DN9326_c0_g1;TRINITY_DN268_c0_g2;T…
GO:0009536	Cellular Component	plastid	8/728 1.0989010989011%	267/18120 1.47350993377483%	0.845651198152319	0.9999999	0.745771082849735	TRINITY_DN11122_c0_g2;TRINITY_DN13680_c2_g1;TRINITY_DN799_c1_g6;TRINITY_DN888_c0_g2;TRINITY_DN8307_c1_g1;TRINITY_DN601_c3_g2;TRINITY_DN3736_c2_g1;TRINITY_DN13958_c0_g1	TRINITY_DN4238_c0_g1;TRINITY_DN11122_c0_g2;TRINITY_DN361445_c0_g1;TRINITY_DN13680_c2_g1;TRINITY_DN208791_c0_g1;TRINITY_DN311541_c0_g1;TRINITY_DN191693_c0_g1;TRINITY_DN5110_c0_g1;TRINITY_DN351554_c0_g1;TRINITY_DN19388_c0_g2;TRINITY_DN339988_c0_g1;TRINITY_DN355616_c0_g1;TRINITY_DN75015_c0_g1;TRINITY_DN148195_c0_g1;TRINITY_DN3393_c2_g1;TRINITY_DN315303_c0_g1;TRINITY_DN37466_c0_g2;TRINITY_DN299339_c0…
GO:0005874	Cellular Component	microtubule	4/728 0.549450549450549%	159/18120 0.877483443708609%	0.886301030044562	0.9999999	0.626166286543645	TRINITY_DN12512_c0_g1;TRINITY_DN6430_c1_g1;TRINITY_DN1554_c0_g1;TRINITY_DN8235_c0_g3	TRINITY_DN27048_c0_g1;TRINITY_DN314478_c0_g1;TRINITY_DN317042_c0_g1;TRINITY_DN298232_c0_g1;TRINITY_DN161066_c0_g1;TRINITY_DN261013_c0_g1;TRINITY_DN214605_c0_g1;TRINITY_DN139611_c3_g1;TRINITY_DN113158_c1_g2;TRINITY_DN14968_c0_g1;TRINITY_DN37265_c0_g1;TRINITY_DN381881_c0_g1;TRINITY_DN81740_c0_g1;TRINITY_DN21316_c0_g1;TRINITY_DN320_c0_g2;TRINITY_DN1031_c0_g1;TRINITY_DN8398_c0_g2;TRINITY_DN344720_c0_…
GO:0012505	Cellular Component	endomembrane system	2/728 0.274725274725275%	95/18120 0.524282560706402%	0.899424893235583	0.9999999	0.524002313475998	TRINITY_DN11367_c0_g1;TRINITY_DN16537_c0_g2	TRINITY_DN215353_c0_g1;TRINITY_DN348522_c0_g1;TRINITY_DN18698_c0_g1;TRINITY_DN23740_c0_g1;TRINITY_DN320836_c0_g1;TRINITY_DN11367_c0_g1;TRINITY_DN24437_c0_g1;TRINITY_DN56236_c0_g1;TRINITY_DN377087_c0_g1;TRINITY_DN308887_c0_g1;TRINITY_DN2878_c0_g1;TRINITY_DN112146_c0_g1;TRINITY_DN287897_c0_g1;TRINITY_DN8711_c0_g1;TRINITY_DN332308_c0_g1;TRINITY_DN5472_c0_g1;TRINITY_DN4606_c5_g2;TRINITY_DN374825_c0_g…
GO:0005802	Cellular Component	trans-Golgi network	2/728 0.274725274725275%	96/18120 0.529801324503311%	0.902669779203499	0.9999999	0.518543956043956	TRINITY_DN17471_c0_g1;TRINITY_DN539_c1_g2	TRINITY_DN1114_c0_g2;TRINITY_DN11549_c0_g1;TRINITY_DN3356_c0_g3;TRINITY_DN290339_c0_g1;TRINITY_DN12861_c0_g1;TRINITY_DN8027_c0_g1;TRINITY_DN391358_c0_g1;TRINITY_DN317713_c0_g1;TRINITY_DN111892_c0_g1;TRINITY_DN5360_c0_g1;TRINITY_DN168616_c0_g1;TRINITY_DN159_c0_g1;TRINITY_DN13949_c0_g1;TRINITY_DN14633_c0_g1;TRINITY_DN4321_c0_g1;TRINITY_DN238346_c0_g1;TRINITY_DN288127_c0_g1;TRINITY_DN13389_c0_g1;TRI…
GO:0005737	Cellular Component	cytoplasm	58/728 7.96703296703297%	1700/18120 9.38189845474614%	0.92198892621332	0.9999999	0.849191984486102	TRINITY_DN256_c0_g3;TRINITY_DN227_c0_g3;TRINITY_DN9676_c0_g1;TRINITY_DN1279_c0_g3;TRINITY_DN1310_c0_g2;TRINITY_DN12512_c0_g1;TRINITY_DN37080_c0_g1;TRINITY_DN422_c1_g1;TRINITY_DN9077_c0_g1;TRINITY_DN2706_c0_g1;TRINITY_DN3702_c2_g1;TRINITY_DN10048_c0_g1;TRINITY_DN7682_c1_g1;TRINITY_DN27156_c0_g1;TRINITY_DN8098_c0_g1;TRINITY_DN77937_c0_g1;TRINITY_DN25_c0_g2;TRINITY_DN6932_c0_g1;TRINITY_DN5039_c0_g1;…	TRINITY_DN329904_c0_g1;TRINITY_DN82770_c0_g1;TRINITY_DN358847_c0_g1;TRINITY_DN1752_c2_g1;TRINITY_DN373886_c0_g1;TRINITY_DN1903_c0_g1;TRINITY_DN363941_c0_g1;TRINITY_DN141730_c1_g1;TRINITY_DN351086_c0_g1;TRINITY_DN4162_c1_g1;TRINITY_DN7018_c0_g2;TRINITY_DN15182_c0_g1;TRINITY_DN76437_c0_g1;TRINITY_DN362960_c0_g1;TRINITY_DN5772_c0_g1;TRINITY_DN10468_c0_g1;TRINITY_DN81881_c2_g1;TRINITY_DN126_c0_g2;TRI…
GO:0009941	Cellular Component	chloroplast envelope	4/728 0.549450549450549%	182/18120 1.00441501103753%	0.937812297138706	0.9999999	0.547035382200217	TRINITY_DN31974_c0_g1;TRINITY_DN36269_c0_g1;TRINITY_DN25931_c0_g1;TRINITY_DN16629_c0_g1	TRINITY_DN3102_c0_g1;TRINITY_DN30251_c0_g1;TRINITY_DN16569_c0_g1;TRINITY_DN9269_c0_g1;TRINITY_DN298_c3_g1;TRINITY_DN896_c0_g1;TRINITY_DN184_c0_g1;TRINITY_DN31974_c0_g1;TRINITY_DN313952_c0_g1;TRINITY_DN3675_c1_g3;TRINITY_DN347082_c0_g1;TRINITY_DN12132_c2_g1;TRINITY_DN212032_c0_g1;TRINITY_DN6295_c0_g1;TRINITY_DN371992_c0_g1;TRINITY_DN7261_c0_g1;TRINITY_DN11801_c0_g1;TRINITY_DN8977_c1_g1;TRINITY_DN1…
GO:0005783	Cellular Component	endoplasmic reticulum	7/728 0.961538461538462%	294/18120 1.62251655629139%	0.953687974313195	0.9999999	0.592621664050236	TRINITY_DN7584_c1_g1;TRINITY_DN9414_c0_g3;TRINITY_DN9847_c0_g1;TRINITY_DN13797_c0_g1;TRINITY_DN13912_c0_g2;TRINITY_DN146966_c0_g1;TRINITY_DN1798_c1_g3	TRINITY_DN14171_c0_g1;TRINITY_DN285852_c0_g1;TRINITY_DN368560_c0_g1;TRINITY_DN355191_c0_g1;TRINITY_DN339227_c0_g1;TRINITY_DN321048_c0_g1;TRINITY_DN5423_c2_g1;TRINITY_DN326561_c0_g1;TRINITY_DN388689_c0_g1;TRINITY_DN21093_c0_g1;TRINITY_DN390282_c0_g1;TRINITY_DN90210_c0_g1;TRINITY_DN4440_c0_g1;TRINITY_DN338967_c0_g1;TRINITY_DN391566_c0_g1;TRINITY_DN5349_c0_g1;TRINITY_DN26153_c0_g1;TRINITY_DN130517_c…
GO:0005789	Cellular Component	endoplasmic reticulum membrane	3/728 0.412087912087912%	175/18120 0.965783664459161%	0.973740185634766	0.9999999	0.42668759811617	TRINITY_DN28443_c0_g1;TRINITY_DN2424_c1_g1;TRINITY_DN2969_c0_g1	TRINITY_DN6858_c0_g1;TRINITY_DN542_c0_g2;TRINITY_DN1118_c5_g1;TRINITY_DN73873_c0_g1;TRINITY_DN294150_c0_g1;TRINITY_DN7775_c0_g1;TRINITY_DN2929_c0_g1;TRINITY_DN84772_c1_g1;TRINITY_DN17445_c0_g1;TRINITY_DN7402_c1_g1;TRINITY_DN8359_c0_g1;TRINITY_DN28443_c0_g1;TRINITY_DN10613_c0_g1;TRINITY_DN10357_c0_g1;TRINITY_DN6000_c0_g1;TRINITY_DN294327_c0_g1;TRINITY_DN7782_c2_g1;TRINITY_DN8085_c0_g1;TRINITY_DN54…
GO:0022625	Cellular Component	cytosolic large ribosomal subunit	6/728 0.824175824175824%	304/18120 1.67770419426049%	0.98445669202807	0.9999999	0.491252168883748	TRINITY_DN8637_c0_g4;TRINITY_DN29195_c0_g1;TRINITY_DN30470_c0_g1;TRINITY_DN64063_c0_g1;TRINITY_DN61749_c0_g1;TRINITY_DN303391_c0_g1	TRINITY_DN315961_c0_g1;TRINITY_DN140832_c0_g3;TRINITY_DN4172_c0_g1;TRINITY_DN246940_c0_g1;TRINITY_DN176333_c0_g2;TRINITY_DN184248_c0_g1;TRINITY_DN337280_c0_g1;TRINITY_DN8633_c0_g1;TRINITY_DN13335_c0_g2;TRINITY_DN294032_c0_g1;TRINITY_DN398114_c0_g1;TRINITY_DN98812_c0_g1;TRINITY_DN100385_c0_g1;TRINITY_DN665_c1_g1;TRINITY_DN190870_c0_g1;TRINITY_DN105603_c0_g1;TRINITY_DN148251_c0_g1;TRINITY_DN317963_…
GO:0005774	Cellular Component	vacuolar membrane	2/728 0.274725274725275%	169/18120 0.932671081677704%	0.992294693974202	0.9999999	0.294557513492425	TRINITY_DN17471_c0_g1;TRINITY_DN38669_c0_g1	TRINITY_DN3611_c0_g1;TRINITY_DN401657_c0_g1;TRINITY_DN5386_c0_g1;TRINITY_DN378394_c0_g1;TRINITY_DN64352_c0_g2;TRINITY_DN11151_c0_g1;TRINITY_DN392057_c0_g1;TRINITY_DN6688_c0_g1;TRINITY_DN3961_c4_g1;TRINITY_DN8116_c0_g1;TRINITY_DN550_c2_g1;TRINITY_DN1569_c0_g1;TRINITY_DN1446_c0_g1;TRINITY_DN17261_c0_g1;TRINITY_DN20218_c0_g1;TRINITY_DN11754_c0_g1;TRINITY_DN346365_c0_g1;TRINITY_DN287671_c0_g1;TRINITY…
GO:0016020	Cellular Component	membrane	38/728 5.21978021978022%	1351/18120 7.45584988962472%	0.994191394804697	0.9999999	0.700091914007532	TRINITY_DN9350_c0_g1;TRINITY_DN11050_c0_g2;TRINITY_DN6603_c0_g1;TRINITY_DN5507_c3_g3;TRINITY_DN622_c0_g1;TRINITY_DN6625_c0_g2;TRINITY_DN4229_c0_g2;TRINITY_DN1109_c0_g1;TRINITY_DN19964_c0_g1;TRINITY_DN2795_c0_g1;TRINITY_DN32964_c0_g1;TRINITY_DN6679_c0_g2;TRINITY_DN836_c0_g4;TRINITY_DN5870_c2_g1;TRINITY_DN12136_c0_g1;TRINITY_DN1330_c0_g1;TRINITY_DN18451_c0_g1;TRINITY_DN1685_c1_g2;TRINITY_DN42148_c0…	TRINITY_DN283855_c0_g1;TRINITY_DN195_c1_g1;TRINITY_DN314675_c0_g1;TRINITY_DN377091_c0_g1;TRINITY_DN325320_c0_g1;TRINITY_DN227948_c0_g2;TRINITY_DN391718_c0_g1;TRINITY_DN16902_c1_g1;TRINITY_DN303070_c0_g1;TRINITY_DN1781_c0_g2;TRINITY_DN2521_c0_g1;TRINITY_DN78275_c0_g1;TRINITY_DN22273_c0_g1;TRINITY_DN370416_c0_g1;TRINITY_DN327049_c0_g1;TRINITY_DN285070_c0_g1;TRINITY_DN4067_c0_g1;TRINITY_DN392921_c0_…
GO:0005840	Cellular Component	ribosome	17/728 2.33516483516484%	728/18120 4.01766004415011%	0.995732059049715	0.9999999	0.581225093587731	TRINITY_DN5716_c0_g1;TRINITY_DN16629_c0_g1;TRINITY_DN43724_c0_g2;TRINITY_DN65635_c0_g2;TRINITY_DN384924_c0_g1;TRINITY_DN7325_c0_g2;TRINITY_DN87863_c0_g1;TRINITY_DN12794_c0_g1;TRINITY_DN4765_c1_g1;TRINITY_DN4718_c0_g1;TRINITY_DN16979_c0_g1;TRINITY_DN76773_c0_g1;TRINITY_DN303418_c0_g1;TRINITY_DN20098_c0_g2;TRINITY_DN76174_c0_g1;TRINITY_DN3067_c2_g1;TRINITY_DN20098_c0_g1	TRINITY_DN398984_c0_g1;TRINITY_DN366974_c0_g1;TRINITY_DN351148_c0_g1;TRINITY_DN70073_c4_g1;TRINITY_DN2302_c0_g3;TRINITY_DN61788_c0_g3;TRINITY_DN85658_c0_g3;TRINITY_DN332626_c0_g1;TRINITY_DN214536_c0_g1;TRINITY_DN127283_c0_g1;TRINITY_DN383336_c0_g1;TRINITY_DN4100_c0_g2;TRINITY_DN126049_c0_g1;TRINITY_DN309511_c0_g1;TRINITY_DN300676_c0_g1;TRINITY_DN74873_c0_g1;TRINITY_DN59588_c0_g2;TRINITY_DN112143_…
GO:0009570	Cellular Component	chloroplast stroma	3/728 0.412087912087912%	237/18120 1.30794701986755%	0.996542240014697	0.9999999	0.31506468215329	TRINITY_DN3979_c0_g1;TRINITY_DN16629_c0_g1;TRINITY_DN31974_c0_g1	TRINITY_DN19752_c0_g1;TRINITY_DN327566_c0_g1;TRINITY_DN304986_c0_g1;TRINITY_DN12551_c0_g2;TRINITY_DN283389_c0_g1;TRINITY_DN374883_c0_g1;TRINITY_DN331559_c0_g1;TRINITY_DN3979_c0_g1;TRINITY_DN13215_c0_g1;TRINITY_DN356020_c0_g1;TRINITY_DN11101_c0_g3;TRINITY_DN10422_c0_g2;TRINITY_DN376088_c0_g1;TRINITY_DN367922_c0_g1;TRINITY_DN307347_c0_g1;TRINITY_DN2874_c1_g3;TRINITY_DN10998_c0_g1;TRINITY_DN4394_c3_…
GO:0030529	Cellular Component	ribonucleoprotein complex	2/728 0.274725274725275%	197/18120 1.08719646799117%	0.997229677133855	0.9999999	0.252691470965583	TRINITY_DN1463_c0_g1;TRINITY_DN16374_c0_g2	TRINITY_DN203684_c0_g1;TRINITY_DN229931_c0_g1;TRINITY_DN323039_c0_g1;TRINITY_DN109864_c0_g1;TRINITY_DN11874_c0_g3;TRINITY_DN387895_c0_g1;TRINITY_DN382977_c0_g1;TRINITY_DN8247_c2_g1;TRINITY_DN383807_c0_g1;TRINITY_DN131266_c0_g1;TRINITY_DN349930_c0_g1;TRINITY_DN2165_c0_g3;TRINITY_DN58127_c0_g1;TRINITY_DN133585_c0_g1;TRINITY_DN2165_c0_g2;TRINITY_DN301676_c0_g1;TRINITY_DN372869_c0_g1;TRINITY_DN25289_…
GO:0022627	Cellular Component	cytosolic small ribosomal subunit	2/728 0.274725274725275%	218/18120 1.20309050772627%	0.998729126125728	0.9999999	0.228349632019357	TRINITY_DN2302_c0_g1;TRINITY_DN28557_c0_g1	TRINITY_DN37621_c1_g1;TRINITY_DN344569_c0_g1;TRINITY_DN160002_c0_g1;TRINITY_DN265109_c0_g3;TRINITY_DN103469_c0_g1;TRINITY_DN356312_c0_g1;TRINITY_DN304882_c0_g1;TRINITY_DN23936_c1_g1;TRINITY_DN333648_c0_g1;TRINITY_DN359384_c0_g1;TRINITY_DN385123_c0_g1;TRINITY_DN294676_c0_g1;TRINITY_DN2488_c2_g1;TRINITY_DN150343_c1_g3;TRINITY_DN2302_c0_g1;TRINITY_DN269740_c0_g1;TRINITY_DN8443_c1_g2;TRINITY_DN295174…
GO:0005622	Cellular Component	intracellular	10/728 1.37362637362637%	611/18120 3.3719646799117%	0.999798893476865	0.9999999	0.407366773978885	TRINITY_DN16772_c0_g1;TRINITY_DN2904_c2_g1;TRINITY_DN1974_c2_g1;TRINITY_DN2975_c0_g2;TRINITY_DN2765_c0_g3;TRINITY_DN2975_c0_g1;TRINITY_DN2494_c1_g1;TRINITY_DN2975_c1_g1;TRINITY_DN9081_c0_g1;TRINITY_DN5734_c0_g1	TRINITY_DN350495_c0_g1;TRINITY_DN228955_c1_g1;TRINITY_DN19678_c0_g1;TRINITY_DN10790_c0_g1;TRINITY_DN35_c0_g2;TRINITY_DN13513_c0_g1;TRINITY_DN4214_c1_g1;TRINITY_DN305754_c0_g1;TRINITY_DN3602_c0_g1;TRINITY_DN147374_c1_g1;TRINITY_DN60239_c0_g4;TRINITY_DN13513_c0_g2;TRINITY_DN356370_c0_g1;TRINITY_DN10766_c0_g1;TRINITY_DN334155_c0_g1;TRINITY_DN83506_c1_g1;TRINITY_DN355_c0_g2;TRINITY_DN10032_c0_g1;TRIN…
GO:0005730	Cellular Component	nucleolus	3/728 0.412087912087912%	330/18120 1.82119205298013%	0.999866964956473	0.9999999	0.226273726273726	TRINITY_DN41343_c0_g2;TRINITY_DN5872_c0_g1;TRINITY_DN28557_c0_g1	TRINITY_DN78625_c0_g3;TRINITY_DN296283_c0_g1;TRINITY_DN403760_c0_g1;TRINITY_DN397218_c0_g1;TRINITY_DN378192_c0_g1;TRINITY_DN149352_c0_g1;TRINITY_DN16467_c1_g1;TRINITY_DN1655_c0_g1;TRINITY_DN286678_c0_g1;TRINITY_DN402461_c0_g1;TRINITY_DN317963_c0_g1;TRINITY_DN380661_c0_g1;TRINITY_DN370206_c0_g1;TRINITY_DN22562_c0_g1;TRINITY_DN19715_c0_g1;TRINITY_DN11999_c0_g1;TRINITY_DN6800_c0_g1;TRINITY_DN360567_…
GO:0005739	Cellular Component	mitochondrion	10/728 1.37362637362637%	731/18120 4.03421633554084%	0.999993943049885	0.9999999	0.340493979344869	TRINITY_DN2403_c1_g2;TRINITY_DN24948_c0_g1;TRINITY_DN9128_c0_g1;TRINITY_DN28443_c0_g1;TRINITY_DN932_c0_g1;TRINITY_DN36269_c0_g1;TRINITY_DN704_c1_g1;TRINITY_DN3979_c0_g1;TRINITY_DN2403_c1_g1;TRINITY_DN2267_c0_g1	TRINITY_DN2128_c2_g1;TRINITY_DN287671_c0_g1;TRINITY_DN4326_c1_g1;TRINITY_DN24774_c0_g1;TRINITY_DN1357_c0_g1;TRINITY_DN4207_c0_g1;TRINITY_DN72092_c0_g1;TRINITY_DN316630_c0_g1;TRINITY_DN14341_c0_g1;TRINITY_DN909_c0_g1;TRINITY_DN289486_c0_g1;TRINITY_DN103179_c0_g1;TRINITY_DN315514_c0_g1;TRINITY_DN225911_c0_g1;TRINITY_DN333908_c0_g1;TRINITY_DN284438_c0_g1;TRINITY_DN284181_c0_g1;TRINITY_DN362516_c0_g1…
GO:0005829	Cellular Component	cytosol	24/728 3.2967032967033%	1419/18120 7.83112582781457%	0.999999928278576	0.9999999	0.420974374462747	TRINITY_DN60899_c0_g1;TRINITY_DN524_c2_g1;TRINITY_DN6128_c0_g2;TRINITY_DN9521_c0_g1;TRINITY_DN18789_c0_g1;TRINITY_DN32964_c0_g1;TRINITY_DN4149_c0_g1;TRINITY_DN15932_c0_g1;TRINITY_DN6128_c0_g1;TRINITY_DN5872_c0_g1;TRINITY_DN5399_c0_g1;TRINITY_DN696_c0_g1;TRINITY_DN1189_c4_g8;TRINITY_DN918_c0_g1;TRINITY_DN15328_c0_g1;TRINITY_DN7325_c0_g2;TRINITY_DN1838_c0_g1;TRINITY_DN103_c2_g1;TRINITY_DN17578_c0_g…	TRINITY_DN15_c1_g1;TRINITY_DN289036_c0_g1;TRINITY_DN12533_c1_g2;TRINITY_DN141924_c2_g1;TRINITY_DN374424_c0_g1;TRINITY_DN73019_c1_g3;TRINITY_DN352886_c0_g1;TRINITY_DN1231_c5_g1;TRINITY_DN302356_c0_g1;TRINITY_DN1813_c0_g2;TRINITY_DN379205_c0_g1;TRINITY_DN86465_c0_g1;TRINITY_DN389544_c0_g1;TRINITY_DN295424_c0_g1;TRINITY_DN338665_c0_g1;TRINITY_DN51785_c0_g1;TRINITY_DN370877_c0_g1;TRINITY_DN40931_c1_g…
GO:0016829	Molecular Function	lyase activity	2/865 0.23121387283237%	102/23678 0.430779626657657%	0.891191952306137	1	0.536733537345574	TRINITY_DN11698_c1_g1;TRINITY_DN35873_c0_g3	TRINITY_DN344304_c0_g1;TRINITY_DN328859_c0_g1;TRINITY_DN386315_c0_g1;TRINITY_DN336577_c0_g1;TRINITY_DN371945_c0_g1;TRINITY_DN316963_c0_g1;TRINITY_DN250194_c0_g1;TRINITY_DN338020_c0_g1;TRINITY_DN296148_c0_g1;TRINITY_DN60708_c1_g1;TRINITY_DN375548_c0_g1;TRINITY_DN148808_c0_g1;TRINITY_DN312209_c0_g1;TRINITY_DN338489_c0_g1;TRINITY_DN14200_c0_g1;TRINITY_DN334566_c0_g1;TRINITY_DN9605_c0_g1;TRINITY_DN32…
GO:0030170	Molecular Function	pyridoxal phosphate binding	3/865 0.346820809248555%	187/23678 0.789762648872371%	0.969031773563058	1	0.439145621464561	TRINITY_DN7372_c0_g1;TRINITY_DN2246_c0_g3;TRINITY_DN24948_c0_g1	TRINITY_DN348596_c0_g1;TRINITY_DN284348_c0_g1;TRINITY_DN293715_c0_g1;TRINITY_DN283301_c0_g1;TRINITY_DN4186_c0_g1;TRINITY_DN397820_c0_g1;TRINITY_DN4050_c3_g2;TRINITY_DN7061_c0_g1;TRINITY_DN271950_c0_g1;TRINITY_DN319432_c0_g1;TRINITY_DN62494_c0_g1;TRINITY_DN367992_c0_g1;TRINITY_DN9392_c1_g1;TRINITY_DN373558_c0_g1;TRINITY_DN2184_c0_g1;TRINITY_DN284571_c0_g1;TRINITY_DN4457_c0_g2;TRINITY_DN7406_c0_g1;…
GO:0003746	Molecular Function	translation elongation factor activity	3/865 0.346820809248555%	187/23678 0.789762648872371%	0.969031773563058	1	0.439145621464561	TRINITY_DN5039_c0_g1;TRINITY_DN35663_c0_g2;TRINITY_DN16772_c0_g1	TRINITY_DN240655_c0_g1;TRINITY_DN272_c0_g1;TRINITY_DN372756_c0_g1;TRINITY_DN1804_c0_g1;TRINITY_DN113123_c0_g1;TRINITY_DN379077_c0_g1;TRINITY_DN120455_c0_g1;TRINITY_DN261884_c0_g1;TRINITY_DN348232_c0_g1;TRINITY_DN193199_c0_g1;TRINITY_DN117563_c1_g1;TRINITY_DN315584_c0_g1;TRINITY_DN107902_c0_g1;TRINITY_DN35663_c1_g2;TRINITY_DN266009_c0_g1;TRINITY_DN30313_c0_g1;TRINITY_DN16297_c0_g1;TRINITY_DN245474…
GO:0051082	Molecular Function	unfolded protein binding	7/865 0.809248554913295%	344/23678 1.45282540755131%	0.969874259685239	1	0.557017072187122	TRINITY_DN5397_c0_g4;TRINITY_DN4079_c0_g3;TRINITY_DN17627_c0_g1;TRINITY_DN2958_c1_g1;TRINITY_DN20618_c0_g1;TRINITY_DN5397_c0_g2;TRINITY_DN9549_c1_g1	TRINITY_DN286256_c0_g1;TRINITY_DN76976_c1_g2;TRINITY_DN378367_c0_g1;TRINITY_DN304165_c0_g1;TRINITY_DN8647_c0_g1;TRINITY_DN167478_c0_g1;TRINITY_DN51854_c0_g1;TRINITY_DN352574_c0_g1;TRINITY_DN2171_c3_g3;TRINITY_DN400742_c0_g1;TRINITY_DN378361_c0_g1;TRINITY_DN297211_c0_g1;TRINITY_DN332503_c0_g1;TRINITY_DN346487_c0_g1;TRINITY_DN3955_c0_g1;TRINITY_DN393607_c0_g1;TRINITY_DN282456_c0_g1;TRINITY_DN331499…
GO:0003743	Molecular Function	translation initiation factor activity	3/865 0.346820809248555%	210/23678 0.886899231354%	0.983978707893605	1	0.391048720066061	TRINITY_DN45579_c0_g1;TRINITY_DN5872_c0_g1;TRINITY_DN61_c0_g1	TRINITY_DN378114_c0_g1;TRINITY_DN377886_c0_g1;TRINITY_DN378803_c0_g1;TRINITY_DN128385_c0_g2;TRINITY_DN21250_c0_g1;TRINITY_DN14647_c0_g1;TRINITY_DN394849_c0_g1;TRINITY_DN363337_c0_g1;TRINITY_DN30037_c0_g1;TRINITY_DN96306_c0_g1;TRINITY_DN336983_c0_g1;TRINITY_DN169302_c0_g1;TRINITY_DN62446_c0_g1;TRINITY_DN8257_c0_g1;TRINITY_DN342768_c0_g1;TRINITY_DN125_c1_g1;TRINITY_DN379744_c0_g1;TRINITY_DN114072_c…
GO:0008233	Molecular Function	peptidase activity	3/865 0.346820809248555%	226/23678 0.954472506123828%	0.989986651223914	1	0.363363854928641	TRINITY_DN12871_c0_g1;TRINITY_DN13492_c0_g1;TRINITY_DN51732_c0_g1	TRINITY_DN334851_c0_g1;TRINITY_DN326352_c0_g1;TRINITY_DN3861_c1_g2;TRINITY_DN12871_c0_g1;TRINITY_DN16408_c1_g2;TRINITY_DN133048_c0_g1;TRINITY_DN301800_c0_g1;TRINITY_DN296603_c0_g1;TRINITY_DN282260_c0_g1;TRINITY_DN11581_c0_g2;TRINITY_DN380220_c0_g1;TRINITY_DN206123_c0_g1;TRINITY_DN454_c2_g2;TRINITY_DN259392_c0_g1;TRINITY_DN383849_c0_g1;TRINITY_DN330610_c0_g1;TRINITY_DN287542_c0_g1;TRINITY_DN312949…
GO:0050660	Molecular Function	flavin adenine dinucleotide binding	2/865 0.23121387283237%	181/23678 0.764422670833685%	0.990842656424087	1	0.302468623255517	TRINITY_DN2123_c1_g4;TRINITY_DN8690_c0_g1	TRINITY_DN378001_c0_g1;TRINITY_DN325850_c0_g1;TRINITY_DN372413_c0_g1;TRINITY_DN307708_c0_g1;TRINITY_DN4167_c0_g1;TRINITY_DN60103_c0_g1;TRINITY_DN12636_c0_g1;TRINITY_DN2174_c0_g1;TRINITY_DN306804_c0_g1;TRINITY_DN2516_c0_g1;TRINITY_DN403091_c0_g1;TRINITY_DN394470_c0_g1;TRINITY_DN866_c0_g1;TRINITY_DN366686_c0_g1;TRINITY_DN32627_c0_g1;TRINITY_DN319404_c0_g1;TRINITY_DN303236_c0_g1;TRINITY_DN11109_c0_g…
GO:0003735	Molecular Function	structural constituent of ribosome	34/865 3.93063583815029%	1346/23678 5.68460174001182%	0.992931320164866	1	0.691453160295115	TRINITY_DN16629_c0_g1;TRINITY_DN43724_c0_g2;TRINITY_DN33250_c0_g1;TRINITY_DN384924_c0_g1;TRINITY_DN7325_c0_g2;TRINITY_DN21037_c1_g1;TRINITY_DN3583_c0_g1;TRINITY_DN29195_c0_g1;TRINITY_DN303418_c0_g1;TRINITY_DN4337_c1_g2;TRINITY_DN28060_c0_g4;TRINITY_DN28557_c0_g1;TRINITY_DN3067_c2_g1;TRINITY_DN20098_c0_g1;TRINITY_DN5716_c0_g1;TRINITY_DN302813_c0_g1;TRINITY_DN65635_c0_g2;TRINITY_DN61749_c0_g1;TRINI…	TRINITY_DN914_c0_g1;TRINITY_DN4100_c0_g2;TRINITY_DN126049_c0_g1;TRINITY_DN4653_c1_g1;TRINITY_DN309511_c0_g1;TRINITY_DN70073_c4_g1;TRINITY_DN366974_c0_g1;TRINITY_DN22904_c0_g1;TRINITY_DN303652_c0_g1;TRINITY_DN61788_c0_g3;TRINITY_DN9849_c0_g1;TRINITY_DN2302_c0_g3;TRINITY_DN8749_c0_g1;TRINITY_DN131152_c0_g2;TRINITY_DN347790_c0_g1;TRINITY_DN292517_c0_g1;TRINITY_DN27130_c0_g1;TRINITY_DN30929_c0_g1;TRI…
GO:0016874	Molecular Function	ligase activity	3/865 0.346820809248555%	261/23678 1.10228904468283%	0.99651554952661	1	0.314636901202578	TRINITY_DN256_c0_g3;TRINITY_DN30600_c0_g1;TRINITY_DN9077_c0_g1	TRINITY_DN3713_c0_g1;TRINITY_DN17744_c0_g1;TRINITY_DN340578_c0_g1;TRINITY_DN22489_c0_g1;TRINITY_DN372259_c0_g1;TRINITY_DN40587_c0_g1;TRINITY_DN11217_c0_g1;TRINITY_DN15198_c0_g2;TRINITY_DN1402_c0_g1;TRINITY_DN3435_c1_g1;TRINITY_DN403198_c0_g1;TRINITY_DN62573_c0_g1;TRINITY_DN326465_c0_g1;TRINITY_DN6757_c0_g1;TRINITY_DN2743_c0_g3;TRINITY_DN44445_c0_g1;TRINITY_DN13514_c0_g1;TRINITY_DN344480_c0_g1;TRI…
GO:0016787	Molecular Function	hydrolase activity	12/865 1.38728323699422%	713/23678 3.01123405693048%	0.999444624527262	1	0.460702559404616	TRINITY_DN17007_c0_g2;TRINITY_DN8659_c0_g1;TRINITY_DN6286_c0_g2;TRINITY_DN2147_c0_g1;TRINITY_DN13851_c0_g1;TRINITY_DN10069_c0_g1;TRINITY_DN2604_c3_g1;TRINITY_DN1153_c1_g1;TRINITY_DN44823_c0_g1;TRINITY_DN37438_c0_g1;TRINITY_DN12129_c0_g1;TRINITY_DN38692_c0_g1	TRINITY_DN312903_c0_g1;TRINITY_DN1077_c1_g1;TRINITY_DN2587_c0_g1;TRINITY_DN316768_c0_g1;TRINITY_DN303484_c0_g1;TRINITY_DN367676_c0_g1;TRINITY_DN368228_c0_g1;TRINITY_DN132347_c0_g1;TRINITY_DN288500_c0_g1;TRINITY_DN355333_c0_g1;TRINITY_DN4470_c0_g1;TRINITY_DN376331_c0_g1;TRINITY_DN397982_c0_g1;TRINITY_DN13755_c0_g1;TRINITY_DN188879_c0_g1;TRINITY_DN385783_c0_g1;TRINITY_DN399644_c0_g1;TRINITY_DN98420…
GO:0003924	Molecular Function	GTPase activity	5/865 0.578034682080925%	419/23678 1.76957513303488%	0.999465707661542	1	0.326651675472843	TRINITY_DN1641_c0_g3;TRINITY_DN16772_c0_g1;TRINITY_DN35663_c0_g2;TRINITY_DN5039_c0_g1;TRINITY_DN12512_c0_g1	TRINITY_DN373504_c0_g1;TRINITY_DN6101_c0_g4;TRINITY_DN305754_c0_g1;TRINITY_DN6101_c1_g1;TRINITY_DN402437_c0_g1;TRINITY_DN384744_c0_g1;TRINITY_DN179321_c0_g1;TRINITY_DN397730_c0_g1;TRINITY_DN21633_c0_g1;TRINITY_DN1187_c2_g1;TRINITY_DN12315_c0_g1;TRINITY_DN92342_c0_g1;TRINITY_DN284274_c0_g1;TRINITY_DN376667_c0_g1;TRINITY_DN20975_c0_g1;TRINITY_DN201517_c0_g1;TRINITY_DN113987_c0_g1;TRINITY_DN23817_c0…
GO:0016740	Molecular Function	transferase activity	4/865 0.46242774566474%	408/23678 1.72311850663063%	0.999825480578838	1	0.268366768672787	TRINITY_DN15125_c0_g1;TRINITY_DN11836_c0_g1;TRINITY_DN21295_c0_g1;TRINITY_DN5507_c3_g3	TRINITY_DN288850_c0_g1;TRINITY_DN15125_c0_g1;TRINITY_DN2771_c0_g1;TRINITY_DN117784_c0_g1;TRINITY_DN296356_c0_g1;TRINITY_DN376769_c0_g1;TRINITY_DN347083_c0_g1;TRINITY_DN9414_c2_g1;TRINITY_DN387202_c0_g1;TRINITY_DN346275_c0_g1;TRINITY_DN356838_c0_g1;TRINITY_DN331907_c0_g1;TRINITY_DN302695_c0_g1;TRINITY_DN3126_c0_g1;TRINITY_DN329774_c0_g1;TRINITY_DN306600_c0_g1;TRINITY_DN156727_c0_g1;TRINITY_DN8299_…
GO:0005488	Molecular Function	binding	5/865 0.578034682080925%	558/23678 2.35661795759777%	0.9999918226243	1	0.245281455238569	TRINITY_DN9066_c0_g1;TRINITY_DN4586_c0_g1;TRINITY_DN8208_c0_g3;TRINITY_DN5769_c0_g3;TRINITY_DN16990_c0_g1	TRINITY_DN333184_c0_g1;TRINITY_DN200655_c0_g2;TRINITY_DN308761_c0_g1;TRINITY_DN401528_c0_g1;TRINITY_DN381607_c0_g1;TRINITY_DN365254_c0_g1;TRINITY_DN377948_c0_g1;TRINITY_DN118268_c0_g1;TRINITY_DN352859_c0_g1;TRINITY_DN114490_c0_g1;TRINITY_DN393468_c0_g1;TRINITY_DN384581_c0_g1;TRINITY_DN380835_c0_g1;TRINITY_DN355407_c0_g1;TRINITY_DN308888_c0_g1;TRINITY_DN312363_c0_g1;TRINITY_DN360655_c0_g1;TRINITY_…
GO:0003723	Molecular Function	RNA binding	7/865 0.809248554913295%	677/23678 2.85919418869837%	0.999995393600028	1	0.283033785572186	TRINITY_DN28060_c0_g4;TRINITY_DN28117_c1_g2;TRINITY_DN15107_c0_g1;TRINITY_DN302813_c0_g1;TRINITY_DN43966_c0_g1;TRINITY_DN88297_c0_g1;TRINITY_DN21037_c1_g1	TRINITY_DN15796_c0_g2;TRINITY_DN11204_c0_g2;TRINITY_DN366799_c0_g1;TRINITY_DN80172_c0_g2;TRINITY_DN326294_c0_g1;TRINITY_DN59588_c1_g1;TRINITY_DN294676_c0_g1;TRINITY_DN8100_c0_g1;TRINITY_DN6117_c1_g1;TRINITY_DN222566_c0_g1;TRINITY_DN7012_c0_g1;TRINITY_DN319211_c0_g1;TRINITY_DN340976_c0_g1;TRINITY_DN3588_c2_g1;TRINITY_DN390827_c0_g1;TRINITY_DN359264_c0_g1;TRINITY_DN14421_c0_g1;TRINITY_DN309199_c0_g…
GO:0003676	Molecular Function	nucleic acid binding	15/865 1.73410404624277%	1129/23678 4.76813920094603%	0.999999618154161	1	0.363685700681456	TRINITY_DN13958_c0_g1;TRINITY_DN1189_c4_g8;TRINITY_DN6468_c7_g1;TRINITY_DN1463_c0_g1;TRINITY_DN57072_c0_g1;TRINITY_DN3351_c2_g2;TRINITY_DN14002_c0_g1;TRINITY_DN2556_c0_g1;TRINITY_DN147232_c0_g1;TRINITY_DN2185_c1_g1;TRINITY_DN4765_c1_g1;TRINITY_DN976_c0_g2;TRINITY_DN7_c2_g1;TRINITY_DN8565_c0_g1;TRINITY_DN28845_c0_g1	TRINITY_DN161239_c0_g1;TRINITY_DN13958_c0_g1;TRINITY_DN19537_c0_g1;TRINITY_DN2748_c0_g1;TRINITY_DN22444_c0_g2;TRINITY_DN306989_c0_g1;TRINITY_DN66107_c0_g3;TRINITY_DN12850_c0_g3;TRINITY_DN138510_c0_g1;TRINITY_DN3517_c0_g1;TRINITY_DN298831_c0_g1;TRINITY_DN13307_c3_g1;TRINITY_DN44633_c0_g1;TRINITY_DN253167_c0_g1;TRINITY_DN393250_c0_g1;TRINITY_DN14091_c0_g1;TRINITY_DN73205_c0_g1;TRINITY_DN29661_c1_g1…
GO:0005525	Molecular Function	GTP binding	6/865 0.69364161849711%	738/23678 3.11681729875834%	0.999999850709434	1	0.222548052070116	TRINITY_DN35663_c0_g2;TRINITY_DN1974_c2_g1;TRINITY_DN16772_c0_g1;TRINITY_DN5039_c0_g1;TRINITY_DN1641_c0_g3;TRINITY_DN12512_c0_g1	TRINITY_DN197239_c0_g1;TRINITY_DN9623_c3_g1;TRINITY_DN396234_c0_g1;TRINITY_DN21389_c0_g2;TRINITY_DN336173_c0_g1;TRINITY_DN284655_c0_g1;TRINITY_DN1851_c1_g2;TRINITY_DN61199_c0_g1;TRINITY_DN18155_c0_g3;TRINITY_DN35663_c0_g2;TRINITY_DN112068_c0_g1;TRINITY_DN117970_c0_g1;TRINITY_DN382309_c0_g1;TRINITY_DN191534_c2_g1;TRINITY_DN161902_c0_g1;TRINITY_DN2971_c0_g2;TRINITY_DN136336_c0_g1;TRINITY_DN294068_c…
GO:0003824	Molecular Function	catalytic activity	4/865 0.46242774566474%	643/23678 2.71560097981248%	0.999999914701435	1	0.170285601272935	TRINITY_DN3118_c0_g3;TRINITY_DN33187_c0_g2;TRINITY_DN2246_c0_g3;TRINITY_DN976_c0_g2	TRINITY_DN314725_c0_g1;TRINITY_DN13361_c0_g1;TRINITY_DN372085_c0_g1;TRINITY_DN308552_c0_g1;TRINITY_DN390612_c0_g1;TRINITY_DN47422_c0_g1;TRINITY_DN318990_c0_g1;TRINITY_DN360428_c0_g1;TRINITY_DN399560_c0_g1;TRINITY_DN306467_c0_g1;TRINITY_DN381127_c0_g1;TRINITY_DN343736_c0_g1;TRINITY_DN7487_c0_g1;TRINITY_DN366558_c0_g1;TRINITY_DN300786_c0_g1;TRINITY_DN296814_c0_g1;TRINITY_DN347724_c0_g1;TRINITY_DN35…
GO:0000166	Molecular Function	nucleotide binding	10/865 1.15606936416185%	1146/23678 4.83993580538897%	0.999999999717515	1	0.238860474734941	TRINITY_DN27976_c0_g2;TRINITY_DN17303_c0_g1;TRINITY_DN355_c1_g1;TRINITY_DN4765_c1_g1;TRINITY_DN11050_c0_g1;TRINITY_DN3351_c2_g2;TRINITY_DN2556_c0_g1;TRINITY_DN147232_c0_g1;TRINITY_DN1463_c0_g1;TRINITY_DN2981_c0_g1	TRINITY_DN19942_c1_g2;TRINITY_DN112363_c0_g3;TRINITY_DN11550_c0_g1;TRINITY_DN99978_c0_g1;TRINITY_DN10596_c0_g2;TRINITY_DN342798_c0_g1;TRINITY_DN8694_c0_g1;TRINITY_DN347377_c0_g1;TRINITY_DN3113_c0_g1;TRINITY_DN46023_c0_g1;TRINITY_DN302805_c0_g1;TRINITY_DN1073_c0_g1;TRINITY_DN295232_c0_g1;TRINITY_DN12850_c0_g1;TRINITY_DN3428_c0_g1;TRINITY_DN22736_c0_g1;TRINITY_DN321161_c0_g1;TRINITY_DN351872_c0_g1;…
