# Supplementary material for: Transcriptome Profiling Provides Molecular Insights into Auxin-Induced Adventitious Root Formation in Sugarcane (Saccharum spp. Interspecific Hybrids) Microshoots
Source: Plants (Basel). 2020 Jul 23;9(8):931. doi: 10.3390/plants9080931 (PMC7465322; doi:10.3390/plants9080931)
Supplement: Supplementary file 1 [file plants-09-00931-s001.zip › plants-836632-supplementary-proof/0721plants additional files/Table S13 CK-7d-vs_TM-7d.topGO_BP.xls]

GO.ID	Term	Annotated	Significant	Expected	KS
GO:0006355	regulation of transcription, DNA-templated	1398	60	38.27	1.1e-10
GO:0006468	protein phosphorylation	1434	48	39.25	4.0e-08
GO:0042744	hydrogen peroxide catabolic process	179	21	4.9	4.0e-08
GO:0044550	secondary metabolite biosynthetic process	204	15	5.58	2.6e-07
GO:0009664	plant-type cell wall organization	81	11	2.22	2.7e-07
GO:0006418	tRNA aminoacylation for protein translation	293	2	8.02	2.2e-05
GO:0052696	flavonoid glucuronidation	144	15	3.94	3.5e-05
GO:0006979	response to oxidative stress	348	24	9.53	5.5e-05
GO:0015074	DNA integration	412	0	11.28	8.1e-05
GO:0009813	flavonoid biosynthetic process	160	16	4.38	0.00011
GO:0044211	CTP salvage	13	0	0.36	0.00012
GO:0044206	UMP salvage	13	0	0.36	0.00012
GO:0005985	sucrose metabolic process	25	3	0.68	0.00014
GO:0006099	tricarboxylic acid cycle	161	2	4.41	0.00020
GO:0009725	response to hormone	390	19	10.68	0.00020
GO:0042787	protein ubiquitination involved in ubiquitin-dependent protein catabolic process	94	0	2.57	0.00025
GO:0030422	production of siRNA involved in RNA interference	15	0	0.41	0.00027
GO:0018298	protein-chromophore linkage	31	0	0.85	0.00039
GO:1903047	mitotic cell cycle process	195	1	5.34	0.00046
GO:0009992	cellular water homeostasis	30	4	0.82	0.00076
GO:0015793	glycerol transport	30	4	0.82	0.00076
GO:0006952	defense response	297	19	8.13	0.00083
GO:0071668	plant-type cell wall assembly	6	1	0.16	0.00085
GO:0018193	peptidyl-amino acid modification	369	8	10.1	0.00105
GO:0006833	water transport	31	4	0.85	0.00108
GO:0007264	small GTPase mediated signal transduction	313	13	8.57	0.00140
GO:1901605	alpha-amino acid metabolic process	572	7	15.66	0.00149
GO:2000022	regulation of jasmonic acid mediated signaling pathway	17	3	0.47	0.00156
GO:0015991	ATP hydrolysis coupled proton transport	113	2	3.09	0.00169
GO:0032940	secretion by cell	92	1	2.52	0.00176
GO:0045488	pectin metabolic process	46	0	1.26	0.00185
GO:0007275	multicellular organismal development	646	10	17.68	0.00198
GO:0035196	production of miRNAs involved in gene silencing by miRNA	9	0	0.25	0.00272
GO:0032505	reproduction of a single-celled organism	50	0	1.37	0.00297
GO:0046129	purine ribonucleoside biosynthetic process	193	4	5.28	0.00311
GO:0072530	purine-containing compound transmembrane transport	9	1	0.25	0.00319
GO:0006412	translation	2245	79	61.45	0.00341
GO:0010039	response to iron ion	8	3	0.22	0.00350
GO:0042775	mitochondrial ATP synthesis coupled electron transport	28	0	0.77	0.00400
GO:0097305	response to alcohol	153	5	4.19	0.00419
GO:0046620	regulation of organ growth	10	0	0.27	0.00423
GO:0046034	ATP metabolic process	336	6	9.2	0.00427
GO:0030031	cell projection assembly	45	0	1.23	0.00455
GO:0009693	ethylene biosynthetic process	12	3	0.33	0.00478
GO:0000209	protein polyubiquitination	77	0	2.11	0.00486
GO:0009960	endosperm development	8	0	0.22	0.00490
GO:0045737	positive regulation of cyclin-dependent protein serine/threonine kinase activity	10	2	0.27	0.00498
GO:1901409	positive regulation of phosphorylation of RNA polymerase II C-terminal domain	10	2	0.27	0.00498
GO:0010243	response to organonitrogen compound	10	1	0.27	0.00542
GO:0048580	regulation of post-embryonic development	79	2	2.16	0.00570
GO:0010150	leaf senescence	16	1	0.44	0.00592
GO:0044782	cilium organization	43	0	1.18	0.00605
GO:0009908	flower development	118	4	3.23	0.00616
GO:0010075	regulation of meristem growth	21	0	0.57	0.00698
GO:0072523	purine-containing compound catabolic process	30	1	0.82	0.00755
GO:0009152	purine ribonucleotide biosynthetic process	187	3	5.12	0.00759
GO:0051493	regulation of cytoskeleton organization	58	0	1.59	0.00790
GO:0030447	filamentous growth	48	0	1.31	0.00808
GO:0009611	response to wounding	48	5	1.31	0.00823
GO:0006364	rRNA processing	371	7	10.16	0.00824
GO:0006887	exocytosis	78	1	2.14	0.00854
GO:0048532	anatomical structure arrangement	31	0	0.85	0.00856
GO:0051130	positive regulation of cellular component organization	127	0	3.48	0.00869
GO:0006074	(1->3)-beta-D-glucan metabolic process	18	0	0.49	0.00872
GO:0071805	potassium ion transmembrane transport	49	2	1.34	0.00876
GO:0044087	regulation of cellular component biogenesis	132	0	3.61	0.00896
GO:0007163	establishment or maintenance of cell polarity	46	0	1.26	0.00907
GO:0008154	actin polymerization or depolymerization	49	1	1.34	0.00935
GO:0010817	regulation of hormone levels	79	3	2.16	0.00963
GO:0007096	regulation of exit from mitosis	17	0	0.47	0.00967
GO:0009639	response to red or far red light	54	0	1.48	0.00969
GO:0009743	response to carbohydrate	33	1	0.9	0.01024
GO:0044089	positive regulation of cellular component biogenesis	74	0	2.03	0.01033
GO:0061508	CDP phosphorylation	11	0	0.3	0.01071
GO:0001101	response to acid chemical	232	13	6.35	0.01076
GO:0051258	protein polymerization	49	0	1.34	0.01097
GO:0000478	endonucleolytic cleavage involved in rRNA processing	51	0	1.4	0.01107
GO:0000479	endonucleolytic cleavage of tricistronic rRNA transcript (SSU-rRNA, 5.8S rRNA, LSU-rRNA)	51	0	1.4	0.01107
GO:2000026	regulation of multicellular organismal development	145	2	3.97	0.01149
GO:0006075	(1->3)-beta-D-glucan biosynthetic process	15	0	0.41	0.01168
GO:0015985	energy coupled proton transport, down electrochemical gradient	60	1	1.64	0.01181
GO:0015986	ATP synthesis coupled proton transport	60	1	1.64	0.01181
GO:0000746	conjugation	56	0	1.53	0.01189
GO:0000747	conjugation with cellular fusion	56	0	1.53	0.01189
GO:1901607	alpha-amino acid biosynthetic process	355	2	9.72	0.01222
GO:0019954	asexual reproduction	21	0	0.57	0.01229
GO:0006741	NADP biosynthetic process	33	0	0.9	0.01274
GO:0018065	protein-cofactor linkage	6	0	0.16	0.01280
GO:0097306	cellular response to alcohol	99	2	2.71	0.01312
GO:0009145	purine nucleoside triphosphate biosynthetic process	109	2	2.98	0.01329
GO:0009206	purine ribonucleoside triphosphate biosynthetic process	109	2	2.98	0.01329
GO:0061077	chaperone-mediated protein folding	35	3	0.96	0.01334
GO:0009888	tissue development	119	0	3.26	0.01347
GO:0005987	sucrose catabolic process	10	2	0.27	0.01349
GO:0009755	hormone-mediated signaling pathway	242	10	6.62	0.01401
GO:0016117	carotenoid biosynthetic process	9	0	0.25	0.01443
GO:0016109	tetraterpenoid biosynthetic process	9	0	0.25	0.01443
GO:0051726	regulation of cell cycle	190	3	5.2	0.01454
GO:0033993	response to lipid	162	6	4.43	0.01471
GO:0000278	mitotic cell cycle	205	1	5.61	0.01521
GO:0016114	terpenoid biosynthetic process	49	2	1.34	0.01549
GO:0008652	cellular amino acid biosynthetic process	420	2	11.5	0.01552
GO:0048831	regulation of shoot system development	61	2	1.67	0.01561
GO:0015936	coenzyme A metabolic process	19	1	0.52	0.01619
GO:0040007	growth	160	2	4.38	0.01629
GO:0007346	regulation of mitotic cell cycle	100	1	2.74	0.01650
GO:1902224	ketone body metabolic process	9	0	0.25	0.01651
GO:0046950	cellular ketone body metabolic process	9	0	0.25	0.01651
GO:0046952	ketone body catabolic process	9	0	0.25	0.01651
GO:0031053	primary miRNA processing	7	0	0.19	0.01658
GO:0006730	one-carbon metabolic process	109	1	2.98	0.01720
GO:0009201	ribonucleoside triphosphate biosynthetic process	140	2	3.83	0.01727
GO:0009933	meristem structural organization	25	0	0.68	0.01734
GO:0032990	cell part morphogenesis	42	0	1.15	0.01758
GO:0071963	establishment or maintenance of cell polarity regulating cell shape	26	0	0.71	0.01778
GO:0006207	'de novo' pyrimidine nucleobase biosynthetic process	33	0	0.9	0.01795
GO:0045930	negative regulation of mitotic cell cycle	51	0	1.4	0.01796
GO:0018958	phenol-containing compound metabolic process	10	0	0.27	0.01806
GO:0034755	iron ion transmembrane transport	8	3	0.22	0.01817
GO:0051666	actin cortical patch localization	8	0	0.22	0.01854
GO:0007114	cell budding	19	0	0.52	0.01869
GO:0060271	cilium morphogenesis	35	0	0.96	0.01874
GO:0006206	pyrimidine nucleobase metabolic process	54	0	1.48	0.01927
GO:0032271	regulation of protein polymerization	41	0	1.12	0.01957
GO:0010638	positive regulation of organelle organization	70	0	1.92	0.01970
GO:0048513	organ development	228	4	6.24	0.01973
GO:0051495	positive regulation of cytoskeleton organization	33	0	0.9	0.01980
GO:0007205	protein kinase C-activating G-protein coupled receptor signaling pathway	14	0	0.38	0.02002
GO:0019953	sexual reproduction	120	1	3.28	0.02009
GO:0006754	ATP biosynthetic process	83	1	2.27	0.02012
GO:0034285	response to disaccharide	9	1	0.25	0.02013
GO:0010104	regulation of ethylene-activated signaling pathway	9	1	0.25	0.02044
GO:0070297	regulation of phosphorelay signal transduction system	9	1	0.25	0.02044
GO:0008064	regulation of actin polymerization or depolymerization	42	0	1.15	0.02066
GO:0030832	regulation of actin filament length	42	0	1.15	0.02066
GO:0071395	cellular response to jasmonic acid stimulus	30	4	0.82	0.02105
GO:0009867	jasmonic acid mediated signaling pathway	30	4	0.82	0.02105
GO:0030155	regulation of cell adhesion	8	0	0.22	0.02127
GO:0000469	cleavage involved in rRNA processing	76	1	2.08	0.02141
GO:0042384	cilium assembly	34	0	0.93	0.02158
GO:0030490	maturation of SSU-rRNA	129	2	3.53	0.02179
GO:0032392	DNA geometric change	85	0	2.33	0.02215
GO:1901701	cellular response to oxygen-containing compound	189	7	5.17	0.02284
GO:0043254	regulation of protein complex assembly	87	0	2.38	0.02285
GO:0030198	extracellular matrix organization	15	1	0.41	0.02294
GO:0043062	extracellular structure organization	15	1	0.41	0.02294
GO:0048858	cell projection morphogenesis	40	0	1.09	0.02317
GO:0030041	actin filament polymerization	40	0	1.09	0.02346
GO:0032956	regulation of actin cytoskeleton organization	48	0	1.31	0.02405
GO:0032970	regulation of actin filament-based process	48	0	1.31	0.02405
GO:0006122	mitochondrial electron transport, ubiquinol to cytochrome c	16	0	0.44	0.02435
GO:0071229	cellular response to acid chemical	124	7	3.39	0.02480
GO:0019725	cellular homeostasis	327	20	8.95	0.02486
GO:0031334	positive regulation of protein complex assembly	63	0	1.72	0.02511
GO:0006999	nuclear pore organization	8	0	0.22	0.02555
GO:0051239	regulation of multicellular organismal process	160	2	4.38	0.02576
GO:0016143	S-glycoside metabolic process	11	2	0.3	0.02591
GO:0019760	glucosinolate metabolic process	11	2	0.3	0.02591
GO:0019757	glycosinolate metabolic process	11	2	0.3	0.02591
GO:0045489	pectin biosynthetic process	22	0	0.6	0.02595
GO:0007067	mitotic nuclear division	98	1	2.68	0.02614
GO:0007166	cell surface receptor signaling pathway	59	2	1.62	0.02634
GO:0033609	oxalate metabolic process	19	2	0.52	0.02638
GO:0032508	DNA duplex unwinding	84	0	2.3	0.02646
GO:0045786	negative regulation of cell cycle	87	0	2.38	0.02656
GO:0022603	regulation of anatomical structure morphogenesis	91	0	2.49	0.02685
GO:0009737	response to abscisic acid	137	5	3.75	0.02693
GO:0006278	RNA-dependent DNA replication	107	0	2.93	0.02697
GO:0030833	regulation of actin filament polymerization	39	0	1.07	0.02759
GO:0032870	cellular response to hormone stimulus	249	10	6.82	0.02789
GO:0046686	response to cadmium ion	38	0	1.04	0.02857
GO:0042435	indole-containing compound biosynthetic process	25	1	0.68	0.02866
GO:0055076	transition metal ion homeostasis	84	8	2.3	0.02885
GO:0009306	protein secretion	18	0	0.49	0.02890
GO:0048827	phyllome development	104	4	2.85	0.02932
GO:0007530	sex determination	8	0	0.22	0.02959
GO:0007531	mating type determination	8	0	0.22	0.02959
GO:0007533	mating type switching	8	0	0.22	0.02959
GO:0042214	terpene metabolic process	6	0	0.16	0.02970
GO:0009768	photosynthesis, light harvesting in photosystem I	18	0	0.49	0.02998
GO:0009313	oligosaccharide catabolic process	12	2	0.33	0.03063
GO:0046352	disaccharide catabolic process	12	2	0.33	0.03063
GO:0034498	early endosome to Golgi transport	7	0	0.19	0.03071
GO:1900140	regulation of seedling development	15	0	0.41	0.03081
GO:0045454	cell redox homeostasis	140	6	3.83	0.03088
GO:0016567	protein ubiquitination	372	6	10.18	0.03181
GO:0042026	protein refolding	46	0	1.26	0.03190
GO:0048278	vesicle docking	51	0	1.4	0.03203
GO:0048367	shoot system development	200	7	5.47	0.03220
GO:0032273	positive regulation of protein polymerization	30	0	0.82	0.03265
GO:0001578	microtubule bundle formation	24	0	0.66	0.03275
GO:0006450	regulation of translational fidelity	69	1	1.89	0.03281
GO:0042335	cuticle development	7	0	0.19	0.03296
GO:0048646	anatomical structure formation involved in morphogenesis	112	0	3.07	0.03307
GO:0018202	peptidyl-histidine modification	11	1	0.3	0.03317
GO:0044205	'de novo' UMP biosynthetic process	13	0	0.36	0.03330
GO:0032535	regulation of cellular component size	92	4	2.52	0.03397
GO:0090066	regulation of anatomical structure size	92	4	2.52	0.03397
GO:0051321	meiotic cell cycle	112	0	3.07	0.03435
GO:0008544	epidermis development	7	0	0.19	0.03442
GO:0009913	epidermal cell differentiation	7	0	0.19	0.03442
GO:0030855	epithelial cell differentiation	7	0	0.19	0.03442
GO:2000027	regulation of organ morphogenesis	7	0	0.19	0.03442
GO:0060429	epithelium development	7	0	0.19	0.03442
GO:0009699	phenylpropanoid biosynthetic process	81	3	2.22	0.03464
GO:0043086	negative regulation of catalytic activity	115	5	3.15	0.03472
GO:0006429	leucyl-tRNA aminoacylation	14	0	0.38	0.03474
GO:0006448	regulation of translational elongation	85	1	2.33	0.03517
GO:0009739	response to gibberellin	9	1	0.25	0.03572
GO:0010564	regulation of cell cycle process	132	3	3.61	0.03596
GO:0044182	filamentous growth of a population of unicellular organisms	37	0	1.01	0.03643
GO:0071495	cellular response to endogenous stimulus	252	10	6.9	0.03655
GO:0045089	positive regulation of innate immune response	10	1	0.27	0.03692
GO:0009793	embryo development ending in seed dormancy	123	2	3.37	0.03705
GO:0016116	carotenoid metabolic process	13	0	0.36	0.03705
GO:0016108	tetraterpenoid metabolic process	13	0	0.36	0.03705
GO:0018196	peptidyl-asparagine modification	14	0	0.38	0.03705
GO:0018279	protein N-linked glycosylation via asparagine	14	0	0.38	0.03705
GO:0042445	hormone metabolic process	43	2	1.18	0.03707
GO:0071396	cellular response to lipid	109	3	2.98	0.03753
GO:0006261	DNA-dependent DNA replication	124	0	3.39	0.03757
GO:0045834	positive regulation of lipid metabolic process	8	0	0.22	0.03771
GO:0009873	ethylene-activated signaling pathway	18	2	0.49	0.03775
GO:0035082	axoneme assembly	23	0	0.63	0.03777
GO:0045931	positive regulation of mitotic cell cycle	30	0	0.82	0.03804
GO:0022904	respiratory electron transport chain	41	0	1.12	0.03804
GO:0009744	response to sucrose	8	1	0.22	0.03811
GO:0009142	nucleoside triphosphate biosynthetic process	149	2	4.08	0.03827
GO:0022413	reproductive process in single-celled organism	35	0	0.96	0.03888
GO:0032258	CVT pathway	17	0	0.47	0.03916
GO:0010105	negative regulation of ethylene-activated signaling pathway	7	1	0.19	0.03933
GO:0070298	negative regulation of phosphorelay signal transduction system	7	1	0.19	0.03933
GO:0000280	nuclear division	162	1	4.43	0.03979
GO:0030010	establishment of cell polarity	13	0	0.36	0.04045
GO:0009733	response to auxin	132	4	3.61	0.04064
GO:0030838	positive regulation of actin filament polymerization	28	0	0.77	0.04103
GO:0009115	xanthine catabolic process	14	1	0.38	0.04109
GO:0046110	xanthine metabolic process	14	1	0.38	0.04109
GO:0048731	system development	453	7	12.4	0.04181
GO:0009168	purine ribonucleoside monophosphate biosynthetic process	146	2	4	0.04269
GO:0009127	purine nucleoside monophosphate biosynthetic process	146	2	4	0.04269
GO:0000462	maturation of SSU-rRNA from tricistronic rRNA transcript (SSU-rRNA, 5.8S rRNA, LSU-rRNA)	113	1	3.09	0.04273
GO:0010114	response to red light	8	0	0.22	0.04348
GO:0006553	lysine metabolic process	28	0	0.77	0.04355
GO:0060548	negative regulation of cell death	16	0	0.44	0.04357
GO:1901700	response to oxygen-containing compound	342	15	9.36	0.04367
GO:0043687	post-translational protein modification	10	0	0.27	0.04368
GO:0002253	activation of immune response	12	1	0.33	0.04378
GO:1900618	regulation of shoot system morphogenesis	6	0	0.16	0.04397
GO:0009723	response to ethylene	36	2	0.99	0.04401
GO:0034754	cellular hormone metabolic process	14	1	0.38	0.04443
GO:0071367	cellular response to brassinosteroid stimulus	12	0	0.33	0.04463
GO:0009742	brassinosteroid mediated signaling pathway	12	0	0.33	0.04463
GO:0006826	iron ion transport	14	3	0.38	0.04534
GO:2000280	regulation of root development	20	0	0.55	0.04574
GO:0016998	cell wall macromolecule catabolic process	22	1	0.6	0.04625
GO:0009112	nucleobase metabolic process	101	1	2.76	0.04635
GO:0009790	embryo development	135	2	3.7	0.04717
GO:0035494	SNARE complex disassembly	9	0	0.25	0.04718
GO:0022610	biological adhesion	10	0	0.27	0.04731
GO:0007155	cell adhesion	10	0	0.27	0.04731
GO:0009696	salicylic acid metabolic process	7	0	0.19	0.04754
GO:0044770	cell cycle phase transition	78	1	2.14	0.04756
GO:0018105	peptidyl-serine phosphorylation	91	2	2.49	0.04772
GO:0031529	ruffle organization	9	0	0.25	0.04795
GO:0097178	ruffle assembly	9	0	0.25	0.04795
GO:0035246	peptidyl-arginine N-methylation	8	0	0.22	0.04827
GO:0032886	regulation of microtubule-based process	12	0	0.33	0.04918
GO:0072596	establishment of protein localization to chloroplast	10	0	0.27	0.04935
GO:0072598	protein localization to chloroplast	10	0	0.27	0.04935
GO:0045036	protein targeting to chloroplast	10	0	0.27	0.04935
GO:0009909	regulation of flower development	46	2	1.26	0.04949
GO:0050793	regulation of developmental process	231	2	6.32	0.04997
GO:0070286	axonemal dynein complex assembly	21	0	0.57	0.05024
GO:0009085	lysine biosynthetic process	27	0	0.74	0.05039
GO:0098656	anion transmembrane transport	207	7	5.67	0.05065
GO:0002218	activation of innate immune response	8	1	0.22	0.05110
GO:0006094	gluconeogenesis	46	0	1.26	0.05148
GO:0051651	maintenance of location in cell	15	3	0.41	0.05158
GO:0050778	positive regulation of immune response	14	1	0.38	0.05162
GO:0009627	systemic acquired resistance	14	1	0.38	0.05162
GO:0009738	abscisic acid-activated signaling pathway	85	2	2.33	0.05185
GO:0042274	ribosomal small subunit biogenesis	196	4	5.37	0.05217
GO:0046173	polyol biosynthetic process	19	0	0.52	0.05259
GO:0010324	membrane invagination	25	0	0.68	0.05279
GO:0047484	regulation of response to osmotic stress	7	1	0.19	0.05299
GO:0009902	chloroplast relocation	10	0	0.27	0.05350
GO:0019750	chloroplast localization	10	0	0.27	0.05350
GO:0051667	establishment of plastid localization	10	0	0.27	0.05350
GO:0051644	plastid localization	10	0	0.27	0.05350
GO:0034497	protein localization to pre-autophagosomal structure	7	0	0.19	0.05359
GO:0044247	cellular polysaccharide catabolic process	49	6	1.34	0.05380
GO:0009741	response to brassinosteroid	16	0	0.44	0.05434
GO:0010029	regulation of seed germination	14	0	0.38	0.05532
GO:0031589	cell-substrate adhesion	6	0	0.16	0.05570
GO:0045785	positive regulation of cell adhesion	6	0	0.16	0.05570
GO:0010810	regulation of cell-substrate adhesion	6	0	0.16	0.05570
GO:0010811	positive regulation of cell-substrate adhesion	6	0	0.16	0.05570
GO:0051054	positive regulation of DNA metabolic process	16	0	0.44	0.05628
GO:0009765	photosynthesis, light harvesting	35	0	0.96	0.05636
GO:0071215	cellular response to abscisic acid stimulus	88	2	2.41	0.05679
GO:0016126	sterol biosynthetic process	24	1	0.66	0.05695
GO:0032446	protein modification by small protein conjugation	399	7	10.92	0.05700
GO:0042430	indole-containing compound metabolic process	46	1	1.26	0.05723
GO:0009612	response to mechanical stimulus	11	1	0.3	0.05750
GO:0009156	ribonucleoside monophosphate biosynthetic process	184	2	5.04	0.05762
GO:0000059	protein import into nucleus, docking	13	0	0.36	0.05834
GO:0000959	mitochondrial RNA metabolic process	18	0	0.49	0.05843
GO:0000070	mitotic sister chromatid segregation	58	0	1.59	0.05854
GO:0009746	response to hexose	19	0	0.52	0.05895
GO:0034284	response to monosaccharide	19	0	0.52	0.05895
GO:0006106	fumarate metabolic process	20	0	0.55	0.05927
GO:0018209	peptidyl-serine modification	92	2	2.52	0.05930
GO:0048285	organelle fission	184	1	5.04	0.05936
GO:0030100	regulation of endocytosis	24	0	0.66	0.05939
GO:0003341	cilium movement	24	0	0.66	0.05978
GO:0071426	ribonucleoprotein complex export from nucleus	92	2	2.52	0.05980
GO:0071166	ribonucleoprotein complex localization	92	2	2.52	0.05980
GO:0006427	histidyl-tRNA aminoacylation	8	0	0.22	0.05986
GO:0071051	polyadenylation-dependent snoRNA 3'-end processing	6	0	0.16	0.05991
GO:0044275	cellular carbohydrate catabolic process	68	6	1.86	0.05994
GO:0032185	septin cytoskeleton organization	6	0	0.16	0.06023
GO:0031106	septin ring organization	6	0	0.16	0.06023
GO:0051503	adenine nucleotide transport	10	0	0.27	0.06023
GO:0042592	homeostatic process	454	22	12.43	0.06060
GO:0048869	cellular developmental process	281	2	7.69	0.06081
GO:0009404	toxin metabolic process	45	3	1.23	0.06137
GO:0051129	negative regulation of cellular component organization	58	0	1.59	0.06145
GO:0030705	cytoskeleton-dependent intracellular transport	15	0	0.41	0.06203
GO:0006749	glutathione metabolic process	99	4	2.71	0.06235
GO:0009124	nucleoside monophosphate biosynthetic process	192	2	5.26	0.06243
GO:0010476	gibberellin mediated signaling pathway	8	1	0.22	0.06244
GO:0071370	cellular response to gibberellin stimulus	8	1	0.22	0.06244
GO:0009740	gibberellic acid mediated signaling pathway	8	1	0.22	0.06244
GO:0006432	phenylalanyl-tRNA aminoacylation	12	0	0.33	0.06348
GO:0043934	sporulation	32	0	0.88	0.06386
GO:0030150	protein import into mitochondrial matrix	28	2	0.77	0.06432
GO:0044772	mitotic cell cycle phase transition	75	1	2.05	0.06445
GO:0045010	actin nucleation	24	0	0.66	0.06479
GO:0006986	response to unfolded protein	34	0	0.93	0.06489
GO:0009753	response to jasmonic acid	37	6	1.01	0.06504
GO:0010948	negative regulation of cell cycle process	61	0	1.67	0.06564
GO:0009636	response to toxic substance	34	0	0.93	0.06608
GO:0000272	polysaccharide catabolic process	111	6	3.04	0.06625
GO:0010927	cellular component assembly involved in morphogenesis	51	0	1.4	0.06638
GO:0000165	MAPK cascade	66	3	1.81	0.06665
GO:0016310	phosphorylation	2277	63	62.33	0.06727
GO:0061572	actin filament bundle organization	15	0	0.41	0.06756
GO:0051017	actin filament bundle assembly	15	0	0.41	0.06756
GO:1903046	meiotic cell cycle process	102	0	2.79	0.06758
GO:0000819	sister chromatid segregation	62	0	1.7	0.06759
GO:0033619	membrane protein proteolysis	6	0	0.16	0.06768
GO:0071369	cellular response to ethylene stimulus	20	2	0.55	0.06782
GO:0015931	nucleobase-containing compound transport	97	2	2.66	0.06815
GO:0045490	pectin catabolic process	20	0	0.55	0.06827
GO:0010016	shoot system morphogenesis	38	2	1.04	0.06831
GO:0006556	S-adenosylmethionine biosynthetic process	34	1	0.93	0.06832
GO:1901617	organic hydroxy compound biosynthetic process	126	2	3.45	0.06850
GO:0016973	poly(A)+ mRNA export from nucleus	9	0	0.25	0.06954
GO:0048308	organelle inheritance	24	0	0.66	0.07021
GO:0048366	leaf development	76	3	2.08	0.07042
GO:0042330	taxis	12	1	0.33	0.07060
GO:0006935	chemotaxis	12	1	0.33	0.07060
GO:0046916	cellular transition metal ion homeostasis	79	7	2.16	0.07064
GO:0009097	isoleucine biosynthetic process	19	0	0.52	0.07105
GO:0018022	peptidyl-lysine methylation	46	0	1.26	0.07141
GO:0034314	Arp2/3 complex-mediated actin nucleation	23	0	0.63	0.07262
GO:0033036	macromolecule localization	1009	8	27.62	0.07313
GO:0017062	respiratory chain complex III assembly	6	2	0.16	0.07359
GO:0097033	mitochondrial respiratory chain complex III biogenesis	6	2	0.16	0.07359
GO:0034551	mitochondrial respiratory chain complex III assembly	6	2	0.16	0.07359
GO:1903830	magnesium ion transmembrane transport	15	0	0.41	0.07381
GO:0015693	magnesium ion transport	15	0	0.41	0.07381
GO:0015865	purine nucleotide transport	12	0	0.33	0.07393
GO:0044272	sulfur compound biosynthetic process	202	2	5.53	0.07420
GO:0009069	serine family amino acid metabolic process	149	0	4.08	0.07430
GO:0032878	regulation of establishment or maintenance of cell polarity	18	0	0.49	0.07529
GO:0006974	cellular response to DNA damage stimulus	347	4	9.5	0.07634
GO:0030154	cell differentiation	154	1	4.22	0.07643
GO:1901566	organonitrogen compound biosynthetic process	3289	89	90.03	0.07673
GO:0000011	vacuole inheritance	7	0	0.19	0.07683
GO:0010604	positive regulation of macromolecule metabolic process	305	7	8.35	0.07690
GO:0060294	cilium movement involved in cell motility	18	0	0.49	0.07705
GO:0006814	sodium ion transport	30	2	0.82	0.07727
GO:0007265	Ras protein signal transduction	34	1	0.93	0.07732
GO:0006474	N-terminal protein amino acid acetylation	15	0	0.41	0.07736
GO:0006542	glutamine biosynthetic process	19	0	0.52	0.07862
GO:0044107	cellular alcohol metabolic process	13	0	0.36	0.07874
GO:0031328	positive regulation of cellular biosynthetic process	211	5	5.78	0.07896
GO:0009891	positive regulation of biosynthetic process	211	5	5.78	0.07896
GO:0031347	regulation of defense response	73	5	2	0.07939
GO:0002684	positive regulation of immune system process	15	1	0.41	0.07940
GO:0098771	inorganic ion homeostasis	152	9	4.16	0.07961
GO:0046580	negative regulation of Ras protein signal transduction	6	0	0.16	0.07991
GO:0051058	negative regulation of small GTPase mediated signal transduction	6	0	0.16	0.07991
GO:0072488	ammonium transmembrane transport	12	0	0.33	0.08053
GO:0051029	rRNA transport	12	0	0.33	0.08077
GO:0006407	rRNA export from nucleus	12	0	0.33	0.08077
GO:0016556	mRNA modification	9	1	0.25	0.08109
GO:0044764	multi-organism cellular process	83	0	2.27	0.08143
GO:0070647	protein modification by small protein conjugation or removal	477	7	13.06	0.08148
GO:0018195	peptidyl-arginine modification	11	0	0.3	0.08176
GO:0018216	peptidyl-arginine methylation	11	0	0.3	0.08176
GO:0009856	pollination	65	1	1.78	0.08185
GO:0044706	multi-multicellular organism process	65	1	1.78	0.08185
GO:0043248	proteasome assembly	36	0	0.99	0.08218
GO:0000028	ribosomal small subunit assembly	53	3	1.45	0.08294
GO:0006438	valyl-tRNA aminoacylation	15	1	0.41	0.08303
GO:0030243	cellulose metabolic process	86	7	2.35	0.08323
GO:0009798	axis specification	6	0	0.16	0.08357
GO:2000377	regulation of reactive oxygen species metabolic process	16	0	0.44	0.08424
GO:0016237	microautophagy	21	0	0.57	0.08455
GO:1902534	single-organism membrane invagination	21	0	0.57	0.08455
GO:0000447	endonucleolytic cleavage in ITS1 to separate SSU-rRNA from 5.8S rRNA and LSU-rRNA from tricistronic rRNA transcript (SSU-rRNA, 5.8S rRNA, LSU-rRNA)	26	0	0.71	0.08456
GO:0019236	response to pheromone	24	0	0.66	0.08464
GO:0071444	cellular response to pheromone	24	0	0.66	0.08464
GO:0000749	response to pheromone involved in conjugation with cellular fusion	24	0	0.66	0.08464
GO:0009414	response to water deprivation	43	2	1.18	0.08519
GO:0044767	single-organism developmental process	886	11	24.25	0.08522
GO:0006312	mitotic recombination	20	0	0.55	0.08523
GO:0022406	membrane docking	62	0	1.7	0.08536
GO:0071897	DNA biosynthetic process	50	0	1.37	0.08538
GO:0034220	ion transmembrane transport	658	20	18.01	0.08541
GO:0048259	regulation of receptor-mediated endocytosis	6	0	0.16	0.08560
GO:0006839	mitochondrial transport	78	3	2.14	0.08607
GO:0007568	aging	46	1	1.26	0.08654
GO:0051173	positive regulation of nitrogen compound metabolic process	223	5	6.1	0.08662
GO:0031344	regulation of cell projection organization	13	0	0.36	0.08714
GO:0060491	regulation of cell projection assembly	13	0	0.36	0.08714
GO:0006549	isoleucine metabolic process	22	0	0.6	0.08728
GO:0000075	cell cycle checkpoint	42	0	1.15	0.08731
GO:0030435	sporulation resulting in formation of a cellular spore	30	0	0.82	0.08842
GO:0006405	RNA export from nucleus	63	2	1.72	0.08904
GO:0006457	protein folding	546	11	14.95	0.08922
GO:1901988	negative regulation of cell cycle phase transition	38	0	1.04	0.08925
GO:0006537	glutamate biosynthetic process	11	0	0.3	0.08925
GO:0007266	Rho protein signal transduction	14	0	0.38	0.09064
GO:0031505	fungal-type cell wall organization	17	0	0.47	0.09094
GO:0046471	phosphatidylglycerol metabolic process	8	0	0.22	0.09142
GO:0006655	phosphatidylglycerol biosynthetic process	8	0	0.22	0.09142
GO:0015976	carbon utilization	11	0	0.3	0.09167
GO:0006848	pyruvate transport	8	0	0.22	0.09189
GO:0015868	purine ribonucleotide transport	11	0	0.3	0.09196
GO:0098813	nuclear chromosome segregation	83	0	2.27	0.09222
GO:0044283	small molecule biosynthetic process	863	14	23.62	0.09224
GO:0019319	hexose biosynthetic process	47	0	1.29	0.09232
GO:0055065	metal ion homeostasis	108	8	2.96	0.09244
GO:0042752	regulation of circadian rhythm	7	0	0.19	0.09250
GO:0019427	acetyl-CoA biosynthetic process from acetate	8	0	0.22	0.09327
GO:0009850	auxin metabolic process	15	0	0.41	0.09373
GO:0043647	inositol phosphate metabolic process	10	0	0.27	0.09405
GO:0040011	locomotion	60	1	1.64	0.09409
GO:0010499	proteasomal ubiquitin-independent protein catabolic process	16	0	0.44	0.09449
GO:0006040	amino sugar metabolic process	47	2	1.29	0.09465
GO:0016049	cell growth	67	2	1.83	0.09511
GO:0030952	establishment or maintenance of cytoskeleton polarity	12	0	0.33	0.09541
GO:0009690	cytokinin metabolic process	13	1	0.36	0.09560
GO:1902652	secondary alcohol metabolic process	12	0	0.33	0.09576
GO:1902653	secondary alcohol biosynthetic process	12	0	0.33	0.09576
GO:0006406	mRNA export from nucleus	34	1	0.93	0.09576
GO:0071427	mRNA-containing ribonucleoprotein complex export from nucleus	34	1	0.93	0.09576
GO:0022604	regulation of cell morphogenesis	65	0	1.78	0.09590
GO:0046578	regulation of Ras protein signal transduction	24	0	0.66	0.09601
GO:0051056	regulation of small GTPase mediated signal transduction	24	0	0.66	0.09601
GO:0051274	beta-glucan biosynthetic process	79	3	2.16	0.09607
GO:0006270	DNA replication initiation	34	0	0.93	0.09651
GO:0007007	inner mitochondrial membrane organization	8	0	0.22	0.09654
GO:0046835	carbohydrate phosphorylation	38	2	1.04	0.09674
GO:0034964	box H/ACA snoRNA processing	7	1	0.19	0.09765
GO:0000495	box H/ACA snoRNA 3'-end processing	7	1	0.19	0.09765
GO:0033979	box H/ACA snoRNA metabolic process	7	1	0.19	0.09765
GO:1990481	mRNA pseudouridine synthesis	7	1	0.19	0.09765
GO:0002831	regulation of response to biotic stimulus	19	1	0.52	0.09813
GO:0009791	post-embryonic development	367	6	10.05	0.10080
GO:0006272	leading strand elongation	6	0	0.16	0.10091
GO:0019985	translesion synthesis	6	0	0.16	0.10091
GO:0051156	glucose 6-phosphate metabolic process	59	2	1.62	0.10098
GO:0000301	retrograde transport, vesicle recycling within Golgi	6	0	0.16	0.10135
GO:0070507	regulation of microtubule cytoskeleton organization	10	0	0.27	0.10236
GO:0006970	response to osmotic stress	111	2	3.04	0.10250
GO:0071489	cellular response to red or far red light	16	0	0.44	0.10265
GO:0010017	red or far-red light signaling pathway	16	0	0.44	0.10265
GO:0044773	mitotic DNA damage checkpoint	16	0	0.44	0.10304
GO:0000077	DNA damage checkpoint	23	0	0.63	0.10344
GO:0006268	DNA unwinding involved in DNA replication	7	0	0.19	0.10377
GO:0000271	polysaccharide biosynthetic process	167	7	4.57	0.10388
GO:0031126	snoRNA 3'-end processing	22	2	0.6	0.10401
GO:0043066	negative regulation of apoptotic process	6	0	0.16	0.10421
GO:0006145	purine nucleobase catabolic process	17	1	0.47	0.10438
GO:0071103	DNA conformation change	180	1	4.93	0.10450
GO:0008283	cell proliferation	36	0	0.99	0.10453
GO:0048437	floral organ development	47	1	1.29	0.10510
GO:0007602	phototransduction	13	0	0.36	0.10545
GO:0009583	detection of light stimulus	13	0	0.36	0.10545
GO:0009585	red, far-red light phototransduction	13	0	0.36	0.10545
GO:0043144	snoRNA processing	23	2	0.63	0.10551
GO:1901679	nucleotide transmembrane transport	8	0	0.22	0.10566
GO:1901987	regulation of cell cycle phase transition	70	1	1.92	0.10576
GO:0006084	acetyl-CoA metabolic process	37	0	1.01	0.10681
GO:0006721	terpenoid metabolic process	62	2	1.7	0.10696
GO:0007032	endosome organization	8	0	0.22	0.10760
GO:0005983	starch catabolic process	13	2	0.36	0.10911
GO:0006479	protein methylation	77	1	2.11	0.10938
GO:0008213	protein alkylation	77	1	2.11	0.10938
GO:0051273	beta-glucan metabolic process	108	7	2.96	0.11011
GO:0046777	protein autophosphorylation	74	3	2.03	0.11036
GO:0043065	positive regulation of apoptotic process	6	0	0.16	0.11086
GO:0010557	positive regulation of macromolecule biosynthetic process	206	5	5.64	0.11100
GO:0034032	purine nucleoside bisphosphate metabolic process	25	1	0.68	0.11171
GO:0033865	nucleoside bisphosphate metabolic process	25	1	0.68	0.11171
GO:0033875	ribonucleoside bisphosphate metabolic process	25	1	0.68	0.11171
GO:0070592	cell wall polysaccharide biosynthetic process	25	2	0.68	0.11225
GO:0019684	photosynthesis, light reaction	62	0	1.7	0.11272
GO:2000769	regulation of establishment or maintenance of cell polarity regulating cell shape	16	0	0.44	0.11291
GO:0006616	SRP-dependent cotranslational protein targeting to membrane, translocation	11	0	0.3	0.11319
GO:0009749	response to glucose	15	0	0.41	0.11333
GO:0000466	maturation of 5.8S rRNA from tricistronic rRNA transcript (SSU-rRNA, 5.8S rRNA, LSU-rRNA)	53	0	1.45	0.11356
GO:0009164	nucleoside catabolic process	13	0	0.36	0.11475
GO:0048469	cell maturation	10	0	0.27	0.11506
GO:0090529	cell septum assembly	22	0	0.6	0.11521
GO:0030950	establishment or maintenance of actin cytoskeleton polarity	11	0	0.3	0.11606
GO:0010942	positive regulation of cell death	10	0	0.27	0.11608
GO:0051028	mRNA transport	40	1	1.09	0.11637
GO:0009825	multidimensional cell growth	7	0	0.19	0.11637
GO:0044108	cellular alcohol biosynthetic process	11	0	0.3	0.11644
GO:0097384	cellular lipid biosynthetic process	11	0	0.3	0.11644
GO:0008204	ergosterol metabolic process	11	0	0.3	0.11644
GO:0006696	ergosterol biosynthetic process	11	0	0.3	0.11644
GO:0042759	long-chain fatty acid biosynthetic process	10	0	0.27	0.11652
GO:0051641	cellular localization	1059	13	28.99	0.11719
GO:0006338	chromatin remodeling	54	0	1.48	0.11755
GO:0071852	fungal-type cell wall organization or biogenesis	34	0	0.93	0.11780
GO:0010310	regulation of hydrogen peroxide metabolic process	8	0	0.22	0.11788
GO:0051252	regulation of RNA metabolic process	1448	64	39.64	0.11807
GO:0006152	purine nucleoside catabolic process	11	0	0.3	0.11858
GO:0018205	peptidyl-lysine modification	99	1	2.71	0.11870
GO:0009903	chloroplast avoidance movement	6	0	0.16	0.11882
GO:0019359	nicotinamide nucleotide biosynthetic process	51	0	1.4	0.11895
GO:0044805	late nucleophagy	6	0	0.16	0.11907
GO:0052546	cell wall pectin metabolic process	8	0	0.22	0.11922
GO:0033617	mitochondrial respiratory chain complex IV assembly	8	0	0.22	0.11941
GO:0007569	cell aging	27	0	0.74	0.11988
GO:0016441	posttranscriptional gene silencing	31	0	0.85	0.12059
GO:1901658	glycosyl compound catabolic process	15	0	0.41	0.12077
GO:0046165	alcohol biosynthetic process	86	2	2.35	0.12098
GO:0000461	endonucleolytic cleavage to generate mature 3'-end of SSU-rRNA from (SSU-rRNA, 5.8S rRNA, LSU-rRNA)	9	0	0.25	0.12127
GO:0022613	ribonucleoprotein complex biogenesis	838	18	22.94	0.12133
GO:0043044	ATP-dependent chromatin remodeling	23	0	0.63	0.12165
GO:0050832	defense response to fungus	54	3	1.48	0.12170
GO:0034293	sexual sporulation	28	0	0.77	0.12177
GO:0043935	sexual sporulation resulting in formation of a cellular spore	28	0	0.77	0.12177
GO:0031297	replication fork processing	18	0	0.49	0.12198
GO:0000902	cell morphogenesis	148	1	4.05	0.12215
GO:0002682	regulation of immune system process	32	2	0.88	0.12233
GO:0009251	glucan catabolic process	50	6	1.37	0.12250
GO:0015696	ammonium transport	20	0	0.55	0.12264
GO:0006067	ethanol metabolic process	11	0	0.3	0.12276
GO:0019856	pyrimidine nucleobase biosynthetic process	37	0	1.01	0.12345
GO:0009225	nucleotide-sugar metabolic process	50	1	1.37	0.12398
GO:0010941	regulation of cell death	35	1	0.96	0.12611
GO:0051782	negative regulation of cell division	31	0	0.85	0.12637
GO:0042558	pteridine-containing compound metabolic process	78	0	2.14	0.12672
GO:0071322	cellular response to carbohydrate stimulus	19	0	0.52	0.12684
GO:0035690	cellular response to drug	15	0	0.41	0.12715
GO:0009787	regulation of abscisic acid-activated signaling pathway	24	0	0.66	0.12723
GO:1901419	regulation of response to alcohol	24	0	0.66	0.12723
GO:0046364	monosaccharide biosynthetic process	50	0	1.37	0.12723
GO:0007124	pseudohyphal growth	9	0	0.25	0.12740
GO:1901991	negative regulation of mitotic cell cycle phase transition	35	0	0.96	0.12753
GO:0044092	negative regulation of molecular function	126	5	3.45	0.12764
GO:0042545	cell wall modification	19	0	0.52	0.12771
GO:0006904	vesicle docking involved in exocytosis	28	0	0.77	0.12804
GO:1990542	mitochondrial transmembrane transport	48	2	1.31	0.12865
GO:0010074	maintenance of meristem identity	8	0	0.22	0.12892
GO:0070085	glycosylation	133	3	3.64	0.12995
GO:0009965	leaf morphogenesis	23	2	0.63	0.13011
GO:0009561	megagametogenesis	19	0	0.52	0.13042
GO:0009088	threonine biosynthetic process	8	0	0.22	0.13053
GO:0000003	reproduction	227	1	6.21	0.13066
GO:0051656	establishment of organelle localization	88	1	2.41	0.13143
GO:0000160	phosphorelay signal transduction system	63	4	1.72	0.13233
GO:0032456	endocytic recycling	7	0	0.19	0.13288
GO:0048364	root development	95	0	2.6	0.13335
GO:0022622	root system development	95	0	2.6	0.13335
GO:0009934	regulation of meristem structural organization	15	0	0.41	0.13342
GO:2000758	positive regulation of peptidyl-lysine acetylation	8	0	0.22	0.13343
GO:1901985	positive regulation of protein acetylation	8	0	0.22	0.13343
GO:0035066	positive regulation of histone acetylation	8	0	0.22	0.13343
GO:0002943	tRNA dihydrouridine synthesis	7	0	0.19	0.13365
GO:0071216	cellular response to biotic stimulus	10	0	0.27	0.13366
GO:0030847	termination of RNA polymerase II transcription, exosome-dependent	9	0	0.25	0.13373
GO:0051179	localization	3297	63	90.25	0.13385
GO:0002097	tRNA wobble base modification	31	0	0.85	0.13403
GO:0042144	vacuole fusion, non-autophagic	24	0	0.66	0.13407
GO:0006566	threonine metabolic process	23	0	0.63	0.13409
GO:0017182	peptidyl-diphthamide metabolic process	6	0	0.16	0.13490
GO:0017183	peptidyl-diphthamide biosynthetic process from peptidyl-histidine	6	0	0.16	0.13490
GO:0019632	shikimate metabolic process	8	0	0.22	0.13545
GO:0046394	carboxylic acid biosynthetic process	694	12	19	0.13625
GO:0016053	organic acid biosynthetic process	694	12	19	0.13625
GO:0044804	nucleophagy	26	0	0.71	0.13657
GO:0019551	glutamate catabolic process to 2-oxoglutarate	7	0	0.19	0.13658
GO:0008299	isoprenoid biosynthetic process	100	3	2.74	0.13709
GO:0042148	strand invasion	10	0	0.27	0.13740
GO:0006021	inositol biosynthetic process	16	0	0.44	0.13803
GO:0031570	DNA integrity checkpoint	27	0	0.74	0.13806
GO:0046049	UMP metabolic process	32	0	0.88	0.13850
GO:0009173	pyrimidine ribonucleoside monophosphate metabolic process	32	0	0.88	0.13850
GO:0009174	pyrimidine ribonucleoside monophosphate biosynthetic process	32	0	0.88	0.13850
GO:0006222	UMP biosynthetic process	32	0	0.88	0.13850
GO:0003333	amino acid transmembrane transport	128	5	3.5	0.13859
GO:0051348	negative regulation of transferase activity	35	0	0.96	0.13875
GO:0048511	rhythmic process	11	0	0.3	0.13955
GO:0007623	circadian rhythm	11	0	0.3	0.13955
GO:0006493	protein O-linked glycosylation	15	0	0.41	0.13955
GO:0007584	response to nutrient	9	0	0.25	0.14022
GO:1901990	regulation of mitotic cell cycle phase transition	67	1	1.83	0.14123
GO:0051674	localization of cell	43	0	1.18	0.14160
GO:0048870	cell motility	43	0	1.18	0.14160
GO:0034030	ribonucleoside bisphosphate biosynthetic process	9	0	0.25	0.14197
GO:0034033	purine nucleoside bisphosphate biosynthetic process	9	0	0.25	0.14197
GO:0033866	nucleoside bisphosphate biosynthetic process	9	0	0.25	0.14197
GO:0015937	coenzyme A biosynthetic process	9	0	0.25	0.14197
GO:0000162	tryptophan biosynthetic process	21	0	0.57	0.14198
GO:0046219	indolalkylamine biosynthetic process	21	0	0.57	0.14198
GO:0007389	pattern specification process	44	2	1.2	0.14234
GO:0000917	barrier septum assembly	21	0	0.57	0.14321
GO:0044703	multi-organism reproductive process	181	2	4.95	0.14326
GO:0043628	ncRNA 3'-end processing	45	2	1.23	0.14339
GO:0009788	negative regulation of abscisic acid-activated signaling pathway	16	0	0.44	0.14399
GO:1901420	negative regulation of response to alcohol	16	0	0.44	0.14399
GO:0051276	chromosome organization	486	5	13.3	0.14419
GO:0009084	glutamine family amino acid biosynthetic process	68	0	1.86	0.14445
GO:0030001	metal ion transport	289	12	7.91	0.14447
GO:0006928	cellular component movement	152	0	4.16	0.14470
GO:1903825	organic acid transmembrane transport	148	5	4.05	0.14541
GO:0019673	GDP-mannose metabolic process	16	0	0.44	0.14555
GO:0009082	branched-chain amino acid biosynthetic process	47	0	1.29	0.14558
GO:0010458	exit from mitosis	18	1	0.49	0.14576
GO:0006884	cell volume homeostasis	32	4	0.88	0.14619
GO:0065002	intracellular protein transmembrane transport	89	2	2.44	0.14673
GO:0007020	microtubule nucleation	9	0	0.25	0.14684
GO:0031109	microtubule polymerization or depolymerization	9	0	0.25	0.14684
GO:0046785	microtubule polymerization	9	0	0.25	0.14684
GO:0002098	tRNA wobble uridine modification	27	0	0.74	0.14711
GO:0034614	cellular response to reactive oxygen species	42	0	1.15	0.14783
GO:0007005	mitochondrion organization	192	4	5.26	0.14788
GO:0007093	mitotic cell cycle checkpoint	32	0	0.88	0.14801
GO:0006563	L-serine metabolic process	69	0	1.89	0.14832
GO:0070125	mitochondrial translational elongation	11	0	0.3	0.14851
GO:0006354	DNA-templated transcription, elongation	46	0	1.26	0.14918
GO:0010033	response to organic substance	552	21	15.11	0.14935
GO:0006400	tRNA modification	95	0	2.6	0.14958
GO:0006850	mitochondrial pyruvate transport	7	0	0.19	0.14958
GO:0015858	nucleoside transport	15	0	0.41	0.15017
GO:0019827	stem cell maintenance	10	0	0.27	0.15029
GO:0098727	maintenance of cell number	10	0	0.27	0.15029
GO:0032950	regulation of beta-glucan metabolic process	7	0	0.19	0.15035
GO:0032951	regulation of beta-glucan biosynthetic process	7	0	0.19	0.15035
GO:0007018	microtubule-based movement	125	0	3.42	0.15054
GO:0006419	alanyl-tRNA aminoacylation	12	0	0.33	0.15066
GO:0070127	tRNA aminoacylation for mitochondrial protein translation	12	0	0.33	0.15066
GO:0015850	organic hydroxy compound transport	40	5	1.09	0.15118
GO:1901657	glycosyl compound metabolic process	615	13	16.83	0.15180
GO:0007117	budding cell bud growth	9	0	0.25	0.15194
GO:0045337	farnesyl diphosphate biosynthetic process	6	0	0.16	0.15225
GO:0006022	aminoglycan metabolic process	37	1	1.01	0.15230
GO:0006422	aspartyl-tRNA aminoacylation	8	0	0.22	0.15287
GO:0048229	gametophyte development	97	1	2.66	0.15300
GO:0009100	glycoprotein metabolic process	120	3	3.28	0.15302
GO:0009101	glycoprotein biosynthetic process	120	3	3.28	0.15302
GO:0000966	RNA 5'-end processing	13	0	0.36	0.15431
GO:0000967	rRNA 5'-end processing	13	0	0.36	0.15431
GO:0000472	endonucleolytic cleavage to generate mature 5'-end of SSU-rRNA from (SSU-rRNA, 5.8S rRNA, LSU-rRNA)	13	0	0.36	0.15431
GO:0034471	ncRNA 5'-end processing	13	0	0.36	0.15431
GO:0009132	nucleoside diphosphate metabolic process	224	6	6.13	0.15475
GO:0071310	cellular response to organic substance	335	10	9.17	0.15490
GO:0046113	nucleobase catabolic process	22	1	0.6	0.15525
GO:0045851	pH reduction	17	1	0.47	0.15550
GO:0007035	vacuolar acidification	17	1	0.47	0.15550
GO:0051452	intracellular pH reduction	17	1	0.47	0.15550
GO:0070682	proteasome regulatory particle assembly	15	0	0.41	0.15571
GO:0009407	toxin catabolic process	41	2	1.12	0.15580
GO:0090487	secondary metabolite catabolic process	41	2	1.12	0.15580
GO:0023014	signal transduction by phosphorylation	116	4	3.18	0.15632
GO:0046189	phenol-containing compound biosynthetic process	6	0	0.16	0.15672
GO:0048589	developmental growth	72	1	1.97	0.15673
GO:0045903	positive regulation of translational fidelity	14	0	0.38	0.15799
GO:0006047	UDP-N-acetylglucosamine metabolic process	11	1	0.3	0.15817
GO:0051783	regulation of nuclear division	65	1	1.78	0.15818
GO:0034620	cellular response to unfolded protein	22	0	0.6	0.15849
GO:0030968	endoplasmic reticulum unfolded protein response	22	0	0.6	0.15849
GO:0010970	microtubule-based transport	11	0	0.3	0.15888
GO:0035542	regulation of SNARE complex assembly	7	0	0.19	0.15977
GO:0006123	mitochondrial electron transport, cytochrome c to oxygen	7	0	0.19	0.16034
GO:0051085	chaperone mediated protein folding requiring cofactor	10	0	0.27	0.16041
GO:0033108	mitochondrial respiratory chain complex assembly	25	2	0.68	0.16101
GO:0006862	nucleotide transport	21	0	0.57	0.16205
GO:0035384	thioester biosynthetic process	29	0	0.79	0.16221
GO:0071616	acyl-CoA biosynthetic process	29	0	0.79	0.16221
GO:0006085	acetyl-CoA biosynthetic process	29	0	0.79	0.16221
GO:0033554	cellular response to stress	658	7	18.01	0.16277
GO:0010183	pollen tube guidance	6	1	0.16	0.16288
GO:0050918	positive chemotaxis	6	1	0.16	0.16288
GO:0009059	macromolecule biosynthetic process	4525	154	123.87	0.16296
GO:0010628	positive regulation of gene expression	200	5	5.47	0.16313
GO:0006486	protein glycosylation	117	3	3.2	0.16328
GO:0043413	macromolecule glycosylation	117	3	3.2	0.16328
GO:0016572	histone phosphorylation	9	0	0.25	0.16347
GO:0048507	meristem development	69	0	1.89	0.16484
GO:0032543	mitochondrial translation	48	0	1.31	0.16517
GO:0001302	replicative cell aging	13	0	0.36	0.16526
GO:0018108	peptidyl-tyrosine phosphorylation	19	0	0.52	0.16533
GO:0018212	peptidyl-tyrosine modification	19	0	0.52	0.16533
GO:0000281	mitotic cytokinesis	56	0	1.53	0.16537
GO:0031047	gene silencing by RNA	44	0	1.2	0.16570
GO:0006083	acetate metabolic process	9	0	0.25	0.16648
GO:0030437	ascospore formation	26	0	0.71	0.16659
GO:0030846	termination of RNA polymerase II transcription, poly(A)-coupled	8	0	0.22	0.16724
GO:0071470	cellular response to osmotic stress	14	0	0.38	0.16816
GO:0098754	detoxification	24	0	0.66	0.16891
GO:0006090	pyruvate metabolic process	222	5	6.08	0.16898
GO:0098542	defense response to other organism	132	4	3.61	0.16929
GO:1900101	regulation of endoplasmic reticulum unfolded protein response	7	0	0.19	0.16975
GO:0007059	chromosome segregation	99	0	2.71	0.16986
GO:0035383	thioester metabolic process	59	0	1.62	0.16987
GO:0006637	acyl-CoA metabolic process	59	0	1.62	0.16987
GO:0051084	'de novo' posttranslational protein folding	13	0	0.36	0.17027
GO:0051649	establishment of localization in cell	912	10	24.96	0.17035
GO:1990426	homologous recombination-dependent replication fork processing	10	0	0.27	0.17078
GO:0090558	plant epidermis development	30	0	0.82	0.17126
GO:0034727	piecemeal microautophagy of nucleus	15	0	0.41	0.17135
GO:0009734	auxin-activated signaling pathway	91	1	2.49	0.17192
GO:0071901	negative regulation of protein serine/threonine kinase activity	10	0	0.27	0.17240
GO:0007015	actin filament organization	74	3	2.03	0.17272
GO:0046907	intracellular transport	825	9	22.58	0.17282
GO:0006403	RNA localization	76	2	2.08	0.17311
GO:0046451	diaminopimelate metabolic process	15	0	0.41	0.17313
GO:0009089	lysine biosynthetic process via diaminopimelate	15	0	0.41	0.17313
GO:0006431	methionyl-tRNA aminoacylation	10	0	0.27	0.17330
GO:0051668	localization within membrane	31	0	0.85	0.17369
GO:0006104	succinyl-CoA metabolic process	10	0	0.27	0.17408
GO:0031670	cellular response to nutrient	8	0	0.22	0.17443
GO:0045990	carbon catabolite regulation of transcription	8	0	0.22	0.17443
GO:0006875	cellular metal ion homeostasis	98	7	2.68	0.17468
GO:0051235	maintenance of location	25	3	0.68	0.17557
GO:0044774	mitotic DNA integrity checkpoint	19	0	0.52	0.17588
GO:0010496	intercellular transport	14	0	0.38	0.17601
GO:0009817	defense response to fungus, incompatible interaction	11	1	0.3	0.17613
GO:0090151	establishment of protein localization to mitochondrial membrane	11	0	0.3	0.17623
GO:0033559	unsaturated fatty acid metabolic process	7	0	0.19	0.17666
GO:0006636	unsaturated fatty acid biosynthetic process	7	0	0.19	0.17666
GO:0006430	lysyl-tRNA aminoacylation	11	0	0.3	0.17683
GO:0010413	glucuronoxylan metabolic process	9	2	0.25	0.17727
GO:0010417	glucuronoxylan biosynthetic process	9	2	0.25	0.17727
GO:0000480	endonucleolytic cleavage in 5'-ETS of tricistronic rRNA transcript (SSU-rRNA, 5.8S rRNA, LSU-rRNA)	12	0	0.33	0.17807
GO:0000082	G1/S transition of mitotic cell cycle	15	0	0.41	0.17859
GO:0044843	cell cycle G1/S phase transition	15	0	0.41	0.17859
GO:0009052	pentose-phosphate shunt, non-oxidative branch	9	0	0.25	0.17911
GO:0030448	hyphal growth	6	0	0.16	0.17957
GO:0045935	positive regulation of nucleobase-containing compound metabolic process	175	4	4.79	0.17967
GO:0009904	chloroplast accumulation movement	7	0	0.19	0.18015
GO:0070589	cellular component macromolecule biosynthetic process	29	2	0.79	0.18019
GO:0044038	cell wall macromolecule biosynthetic process	29	2	0.79	0.18019
GO:0006165	nucleoside diphosphate phosphorylation	203	6	5.56	0.18020
GO:0010038	response to metal ion	71	4	1.94	0.18048
GO:0006436	tryptophanyl-tRNA aminoacylation	8	0	0.22	0.18076
GO:0000076	DNA replication checkpoint	7	0	0.19	0.18080
GO:0010197	polar nucleus fusion	12	0	0.33	0.18099
GO:0009559	embryo sac central cell differentiation	12	0	0.33	0.18099
GO:0071214	cellular response to abiotic stimulus	67	0	1.83	0.18117
GO:0006014	D-ribose metabolic process	8	0	0.22	0.18161
GO:0071806	protein transmembrane transport	107	2	2.93	0.18187
GO:0003002	regionalization	39	2	1.07	0.18257
GO:0006732	coenzyme metabolic process	555	7	15.19	0.18353
GO:0010639	negative regulation of organelle organization	50	0	1.37	0.18364
GO:0071421	manganese ion transmembrane transport	9	3	0.25	0.18385
GO:0006357	regulation of transcription from RNA polymerase II promoter	237	8	6.49	0.18405
GO:0002697	regulation of immune effector process	7	0	0.19	0.18408
GO:0050688	regulation of defense response to virus	7	0	0.19	0.18408
GO:0031125	rRNA 3'-end processing	21	0	0.57	0.18414
GO:0071365	cellular response to auxin stimulus	92	1	2.52	0.18446
GO:0009070	serine family amino acid biosynthetic process	77	0	2.11	0.18497
GO:0042446	hormone biosynthetic process	33	2	0.9	0.18567
GO:0051704	multi-organism process	386	6	10.57	0.18609
GO:0016571	histone methylation	49	1	1.34	0.18634
GO:0009308	amine metabolic process	126	2	3.45	0.18658
GO:0009955	adaxial/abaxial pattern specification	8	0	0.22	0.18709
GO:0042073	intraciliary transport	10	0	0.27	0.18782
GO:0044036	cell wall macromolecule metabolic process	125	9	3.42	0.18802
GO:0007186	G-protein coupled receptor signaling pathway	61	0	1.67	0.18808
GO:0010248	establishment or maintenance of transmembrane electrochemical gradient	9	0	0.25	0.18851
GO:0006420	arginyl-tRNA aminoacylation	14	0	0.38	0.18867
GO:0006997	nucleus organization	40	0	1.09	0.18934
GO:0000726	non-recombinational repair	18	0	0.49	0.18953
GO:0009698	phenylpropanoid metabolic process	101	4	2.76	0.18965
GO:0006573	valine metabolic process	15	0	0.41	0.18973
GO:0006469	negative regulation of protein kinase activity	12	0	0.33	0.18978
GO:0033673	negative regulation of kinase activity	12	0	0.33	0.18978
GO:0007154	cell communication	1323	38	36.22	0.19000
GO:0032889	regulation of vacuole fusion, non-autophagic	13	0	0.36	0.19023
GO:0048311	mitochondrion distribution	15	0	0.41	0.19024
GO:0007033	vacuole organization	61	0	1.67	0.19071
GO:0032784	regulation of DNA-templated transcription, elongation	19	0	0.52	0.19085
GO:0010182	sugar mediated signaling pathway	17	0	0.47	0.19087
GO:0009756	carbohydrate mediated signaling	17	0	0.47	0.19087
GO:0019740	nitrogen utilization	9	0	0.25	0.19087
GO:0042398	cellular modified amino acid biosynthetic process	85	2	2.33	0.19091
GO:0031325	positive regulation of cellular metabolic process	326	7	8.92	0.19096
GO:0090069	regulation of ribosome biogenesis	6	0	0.16	0.19115
GO:0071554	cell wall organization or biogenesis	390	25	10.68	0.19125
GO:0009405	pathogenesis	11	0	0.3	0.19140
GO:0050794	regulation of cellular process	3409	114	93.32	0.19162
GO:0070301	cellular response to hydrogen peroxide	12	0	0.33	0.19186
GO:0071496	cellular response to external stimulus	108	1	2.96	0.19239
GO:0071241	cellular response to inorganic substance	14	3	0.38	0.19274
GO:0071248	cellular response to metal ion	14	3	0.38	0.19274
GO:0071705	nitrogen compound transport	309	8	8.46	0.19298
GO:0034660	ncRNA metabolic process	840	9	22.99	0.19358
GO:1901699	cellular response to nitrogen compound	22	0	0.6	0.19392
GO:0061458	reproductive system development	296	6	8.1	0.19401
GO:0048608	reproductive structure development	296	6	8.1	0.19401
GO:0010224	response to UV-B	12	1	0.33	0.19556
GO:0016036	cellular response to phosphate starvation	20	0	0.55	0.19562
GO:0042343	indole glucosinolate metabolic process	7	0	0.19	0.19567
GO:0075136	response to host	8	0	0.22	0.19589
GO:0052173	response to defenses of other organism involved in symbiotic interaction	8	0	0.22	0.19589
GO:0052255	modulation by organism of defense response of other organism involved in symbiotic interaction	8	0	0.22	0.19589
GO:0052200	response to host defenses	8	0	0.22	0.19589
GO:0052510	positive regulation by organism of defense response of other organism involved in symbiotic interaction	8	0	0.22	0.19589
GO:0052509	positive regulation by symbiont of host defense response	8	0	0.22	0.19589
GO:0052031	modulation by symbiont of host defense response	8	0	0.22	0.19589
GO:0051275	beta-glucan catabolic process	29	4	0.79	0.19626
GO:0006414	translational elongation	297	4	8.13	0.19702
GO:0019216	regulation of lipid metabolic process	23	0	0.63	0.19709
GO:0000463	maturation of LSU-rRNA from tricistronic rRNA transcript (SSU-rRNA, 5.8S rRNA, LSU-rRNA)	36	0	0.99	0.19750
GO:0016233	telomere capping	7	0	0.19	0.19820
GO:0001666	response to hypoxia	13	1	0.36	0.19883
GO:0030244	cellulose biosynthetic process	60	3	1.64	0.19891
GO:0034475	U4 snRNA 3'-end processing	8	0	0.22	0.19901
GO:0006213	pyrimidine nucleoside metabolic process	81	1	2.22	0.19908
GO:0034501	protein localization to kinetochore	8	0	0.22	0.19993
GO:0071459	protein localization to chromosome, centromeric region	8	0	0.22	0.19993
GO:1990748	cellular detoxification	23	0	0.63	0.20003
GO:0000303	response to superoxide	23	0	0.63	0.20003
GO:0000305	response to oxygen radical	23	0	0.63	0.20003
GO:0071450	cellular response to oxygen radical	23	0	0.63	0.20003
GO:0071451	cellular response to superoxide	23	0	0.63	0.20003
GO:0019430	removal of superoxide radicals	23	0	0.63	0.20003
GO:0006865	amino acid transport	138	5	3.78	0.20057
GO:1902600	hydrogen ion transmembrane transport	220	2	6.02	0.20096
GO:0006998	nuclear envelope organization	8	0	0.22	0.20113
GO:0007052	mitotic spindle organization	22	0	0.6	0.20120
GO:0032467	positive regulation of cytokinesis	8	0	0.22	0.20149
GO:0031028	septation initiation signaling	8	0	0.22	0.20149
GO:0031991	regulation of actomyosin contractile ring contraction	8	0	0.22	0.20149
GO:1903490	positive regulation of mitotic cytokinesis	8	0	0.22	0.20149
GO:1903438	positive regulation of mitotic cytokinetic process	8	0	0.22	0.20149
GO:1901893	positive regulation of cell septum assembly	8	0	0.22	0.20149
GO:0050657	nucleic acid transport	71	2	1.94	0.20217
GO:0050658	RNA transport	71	2	1.94	0.20217
GO:0051236	establishment of RNA localization	71	2	1.94	0.20217
GO:0042454	ribonucleoside catabolic process	10	0	0.27	0.20224
GO:0000122	negative regulation of transcription from RNA polymerase II promoter	30	1	0.82	0.20240
GO:0055072	iron ion homeostasis	20	4	0.55	0.20297
GO:0009914	hormone transport	37	1	1.01	0.20301
GO:0060918	auxin transport	37	1	1.01	0.20301
GO:0051983	regulation of chromosome segregation	38	0	1.04	0.20335
GO:0016052	carbohydrate catabolic process	327	11	8.95	0.20367
GO:0009926	auxin polar transport	35	1	0.96	0.20421
GO:0009108	coenzyme biosynthetic process	219	1	5.99	0.20441
GO:0043069	negative regulation of programmed cell death	10	0	0.27	0.20451
GO:0009081	branched-chain amino acid metabolic process	72	0	1.97	0.20533
GO:1901137	carbohydrate derivative biosynthetic process	516	10	14.12	0.20545
GO:0001676	long-chain fatty acid metabolic process	20	0	0.55	0.20667
GO:0045088	regulation of innate immune response	24	2	0.66	0.20698
GO:1901642	nucleoside transmembrane transport	9	0	0.25	0.20699
GO:0048584	positive regulation of response to stimulus	81	2	2.22	0.20731
GO:0071478	cellular response to radiation	41	0	1.12	0.20744
GO:0010570	regulation of filamentous growth	11	0	0.3	0.20760
GO:0006002	fructose 6-phosphate metabolic process	28	0	0.77	0.20765
GO:0043562	cellular response to nitrogen levels	20	1	0.55	0.20798
GO:0000731	DNA synthesis involved in DNA repair	9	0	0.25	0.20829
GO:0055080	cation homeostasis	154	9	4.22	0.20839
GO:0031400	negative regulation of protein modification process	39	0	1.07	0.20860
GO:0036159	inner dynein arm assembly	11	0	0.3	0.20888
GO:1903508	positive regulation of nucleic acid-templated transcription	152	4	4.16	0.20903
GO:0045893	positive regulation of transcription, DNA-templated	152	4	4.16	0.20903
GO:1902680	positive regulation of RNA biosynthetic process	152	4	4.16	0.20903
GO:0044106	cellular amine metabolic process	102	1	2.79	0.21025
GO:0051646	mitochondrion localization	24	0	0.66	0.21045
GO:0034508	centromere complex assembly	6	0	0.16	0.21084
GO:0048878	chemical homeostasis	264	16	7.23	0.21088
GO:1902532	negative regulation of intracellular signal transduction	22	1	0.6	0.21127
GO:0035194	posttranscriptional gene silencing by RNA	27	0	0.74	0.21155
GO:0000460	maturation of 5.8S rRNA	65	0	1.78	0.21194
GO:0006564	L-serine biosynthetic process	14	0	0.38	0.21198
GO:0030029	actin filament-based process	119	4	3.26	0.21202
GO:0043620	regulation of DNA-templated transcription in response to stress	11	0	0.3	0.21206
GO:0043618	regulation of transcription from RNA polymerase II promoter in response to stress	11	0	0.3	0.21206
GO:0055082	cellular chemical homeostasis	187	14	5.12	0.21277
GO:0032989	cellular component morphogenesis	161	1	4.41	0.21379
GO:0010497	plasmodesmata-mediated intercellular transport	10	0	0.27	0.21403
GO:0006353	DNA-templated transcription, termination	21	0	0.57	0.21435
GO:0007088	regulation of mitosis	53	1	1.45	0.21472
GO:0031669	cellular response to nutrient levels	102	1	2.79	0.21506
GO:0030261	chromosome condensation	13	0	0.36	0.21551
GO:0006544	glycine metabolic process	61	0	1.67	0.21614
GO:0000916	actomyosin contractile ring contraction	10	0	0.27	0.21726
GO:0036213	contractile ring contraction	10	0	0.27	0.21726
GO:0006069	ethanol oxidation	8	0	0.22	0.21757
GO:0016055	Wnt signaling pathway	20	0	0.55	0.21794
GO:0043241	protein complex disassembly	76	1	2.08	0.21813
GO:0006098	pentose-phosphate shunt	53	0	1.45	0.21819
GO:0009072	aromatic amino acid family metabolic process	119	2	3.26	0.21885
GO:1901264	carbohydrate derivative transport	29	0	0.79	0.21922
GO:0042254	ribosome biogenesis	691	17	18.92	0.21928
GO:0055114	oxidation-reduction process	2317	88	63.42	0.21938
GO:0036158	outer dynein arm assembly	9	0	0.25	0.21960
GO:0010563	negative regulation of phosphorus metabolic process	17	0	0.47	0.21981
GO:0045936	negative regulation of phosphate metabolic process	17	0	0.47	0.21981
GO:0046130	purine ribonucleoside catabolic process	8	0	0.22	0.21987
GO:0032465	regulation of cytokinesis	32	2	0.88	0.22005
GO:0043462	regulation of ATPase activity	11	1	0.3	0.22044
GO:0048569	post-embryonic organ development	72	1	1.97	0.22064
GO:0070676	intralumenal vesicle formation	6	0	0.16	0.22138
GO:0046942	carboxylic acid transport	175	6	4.79	0.22140
GO:0043255	regulation of carbohydrate biosynthetic process	17	0	0.47	0.22155
GO:0010951	negative regulation of endopeptidase activity	33	3	0.9	0.22193
GO:1990778	protein localization to cell periphery	15	0	0.41	0.22226
GO:0002252	immune effector process	15	0	0.41	0.22226
GO:1903506	regulation of nucleic acid-templated transcription	1422	63	38.93	0.22237
GO:2001141	regulation of RNA biosynthetic process	1422	63	38.93	0.22237
GO:0051247	positive regulation of protein metabolic process	170	5	4.65	0.22282
GO:0090502	RNA phosphodiester bond hydrolysis, endonucleolytic	127	1	3.48	0.22309
GO:0006568	tryptophan metabolic process	35	0	0.96	0.22418
GO:0006586	indolalkylamine metabolic process	35	0	0.96	0.22418
GO:0006828	manganese ion transport	10	3	0.27	0.22424
GO:0006801	superoxide metabolic process	35	1	0.96	0.22459
GO:0050776	regulation of immune response	28	2	0.77	0.22462
GO:0010053	root epidermal cell differentiation	10	0	0.27	0.22476
GO:0035266	meristem growth	22	0	0.6	0.22524
GO:0042742	defense response to bacterium	61	1	1.67	0.22539
GO:0006273	lagging strand elongation	10	0	0.27	0.22584
GO:0010143	cutin biosynthetic process	15	0	0.41	0.22666
GO:0035725	sodium ion transmembrane transport	13	0	0.36	0.22728
GO:0060560	developmental growth involved in morphogenesis	31	1	0.85	0.22741
GO:0019752	carboxylic acid metabolic process	2023	42	55.38	0.22787
GO:0016024	CDP-diacylglycerol biosynthetic process	8	0	0.22	0.22825
GO:0046341	CDP-diacylglycerol metabolic process	8	0	0.22	0.22825
GO:0006874	cellular calcium ion homeostasis	14	0	0.38	0.22852
GO:0048856	anatomical structure development	699	8	19.13	0.22870
GO:0048571	long-day photoperiodism	6	0	0.16	0.22871
GO:0045338	farnesyl diphosphate metabolic process	7	0	0.19	0.22872
GO:0043068	positive regulation of programmed cell death	8	0	0.22	0.22990
GO:0045787	positive regulation of cell cycle	53	2	1.45	0.23035
GO:0009628	response to abiotic stimulus	463	13	12.67	0.23075
GO:0090068	positive regulation of cell cycle process	39	0	1.07	0.23078
GO:1902340	negative regulation of chromosome condensation	6	0	0.16	0.23086
GO:0000903	regulation of cell shape during vegetative growth phase	6	0	0.16	0.23086
GO:0016576	histone dephosphorylation	6	0	0.16	0.23086
GO:0060623	regulation of chromosome condensation	6	0	0.16	0.23086
GO:0072690	single-celled organism vegetative growth phase	6	0	0.16	0.23086
GO:0044848	biological phase	6	0	0.16	0.23086
GO:0030003	cellular cation homeostasis	127	8	3.48	0.23114
GO:0019510	S-adenosylhomocysteine catabolic process	6	0	0.16	0.23120
GO:0030042	actin filament depolymerization	13	1	0.36	0.23121
GO:0051261	protein depolymerization	13	1	0.36	0.23121
GO:0044743	intracellular protein transmembrane import	73	2	2	0.23227
GO:0046500	S-adenosylmethionine metabolic process	50	1	1.37	0.23260
GO:0071472	cellular response to salt stress	9	0	0.25	0.23401
GO:0048316	seed development	149	2	4.08	0.23414
GO:1902531	regulation of intracellular signal transduction	57	2	1.56	0.23444
GO:0030148	sphingolipid biosynthetic process	12	0	0.33	0.23446
GO:0060341	regulation of cellular localization	35	0	0.96	0.23452
GO:0060249	anatomical structure homeostasis	49	0	1.34	0.23475
GO:0009853	photorespiration	7	0	0.19	0.23503
GO:0044264	cellular polysaccharide metabolic process	239	18	6.54	0.23504
GO:1901891	regulation of cell septum assembly	14	0	0.38	0.23579
GO:0015672	monovalent inorganic cation transport	415	7	11.36	0.23602
GO:0051784	negative regulation of nuclear division	27	0	0.74	0.23604
GO:0009415	response to water	46	2	1.26	0.23639
GO:0043901	negative regulation of multi-organism process	10	0	0.27	0.23671
GO:0046131	pyrimidine ribonucleoside metabolic process	79	1	2.16	0.23677
GO:0010345	suberin biosynthetic process	7	0	0.19	0.23709
GO:0045003	double-strand break repair via synthesis-dependent strand annealing	8	0	0.22	0.23736
GO:0097576	vacuole fusion	25	0	0.68	0.23740
GO:0006000	fructose metabolic process	7	0	0.19	0.23744
GO:0000741	karyogamy	18	0	0.49	0.23783
GO:0000027	ribosomal large subunit assembly	75	3	2.05	0.23873
GO:0019682	glyceraldehyde-3-phosphate metabolic process	62	0	1.7	0.23941
GO:0015849	organic acid transport	176	6	4.82	0.23957
GO:1901135	carbohydrate derivative metabolic process	1025	20	28.06	0.23979
GO:0070897	DNA-templated transcriptional preinitiation complex assembly	39	0	1.07	0.24017
GO:0044416	induction by symbiont of host defense response	7	0	0.19	0.24018
GO:0052251	induction by organism of defense response of other organism involved in symbiotic interaction	7	0	0.19	0.24018
GO:0098781	ncRNA transcription	12	0	0.33	0.24041
GO:0000041	transition metal ion transport	59	3	1.62	0.24073
GO:0019343	cysteine biosynthetic process via cystathionine	11	0	0.3	0.24093
GO:0097034	mitochondrial respiratory chain complex IV biogenesis	9	0	0.25	0.24113
GO:0009968	negative regulation of signal transduction	45	1	1.23	0.24165
GO:0023057	negative regulation of signaling	45	1	1.23	0.24165
GO:0010648	negative regulation of cell communication	45	1	1.23	0.24165
GO:0043967	histone H4 acetylation	8	0	0.22	0.24300
GO:0043486	histone exchange	11	0	0.3	0.24329
GO:0009411	response to UV	23	2	0.63	0.24353
GO:0015979	photosynthesis	133	0	3.64	0.24401
GO:0051353	positive regulation of oxidoreductase activity	10	0	0.27	0.24416
GO:0009832	plant-type cell wall biogenesis	45	3	1.23	0.24430
GO:0045087	innate immune response	66	3	1.81	0.24436
GO:0051315	attachment of mitotic spindle microtubules to kinetochore	7	0	0.19	0.24451
GO:0009593	detection of chemical stimulus	14	2	0.38	0.24470
GO:0090627	plant epidermal cell differentiation	12	0	0.33	0.24512
GO:2000142	regulation of DNA-templated transcription, initiation	34	0	0.93	0.24517
GO:0006109	regulation of carbohydrate metabolic process	32	0	0.88	0.24583
GO:0030036	actin cytoskeleton organization	117	4	3.2	0.24657
GO:0048523	negative regulation of cellular process	394	9	10.79	0.24685
GO:0031023	microtubule organizing center organization	14	0	0.38	0.24757
GO:0002376	immune system process	81	3	2.22	0.24874
GO:0009099	valine biosynthetic process	10	0	0.27	0.24879
GO:0007076	mitotic chromosome condensation	6	0	0.16	0.24880
GO:0051123	RNA polymerase II transcriptional preinitiation complex assembly	38	0	1.04	0.24914
GO:0044700	single organism signaling	1210	37	33.12	0.24978
GO:0007165	signal transduction	1210	37	33.12	0.24978
GO:0032101	regulation of response to external stimulus	24	1	0.66	0.24995
GO:0031929	TOR signaling	16	0	0.44	0.25006
GO:0006303	double-strand break repair via nonhomologous end joining	17	0	0.47	0.25022
GO:0045185	maintenance of protein location	12	0	0.33	0.25036
GO:0032507	maintenance of protein location in cell	12	0	0.33	0.25036
GO:0034502	protein localization to chromosome	10	0	0.27	0.25042
GO:0006435	threonyl-tRNA aminoacylation	15	0	0.41	0.25046
GO:0046501	protoporphyrinogen IX metabolic process	10	0	0.27	0.25111
GO:0006782	protoporphyrinogen IX biosynthetic process	10	0	0.27	0.25111
GO:0009851	auxin biosynthetic process	11	0	0.3	0.25125
GO:0006551	leucine metabolic process	21	0	0.57	0.25243
GO:0032270	positive regulation of cellular protein metabolic process	167	5	4.57	0.25318
GO:0000429	carbon catabolite regulation of transcription from RNA polymerase II promoter	6	0	0.16	0.25323
GO:0006120	mitochondrial electron transport, NADH to ubiquinone	7	0	0.19	0.25373
GO:0070482	response to oxygen levels	18	1	0.49	0.25400
GO:0005976	polysaccharide metabolic process	331	20	9.06	0.25549
GO:0016074	snoRNA metabolic process	27	2	0.74	0.25551
GO:0006576	cellular biogenic amine metabolic process	94	1	2.57	0.25589
GO:0006570	tyrosine metabolic process	12	0	0.33	0.25638
GO:0033045	regulation of sister chromatid segregation	36	0	0.99	0.25661
GO:0033047	regulation of mitotic sister chromatid segregation	36	0	0.99	0.25661
GO:0007126	meiotic nuclear division	84	0	2.3	0.25706
GO:0032005	signal transduction involved in conjugation with cellular fusion	16	0	0.44	0.25743
GO:0010087	phloem or xylem histogenesis	14	0	0.38	0.25807
GO:0006518	peptide metabolic process	2389	84	65.4	0.25839
GO:0045840	positive regulation of mitosis	10	0	0.27	0.25841
GO:0050801	ion homeostasis	172	9	4.71	0.25855
GO:0045839	negative regulation of mitosis	22	0	0.6	0.25876
GO:0031668	cellular response to extracellular stimulus	104	1	2.85	0.25924
GO:0009789	positive regulation of abscisic acid-activated signaling pathway	7	0	0.19	0.25935
GO:1901421	positive regulation of response to alcohol	7	0	0.19	0.25935
GO:0051346	negative regulation of hydrolase activity	43	4	1.18	0.26019
GO:0048509	regulation of meristem development	43	0	1.18	0.26049
GO:0010965	regulation of mitotic sister chromatid separation	31	0	0.85	0.26051
GO:0007091	metaphase/anaphase transition of mitotic cell cycle	31	0	0.85	0.26051
GO:0030071	regulation of mitotic metaphase/anaphase transition	31	0	0.85	0.26051
GO:0051306	mitotic sister chromatid separation	31	0	0.85	0.26051
GO:0044784	metaphase/anaphase transition of cell cycle	31	0	0.85	0.26051
GO:1902099	regulation of metaphase/anaphase transition of cell cycle	31	0	0.85	0.26051
GO:0031145	anaphase-promoting complex-dependent proteasomal ubiquitin-dependent protein catabolic process	31	0	0.85	0.26051
GO:0006097	glyoxylate cycle	14	2	0.38	0.26155
GO:0006281	DNA repair	313	3	8.57	0.26202
GO:0009144	purine nucleoside triphosphate metabolic process	362	7	9.91	0.26245
GO:0009205	purine ribonucleoside triphosphate metabolic process	362	7	9.91	0.26245
GO:0046051	UTP metabolic process	26	1	0.71	0.26248
GO:0046039	GTP metabolic process	26	1	0.71	0.26248
GO:0006183	GTP biosynthetic process	26	1	0.71	0.26248
GO:0006228	UTP biosynthetic process	26	1	0.71	0.26248
GO:0008104	protein localization	853	6	23.35	0.26272
GO:0023052	signaling	1212	37	33.18	0.26324
GO:0019878	lysine biosynthetic process via aminoadipic acid	9	0	0.25	0.26357
GO:0051238	sequestering of metal ion	11	3	0.3	0.26374
GO:0060260	regulation of transcription initiation from RNA polymerase II promoter	33	0	0.9	0.26428
GO:0060261	positive regulation of transcription initiation from RNA polymerase II promoter	33	0	0.9	0.26428
GO:2000144	positive regulation of DNA-templated transcription, initiation	33	0	0.9	0.26428
GO:0009061	anaerobic respiration	9	1	0.25	0.26448
GO:0009314	response to radiation	206	5	5.64	0.26480
GO:0010154	fruit development	153	2	4.19	0.26485
GO:0048825	cotyledon development	13	2	0.36	0.26658
GO:0006081	cellular aldehyde metabolic process	121	2	3.31	0.26671
GO:0018393	internal peptidyl-lysine acetylation	38	1	1.04	0.26678
GO:0018394	peptidyl-lysine acetylation	38	1	1.04	0.26678
GO:0016573	histone acetylation	38	1	1.04	0.26678
GO:0006265	DNA topological change	20	0	0.55	0.26692
GO:0045944	positive regulation of transcription from RNA polymerase II promoter	114	4	3.12	0.26713
GO:0098655	cation transmembrane transport	413	9	11.31	0.26737
GO:1902850	microtubule cytoskeleton organization involved in mitosis	15	0	0.41	0.26759
GO:0046939	nucleotide phosphorylation	228	6	6.24	0.26776
GO:0042221	response to chemical	861	30	23.57	0.26883
GO:0019363	pyridine nucleotide biosynthetic process	57	0	1.56	0.26918
GO:0009416	response to light stimulus	189	5	5.17	0.26932
GO:0006298	mismatch repair	16	0	0.44	0.26961
GO:0045013	carbon catabolite repression of transcription	6	0	0.16	0.26995
GO:0043624	cellular protein complex disassembly	67	1	1.83	0.27071
GO:1902410	mitotic cytokinetic process	46	0	1.26	0.27259
GO:0072666	establishment of protein localization to vacuole	51	0	1.4	0.27416
GO:0006623	protein targeting to vacuole	51	0	1.4	0.27416
GO:0006020	inositol metabolic process	23	0	0.63	0.27432
GO:0071482	cellular response to light stimulus	35	0	0.96	0.27437
GO:0052548	regulation of endopeptidase activity	34	3	0.93	0.27571
GO:0045165	cell fate commitment	23	0	0.63	0.27631
GO:0036180	filamentous growth of a population of unicellular organisms in response to biotic stimulus	9	0	0.25	0.27633
GO:1900428	regulation of filamentous growth of a population of unicellular organisms	9	0	0.25	0.27633
GO:0006898	receptor-mediated endocytosis	11	0	0.3	0.27661
GO:0035337	fatty-acyl-CoA metabolic process	8	0	0.22	0.27722
GO:0009185	ribonucleoside diphosphate metabolic process	187	5	5.12	0.27853
GO:0009617	response to bacterium	65	1	1.78	0.27875
GO:0051338	regulation of transferase activity	112	4	3.07	0.27878
GO:0006433	prolyl-tRNA aminoacylation	11	0	0.3	0.27914
GO:0009694	jasmonic acid metabolic process	13	2	0.36	0.27929
GO:0009220	pyrimidine ribonucleotide biosynthetic process	77	1	2.11	0.28001
GO:0009218	pyrimidine ribonucleotide metabolic process	77	1	2.11	0.28001
GO:0006720	isoprenoid metabolic process	122	3	3.34	0.28055
GO:0001300	chronological cell aging	10	0	0.27	0.28077
GO:0034605	cellular response to heat	20	0	0.55	0.28099
GO:0036170	filamentous growth of a population of unicellular organisms in response to starvation	9	0	0.25	0.28117
GO:0046031	ADP metabolic process	181	5	4.95	0.28127
GO:0006424	glutamyl-tRNA aminoacylation	13	0	0.36	0.28206
GO:0008360	regulation of cell shape	53	0	1.45	0.28220
GO:0048209	regulation of vesicle targeting, to, from or within Golgi	6	0	0.16	0.28279
GO:0065007	biological regulation	4153	140	113.68	0.28315
GO:0045892	negative regulation of transcription, DNA-templated	118	1	3.23	0.28346
GO:0030004	cellular monovalent inorganic cation homeostasis	30	1	0.82	0.28400
GO:0002764	immune response-regulating signaling pathway	6	1	0.16	0.28403
GO:0002757	immune response-activating signal transduction	6	1	0.16	0.28403
GO:1903725	regulation of phospholipid metabolic pro...	6	0	0.16	0.28403
GO:2000145	regulation of cell motility	6	0	0.16	0.28403
GO:0010769	regulation of cell morphogenesis involved in differentiation	6	0	0.16	0.28403
GO:0040012	regulation of locomotion	6	0	0.16	0.28403
GO:0051270	regulation of cellular component movement	6	0	0.16	0.28403
GO:0051640	organelle localization	119	1	3.26	0.28430
GO:0061245	establishment or maintenance of bipolar cell polarity	6	0	0.16	0.28479
GO:0061246	establishment or maintenance of bipolar cell polarity regulating cell shape	6	0	0.16	0.28479
GO:0007118	budding cell apical bud growth	6	0	0.16	0.28479
GO:1901292	nucleoside phosphate catabolic process	7	0	0.19	0.28482
GO:0032506	cytokinetic process	49	0	1.34	0.28551
GO:0031029	regulation of septation initiation signaling	7	0	0.19	0.28710
GO:0061587	transfer RNA gene-mediated silencing	9	0	0.25	0.28763
GO:0006739	NADP metabolic process	92	0	2.52	0.28799
GO:0051094	positive regulation of developmental process	27	0	0.74	0.28936
GO:0051254	positive regulation of RNA metabolic process	160	4	4.38	0.28945
GO:0002183	cytoplasmic translational initiation	12	0	0.33	0.28948
GO:0042326	negative regulation of phosphorylation	15	0	0.41	0.28964
GO:0009179	purine ribonucleoside diphosphate metabolic process	186	5	5.09	0.29007
GO:0009135	purine nucleoside diphosphate metabolic process	186	5	5.09	0.29007
GO:0007006	mitochondrial membrane organization	17	0	0.47	0.29017
GO:0089711	L-glutamate transmembrane transport	6	0	0.16	0.29027
GO:0007098	centrosome cycle	7	0	0.19	0.29056
GO:0051297	centrosome organization	7	0	0.19	0.29056
GO:0045041	protein import into mitochondrial intermembrane space	11	0	0.3	0.29111
GO:0048468	cell development	57	0	1.56	0.29135
GO:0045740	positive regulation of DNA replication	8	0	0.22	0.29229
GO:0072330	monocarboxylic acid biosynthetic process	265	9	7.25	0.29255
GO:0017004	cytochrome complex assembly	25	2	0.68	0.29372
GO:0000911	cytokinesis by cell plate formation	15	0	0.41	0.29413
GO:0006790	sulfur compound metabolic process	404	9	11.06	0.29435
GO:0042325	regulation of phosphorylation	93	4	2.55	0.29443
GO:0009068	aspartate family amino acid catabolic process	14	0	0.38	0.29450
GO:0006567	threonine catabolic process	14	0	0.38	0.29450
GO:0051031	tRNA transport	6	0	0.16	0.29491
GO:0006103	2-oxoglutarate metabolic process	11	0	0.3	0.29562
GO:0031647	regulation of protein stability	9	0	0.25	0.29640
GO:0015695	organic cation transport	9	0	0.25	0.29679
GO:0000086	G2/M transition of mitotic cell cycle	16	0	0.44	0.29740
GO:0044839	cell cycle G2/M phase transition	16	0	0.44	0.29740
GO:0048466	androecium development	12	0	0.33	0.29781
GO:0048443	stamen development	12	0	0.33	0.29781
GO:0006063	uronic acid metabolic process	145	15	3.97	0.29787
GO:0034453	microtubule anchoring	16	0	0.44	0.29819
GO:0035404	histone-serine phosphorylation	6	0	0.16	0.29902
GO:0000422	mitochondrion degradation	13	0	0.36	0.29919
GO:0061726	mitochondrion disassembly	13	0	0.36	0.29919
GO:0000387	spliceosomal snRNP assembly	27	0	0.74	0.29927
GO:0007127	meiosis I	45	0	1.23	0.30049
GO:0000226	microtubule cytoskeleton organization	126	1	3.45	0.30133
GO:0010675	regulation of cellular carbohydrate metabolic process	22	0	0.6	0.30145
GO:0045229	external encapsulating structure organization	263	21	7.2	0.30148
GO:0090351	seedling development	34	0	0.93	0.30212
GO:0006082	organic acid metabolic process	2048	44	56.06	0.30348
GO:0032955	regulation of barrier septum assembly	13	0	0.36	0.30384
GO:0015766	disaccharide transport	6	0	0.16	0.30388
GO:0015770	sucrose transport	6	0	0.16	0.30388
GO:0015772	oligosaccharide transport	6	0	0.16	0.30388
GO:0010972	negative regulation of G2/M transition of mitotic cell cycle	9	0	0.25	0.30414
GO:1902750	negative regulation of cell cycle G2/M phase transition	9	0	0.25	0.30414
GO:0019674	NAD metabolic process	62	0	1.7	0.30428
GO:0010588	cotyledon vascular tissue pattern formation	6	2	0.16	0.30473
GO:0006825	copper ion transport	13	0	0.36	0.30481
GO:0045898	regulation of RNA polymerase II transcriptional preinitiation complex assembly	31	0	0.85	0.30666
GO:0045899	positive regulation of RNA polymerase II transcriptional preinitiation complex assembly	31	0	0.85	0.30666
GO:0042546	cell wall biogenesis	106	9	2.9	0.30673
GO:0051262	protein tetramerization	13	0	0.36	0.30741
GO:0030245	cellulose catabolic process	26	4	0.71	0.30896
GO:0048017	inositol lipid-mediated signaling	8	0	0.22	0.30900
GO:0009092	homoserine metabolic process	9	0	0.25	0.30913
GO:1902412	regulation of mitotic cytokinesis	16	0	0.44	0.30951
GO:0006073	cellular glucan metabolic process	214	16	5.86	0.31034
GO:0051234	establishment of localization	3144	62	86.06	0.31040
GO:0015977	carbon fixation	27	0	0.74	0.31056
GO:0007050	cell cycle arrest	14	0	0.38	0.31322
GO:0006897	endocytosis	72	0	1.97	0.31330
GO:0009826	unidimensional cell growth	28	1	0.77	0.31349
GO:1902221	erythrose 4-phosphate/phosphoenolpyruvate family amino acid metabolic process	35	2	0.96	0.31468
GO:0006558	L-phenylalanine metabolic process	35	2	0.96	0.31468
GO:0071025	RNA surveillance	21	0	0.57	0.31487
GO:0055083	monovalent inorganic anion homeostasis	9	0	0.25	0.31493
GO:0030702	chromatin silencing at centromere	6	0	0.16	0.31545
GO:0006950	response to stress	1510	61	41.33	0.31566
GO:0032488	Cdc42 protein signal transduction	9	0	0.25	0.31567
GO:0019253	reductive pentose-phosphate cycle	14	0	0.38	0.31679
GO:0019685	photosynthesis, dark reaction	14	0	0.38	0.31679
GO:0035670	plant-type ovary development	15	1	0.41	0.31710
GO:0048481	ovule development	15	1	0.41	0.31710
GO:0044458	motile cilium assembly	11	0	0.3	0.32037
GO:0061615	glycolytic process through fructose-6-phosphate	27	0	0.74	0.32113
GO:0044042	glucan metabolic process	217	16	5.94	0.32142
GO:0008608	attachment of spindle microtubules to kinetochore	15	0	0.41	0.32163
GO:0048868	pollen tube development	23	1	0.63	0.32165
GO:0045861	negative regulation of proteolysis	57	3	1.56	0.32173
GO:0009409	response to cold	33	1	0.9	0.32214
GO:0051302	regulation of cell division	97	3	2.66	0.32240
GO:0048527	lateral root development	19	0	0.52	0.32254
GO:0016569	covalent chromatin modification	151	2	4.13	0.32298
GO:0010411	xyloglucan metabolic process	45	6	1.23	0.32310
GO:0006656	phosphatidylcholine biosynthetic process	9	0	0.25	0.32325
GO:0036003	positive regulation of transcription from RNA polymerase II promoter in response to stress	8	0	0.22	0.32376
GO:0071514	genetic imprinting	7	0	0.19	0.32383
GO:0006812	cation transport	689	16	18.86	0.32515
GO:0090174	organelle membrane fusion	73	0	2	0.32528
GO:0043900	regulation of multi-organism process	46	1	1.26	0.32552
GO:0042360	vitamin E metabolic process	7	0	0.19	0.32569
GO:0042362	fat-soluble vitamin biosynthetic process	7	0	0.19	0.32569
GO:0010189	vitamin E biosynthetic process	7	0	0.19	0.32569
GO:0006775	fat-soluble vitamin metabolic process	7	0	0.19	0.32569
GO:0010962	regulation of glucan biosynthetic process	11	0	0.3	0.32570
GO:0032881	regulation of polysaccharide metabolic process	11	0	0.3	0.32570
GO:0032885	regulation of polysaccharide biosynthetic process	11	0	0.3	0.32570
GO:0043623	cellular protein complex assembly	242	3	6.62	0.32605
GO:0006955	immune response	75	3	2.05	0.32805
GO:0031507	heterochromatin assembly	6	0	0.16	0.32810
GO:0006349	regulation of gene expression by genetic imprinting	6	0	0.16	0.32810
GO:0070828	heterochromatin organization	6	0	0.16	0.32810
GO:0072665	protein localization to vacuole	56	0	1.53	0.32866
GO:0006810	transport	3105	62	85	0.32915
GO:0006552	leucine catabolic process	12	0	0.33	0.32916
GO:0000393	spliceosomal conformational changes to generate catalytic conformation	7	0	0.19	0.32924
GO:0000001	mitochondrion inheritance	10	0	0.27	0.33086
GO:0001932	regulation of protein phosphorylation	87	4	2.38	0.33115
GO:0035265	organ growth	14	0	0.38	0.33125
GO:1901072	glucosamine-containing compound catabolic process	29	1	0.79	0.33140
GO:0046348	amino sugar catabolic process	29	1	0.79	0.33140
GO:0006026	aminoglycan catabolic process	29	1	0.79	0.33140
GO:0006032	chitin catabolic process	29	1	0.79	0.33140
GO:0070143	mitochondrial alanyl-tRNA aminoacylation	7	0	0.19	0.33160
GO:0071428	rRNA-containing ribonucleoprotein complex export from nucleus	59	1	1.62	0.33178
GO:0001933	negative regulation of protein phosphorylation	14	0	0.38	0.33192
GO:0031667	response to nutrient levels	118	1	3.23	0.33222
GO:0046836	glycolipid transport	7	0	0.19	0.33259
GO:1902223	erythrose 4-phosphate/phosphoenolpyruvate family amino acid biosynthetic process	10	1	0.27	0.33302
GO:0009094	L-phenylalanine biosynthetic process	10	1	0.27	0.33302
GO:0009615	response to virus	22	0	0.6	0.33318
GO:0030641	regulation of cellular pH	28	1	0.77	0.33329
GO:0051453	regulation of intracellular pH	28	1	0.77	0.33329
GO:0048438	floral whorl development	36	1	0.99	0.33362
GO:0015980	energy derivation by oxidation of organic compounds	266	3	7.28	0.33404
GO:0010466	negative regulation of peptidase activity	35	3	0.96	0.33474
GO:0016539	intein-mediated protein splicing	6	0	0.16	0.33492
GO:0030908	protein splicing	6	0	0.16	0.33492
GO:0045597	positive regulation of cell differentiation	8	0	0.22	0.33635
GO:0010228	vegetative to reproductive phase transition of meristem	40	0	1.09	0.33643
GO:0051445	regulation of meiotic cell cycle	15	0	0.41	0.33667
GO:0006011	UDP-glucose metabolic process	9	0	0.25	0.33758
GO:0043436	oxoacid metabolic process	2044	44	55.95	0.33816
GO:0036503	ERAD pathway	57	0	1.56	0.33940
GO:0030433	ER-associated ubiquitin-dependent protein catabolic process	57	0	1.56	0.33940
GO:0009074	aromatic amino acid family catabolic process	34	1	0.93	0.33979
GO:0015718	monocarboxylic acid transport	30	1	0.82	0.34019
GO:0010119	regulation of stomatal movement	10	0	0.27	0.34020
GO:0016115	terpenoid catabolic process	6	0	0.16	0.34049
GO:0008300	isoprenoid catabolic process	6	0	0.16	0.34049
GO:0001558	regulation of cell growth	15	0	0.41	0.34078
GO:0034470	ncRNA processing	512	7	14.02	0.34080
GO:0001539	cilium or flagellum-dependent cell motility	35	0	0.96	0.34100
GO:1901070	guanosine-containing compound biosynthetic process	43	2	1.18	0.34180
GO:0046487	glyoxylate metabolic process	16	2	0.44	0.34189
GO:0031118	rRNA pseudouridine synthesis	14	1	0.38	0.34289
GO:0006757	ADP phosphorylation	176	5	4.82	0.34361
GO:0006096	glycolytic process	176	5	4.82	0.34361
GO:0070887	cellular response to chemical stimulus	459	14	12.56	0.34428
GO:0034067	protein localization to Golgi apparatus	9	0	0.25	0.34434
GO:0006305	DNA alkylation	13	0	0.36	0.34518
GO:0006306	DNA methylation	13	0	0.36	0.34518
GO:0045005	DNA-dependent DNA replication maintenance of fidelity	21	0	0.57	0.34550
GO:0010073	meristem maintenance	35	0	0.96	0.34561
GO:0014070	response to organic cyclic compound	64	0	1.75	0.34597
GO:1902591	single-organism membrane budding	25	0	0.68	0.34625
GO:0009083	branched-chain amino acid catabolic process	17	0	0.47	0.34654
GO:0006753	nucleoside phosphate metabolic process	803	10	21.98	0.34661
GO:0051347	positive regulation of transferase activity	46	4	1.26	0.34675
GO:0006816	calcium ion transport	65	1	1.78	0.34697
GO:0070651	nonfunctional rRNA decay	9	0	0.25	0.34710
GO:1903507	negative regulation of nucleic acid-templated transcription	135	4	3.7	0.34712
GO:1902679	negative regulation of RNA biosynthetic process	135	4	3.7	0.34712
GO:0051447	negative regulation of meiotic cell cycle	8	0	0.22	0.34716
GO:0010099	regulation of photomorphogenesis	8	0	0.22	0.34718
GO:2000030	regulation of response to red or far red light	8	0	0.22	0.34718
GO:0051596	methylglyoxal catabolic process	12	0	0.33	0.34857
GO:0009438	methylglyoxal metabolic process	12	0	0.33	0.34857
GO:0051606	detection of stimulus	31	2	0.85	0.34858
GO:0009653	anatomical structure morphogenesis	281	3	7.69	0.34988
GO:0008643	carbohydrate transport	110	6	3.01	0.35032
GO:0051240	positive regulation of multicellular organismal process	17	0	0.47	0.35101
GO:0051985	negative regulation of chromosome segregation	20	0	0.55	0.35169
GO:0006473	protein acetylation	53	1	1.45	0.35176
GO:0071555	cell wall organization	255	21	6.98	0.35190
GO:0006368	transcription elongation from RNA polymerase II promoter	35	0	0.96	0.35232
GO:0009303	rRNA transcription	8	0	0.22	0.35250
GO:0042255	ribosome assembly	151	6	4.13	0.35280
GO:0045732	positive regulation of protein catabolic process	54	0	1.48	0.35298
GO:0043409	negative regulation of MAPK cascade	6	0	0.16	0.35300
GO:0006520	cellular amino acid metabolic process	1029	9	28.17	0.35371
GO:1903310	positive regulation of chromatin modification	15	0	0.41	0.35512
GO:0051026	chiasma assembly	6	0	0.16	0.35521
GO:0090567	reproductive shoot system development	125	4	3.42	0.35524
GO:0034219	carbohydrate transmembrane transport	56	2	1.53	0.35572
GO:0009620	response to fungus	63	3	1.72	0.35589
GO:0090501	RNA phosphodiester bond hydrolysis	178	2	4.87	0.35624
GO:0006760	folic acid-containing compound metabolic process	64	0	1.75	0.35658
GO:0006873	cellular ion homeostasis	137	8	3.75	0.35673
GO:0009063	cellular amino acid catabolic process	130	2	3.56	0.35723
GO:0048015	phosphatidylinositol-mediated signaling	7	0	0.19	0.35787
GO:0006793	phosphorus metabolic process	3392	89	92.85	0.35795
GO:0000103	sulfate assimilation	40	1	1.09	0.35800
GO:1902413	negative regulation of mitotic cytokinesis	6	0	0.16	0.35896
GO:0032466	negative regulation of cytokinesis	6	0	0.16	0.35896
GO:1903437	negative regulation of mitotic cytokinetic process	6	0	0.16	0.35896
GO:0000096	sulfur amino acid metabolic process	125	1	3.42	0.35960
GO:0009581	detection of external stimulus	16	0	0.44	0.35977
GO:0009582	detection of abiotic stimulus	16	0	0.44	0.35977
GO:0042176	regulation of protein catabolic process	95	0	2.6	0.36041
GO:0031048	chromatin silencing by small RNA	7	0	0.19	0.36047
GO:0016570	histone modification	140	2	3.83	0.36124
GO:0080134	regulation of response to stress	131	6	3.59	0.36128
GO:0006538	glutamate catabolic process	8	0	0.22	0.36178
GO:2000241	regulation of reproductive process	85	2	2.33	0.36204
GO:0006906	vesicle fusion	71	0	1.94	0.36352
GO:0032200	telomere organization	44	0	1.2	0.36377
GO:0000723	telomere maintenance	44	0	1.2	0.36377
GO:0051304	chromosome separation	42	0	1.15	0.36417
GO:0042537	benzene-containing compound metabolic process	31	1	0.85	0.36436
GO:0010449	root meristem growth	10	0	0.27	0.36446
GO:0031135	negative regulation of conjugation	7	0	0.19	0.36477
GO:0031138	negative regulation of conjugation with cellular fusion	7	0	0.19	0.36477
GO:0045862	positive regulation of proteolysis	53	0	1.45	0.36513
GO:0051650	establishment of vesicle localization	10	0	0.27	0.36515
GO:0051648	vesicle localization	10	0	0.27	0.36515
GO:0048588	developmental cell growth	11	0	0.3	0.36543
GO:1903050	regulation of proteolysis involved in cellular protein catabolic process	75	0	2.05	0.36547
GO:1903362	regulation of cellular protein catabolic process	75	0	2.05	0.36547
GO:0061136	regulation of proteasomal protein catabolic process	75	0	2.05	0.36547
GO:0055074	calcium ion homeostasis	18	0	0.49	0.36583
GO:0030258	lipid modification	88	2	2.41	0.36603
GO:0072593	reactive oxygen species metabolic process	241	22	6.6	0.36612
GO:0046132	pyrimidine ribonucleoside biosynthetic process	76	1	2.08	0.36621
GO:0042743	hydrogen peroxide metabolic process	190	21	5.2	0.36627
GO:0006271	DNA strand elongation involved in DNA replication	19	0	0.52	0.36779
GO:0022616	DNA strand elongation	19	0	0.52	0.36779
GO:0010051	xylem and phloem pattern formation	21	2	0.57	0.36782
GO:1901615	organic hydroxy compound metabolic process	212	4	5.8	0.36824
GO:0048826	cotyledon morphogenesis	7	2	0.19	0.36842
GO:2001252	positive regulation of chromosome organization	24	0	0.66	0.36900
GO:1901606	alpha-amino acid catabolic process	118	2	3.23	0.36900
GO:0006023	aminoglycan biosynthetic process	8	0	0.22	0.36941
GO:0051654	establishment of mitochondrion localization	9	0	0.25	0.36958
GO:0009845	seed germination	30	0	0.82	0.36995
GO:0033692	cellular polysaccharide biosynthetic process	140	5	3.83	0.37005
GO:0010208	pollen wall assembly	8	0	0.22	0.37009
GO:0085029	extracellular matrix assembly	8	0	0.22	0.37009
GO:0048653	anther development	8	0	0.22	0.37009
GO:0035493	SNARE complex assembly	9	0	0.25	0.37024
GO:0051510	regulation of unidimensional cell growth	6	0	0.16	0.37125
GO:0006475	internal protein amino acid acetylation	39	1	1.07	0.37205
GO:0000097	sulfur amino acid biosynthetic process	94	0	2.57	0.37369
GO:0005975	carbohydrate metabolic process	1382	64	37.83	0.37444
GO:0019693	ribose phosphate metabolic process	573	9	15.69	0.37477
GO:0010214	seed coat development	6	0	0.16	0.37507
GO:0048194	Golgi vesicle budding	11	0	0.3	0.37508
GO:0010501	RNA secondary structure unwinding	65	0	1.78	0.37717
GO:0061640	cytoskeleton-dependent cytokinesis	61	0	1.67	0.37842
GO:0040008	regulation of growth	60	0	1.64	0.37850
GO:0036293	response to decreased oxygen levels	17	1	0.47	0.37890
GO:0006356	regulation of transcription from RNA polymerase I promoter	7	0	0.19	0.37943
GO:0050821	protein stabilization	8	0	0.22	0.37968
GO:0016265	death	79	1	2.16	0.38002
GO:0008219	cell death	79	1	2.16	0.38002
GO:1901071	glucosamine-containing compound metabolic process	35	1	0.96	0.38007
GO:0030466	chromatin silencing at silent mating-type cassette	8	0	0.22	0.38009
GO:0031058	positive regulation of histone modification	14	0	0.38	0.38051
GO:0070940	dephosphorylation of RNA polymerase II C-terminal domain	12	1	0.33	0.38056
GO:0010389	regulation of G2/M transition of mitotic cell cycle	14	0	0.38	0.38066
GO:1902749	regulation of cell cycle G2/M phase transition	14	0	0.38	0.38066
GO:0009887	organ morphogenesis	52	2	1.42	0.38075
GO:0006555	methionine metabolic process	73	1	2	0.38164
GO:0009298	GDP-mannose biosynthetic process	8	0	0.22	0.38166
GO:0071446	cellular response to salicylic acid stimulus	9	0	0.25	0.38183
GO:0009863	salicylic acid mediated signaling pathway	9	0	0.25	0.38183
GO:2001251	negative regulation of chromosome organization	32	0	0.88	0.38200
GO:0009057	macromolecule catabolic process	990	15	27.1	0.38273
GO:0071407	cellular response to organic cyclic compound	47	0	1.29	0.38285
GO:0009991	response to extracellular stimulus	120	1	3.28	0.38300
GO:0034968	histone lysine methylation	37	0	1.01	0.38362
GO:0010118	stomatal movement	18	0	0.49	0.38377
GO:1901992	positive regulation of mitotic cell cycle phase transition	16	0	0.44	0.38537
GO:1901989	positive regulation of cell cycle phase transition	16	0	0.44	0.38537
GO:0006006	glucose metabolic process	101	1	2.76	0.38634
GO:0009553	embryo sac development	39	0	1.07	0.38642
GO:0032845	negative regulation of homeostatic process	9	0	0.25	0.38724
GO:0071028	nuclear mRNA surveillance	10	0	0.27	0.38777
GO:1901659	glycosyl compound biosynthetic process	259	5	7.09	0.38788
GO:0009129	pyrimidine nucleoside monophosphate metabolic process	37	0	1.01	0.38852
GO:0009130	pyrimidine nucleoside monophosphate biosynthetic process	37	0	1.01	0.38852
GO:0046349	amino sugar biosynthetic process	11	1	0.3	0.38861
GO:0009060	aerobic respiration	192	2	5.26	0.38872
GO:0009066	aspartate family amino acid metabolic process	153	2	4.19	0.38946
GO:0043038	amino acid activation	306	2	8.38	0.38972
GO:0043039	tRNA aminoacylation	306	2	8.38	0.38972
GO:0006413	translational initiation	282	1	7.72	0.38999
GO:0016072	rRNA metabolic process	386	7	10.57	0.39042
GO:0071276	cellular response to cadmium ion	8	0	0.22	0.39042
GO:1901800	positive regulation of proteasomal protein catabolic process	51	0	1.4	0.39057
GO:1903052	positive regulation of proteolysis involved in cellular protein catabolic process	51	0	1.4	0.39057
GO:1903364	positive regulation of cellular protein catabolic process	51	0	1.4	0.39057
GO:0070084	protein initiator methionine removal	13	0	0.36	0.39189
GO:0036065	fucosylation	10	0	0.27	0.39195
GO:0048528	post-embryonic root development	25	0	0.68	0.39244
GO:0016050	vesicle organization	111	0	3.04	0.39314
GO:0031349	positive regulation of defense response	24	1	0.66	0.39315
GO:0090503	RNA phosphodiester bond hydrolysis, exonucleolytic	22	0	0.6	0.39328
GO:2001020	regulation of response to DNA damage stimulus	13	0	0.36	0.39374
GO:0051168	nuclear export	118	3	3.23	0.39382
GO:0032502	developmental process	926	12	25.35	0.39670
GO:0009846	pollen germination	12	0	0.33	0.39688
GO:0052547	regulation of peptidase activity	36	3	0.99	0.39796
GO:0044262	cellular carbohydrate metabolic process	391	25	10.7	0.39808
GO:0000054	ribosomal subunit export from nucleus	51	1	1.4	0.39820
GO:0033750	ribosome localization	51	1	1.4	0.39820
GO:0033753	establishment of ribosome localization	51	1	1.4	0.39820
GO:1902806	regulation of cell cycle G1/S phase transition	8	0	0.22	0.39914
GO:2000045	regulation of G1/S transition of mitotic cell cycle	8	0	0.22	0.39914
GO:1902582	single-organism intracellular transport	611	8	16.73	0.39920
GO:0007030	Golgi organization	16	0	0.44	0.39947
GO:0032954	regulation of cytokinetic process	15	0	0.41	0.40002
GO:1903436	regulation of mitotic cytokinetic process	15	0	0.41	0.40002
GO:0046579	positive regulation of Ras protein signal transduction	6	0	0.16	0.40019
GO:0051057	positive regulation of small GTPase mediated signal transduction	6	0	0.16	0.40019
GO:0045927	positive regulation of growth	6	0	0.16	0.40019
GO:0043650	dicarboxylic acid biosynthetic process	29	0	0.79	0.40037
GO:0033500	carbohydrate homeostasis	20	2	0.55	0.40060
GO:0042593	glucose homeostasis	20	2	0.55	0.40060
GO:0001678	cellular glucose homeostasis	20	2	0.55	0.40060
GO:0043549	regulation of kinase activity	80	4	2.19	0.40093
GO:0071383	cellular response to steroid hormone stimulus	17	0	0.47	0.40153
GO:0048545	response to steroid hormone	17	0	0.47	0.40153
GO:0043401	steroid hormone mediated signaling pathway	17	0	0.47	0.40153
GO:0009231	riboflavin biosynthetic process	12	0	0.33	0.40340
GO:0035966	response to topologically incorrect protein	41	0	1.12	0.40434
GO:0046134	pyrimidine nucleoside biosynthetic process	77	1	2.11	0.40463
GO:0008037	cell recognition	32	0	0.88	0.40558
GO:0048544	recognition of pollen	32	0	0.88	0.40558
GO:0009875	pollen-pistil interaction	32	0	0.88	0.40558
GO:0010410	hemicellulose metabolic process	85	8	2.33	0.40564
GO:1902222	erythrose 4-phosphate/phosphoenolpyruvate family amino acid catabolic process	25	1	0.68	0.40634
GO:0006559	L-phenylalanine catabolic process	25	1	0.68	0.40634
GO:0046890	regulation of lipid biosynthetic process	12	0	0.33	0.40698
GO:0006012	galactose metabolic process	19	1	0.52	0.40715
GO:1904666	regulation of ubiquitin protein ligase a...	19	0	0.52	0.40736
GO:0031577	spindle checkpoint	19	0	0.52	0.40736
GO:1902100	negative regulation of metaphase/anaphase transition of cell cycle	19	0	0.52	0.40736
GO:0045841	negative regulation of mitotic metaphase/anaphase transition	19	0	0.52	0.40736
GO:0033046	negative regulation of sister chromatid segregation	19	0	0.52	0.40736
GO:0033048	negative regulation of mitotic sister chromatid segregation	19	0	0.52	0.40736
GO:2000816	negative regulation of mitotic sister chromatid separation	19	0	0.52	0.40736
GO:0071174	mitotic spindle checkpoint	19	0	0.52	0.40736
GO:0071027	nuclear RNA surveillance	18	0	0.49	0.40746
GO:0032880	regulation of protein localization	28	0	0.77	0.40773
GO:0032544	plastid translation	6	0	0.16	0.40792
GO:0009910	negative regulation of flower development	7	0	0.19	0.40947
GO:1900034	regulation of cellular response to heat	6	0	0.16	0.41024
GO:0070783	growth of unicellular organism as a thread of attached cells	17	0	0.47	0.41036
GO:0006517	protein deglycosylation	11	0	0.3	0.41053
GO:0008361	regulation of cell size	47	4	1.29	0.41055
GO:1901522	positive regulation of transcription from RNA polymerase II promoter involved in cellular response to chemical stimulus	6	0	0.16	0.41099
GO:0048582	positive regulation of post-embryonic development	15	0	0.41	0.41105
GO:0006913	nucleocytoplasmic transport	191	4	5.23	0.41284
GO:0051169	nuclear transport	191	4	5.23	0.41284
GO:1902101	positive regulation of metaphase/anaphase transition of cell cycle	8	0	0.22	0.41298
GO:1901970	positive regulation of mitotic sister chromatid separation	8	0	0.22	0.41298
GO:0045842	positive regulation of mitotic metaphase/anaphase transition	8	0	0.22	0.41298
GO:0051984	positive regulation of chromosome segregation	8	0	0.22	0.41298
GO:0090626	plant epidermis morphogenesis	14	0	0.38	0.41315
GO:0010026	trichome differentiation	15	0	0.41	0.41409
GO:0031398	positive regulation of protein ubiquitination	10	0	0.27	0.41452
GO:1903322	positive regulation of protein modification by small protein conjugation or removal	10	0	0.27	0.41452
GO:0032006	regulation of TOR signaling	6	0	0.16	0.41538
GO:0006813	potassium ion transport	65	2	1.78	0.41549
GO:0060285	cilium-dependent cell motility	33	0	0.9	0.41584
GO:0048467	gynoecium development	22	1	0.6	0.41633
GO:0006425	glutaminyl-tRNA aminoacylation	9	0	0.25	0.41643
GO:0009895	negative regulation of catabolic process	23	0	0.63	0.41793
GO:0044396	actin cortical patch organization	6	0	0.16	0.41834
GO:0000147	actin cortical patch assembly	6	0	0.16	0.41834
GO:0006323	DNA packaging	77	1	2.11	0.41904
GO:0051607	defense response to virus	13	0	0.36	0.41925
GO:0072659	protein localization to plasma membrane	13	0	0.36	0.41925
GO:0007021	tubulin complex assembly	6	0	0.16	0.41961
GO:0019541	propionate metabolic process	8	0	0.22	0.41980
GO:0045492	xylan biosynthetic process	17	2	0.47	0.42016
GO:0031407	oxylipin metabolic process	29	2	0.79	0.42108
GO:0070585	protein localization to mitochondrion	62	2	1.7	0.42240
GO:0072655	establishment of protein localization to mitochondrion	62	2	1.7	0.42240
GO:0006491	N-glycan processing	12	0	0.33	0.42391
GO:0035336	long-chain fatty-acyl-CoA metabolic process	6	0	0.16	0.42488
GO:0009767	photosynthetic electron transport chain	16	0	0.44	0.42632
GO:2000765	regulation of cytoplasmic translation	6	0	0.16	0.42663
GO:0051052	regulation of DNA metabolic process	51	0	1.4	0.42690
GO:0006119	oxidative phosphorylation	39	0	1.07	0.42734
GO:0010332	response to gamma radiation	7	0	0.19	0.42737
GO:2000756	regulation of peptidyl-lysine acetylation	12	0	0.33	0.42768
GO:1901983	regulation of protein acetylation	12	0	0.33	0.42768
GO:0035065	regulation of histone acetylation	12	0	0.33	0.42768
GO:0006259	DNA metabolic process	1020	4	27.92	0.42819
GO:0042819	vitamin B6 biosynthetic process	10	0	0.27	0.42835
GO:0006369	termination of RNA polymerase II transcription	13	0	0.36	0.42880
GO:0006348	chromatin silencing at telomere	7	0	0.19	0.42896
GO:0015866	ADP transport	6	0	0.16	0.42917
GO:0015867	ATP transport	6	0	0.16	0.42917
GO:0043619	regulation of transcription from RNA polymerase II promoter in response to oxidative stress	6	0	0.16	0.42924
GO:0043433	negative regulation of sequence-specific DNA binding transcription factor activity	6	0	0.16	0.42924
GO:0030522	intracellular receptor signaling pathway	11	0	0.3	0.42940
GO:0009785	blue light signaling pathway	11	0	0.3	0.42940
GO:0034661	ncRNA catabolic process	31	0	0.85	0.42969
GO:0048573	photoperiodism, flowering	22	0	0.6	0.42981
GO:0022411	cellular component disassembly	100	1	2.74	0.43058
GO:0044265	cellular macromolecule catabolic process	749	5	20.5	0.43146
GO:0009640	photomorphogenesis	34	0	0.93	0.43160
GO:0009624	response to nematode	9	0	0.25	0.43185
GO:0048522	positive regulation of cellular process	438	7	11.99	0.43187
GO:0031401	positive regulation of protein modification process	69	4	1.89	0.43347
GO:0043207	response to external biotic stimulus	172	4	4.71	0.43381
GO:0051707	response to other organism	172	4	4.71	0.43381
GO:0006071	glycerol metabolic process	15	0	0.41	0.43418
GO:0052652	cyclic purine nucleotide metabolic process	6	0	0.16	0.43473
GO:0010268	brassinosteroid homeostasis	14	1	0.38	0.43491
GO:0018904	ether metabolic process	30	1	0.82	0.43508
GO:0006662	glycerol ether metabolic process	30	1	0.82	0.43508
GO:0032104	regulation of response to extracellular stimulus	6	0	0.16	0.43578
GO:0032107	regulation of response to nutrient levels	6	0	0.16	0.43578
GO:0006879	cellular iron ion homeostasis	16	3	0.44	0.43672
GO:0044724	single-organism carbohydrate catabolic process	235	7	6.43	0.43679
GO:0043543	protein acylation	58	1	1.59	0.43747
GO:0032781	positive regulation of ATPase activity	6	0	0.16	0.43841
GO:0048764	trichoblast maturation	6	0	0.16	0.43852
GO:0048765	root hair cell differentiation	6	0	0.16	0.43852
GO:0010054	trichoblast differentiation	6	0	0.16	0.43852
GO:0071218	cellular response to misfolded protein	7	0	0.19	0.43915
GO:0051788	response to misfolded protein	7	0	0.19	0.43915
GO:0006007	glucose catabolic process	13	0	0.36	0.43941
GO:0031365	N-terminal protein amino acid modification	21	0	0.57	0.44075
GO:0006903	vesicle targeting	9	0	0.25	0.44084
GO:0048199	vesicle targeting, to, from or within Golgi	9	0	0.25	0.44084
GO:0009199	ribonucleoside triphosphate metabolic process	394	7	10.79	0.44087
GO:0031497	chromatin assembly	63	1	1.72	0.44087
GO:0006885	regulation of pH	40	1	1.09	0.44153
GO:0010720	positive regulation of cell development	6	0	0.16	0.44170
GO:0035434	copper ion transmembrane transport	8	0	0.22	0.44177
GO:0015992	proton transport	317	3	8.68	0.44217
GO:0006818	hydrogen transport	317	3	8.68	0.44217
GO:0006013	mannose metabolic process	11	0	0.3	0.44226
GO:0006164	purine nucleotide biosynthetic process	198	3	5.42	0.44262
GO:0009605	response to external stimulus	340	7	9.31	0.44285
GO:0032501	multicellular organismal process	710	10	19.44	0.44359
GO:0006626	protein targeting to mitochondrion	61	2	1.67	0.44421
GO:2000278	regulation of DNA biosynthetic process	6	0	0.16	0.44446
GO:0051972	regulation of telomerase activity	6	0	0.16	0.44446
GO:0015031	protein transport	724	6	19.82	0.44459
GO:0033044	regulation of chromosome organization	74	0	2.03	0.44469
GO:0055085	transmembrane transport	1325	39	36.27	0.44538
GO:0033260	nuclear DNA replication	11	0	0.3	0.44540
GO:0044571	[2Fe-2S] cluster assembly	7	0	0.19	0.44567
GO:0016485	protein processing	90	4	2.46	0.44706
GO:0070727	cellular macromolecule localization	670	4	18.34	0.44709
GO:0006030	chitin metabolic process	32	1	0.88	0.44729
GO:0006333	chromatin assembly or disassembly	70	2	1.92	0.44779
GO:0018208	peptidyl-proline modification	106	4	2.9	0.44913
GO:0050789	regulation of biological process	3770	120	103.2	0.44961
GO:0006421	asparaginyl-tRNA aminoacylation	12	0	0.33	0.45127
GO:0098662	inorganic cation transmembrane transport	375	8	10.27	0.45151
GO:0031396	regulation of protein ubiquitination	29	0	0.79	0.45198
GO:1903320	regulation of protein modification by small protein conjugation or removal	29	0	0.79	0.45198
GO:0015800	acidic amino acid transport	9	0	0.25	0.45230
GO:0098586	cellular response to virus	6	0	0.16	0.45251
GO:0009423	chorismate biosynthetic process	11	0	0.3	0.45417
GO:0006282	regulation of DNA repair	11	0	0.3	0.45448
GO:0009691	cytokinin biosynthetic process	9	1	0.25	0.45490
GO:0006796	phosphate-containing compound metabolic process	3342	89	91.48	0.45527
GO:0071669	plant-type cell wall organization or biogenesis	114	13	3.12	0.45721
GO:0051188	cofactor biosynthetic process	284	2	7.77	0.45816
GO:0006359	regulation of transcription from RNA polymerase III promoter	12	0	0.33	0.45870
GO:0006415	translational termination	45	0	1.23	0.46127
GO:0006423	cysteinyl-tRNA aminoacylation	8	0	0.22	0.46138
GO:0072529	pyrimidine-containing compound catabolic process	6	0	0.16	0.46307
GO:0010388	cullin deneddylation	14	0	0.38	0.46516
GO:0000338	protein deneddylation	14	0	0.38	0.46516
GO:0006301	postreplication repair	23	1	0.63	0.46551
GO:0042439	ethanolamine-containing compound metabolic process	21	1	0.57	0.46568
GO:0043545	molybdopterin cofactor metabolic process	11	0	0.3	0.46720
GO:0051189	prosthetic group metabolic process	11	0	0.3	0.46720
GO:0032386	regulation of intracellular transport	21	0	0.57	0.46851
GO:0045116	protein neddylation	10	0	0.27	0.46854
GO:0040020	regulation of meiosis	12	0	0.33	0.46896
GO:0090114	COPII-coated vesicle budding	13	0	0.36	0.46925
GO:1904667	negative regulation of ubiquitin protein...	18	0	0.49	0.46936
GO:0007094	mitotic spindle assembly checkpoint	18	0	0.49	0.46936
GO:0031397	negative regulation of protein ubiquitination	18	0	0.49	0.46936
GO:0051352	negative regulation of ligase activity	18	0	0.49	0.46936
GO:0071173	spindle assembly checkpoint	18	0	0.49	0.46936
GO:0051444	negative regulation of ubiquitin-protein transferase activity	18	0	0.49	0.46936
GO:0051436	negative regulation of ubiquitin-protein ligase activity involved in mitotic cell cycle	18	0	0.49	0.46936
GO:0051439	regulation of ubiquitin-protein ligase activity involved in mitotic cell cycle	18	0	0.49	0.46936
GO:1903321	negative regulation of protein modification by small protein conjugation or removal	18	0	0.49	0.46936
GO:0006310	DNA recombination	151	1	4.13	0.47001
GO:0010383	cell wall polysaccharide metabolic process	95	8	2.6	0.47110
GO:0006855	drug transmembrane transport	43	2	1.18	0.47115
GO:0015893	drug transport	43	2	1.18	0.47115
GO:0043484	regulation of RNA splicing	12	0	0.33	0.47231
GO:0006465	signal peptide processing	25	0	0.68	0.47245
GO:0006366	transcription from RNA polymerase II promoter	321	9	8.79	0.47331
GO:0009228	thiamine biosynthetic process	9	0	0.25	0.47392
GO:0042724	thiamine-containing compound biosynthetic process	9	0	0.25	0.47392
GO:0006829	zinc ion transport	23	0	0.63	0.47416
GO:0071577	zinc ion transmembrane transport	23	0	0.63	0.47416
GO:0031330	negative regulation of cellular catabolic process	22	0	0.6	0.47646
GO:0046834	lipid phosphorylation	29	0	0.79	0.47682
GO:0006508	proteolysis	1303	19	35.67	0.47718
GO:0000470	maturation of LSU-rRNA	64	0	1.75	0.47726
GO:0065008	regulation of biological quality	768	28	21.02	0.47743
GO:0009190	cyclic nucleotide biosynthetic process	13	0	0.36	0.47761
GO:0009187	cyclic nucleotide metabolic process	13	0	0.36	0.47761
GO:0051480	cytosolic calcium ion homeostasis	7	0	0.19	0.47816
GO:0040031	snRNA modification	14	1	0.38	0.47822
GO:0031120	snRNA pseudouridine synthesis	14	1	0.38	0.47822
GO:0019217	regulation of fatty acid metabolic process	6	0	0.16	0.47878
GO:0046470	phosphatidylcholine metabolic process	18	1	0.49	0.47981
GO:0007008	outer mitochondrial membrane organization	7	0	0.19	0.48015
GO:0045040	protein import into mitochondrial outer membrane	7	0	0.19	0.48015
GO:0019627	urea metabolic process	12	0	0.33	0.48042
GO:0006546	glycine catabolic process	20	0	0.55	0.48049
GO:0000750	pheromone-dependent signal transduction involved in conjugation with cellular fusion	11	0	0.3	0.48103
GO:0019344	cysteine biosynthetic process	40	0	1.09	0.48138
GO:0000730	DNA recombinase assembly	7	0	0.19	0.48187
GO:0000712	resolution of meiotic recombination intermediates	8	0	0.22	0.48189
GO:0032103	positive regulation of response to external stimulus	13	0	0.36	0.48201
GO:0034398	telomere tethering at nuclear periphery	9	0	0.25	0.48212
GO:0009814	defense response, incompatible interaction	38	2	1.04	0.48220
GO:0045859	regulation of protein kinase activity	73	4	2	0.48284
GO:0010821	regulation of mitochondrion organization	8	0	0.22	0.48397
GO:0034427	nuclear-transcribed mRNA catabolic process, exonucleolytic, 3'-5'	11	0	0.3	0.48534
GO:0090305	nucleic acid phosphodiester bond hydrolysis	258	3	7.06	0.48671
GO:0019751	polyol metabolic process	46	0	1.26	0.48696
GO:0000056	ribosomal small subunit export from nucleus	12	1	0.33	0.48728
GO:0009267	cellular response to starvation	90	0	2.46	0.48736
GO:0018410	C-terminal protein amino acid modification	6	0	0.16	0.48770
GO:0055067	monovalent inorganic cation homeostasis	42	1	1.15	0.48773
GO:0045595	regulation of cell differentiation	15	0	0.41	0.48913
GO:0048211	Golgi vesicle docking	9	0	0.25	0.48936
GO:0015995	chlorophyll biosynthetic process	23	0	0.63	0.48962
GO:0015813	L-glutamate transport	7	0	0.19	0.48974
GO:0042127	regulation of cell proliferation	21	0	0.57	0.49006
GO:0031503	protein complex localization	23	0	0.63	0.49070
GO:0009117	nucleotide metabolic process	786	10	21.52	0.49146
GO:0032984	macromolecular complex disassembly	84	1	2.3	0.49230
GO:0042981	regulation of apoptotic process	13	0	0.36	0.49327
GO:0051303	establishment of chromosome localization	6	0	0.16	0.49395
GO:0034517	ribophagy	6	0	0.16	0.49395
GO:0006048	UDP-N-acetylglucosamine biosynthetic process	8	1	0.22	0.49401
GO:0042182	ketone catabolic process	13	0	0.36	0.49408
GO:0009809	lignin biosynthetic process	25	1	0.68	0.49503
GO:0030163	protein catabolic process	732	7	20.04	0.49576
GO:0016106	sesquiterpenoid biosynthetic process	17	0	0.47	0.49596
GO:0051253	negative regulation of RNA metabolic process	138	4	3.78	0.49707
GO:0006091	generation of precursor metabolites and energy	544	8	14.89	0.49715
GO:0006672	ceramide metabolic process	15	0	0.41	0.49731
GO:0009098	leucine biosynthetic process	9	0	0.25	0.49777
GO:0097502	mannosylation	22	0	0.6	0.49782
GO:0072522	purine-containing compound biosynthetic process	254	4	6.95	0.49786
GO:0044281	small molecule metabolic process	3094	54	84.69	0.49804
GO:0006561	proline biosynthetic process	16	0	0.44	0.49864
GO:0010906	regulation of glucose metabolic process	7	0	0.19	0.49882
GO:0048581	negative regulation of post-embryonic development	20	0	0.55	0.50047
GO:0052803	imidazole-containing compound metabolic process	14	0	0.38	0.50066
GO:0006547	histidine metabolic process	14	0	0.38	0.50066
GO:0006624	vacuolar protein processing	8	0	0.22	0.50330
GO:0042726	flavin-containing compound metabolic process	13	0	0.36	0.50359
GO:0042727	flavin-containing compound biosynthetic process	13	0	0.36	0.50359
GO:0006771	riboflavin metabolic process	13	0	0.36	0.50359
GO:0009260	ribonucleotide biosynthetic process	241	3	6.6	0.50505
GO:0006434	seryl-tRNA aminoacylation	9	0	0.25	0.50571
GO:0015711	organic anion transport	250	6	6.84	0.50645
GO:0045184	establishment of protein localization	746	6	20.42	0.50705
GO:0006635	fatty acid beta-oxidation	37	0	1.01	0.50731
GO:0008614	pyridoxine metabolic process	7	0	0.19	0.50732
GO:0009896	positive regulation of catabolic process	72	0	1.97	0.50767
GO:0006515	misfolded or incompletely synthesized protein catabolic process	20	0	0.55	0.50817
GO:0035999	tetrahydrofolate interconversion	31	0	0.85	0.50884
GO:0007009	plasma membrane organization	16	0	0.44	0.50983
GO:0042391	regulation of membrane potential	19	1	0.52	0.50984
GO:0031327	negative regulation of cellular biosynthetic process	172	5	4.71	0.51080
GO:0009890	negative regulation of biosynthetic process	172	5	4.71	0.51080
GO:1903309	negative regulation of chromatin modification	12	0	0.33	0.51162
GO:0051603	proteolysis involved in cellular protein catabolic process	613	4	16.78	0.51205
GO:0006189	'de novo' IMP biosynthetic process	26	0	0.71	0.51221
GO:0044273	sulfur compound catabolic process	14	0	0.38	0.51236
GO:0051187	cofactor catabolic process	18	0	0.49	0.51317
GO:0034243	regulation of transcription elongation from RNA polymerase II promoter	13	0	0.36	0.51335
GO:0010229	inflorescence development	9	1	0.25	0.51348
GO:1904356	regulation of telomere maintenance via t...	6	0	0.16	0.51377
GO:0032210	regulation of telomere maintenance via telomerase	6	0	0.16	0.51377
GO:0032204	regulation of telomere maintenance	6	0	0.16	0.51377
GO:0007004	telomere maintenance via telomerase	6	0	0.16	0.51377
GO:0010833	telomere maintenance via telomere lengthening	6	0	0.16	0.51377
GO:0006260	DNA replication	298	0	8.16	0.51508
GO:0044249	cellular biosynthetic process	6162	186	168.68	0.51511
GO:0048585	negative regulation of response to stimulus	80	1	2.19	0.51650
GO:0006534	cysteine metabolic process	44	0	1.2	0.51762
GO:0019318	hexose metabolic process	144	2	3.94	0.51862
GO:0042168	heme metabolic process	31	1	0.85	0.52028
GO:0009272	fungal-type cell wall biogenesis	15	0	0.41	0.52036
GO:0006545	glycine biosynthetic process	11	0	0.3	0.52042
GO:0009606	tropism	28	0	0.77	0.52115
GO:0070271	protein complex biogenesis	382	4	10.46	0.52131
GO:0019543	propionate catabolic process	6	0	0.16	0.52157
GO:0019626	short-chain fatty acid catabolic process	6	0	0.16	0.52157
GO:0019629	propionate catabolic process, 2-methylcitrate cycle	6	0	0.16	0.52157
GO:0031050	dsRNA fragmentation	19	0	0.52	0.52163
GO:0071359	cellular response to dsRNA	19	0	0.52	0.52163
GO:0043331	response to dsRNA	19	0	0.52	0.52163
GO:0070918	production of small RNA involved in gene silencing by RNA	19	0	0.52	0.52163
GO:0035967	cellular response to topologically incorrect protein	29	0	0.79	0.52225
GO:0010015	root morphogenesis	39	0	1.07	0.52290
GO:0045023	G0 to G1 transition	12	0	0.33	0.52329
GO:0070316	regulation of G0 to G1 transition	12	0	0.33	0.52329
GO:0070317	negative regulation of G0 to G1 transition	12	0	0.33	0.52329
GO:0046856	phosphatidylinositol dephosphorylation	10	2	0.27	0.52340
GO:0032434	regulation of proteasomal ubiquitin-dependent protein catabolic process	54	0	1.48	0.52348
GO:0006367	transcription initiation from RNA polymerase II promoter	61	0	1.67	0.52365
GO:0006605	protein targeting	285	3	7.8	0.52454
GO:0034645	cellular macromolecule biosynthetic process	4449	149	121.79	0.52506
GO:0044728	DNA methylation or demethylation	16	0	0.44	0.52566
GO:0019400	alditol metabolic process	16	0	0.44	0.52569
GO:1901576	organic substance biosynthetic process	6433	201	176.1	0.52624
GO:0000725	recombinational repair	45	0	1.23	0.52627
GO:0016236	macroautophagy	38	0	1.04	0.52644
GO:0042273	ribosomal large subunit biogenesis	191	3	5.23	0.52701
GO:0033674	positive regulation of kinase activity	38	4	1.04	0.52757
GO:0010647	positive regulation of cell communication	41	1	1.12	0.52830
GO:1902533	positive regulation of intracellular signal transduction	20	1	0.55	0.52843
GO:0019362	pyridine nucleotide metabolic process	305	5	8.35	0.52859
GO:0009067	aspartate family amino acid biosynthetic process	112	1	3.07	0.52869
GO:0055088	lipid homeostasis	33	1	0.9	0.52907
GO:0030162	regulation of proteolysis	115	3	3.15	0.52983
GO:0006461	protein complex assembly	381	4	10.43	0.53077
GO:0016073	snRNA metabolic process	28	1	0.77	0.53087
GO:0043633	polyadenylation-dependent RNA catabolic process	13	0	0.36	0.53117
GO:0007204	positive regulation of cytosolic calcium ion concentration	6	0	0.16	0.53132
GO:0060401	cytosolic calcium ion transport	6	0	0.16	0.53132
GO:0060402	calcium ion transport into cytosol	6	0	0.16	0.53132
GO:0044257	cellular protein catabolic process	623	4	17.05	0.53245
GO:0009309	amine biosynthetic process	53	0	1.45	0.53294
GO:0042401	cellular biogenic amine biosynthetic process	53	0	1.45	0.53294
GO:0070726	cell wall assembly	9	1	0.25	0.53351
GO:0009889	regulation of biosynthetic process	1681	66	46.02	0.53379
GO:0043649	dicarboxylic acid catabolic process	10	0	0.27	0.53413
GO:0019748	secondary metabolic process	281	20	7.69	0.53422
GO:0009435	NAD biosynthetic process	17	0	0.47	0.53484
GO:0072525	pyridine-containing compound biosynthetic process	73	0	2	0.53508
GO:0016311	dephosphorylation	422	20	11.55	0.53508
GO:0009658	chloroplast organization	54	0	1.48	0.53553
GO:0008033	tRNA processing	138	1	3.78	0.53612
GO:0043632	modification-dependent macromolecule catabolic process	509	2	13.93	0.53623
GO:0006821	chloride transport	13	0	0.36	0.53693
GO:0046496	nicotinamide nucleotide metabolic process	299	5	8.18	0.53696
GO:0051307	meiotic chromosome separation	9	0	0.25	0.53710
GO:0006536	glutamate metabolic process	40	0	1.09	0.53728
GO:0016131	brassinosteroid metabolic process	15	1	0.41	0.53746
GO:0051340	regulation of ligase activity	24	0	0.66	0.53803
GO:0051438	regulation of ubiquitin-protein transferase activity	24	0	0.66	0.53803
GO:0044085	cellular component biogenesis	1491	33	40.81	0.53862
GO:0009607	response to biotic stimulus	191	6	5.23	0.53867
GO:0009208	pyrimidine ribonucleoside triphosphate metabolic process	55	1	1.51	0.53881
GO:0009209	pyrimidine ribonucleoside triphosphate biosynthetic process	55	1	1.51	0.53881
GO:0009310	amine catabolic process	6	0	0.16	0.53913
GO:0042402	cellular biogenic amine catabolic process	6	0	0.16	0.53913
GO:0042436	indole-containing compound catabolic process	6	0	0.16	0.53913
GO:0042177	negative regulation of protein catabolic process	21	0	0.57	0.53992
GO:0031331	positive regulation of cellular catabolic process	69	0	1.89	0.54027
GO:0007010	cytoskeleton organization	261	5	7.14	0.54108
GO:0000724	double-strand break repair via homologous recombination	44	0	1.2	0.54188
GO:0019676	ammonia assimilation cycle	7	0	0.19	0.54223
GO:0009651	response to salt stress	83	1	2.27	0.54291
GO:0006302	double-strand break repair	74	1	2.03	0.54319
GO:0006891	intra-Golgi vesicle-mediated transport	34	0	0.93	0.54348
GO:0034613	cellular protein localization	663	4	18.15	0.54437
GO:0006188	IMP biosynthetic process	30	0	0.82	0.54480
GO:0009735	response to cytokinin	43	0	1.18	0.54524
GO:0031326	regulation of cellular biosynthetic process	1679	66	45.96	0.54557
GO:0072594	establishment of protein localization to organelle	277	3	7.58	0.54596
GO:0006995	cellular response to nitrogen starvation	17	0	0.47	0.54611
GO:0006384	transcription initiation from RNA polymerase III promoter	7	0	0.19	0.54643
GO:0006313	transposition, DNA-mediated	11	0	0.3	0.54651
GO:0034976	response to endoplasmic reticulum stress	91	0	2.49	0.54729
GO:0071483	cellular response to blue light	12	0	0.33	0.54870
GO:0032447	protein urmylation	8	0	0.22	0.54944
GO:0044208	'de novo' AMP biosynthetic process	9	0	0.25	0.54983
GO:0035306	positive regulation of dephosphorylation	7	0	0.19	0.55000
GO:0035307	positive regulation of protein dephosphorylation	7	0	0.19	0.55000
GO:0051781	positive regulation of cell division	26	0	0.71	0.55058
GO:0009226	nucleotide-sugar biosynthetic process	26	1	0.71	0.55087
GO:0051196	regulation of coenzyme metabolic process	6	0	0.16	0.55094
GO:0009648	photoperiodism	26	0	0.71	0.55102
GO:0006066	alcohol metabolic process	155	4	4.24	0.55167
GO:1901616	organic hydroxy compound catabolic process	15	0	0.41	0.55192
GO:0010565	regulation of cellular ketone metabolic process	25	0	0.68	0.55202
GO:0009816	defense response to bacterium, incompatible interaction	12	0	0.33	0.55235
GO:0051785	positive regulation of nuclear division	16	0	0.44	0.55348
GO:0051248	negative regulation of protein metabolic process	99	4	2.71	0.55350
GO:1902580	single-organism cellular localization	377	4	10.32	0.55413
GO:2000113	negative regulation of cellular macromolecule biosynthetic process	148	2	4.05	0.55443
GO:0072524	pyridine-containing compound metabolic process	319	5	8.73	0.55447
GO:0071702	organic substance transport	1231	20	33.7	0.55482
GO:0008612	peptidyl-lysine modification to peptidyl-hypusine	8	0	0.22	0.55571
GO:0043550	regulation of lipid kinase activity	7	0	0.19	0.55586
GO:0031408	oxylipin biosynthetic process	28	1	0.77	0.55590
GO:0016075	rRNA catabolic process	21	0	0.57	0.55594
GO:0034629	cellular protein complex localization	20	0	0.55	0.55617
GO:0046395	carboxylic acid catabolic process	185	2	5.06	0.55697
GO:0016054	organic acid catabolic process	185	2	5.06	0.55697
GO:0070475	rRNA base methylation	8	0	0.22	0.55782
GO:0032269	negative regulation of cellular protein metabolic process	98	4	2.68	0.55930
GO:0045333	cellular respiration	235	3	6.43	0.55996
GO:0046112	nucleobase biosynthetic process	60	0	1.64	0.56069
GO:0036265	RNA (guanine-N7)-methylation	9	0	0.25	0.56086
GO:0016575	histone deacetylation	23	0	0.63	0.56237
GO:0031329	regulation of cellular catabolic process	104	0	2.85	0.56242
GO:0018158	protein oxidation	8	0	0.22	0.56647
GO:0018171	peptidyl-cysteine oxidation	8	0	0.22	0.56647
GO:0070483	detection of hypoxia	8	0	0.22	0.56647
GO:0003032	detection of oxygen	8	0	0.22	0.56647
GO:0055086	nucleobase-containing small molecule metabolic process	953	12	26.09	0.56685
GO:0048638	regulation of developmental growth	41	0	1.12	0.56689
GO:0006334	nucleosome assembly	55	1	1.51	0.56695
GO:0009086	methionine biosynthetic process	56	0	1.53	0.56722
GO:0009894	regulation of catabolic process	125	0	3.42	0.56782
GO:0006105	succinate metabolic process	9	0	0.25	0.56789
GO:0071029	nuclear ncRNA surveillance	10	0	0.27	0.56806
GO:0071046	nuclear polyadenylation-dependent ncRNA catabolic process	10	0	0.27	0.56806
GO:0043634	polyadenylation-dependent ncRNA catabolic process	10	0	0.27	0.56806
GO:0048440	carpel development	19	1	0.52	0.56821
GO:0044088	regulation of vacuole organization	15	0	0.41	0.56825
GO:0019941	modification-dependent protein catabolic process	494	2	13.52	0.56849
GO:0034397	telomere localization	10	0	0.27	0.56870
GO:0000973	posttranscriptional tethering of RNA polymerase II gene DNA at nuclear periphery	10	0	0.27	0.56870
GO:0009967	positive regulation of signal transduction	36	1	0.99	0.56961
GO:0023056	positive regulation of signaling	36	1	0.99	0.56961
GO:0006857	oligopeptide transport	32	0	0.88	0.57140
GO:0006811	ion transport	1088	27	29.78	0.57194
GO:0009630	gravitropism	14	0	0.38	0.57305
GO:0018344	protein geranylgeranylation	6	0	0.16	0.57340
GO:0045926	negative regulation of growth	7	0	0.19	0.57382
GO:0009685	gibberellin metabolic process	10	1	0.27	0.57516
GO:1901068	guanosine-containing compound metabolic process	59	2	1.62	0.57584
GO:0051186	cofactor metabolic process	642	8	17.57	0.57659
GO:0008216	spermidine metabolic process	9	0	0.25	0.57800
GO:0009095	aromatic amino acid family biosynthetic process, prephenate pathway	12	1	0.33	0.57802
GO:0009657	plastid organization	81	0	2.22	0.57827
GO:0051351	positive regulation of ligase activity	6	0	0.16	0.57837
GO:0051443	positive regulation of ubiquitin-protein transferase activity	6	0	0.16	0.57837
GO:0000413	protein peptidyl-prolyl isomerization	104	4	2.85	0.58121
GO:0007051	spindle organization	34	0	0.93	0.58166
GO:0051193	regulation of cofactor metabolic process	14	0	0.38	0.58185
GO:0000060	protein import into nucleus, translocation	9	0	0.25	0.58330
GO:0006610	ribosomal protein import into nucleus	9	0	0.25	0.58330
GO:0006733	oxidoreduction coenzyme metabolic process	319	5	8.73	0.58351
GO:0051171	regulation of nitrogen compound metabolic process	1708	67	46.75	0.58374
GO:0006464	cellular protein modification process	2674	71	73.2	0.58410
GO:0036211	protein modification process	2674	71	73.2	0.58410
GO:0006817	phosphate ion transport	19	0	0.52	0.58440
GO:0006595	polyamine metabolic process	36	0	0.99	0.58559
GO:0097164	ammonium ion metabolic process	44	1	1.2	0.58563
GO:0001731	formation of translation preinitiation complex	44	0	1.2	0.58653
GO:0017038	protein import	166	3	4.54	0.58682
GO:1901463	regulation of tetrapyrrole biosynthetic process	6	0	0.16	0.58764
GO:1902023	L-arginine transport	6	0	0.16	0.59019
GO:0031056	regulation of histone modification	24	0	0.66	0.59028
GO:0033015	tetrapyrrole catabolic process	15	0	0.41	0.59047
GO:0006787	porphyrin-containing compound catabolic process	15	0	0.41	0.59047
GO:0006511	ubiquitin-dependent protein catabolic process	484	2	13.25	0.59066
GO:0065004	protein-DNA complex assembly	111	1	3.04	0.59192
GO:0034440	lipid oxidation	39	0	1.07	0.59266
GO:0019395	fatty acid oxidation	39	0	1.07	0.59266
GO:0007131	reciprocal meiotic recombination	30	0	0.82	0.59314
GO:0035825	reciprocal DNA recombination	30	0	0.82	0.59314
GO:0045860	positive regulation of protein kinase activity	31	4	0.85	0.59323
GO:0009800	cinnamic acid biosynthetic process	18	1	0.49	0.59342
GO:0009803	cinnamic acid metabolic process	18	1	0.49	0.59342
GO:0032786	positive regulation of DNA-templated transcription, elongation	12	0	0.33	0.59402
GO:0006458	'de novo' protein folding	23	0	0.63	0.59406
GO:0009292	genetic transfer	7	0	0.19	0.59411
GO:0009294	DNA mediated transformation	7	0	0.19	0.59411
GO:0046390	ribose phosphate biosynthetic process	243	3	6.65	0.59541
GO:0070925	organelle assembly	247	7	6.76	0.59567
GO:0045727	positive regulation of translation	45	1	1.23	0.59723
GO:0034250	positive regulation of cellular amide metabolic process	45	1	1.23	0.59723
GO:0098660	inorganic ion transmembrane transport	394	8	10.79	0.59729
GO:0007049	cell cycle	411	4	11.25	0.59771
GO:0010082	regulation of root meristem growth	9	0	0.25	0.59777
GO:0019288	isopentenyl diphosphate biosynthetic process, methylerythritol 4-phosphate pathway	7	0	0.19	0.59863
GO:0048024	regulation of mRNA splicing, via spliceosome	10	0	0.27	0.59886
GO:0072350	tricarboxylic acid metabolic process	179	2	4.9	0.59940
GO:0031338	regulation of vesicle fusion	27	0	0.74	0.60097
GO:0034622	cellular macromolecular complex assembly	655	11	17.93	0.60134
GO:1901136	carbohydrate derivative catabolic process	61	2	1.67	0.60273
GO:0006487	protein N-linked glycosylation	43	0	1.18	0.60275
GO:0000266	mitochondrial fission	9	0	0.25	0.60325
GO:0010876	lipid localization	103	1	2.82	0.60350
GO:0032436	positive regulation of proteasomal ubiquitin-dependent protein catabolic process	30	0	0.82	0.60352
GO:0010212	response to ionizing radiation	16	0	0.44	0.60369
GO:0006428	isoleucyl-tRNA aminoacylation	22	0	0.6	0.60396
GO:0046434	organophosphate catabolic process	20	1	0.55	0.60407
GO:0065003	macromolecular complex assembly	724	11	19.82	0.60469
GO:0009637	response to blue light	27	0	0.74	0.60477
GO:0071900	regulation of protein serine/threonine kinase activity	43	3	1.18	0.60478
GO:0016568	chromatin modification	196	2	5.37	0.60542
GO:0010558	negative regulation of macromolecule biosynthetic process	165	5	4.52	0.60562
GO:1901698	response to nitrogen compound	36	1	0.99	0.60578
GO:0000050	urea cycle	7	0	0.19	0.60580
GO:0006112	energy reserve metabolic process	28	0	0.77	0.60639
GO:0005977	glycogen metabolic process	28	0	0.77	0.60639
GO:2000024	regulation of leaf development	9	0	0.25	0.60699
GO:0000380	alternative mRNA splicing, via spliceosome	7	0	0.19	0.60751
GO:0000381	regulation of alternative mRNA splicing, via spliceosome	7	0	0.19	0.60751
GO:0032435	negative regulation of proteasomal ubiquitin-dependent protein catabolic process	20	0	0.55	0.60759
GO:1903051	negative regulation of proteolysis involved in cellular protein catabolic process	20	0	0.55	0.60759
GO:1903363	negative regulation of cellular protein catabolic process	20	0	0.55	0.60759
GO:1901799	negative regulation of proteasomal protein catabolic process	20	0	0.55	0.60759
GO:0031324	negative regulation of cellular metabolic process	250	8	6.84	0.60793
GO:0032787	monocarboxylic acid metabolic process	776	32	21.24	0.60812
GO:1904029	regulation of cyclin-dependent protein k...	23	2	0.63	0.60813
GO:0000079	regulation of cyclin-dependent protein serine/threonine kinase activity	23	2	0.63	0.60813
GO:0044000	movement in host	6	0	0.16	0.60854
GO:0051814	movement in other organism involved in symbiotic interaction	6	0	0.16	0.60854
GO:0044766	multi-organism transport	6	0	0.16	0.60854
GO:1902579	multi-organism localization	6	0	0.16	0.60854
GO:0046794	transport of virus	6	0	0.16	0.60854
GO:0046739	transport of virus in multicellular host	6	0	0.16	0.60854
GO:0015914	phospholipid transport	52	0	1.42	0.60878
GO:0070988	demethylation	8	0	0.22	0.60939
GO:0000105	histidine biosynthetic process	10	0	0.27	0.61014
GO:0046653	tetrahydrofolate metabolic process	39	0	1.07	0.61026
GO:0045934	negative regulation of nucleobase-containing compound metabolic process	151	4	4.13	0.61054
GO:0030837	negative regulation of actin filament polymerization	6	0	0.16	0.61078
GO:0032272	negative regulation of protein polymerization	6	0	0.16	0.61078
GO:0031333	negative regulation of protein complex assembly	6	0	0.16	0.61078
GO:0090307	spindle assembly involved in mitosis	9	0	0.25	0.61208
GO:0051241	negative regulation of multicellular organismal process	29	0	0.79	0.61275
GO:0006888	ER to Golgi vesicle-mediated transport	87	2	2.38	0.61301
GO:0008202	steroid metabolic process	75	3	2.05	0.61306
GO:0046854	phosphatidylinositol phosphorylation	28	0	0.77	0.61429
GO:0009566	fertilization	9	0	0.25	0.61493
GO:0009567	double fertilization forming a zygote and endosperm	9	0	0.25	0.61493
GO:0010468	regulation of gene expression	1674	64	45.82	0.61582
GO:0016180	snRNA processing	13	0	0.36	0.61591
GO:0034472	snRNA 3'-end processing	13	0	0.36	0.61591
GO:0015909	long-chain fatty acid transport	10	0	0.27	0.61615
GO:0031146	SCF-dependent proteasomal ubiquitin-dependent protein catabolic process	33	0	0.9	0.61655
GO:2000112	regulation of cellular macromolecule biosynthetic process	1628	63	44.56	0.61666
GO:0046037	GMP metabolic process	21	1	0.57	0.61668
GO:0006869	lipid transport	101	1	2.76	0.61888
GO:0046164	alcohol catabolic process	13	0	0.36	0.61904
GO:0048598	embryonic morphogenesis	13	2	0.36	0.62175
GO:0046654	tetrahydrofolate biosynthetic process	8	0	0.22	0.62193
GO:0009162	deoxyribonucleoside monophosphate metabolic process	8	0	0.22	0.62193
GO:0009157	deoxyribonucleoside monophosphate biosynthetic process	8	0	0.22	0.62193
GO:0019219	regulation of nucleobase-containing compound metabolic process	1497	64	40.98	0.62245
GO:0034227	tRNA thio-modification	11	0	0.3	0.62349
GO:0071850	mitotic cell cycle arrest	6	0	0.16	0.62615
[truncated: 828 more rows]
