# Supplementary material for: Transcriptome Profiling Provides Molecular Insights into Auxin-Induced Adventitious Root Formation in Sugarcane (Saccharum spp. Interspecific Hybrids) Microshoots
Source: Plants (Basel). 2020 Jul 23;9(8):931. doi: 10.3390/plants9080931 (PMC7465322; doi:10.3390/plants9080931)
Supplement: Supplementary file 1 [file plants-09-00931-s001.zip › plants-836632-supplementary-proof/0721plants additional files/Table S14 CK-7d_vs_TM-7d-.topGO_CC.xls]

GO.ID	Term	Annotated	Significant	Expected	KS
GO:0016021	integral component of membrane	5315	169	151.94	< 1e-30
GO:0016020	membrane	7977	229	228.04	1.5e-10
GO:0005886	plasma membrane	1216	43	34.76	1.2e-05
GO:0005829	cytosol	2090	42	59.75	1.8e-05
GO:0005576	extracellular region	494	38	14.12	0.00021
GO:0005622	intracellular	12441	293	355.65	0.00023
GO:0044463	cell projection part	77	0	2.2	0.00028
GO:0044464	cell part	13501	343	385.96	0.00030
GO:0044391	ribosomal subunit	752	38	21.5	0.00047
GO:0015629	actin cytoskeleton	101	2	2.89	0.00049
GO:0005840	ribosome	1506	77	43.05	0.00063
GO:0005802	trans-Golgi network	98	2	2.8	0.00076
GO:0030427	site of polarized growth	61	0	1.74	0.00081
GO:0009535	chloroplast thylakoid membrane	154	2	4.4	0.00205
GO:0051286	cell tip	37	0	1.06	0.00205
GO:0033178	proton-transporting two-sector ATPase complex, catalytic domain	108	1	3.09	0.00216
GO:0005933	cellular bud	34	0	0.97	0.00218
GO:0000347	THO complex	17	0	0.49	0.00236
GO:0032991	macromolecular complex	4637	106	132.56	0.00266
GO:0000324	fungal-type vacuole	47	0	1.34	0.00288
GO:0071944	cell periphery	1562	67	44.65	0.00344
GO:0005740	mitochondrial envelope	331	5	9.46	0.00354
GO:0032153	cell division site	72	0	2.06	0.00367
GO:0045259	proton-transporting ATP synthase complex	62	1	1.77	0.00423
GO:0009522	photosystem I	32	0	0.91	0.00465
GO:0030684	preribosome	196	2	5.6	0.00510
GO:0032155	cell division site part	18	0	0.51	0.00543
GO:0009941	chloroplast envelope	224	1	6.4	0.00601
GO:0044430	cytoskeletal part	425	1	12.15	0.00613
GO:0000502	proteasome complex	248	0	7.09	0.00653
GO:0033177	proton-transporting two-sector ATPase complex, proton-transporting domain	48	1	1.37	0.00657
GO:0005618	cell wall	314	23	8.98	0.00733
GO:0005839	proteasome core complex	95	0	2.72	0.00770
GO:0005768	endosome	160	3	4.57	0.00830
GO:0005816	spindle pole body	41	0	1.17	0.00926
GO:0030529	ribonucleoprotein complex	2208	91	63.12	0.00953
GO:0033176	proton-transporting V-type ATPase complex	84	1	2.4	0.00955
GO:0000313	organellar ribosome	45	0	1.29	0.00963
GO:0031225	anchored component of membrane	99	10	2.83	0.00993
GO:0031966	mitochondrial membrane	285	5	8.15	0.01020
GO:0046658	anchored component of plasma membrane	91	9	2.6	0.01054
GO:0000148	1,3-beta-D-glucan synthase complex	13	0	0.37	0.01075
GO:0005935	cellular bud neck	26	0	0.74	0.01220
GO:0005937	mating projection	31	0	0.89	0.01283
GO:0000151	ubiquitin ligase complex	136	1	3.89	0.01294
GO:0015935	small ribosomal subunit	338	18	9.66	0.01320
GO:0005761	mitochondrial ribosome	44	0	1.26	0.01556
GO:0072686	mitotic spindle	39	0	1.11	0.01572
GO:0030870	Mre11 complex	8	0	0.23	0.01649
GO:0000329	fungal-type vacuole membrane	33	0	0.94	0.01652
GO:0015934	large ribosomal subunit	412	20	11.78	0.01680
GO:0005739	mitochondrion	1208	13	34.53	0.01704
GO:0000275	mitochondrial proton-transporting ATP synthase complex, catalytic core F(1)	19	1	0.54	0.02169
GO:0045261	proton-transporting ATP synthase complex, catalytic core F(1)	47	1	1.34	0.02326
GO:0044424	intracellular part	11830	268	338.19	0.02493
GO:0022626	cytosolic ribosome	545	22	15.58	0.02559
GO:0033179	proton-transporting V-type ATPase, V0 domain	37	1	1.06	0.02561
GO:0044732	mitotic spindle pole body	22	0	0.63	0.02624
GO:0032838	cell projection cytoplasm	35	0	1	0.02680
GO:0097014	ciliary cytoplasm	35	0	1	0.02680
GO:0000974	Prp19 complex	16	0	0.46	0.02760
GO:0009505	plant-type cell wall	128	10	3.66	0.02850
GO:0005868	cytoplasmic dynein complex	27	0	0.77	0.02910
GO:0005938	cell cortex	82	1	2.34	0.02923
GO:0005730	nucleolus	432	8	12.35	0.03020
GO:0031226	intrinsic component of plasma membrane	286	15	8.18	0.03235
GO:0005858	axonemal dynein complex	26	0	0.74	0.03318
GO:0044447	axoneme part	26	0	0.74	0.03318
GO:0031514	motile cilium	89	0	2.54	0.03380
GO:0005930	axoneme	33	0	0.94	0.03472
GO:0005832	chaperonin-containing T-complex	35	0	1	0.03610
GO:0000315	organellar large ribosomal subunit	31	0	0.89	0.03774
GO:0005762	mitochondrial large ribosomal subunit	31	0	0.89	0.03774
GO:0080008	Cul4-RING E3 ubiquitin ligase complex	22	0	0.63	0.03843
GO:0035838	growing cell tip	13	0	0.37	0.03913
GO:0031974	membrane-enclosed lumen	1078	12	30.82	0.03953
GO:0005929	cilium	135	0	3.86	0.04017
GO:0030864	cortical actin cytoskeleton	23	0	0.66	0.04088
GO:0005737	cytoplasm	8528	181	243.79	0.04090
GO:0043234	protein complex	2520	15	72.04	0.04104
GO:0016602	CCAAT-binding factor complex	6	0	0.17	0.04114
GO:0042807	central vacuole	6	3	0.17	0.04159
GO:0044441	ciliary part	38	0	1.09	0.04320
GO:0009705	plant-type vacuole membrane	28	3	0.8	0.04333
GO:0005682	U5 snRNP	21	0	0.6	0.04469
GO:0000307	cyclin-dependent protein kinase holoenzyme complex	12	2	0.34	0.04476
GO:0034715	pICln-Sm protein complex	6	0	0.17	0.04530
GO:0005753	mitochondrial proton-transporting ATP synthase complex	31	1	0.89	0.04615
GO:0030990	intraciliary transport particle	22	0	0.63	0.04656
GO:0000153	cytoplasmic ubiquitin ligase complex	10	0	0.29	0.04667
GO:0044448	cell cortex part	70	1	2	0.04706
GO:1902911	protein kinase complex	21	2	0.6	0.04734
GO:0009532	plastid stroma	290	2	8.29	0.04976
GO:0005801	cis-Golgi network	9	0	0.26	0.04996
GO:0042555	MCM complex	26	0	0.74	0.05011
GO:0000325	plant-type vacuole	47	3	1.34	0.05093
GO:0044459	plasma membrane part	366	15	10.46	0.05099
GO:0005885	Arp2/3 protein complex	23	0	0.66	0.05206
GO:0009570	chloroplast stroma	284	2	8.12	0.05289
GO:0030286	dynein complex	56	0	1.6	0.05395
GO:0070938	contractile ring	7	0	0.2	0.05442
GO:0005826	actomyosin contractile ring	7	0	0.2	0.05442
GO:0031970	organelle envelope lumen	48	0	1.37	0.05479
GO:0005758	mitochondrial intermembrane space	48	0	1.37	0.05479
GO:1902493	acetyltransferase complex	39	0	1.11	0.05549
GO:0031248	protein acetyltransferase complex	39	0	1.11	0.05549
GO:0043332	mating projection tip	22	0	0.63	0.05558
GO:0022625	cytosolic large ribosomal subunit	304	14	8.69	0.06034
GO:0016604	nuclear body	30	1	0.86	0.06108
GO:0001726	ruffle	9	0	0.26	0.06151
GO:0032587	ruffle membrane	9	0	0.26	0.06151
GO:0031252	cell leading edge	9	0	0.26	0.06151
GO:0031256	leading edge membrane	9	0	0.26	0.06151
GO:0031461	cullin-RING ubiquitin ligase complex	92	1	2.63	0.06358
GO:0045267	proton-transporting ATP synthase, catalytic core	9	0	0.26	0.06478
GO:0005754	mitochondrial proton-transporting ATP synthase, catalytic core	9	0	0.26	0.06478
GO:0045239	tricarboxylic acid cycle enzyme complex	29	0	0.83	0.06658
GO:0061645	endocytic patch	17	0	0.49	0.06841
GO:0030479	actin cortical patch	17	0	0.49	0.06841
GO:0000407	pre-autophagosomal structure	24	0	0.69	0.07072
GO:0030863	cortical cytoskeleton	26	0	0.74	0.07162
GO:0000314	organellar small ribosomal subunit	10	0	0.29	0.07168
GO:0005643	nuclear pore	51	1	1.46	0.07215
GO:0005743	mitochondrial inner membrane	233	4	6.66	0.07251
GO:0033180	proton-transporting V-type ATPase, V1 domain	44	0	1.26	0.07457
GO:0071012	catalytic step 1 spliceosome	13	0	0.37	0.07536
GO:0019774	proteasome core complex, beta-subunit complex	11	0	0.31	0.08018
GO:0030992	intraciliary transport particle B	18	0	0.51	0.08137
GO:0071458	integral component of cytoplasmic side of endoplasmic reticulum membrane	6	0	0.17	0.08245
GO:0098553	lumenal side of endoplasmic reticulum membrane	6	0	0.17	0.08245
GO:0098554	cytoplasmic side of endoplasmic reticulum membrane	6	0	0.17	0.08245
GO:0098576	lumenal side of membrane	6	0	0.17	0.08245
GO:0071556	integral component of lumenal side of endoplasmic reticulum membrane	6	0	0.17	0.08245
GO:0070993	translation preinitiation complex	65	0	1.86	0.08252
GO:0098800	inner mitochondrial membrane protein com...	104	3	2.97	0.08408
GO:0005677	chromatin silencing complex	6	0	0.17	0.08456
GO:0009523	photosystem II	29	0	0.83	0.08585
GO:0005834	heterotrimeric G-protein complex	11	0	0.31	0.08785
GO:0034506	chromosome, centromeric core domain	14	0	0.4	0.09030
GO:0016471	vacuolar proton-transporting V-type ATPase complex	23	1	0.66	0.09038
GO:0036156	inner dynein arm	16	0	0.46	0.09047
GO:0005764	lysosome	35	1	1	0.09465
GO:0043233	organelle lumen	1042	12	29.79	0.09694
GO:0070013	intracellular organelle lumen	1041	12	29.76	0.10001
GO:1902494	catalytic complex	716	6	20.47	0.10325
GO:0005773	vacuole	459	11	13.12	0.10382
GO:0071541	eukaryotic translation initiation factor 3 complex, eIF3m	7	0	0.2	0.11122
GO:0098797	plasma membrane protein complex	53	0	1.52	0.11150
GO:0030686	90S preribosome	68	0	1.94	0.11327
GO:0031253	cell projection membrane	11	0	0.31	0.11419
GO:0000835	ER ubiquitin ligase complex	9	0	0.26	0.11451
GO:0000836	Hrd1p ubiquitin ligase complex	9	0	0.26	0.11451
GO:0031463	Cul3-RING ubiquitin ligase complex	12	0	0.34	0.11534
GO:0009277	fungal-type cell wall	14	0	0.4	0.11620
GO:0034719	SMN-Sm protein complex	7	0	0.2	0.11773
GO:0005852	eukaryotic translation initiation factor 3 complex	59	0	1.69	0.12292
GO:0019866	organelle inner membrane	255	4	7.29	0.12811
GO:0031981	nuclear lumen	848	11	24.24	0.12889
GO:1990391	DNA repair complex	15	0	0.43	0.12982
GO:0000775	chromosome, centromeric region	55	0	1.57	0.13100
GO:0045252	oxoglutarate dehydrogenase complex	16	0	0.46	0.13414
GO:0045240	dihydrolipoyl dehydrogenase complex	16	0	0.46	0.13414
GO:0022627	cytosolic small ribosomal subunit	218	8	6.23	0.13521
GO:0005815	microtubule organizing center	73	0	2.09	0.14366
GO:0000123	histone acetyltransferase complex	28	0	0.8	0.14403
GO:1990234	transferase complex	409	4	11.69	0.14748
GO:0044445	cytosolic part	671	22	19.18	0.14846
GO:0010287	plastoglobule	38	1	1.09	0.14963
GO:0031597	cytosolic proteasome complex	50	0	1.43	0.15067
GO:0061638	CENP-A containing chromatin	11	0	0.31	0.15122
GO:0035861	site of double-strand break	10	1	0.29	0.15238
GO:0005785	signal recognition particle receptor complex	8	0	0.23	0.15434
GO:0000220	vacuolar proton-transporting V-type ATPase, V0 domain	15	1	0.43	0.15464
GO:0071013	catalytic step 2 spliceosome	63	0	1.8	0.15706
GO:0098798	mitochondrial protein complex	133	3	3.8	0.15929
GO:0044428	nuclear part	1242	14	35.51	0.16027
GO:0005763	mitochondrial small ribosomal subunit	9	0	0.26	0.16097
GO:0000930	gamma-tubulin complex	11	0	0.31	0.16389
GO:0000145	exocyst	28	1	0.8	0.16653
GO:0000922	spindle pole	47	0	1.34	0.16914
GO:0019773	proteasome core complex, alpha-subunit complex	44	0	1.26	0.17176
GO:0005887	integral component of plasma membrane	195	6	5.57	0.17312
GO:0035839	non-growing cell tip	7	0	0.2	0.17474
GO:0001400	mating projection base	7	0	0.2	0.17474
GO:0016459	myosin complex	23	0	0.66	0.17489
GO:0009376	HslUV protease complex	6	0	0.17	0.17559
GO:0043189	H4/H2A histone acetyltransferase complex	10	0	0.29	0.17703
GO:1902562	H4 histone acetyltransferase complex	10	0	0.29	0.17703
GO:0000780	condensed nuclear chromosome, centromeric region	15	0	0.43	0.17750
GO:0005905	coated pit	16	0	0.46	0.17813
GO:0005789	endoplasmic reticulum membrane	253	9	7.23	0.18003
GO:0030687	preribosome, large subunit precursor	77	1	2.2	0.18051
GO:0005741	mitochondrial outer membrane	39	0	1.11	0.18121
GO:0051233	spindle midzone	13	0	0.37	0.18144
GO:0098589	membrane region	31	0	0.89	0.18226
GO:0005744	mitochondrial inner membrane presequence translocase complex	15	2	0.43	0.18480
GO:0005835	fatty acid synthase complex	7	0	0.2	0.18505
GO:0005687	U4 snRNP	13	0	0.37	0.18714
GO:0015030	Cajal body	17	1	0.49	0.18870
GO:0071540	eukaryotic translation initiation factor 3 complex, eIF3e	6	0	0.17	0.18960
GO:0009317	acetyl-CoA carboxylase complex	7	0	0.2	0.19435
GO:0045254	pyruvate dehydrogenase complex	13	0	0.37	0.19555
GO:0030117	membrane coat	140	0	4	0.19588
GO:0048475	coated membrane	140	0	4	0.19588
GO:0000177	cytoplasmic exosome (RNase complex)	10	0	0.29	0.19785
GO:0031201	SNARE complex	38	0	1.09	0.19855
GO:0019897	extrinsic component of plasma membrane	20	0	0.57	0.19923
GO:0098562	cytoplasmic side of membrane	30	0	0.86	0.19940
GO:0030127	COPII vesicle coat	25	0	0.71	0.19990
GO:0015630	microtubule cytoskeleton	342	0	9.78	0.20049
GO:0005791	rough endoplasmic reticulum	12	0	0.34	0.20135
GO:0030867	rough endoplasmic reticulum membrane	12	0	0.34	0.20135
GO:0009528	plastid inner membrane	20	0	0.57	0.20154
GO:0009706	chloroplast inner membrane	20	0	0.57	0.20154
GO:0005765	lysosomal membrane	7	0	0.2	0.20398
GO:0005856	cytoskeleton	493	7	14.09	0.20421
GO:0042175	nuclear outer membrane-endoplasmic reticulum membrane network	255	9	7.29	0.20458
GO:0005838	proteasome regulatory particle	65	0	1.86	0.20808
GO:0022624	proteasome accessory complex	65	0	1.86	0.20808
GO:0000779	condensed chromosome, centromeric region	19	0	0.54	0.21388
GO:0042995	cell projection	190	0	5.43	0.21461
GO:0032040	small-subunit processome	77	1	2.2	0.21831
GO:0043228	non-membrane-bounded organelle	2757	93	78.81	0.22096
GO:0043232	intracellular non-membrane-bounded organelle	2757	93	78.81	0.22096
GO:1990567	DPS complex	6	0	0.17	0.22421
GO:0072357	PTW/PP1 phosphatase complex	6	0	0.17	0.22421
GO:0005951	carbamoyl-phosphate synthase complex	7	0	0.2	0.22433
GO:0000788	nuclear nucleosome	8	1	0.23	0.22920
GO:0043596	nuclear replication fork	23	1	0.66	0.23148
GO:0000812	Swr1 complex	11	0	0.31	0.23206
GO:0030054	cell junction	320	9	9.15	0.23404
GO:0031965	nuclear membrane	21	0	0.6	0.23535
GO:0044450	microtubule organizing center part	16	0	0.46	0.23624
GO:0045263	proton-transporting ATP synthase complex, coupling factor F(o)	11	0	0.31	0.23950
GO:0071011	precatalytic spliceosome	47	0	1.34	0.24092
GO:0044425	membrane part	5955	181	170.24	0.24098
GO:0099738	cell cortex region	9	0	0.26	0.24187
GO:0030173	integral component of Golgi membrane	11	0	0.31	0.24205
GO:0031228	intrinsic component of Golgi membrane	11	0	0.31	0.24205
GO:0032300	mismatch repair complex	9	0	0.26	0.24544
GO:0042645	mitochondrial nucleoid	23	0	0.66	0.24644
GO:0016593	Cdc73/Paf1 complex	6	0	0.17	0.24717
GO:0000794	condensed nuclear chromosome	29	0	0.83	0.24842
GO:0030125	clathrin vesicle coat	17	0	0.49	0.24868
GO:0030446	hyphal cell wall	9	0	0.26	0.25074
GO:0005911	cell-cell junction	316	9	9.03	0.25282
GO:0055044	symplast	316	9	9.03	0.25282
GO:0009506	plasmodesma	316	9	9.03	0.25282
GO:0005934	cellular bud tip	11	0	0.31	0.25509
GO:0070461	SAGA-type complex	10	0	0.29	0.25722
GO:0005875	microtubule associated complex	112	0	3.2	0.26138
GO:0034515	proteasome storage granule	24	0	0.69	0.26290
GO:0034457	Mpp10 complex	11	0	0.31	0.26466
GO:0005623	cell	13580	350	388.21	0.26903
GO:0044455	mitochondrial membrane part	144	3	4.12	0.27247
GO:0098552	side of membrane	32	0	0.91	0.27417
GO:0000176	nuclear exosome (RNase complex)	13	0	0.37	0.27418
GO:0045275	respiratory chain complex III	9	0	0.26	0.27771
GO:0005750	mitochondrial respiratory chain complex III	9	0	0.26	0.27771
GO:0009898	cytoplasmic side of plasma membrane	23	0	0.66	0.27808
GO:0098573	intrinsic component of mitochondrial membrane	26	1	0.74	0.27995
GO:0032592	integral component of mitochondrial membrane	26	1	0.74	0.27995
GO:0034708	methyltransferase complex	15	0	0.43	0.28096
GO:0030130	clathrin coat of trans-Golgi network vesicle	16	0	0.46	0.28296
GO:0009295	nucleoid	40	0	1.14	0.28414
GO:0031907	microbody lumen	6	1	0.17	0.28751
GO:0005782	peroxisomal matrix	6	1	0.17	0.28751
GO:0030008	TRAPP complex	8	0	0.23	0.28815
GO:0000131	incipient cellular bud site	10	0	0.29	0.28884
GO:0030894	replisome	18	0	0.51	0.28944
GO:0009504	cell plate	12	0	0.34	0.29207
GO:0031234	extrinsic component of cytoplasmic side of plasma membrane	16	0	0.46	0.29208
GO:0043601	nuclear replisome	14	0	0.4	0.29303
GO:0008540	proteasome regulatory particle, base subcomplex	47	0	1.34	0.29305
GO:0030897	HOPS complex	8	0	0.23	0.29472
GO:0008023	transcription elongation factor complex	20	0	0.57	0.29518
GO:0005771	multivesicular body	6	0	0.17	0.29556
GO:0031969	chloroplast membrane	42	0	1.2	0.29638
GO:0000178	exosome (RNase complex)	20	0	0.57	0.29769
GO:0042763	intracellular immature spore	8	0	0.23	0.30167
GO:0042764	ascospore-type prospore	8	0	0.23	0.30167
GO:0030445	yeast-form cell wall	6	0	0.17	0.30184
GO:0005884	actin filament	9	0	0.26	0.30462
GO:1990023	mitotic spindle midzone	9	0	0.26	0.30685
GO:0071521	Cdc42 GTPase complex	9	0	0.26	0.30800
GO:0030665	clathrin-coated vesicle membrane	20	0	0.57	0.31231
GO:0000323	lytic vacuole	89	1	2.54	0.31911
GO:0000109	nucleotide-excision repair complex	6	0	0.17	0.32257
GO:0005732	small nucleolar ribonucleoprotein complex	64	3	1.83	0.32347
GO:0035267	NuA4 histone acetyltransferase complex	9	0	0.26	0.32533
GO:0016592	mediator complex	38	0	1.09	0.32630
GO:0036064	ciliary basal body	12	0	0.34	0.32835
GO:0031931	TORC1 complex	8	0	0.23	0.33011
GO:0038201	TOR complex	8	0	0.23	0.33011
GO:0044815	DNA packaging complex	116	2	3.32	0.33257
GO:1902495	transmembrane transporter complex	18	0	0.51	0.33538
GO:0005819	spindle	88	0	2.52	0.33542
GO:0033290	eukaryotic 48S preinitiation complex	43	0	1.23	0.33799
GO:0005793	endoplasmic reticulum-Golgi intermediate compartment	9	0	0.26	0.33900
GO:0043614	multi-eIF complex	7	0	0.2	0.33913
GO:0005847	mRNA cleavage and polyadenylation specificity factor complex	14	0	0.4	0.34040
GO:0070069	cytochrome complex	14	0	0.4	0.34344
GO:0010598	NAD(P)H dehydrogenase complex (plastoquinone)	6	0	0.17	0.35022
GO:0071014	post-mRNA release spliceosomal complex	17	1	0.49	0.35163
GO:0030688	preribosome, small subunit precursor	8	0	0.23	0.35182
GO:0031306	intrinsic component of mitochondrial outer membrane	7	0	0.2	0.35550
GO:0031307	integral component of mitochondrial outer membrane	7	0	0.2	0.35550
GO:0009331	glycerol-3-phosphate dehydrogenase complex	9	1	0.26	0.37189
GO:0030312	external encapsulating structure	315	23	9	0.37242
GO:0030140	trans-Golgi network transport vesicle	18	0	0.51	0.37527
GO:0042170	plastid membrane	43	0	1.23	0.37726
GO:0030118	clathrin coat	49	0	1.4	0.37984
GO:0005721	pericentric heterochromatin	6	0	0.17	0.38710
GO:0031618	nuclear pericentric heterochromatin	6	0	0.17	0.38710
GO:0019898	extrinsic component of membrane	61	0	1.74	0.39180
GO:0030428	cell septum	8	0	0.23	0.39214
GO:0000935	barrier septum	8	0	0.23	0.39214
GO:0098687	chromosomal region	80	0	2.29	0.39424
GO:0000793	condensed chromosome	39	0	1.11	0.39458
GO:0030132	clathrin coat of coated pit	11	0	0.31	0.40121
GO:0000276	mitochondrial proton-transporting ATP synthase complex, coupling factor F(o)	7	0	0.2	0.40281
GO:0030532	small nuclear ribonucleoprotein complex	108	0	3.09	0.40967
GO:0012510	trans-Golgi network transport vesicle membrane	17	0	0.49	0.41095
GO:0035032	phosphatidylinositol 3-kinase complex, class III	8	0	0.23	0.41540
GO:0005967	mitochondrial pyruvate dehydrogenase complex	7	0	0.2	0.41543
GO:0005881	cytoplasmic microtubule	6	0	0.17	0.41868
GO:0009986	cell surface	21	0	0.6	0.41962
GO:0000786	nucleosome	111	2	3.17	0.42027
GO:0070469	respiratory chain	83	1	2.37	0.42418
GO:0005686	U2 snRNP	37	0	1.06	0.42605
GO:0044434	chloroplast part	534	4	15.27	0.42695
GO:0097525	spliceosomal snRNP complex	104	0	2.97	0.42757
GO:0031231	intrinsic component of peroxisomal membrane	12	0	0.34	0.43253
GO:0005779	integral component of peroxisomal membrane	12	0	0.34	0.43253
GO:1990204	oxidoreductase complex	106	1	3.03	0.43526
GO:0016282	eukaryotic 43S preinitiation complex	40	0	1.14	0.43629
GO:0070603	SWI/SNF superfamily-type complex	32	0	0.91	0.43761
GO:0000778	condensed nuclear chromosome kinetochore	9	0	0.26	0.44452
GO:0044444	cytoplasmic part	6833	152	195.34	0.45111
GO:0005634	nucleus	3632	86	103.83	0.45386
GO:0009521	photosystem	55	0	1.57	0.45411
GO:1990351	transporter complex	23	0	0.66	0.45564
GO:0098799	outer mitochondrial membrane protein com...	18	0	0.51	0.46869
GO:0098590	plasma membrane region	15	0	0.43	0.47060
GO:0012507	ER to Golgi transport vesicle membrane	31	0	0.89	0.47400
GO:0031976	plastid thylakoid	189	2	5.4	0.47583
GO:0009534	chloroplast thylakoid	189	2	5.4	0.47583
GO:0030139	endocytic vesicle	16	0	0.46	0.47924
GO:0033116	endoplasmic reticulum-Golgi intermediate compartment membrane	6	0	0.17	0.48624
GO:0030120	vesicle coat	75	0	2.14	0.48719
GO:0005813	centrosome	16	0	0.46	0.48812
GO:0009654	photosystem II oxygen evolving complex	16	0	0.46	0.49187
GO:0000439	core TFIIH complex	9	0	0.26	0.49576
GO:0005635	nuclear envelope	110	1	3.14	0.50311
GO:0044614	nuclear pore cytoplasmic filaments	9	0	0.26	0.50486
GO:0043527	tRNA methyltransferase complex	7	0	0.2	0.51081
GO:0044451	nucleoplasm part	236	2	6.75	0.51280
GO:1902554	serine/threonine protein kinase complex	9	0	0.26	0.52207
GO:0098805	whole membrane	488	8	13.95	0.52364
GO:0031595	nuclear proteasome complex	22	0	0.63	0.52637
GO:0005657	replication fork	40	1	1.14	0.52934
GO:0044437	vacuolar part	268	7	7.66	0.53002
GO:0031010	ISWI-type complex	6	0	0.17	0.53197
GO:0016589	NURF complex	6	0	0.17	0.53197
GO:0005685	U1 snRNP	31	0	0.89	0.53429
GO:0098796	membrane protein complex	645	4	18.44	0.53631
GO:0031304	intrinsic component of mitochondrial inner membrane	18	1	0.51	0.54013
GO:0031305	integral component of mitochondrial inner membrane	18	1	0.51	0.54013
GO:0000152	nuclear ubiquitin ligase complex	11	0	0.31	0.54317
GO:1904564	Nbp35-Cfd1 ATPase complex	10	0	0.29	0.54516
GO:0030904	retromer complex	15	0	0.43	0.54637
GO:0005942	phosphatidylinositol 3-kinase complex	10	0	0.29	0.54705
GO:0010494	cytoplasmic stress granule	19	1	0.54	0.54903
GO:0005774	vacuolar membrane	266	7	7.6	0.55249
GO:0005720	nuclear heterochromatin	13	1	0.37	0.55315
GO:0005971	ribonucleoside-diphosphate reductase complex	6	0	0.17	0.56120
GO:0005667	transcription factor complex	65	2	1.86	0.56134
GO:0034518	RNA cap binding complex	6	0	0.17	0.56169
GO:0071010	prespliceosome	39	0	1.11	0.56175
GO:0005689	U12-type spliceosomal complex	23	0	0.66	0.56385
GO:0005742	mitochondrial outer membrane translocase complex	12	0	0.34	0.56496
GO:0009507	chloroplast	1063	9	30.39	0.56585
GO:0034399	nuclear periphery	25	0	0.71	0.57285
GO:0031428	box C/D snoRNP complex	22	1	0.63	0.57462
GO:0000790	nuclear chromatin	101	2	2.89	0.57759
GO:0098533	ATPase dependent transmembrane transport complex	9	0	0.26	0.57928
GO:0043190	ATP-binding cassette (ABC) transporter complex	9	0	0.26	0.57928
GO:0005871	kinesin complex	34	0	0.97	0.57944
GO:0005769	early endosome	7	0	0.2	0.58171
GO:0019005	SCF ubiquitin ligase complex	39	1	1.11	0.58248
GO:0009514	glyoxysome	13	2	0.37	0.58510
GO:0000118	histone deacetylase complex	11	0	0.31	0.58999
GO:0031012	extracellular matrix	8	0	0.23	0.59147
GO:0019028	viral capsid	76	0	2.17	0.59263
GO:0005788	endoplasmic reticulum lumen	31	0	0.89	0.59439
GO:0032993	protein-DNA complex	142	2	4.06	0.59718
GO:0044421	extracellular region part	47	1	1.34	0.59725
GO:0005776	autophagic vacuole	9	0	0.26	0.59975
GO:0098588	bounding membrane of organelle	779	19	22.27	0.60481
GO:0016607	nuclear speck	8	0	0.23	0.60662
GO:0097526	spliceosomal tri-snRNP complex	46	0	1.32	0.60886
GO:0031090	organelle membrane	1067	24	30.5	0.61073
GO:0005849	mRNA cleavage factor complex	18	0	0.51	0.61195
GO:0044432	endoplasmic reticulum part	293	9	8.38	0.61213
GO:0031080	nuclear pore outer ring	6	0	0.17	0.61803
GO:0030134	ER to Golgi transport vesicle	34	0	0.97	0.61819
GO:0008250	oligosaccharyltransferase complex	12	0	0.34	0.62080
GO:0016272	prefoldin complex	11	0	0.31	0.62253
GO:0044435	plastid part	546	4	15.61	0.62726
GO:0009579	thylakoid	242	2	6.92	0.63229
GO:0005669	transcription factor TFIID complex	13	0	0.37	0.63257
GO:0033588	Elongator holoenzyme complex	11	0	0.31	0.63265
GO:0031312	extrinsic component of organelle membrane	8	0	0.23	0.64200
GO:0005794	Golgi apparatus	545	14	15.58	0.64854
GO:0000792	heterochromatin	15	1	0.43	0.64856
GO:0070545	PeBoW complex	6	0	0.17	0.64863
GO:0005798	Golgi-associated vesicle	64	0	1.83	0.64998
GO:0005786	signal recognition particle, endoplasmic reticulum targeting	9	0	0.26	0.65914
GO:0005681	spliceosomal complex	178	1	5.09	0.65963
GO:0033202	DNA helicase complex	13	0	0.37	0.65991
GO:0031011	Ino80 complex	13	0	0.37	0.65991
GO:0030681	multimeric ribonuclease P complex	9	1	0.26	0.66041
GO:0030677	ribonuclease P complex	9	1	0.26	0.66041
GO:0005655	nucleolar ribonuclease P complex	9	1	0.26	0.66041
GO:0000777	condensed chromosome kinetochore	11	0	0.31	0.66243
GO:0005874	microtubule	179	0	5.12	0.66246
GO:0009707	chloroplast outer membrane	19	0	0.54	0.66326
GO:0019013	viral nucleocapsid	74	0	2.12	0.66392
GO:0005615	extracellular space	41	1	1.17	0.66474
GO:0097346	INO80-type complex	21	0	0.6	0.66859
GO:0030880	RNA polymerase complex	111	1	3.17	0.67365
GO:0030660	Golgi-associated vesicle membrane	59	0	1.69	0.67474
GO:0090575	RNA polymerase II transcription factor complex	36	1	1.03	0.67545
GO:0046540	U4/U6 x U5 tri-snRNP complex	36	0	1.03	0.67835
GO:0000428	DNA-directed RNA polymerase complex	110	1	3.14	0.68019
GO:0072588	box H/ACA RNP complex	15	1	0.43	0.68195
GO:0031429	box H/ACA snoRNP complex	15	1	0.43	0.68195
GO:0090406	pollen tube	8	0	0.23	0.68551
GO:0055029	nuclear DNA-directed RNA polymerase complex	109	1	3.12	0.68675
GO:0000322	storage vacuole	48	0	1.37	0.69042
GO:0000782	telomere cap complex	9	0	0.26	0.69157
GO:0000783	nuclear telomere cap complex	9	0	0.26	0.69157
GO:0031968	organelle outer membrane	59	0	1.69	0.69281
GO:0031501	mannosyltransferase complex	6	0	0.17	0.69382
GO:0044454	nuclear chromosome part	158	2	4.52	0.69477
GO:0005876	spindle microtubule	17	0	0.49	0.69971
GO:0034388	Pwp2p-containing subcomplex of 90S preribosome	7	0	0.2	0.70095
GO:0042651	thylakoid membrane	168	2	4.8	0.70118
GO:0042575	DNA polymerase complex	9	0	0.26	0.70138
GO:0044438	microbody part	34	2	0.97	0.70214
GO:0044439	peroxisomal part	34	2	0.97	0.70214
GO:0034045	pre-autophagosomal structure membrane	7	0	0.2	0.70575
GO:0005746	mitochondrial respiratory chain	46	0	1.32	0.70971
GO:0008541	proteasome regulatory particle, lid subcomplex	16	0	0.46	0.71551
GO:0048471	perinuclear region of cytoplasm	13	0	0.37	0.71605
GO:0005684	U2-type spliceosomal complex	54	0	1.54	0.72135
GO:0009538	photosystem I reaction center	6	0	0.17	0.72277
GO:0071004	U2-type prespliceosome	28	0	0.8	0.72439
GO:0019012	virion	80	0	2.29	0.72503
GO:0044423	virion part	80	0	2.29	0.72503
GO:0005654	nucleoplasm	276	2	7.89	0.72679
GO:0030133	transport vesicle	52	0	1.49	0.73154
GO:0061695	transferase complex, transferring phosph...	151	3	4.32	0.73433
GO:0030658	transport vesicle membrane	48	0	1.37	0.73469
GO:0034357	photosynthetic membrane	176	2	5.03	0.73498
GO:0000164	protein phosphatase type 1 complex	9	0	0.26	0.73517
GO:0030119	AP-type membrane coat adaptor complex	39	0	1.11	0.73600
GO:0030659	cytoplasmic vesicle membrane	103	0	2.94	0.73892
GO:0012506	vesicle membrane	103	0	2.94	0.73892
GO:0030662	coated vesicle membrane	87	0	2.49	0.73990
GO:0000228	nuclear chromosome	169	2	4.83	0.74098
GO:0070449	elongin complex	8	0	0.23	0.74558
GO:0031982	vesicle	161	0	4.6	0.74790
GO:0031298	replication fork protection complex	8	1	0.23	0.74825
GO:0030126	COPI vesicle coat	33	0	0.94	0.74867
GO:0031410	cytoplasmic vesicle	160	0	4.57	0.75151
GO:0048046	apoplast	135	7	3.86	0.75239
GO:0031977	thylakoid lumen	24	0	0.69	0.75610
GO:0008287	protein serine/threonine phosphatase complex	44	0	1.26	0.76099
GO:1903293	phosphatase complex	44	0	1.26	0.76099
GO:0030014	CCR4-NOT complex	10	0	0.29	0.76392
GO:0030135	coated vesicle	104	0	2.97	0.76807
GO:0044798	nuclear transcription factor complex	41	1	1.17	0.77185
GO:0042646	plastid nucleoid	10	0	0.29	0.77288
GO:1902555	endoribonuclease complex	10	1	0.29	0.77520
GO:0005795	Golgi stack	16	0	0.46	0.77817
GO:0042720	mitochondrial inner membrane peptidase complex	10	0	0.29	0.77886
GO:0009536	plastid	1339	17	38.28	0.78931
GO:0098803	respiratory chain complex	45	0	1.29	0.79208
GO:0016023	cytoplasmic membrane-bounded vesicle	146	0	4.17	0.79424
GO:0031988	membrane-bounded vesicle	146	0	4.17	0.79424
GO:0044440	endosomal part	36	0	1.03	0.79434
GO:0000015	phosphopyruvate hydratase complex	20	0	0.57	0.79487
GO:0009527	plastid outer membrane	20	0	0.57	0.79858
GO:0000776	kinetochore	20	0	0.57	0.79885
GO:0017119	Golgi transport complex	10	0	0.29	0.80176
GO:0031903	microbody membrane	27	1	0.77	0.80406
GO:0005778	peroxisomal membrane	27	1	0.77	0.80406
GO:0030136	clathrin-coated vesicle	34	0	0.97	0.80413
GO:0005956	protein kinase CK2 complex	7	0	0.2	0.80562
GO:0000932	cytoplasmic mRNA processing body	35	0	1	0.81384
GO:0005851	eukaryotic translation initiation factor 2B complex	7	0	0.2	0.81529
GO:0009501	amyloplast	12	0	0.34	0.81567
GO:0005666	DNA-directed RNA polymerase III complex	30	0	0.86	0.81631
GO:0044433	cytoplasmic vesicle part	106	0	3.03	0.82081
GO:0035145	exon-exon junction complex	7	0	0.2	0.82360
GO:0010008	endosome membrane	33	0	0.94	0.82545
GO:0005783	endoplasmic reticulum	587	9	16.78	0.82557
GO:0000785	chromatin	203	3	5.8	0.82567
GO:0030131	clathrin adaptor complex	32	0	0.91	0.82598
GO:0009524	phragmoplast	23	0	0.66	0.83659
GO:0000243	commitment complex	13	0	0.37	0.84465
GO:0005770	late endosome	19	0	0.54	0.84556
GO:0036464	cytoplasmic ribonucleoprotein granule	57	1	1.63	0.84833
GO:0035770	ribonucleoprotein granule	57	1	1.63	0.84833
GO:0019867	outer membrane	67	0	1.92	0.84886
GO:0005694	chromosome	382	3	10.92	0.85145
GO:0031224	intrinsic component of membrane	5370	173	153.51	0.85740
GO:0031985	Golgi cisterna	6	0	0.17	0.85771
GO:0005688	U6 snRNP	14	0	0.4	0.86007
GO:0005736	DNA-directed RNA polymerase I complex	26	0	0.74	0.86399
GO:0044427	chromosomal part	314	3	8.98	0.86572
GO:0031975	envelope	672	7	19.21	0.86617
GO:0031967	organelle envelope	671	7	19.18	0.86861
GO:0044422	organelle part	4155	81	118.78	0.87454
GO:0009526	plastid envelope	235	1	6.72	0.88029
GO:0043227	membrane-bounded organelle	7438	151	212.63	0.88296
GO:0036452	ESCRT complex	6	0	0.17	0.88512
GO:0030137	COPI-coated vesicle	36	0	1.03	0.88625
GO:0030663	COPI-coated vesicle membrane	36	0	1.03	0.88625
GO:0012505	endomembrane system	1319	23	37.71	0.88803
GO:0016591	DNA-directed RNA polymerase II, holoenzyme	78	1	2.23	0.89351
GO:0031301	integral component of organelle membrane	82	1	2.34	0.89460
GO:0044452	nucleolar part	102	4	2.92	0.89869
GO:0000139	Golgi membrane	176	5	5.03	0.89943
GO:1990726	Lsm1-7-Pat1 complex	9	0	0.26	0.90767
GO:0042579	microbody	149	4	4.26	0.90786
GO:0005777	peroxisome	149	4	4.26	0.90786
GO:0070652	HAUS complex	7	0	0.2	0.90837
GO:0044446	intracellular organelle part	4137	81	118.27	0.90929
GO:0005747	mitochondrial respiratory chain complex I	28	0	0.8	0.91116
GO:0030964	NADH dehydrogenase complex	28	0	0.8	0.91116
GO:0045271	respiratory chain complex I	28	0	0.8	0.91116
GO:0005759	mitochondrial matrix	156	0	4.46	0.91816
GO:0031902	late endosome membrane	12	0	0.34	0.91866
GO:0043226	organelle	9224	228	263.69	0.91920
GO:0005960	glycine cleavage complex	6	0	0.17	0.91920
GO:0008180	COP9 signalosome	15	0	0.43	0.91966
GO:0000781	chromosome, telomeric region	27	0	0.77	0.91994
GO:0043231	intracellular membrane-bounded organelle	7410	151	211.83	0.92019
GO:0043229	intracellular organelle	9145	228	261.43	0.92740
GO:0031300	intrinsic component of organelle membrane	83	1	2.37	0.93001
GO:0044431	Golgi apparatus part	273	7	7.8	0.93179
GO:0000159	protein phosphatase type 2A complex	26	0	0.74	0.93541
GO:0044436	thylakoid part	186	2	5.32	0.93613
GO:0070847	core mediator complex	7	0	0.2	0.93616
GO:0042765	GPI-anchor transamidase complex	7	0	0.2	0.93878
GO:0044429	mitochondrial part	477	5	13.64	0.94174
GO:0031984	organelle subcompartment	303	4	8.66	0.94268
GO:0010319	stromule	14	0	0.4	0.95288
GO:0005663	DNA replication factor C complex	10	0	0.29	0.95328
GO:0005665	DNA-directed RNA polymerase II, core complex	37	0	1.06	0.95806
GO:0030176	integral component of endoplasmic reticulum membrane	34	0	0.97	0.96506
GO:0031227	intrinsic component of endoplasmic reticulum membrane	34	0	0.97	0.96506
GO:0048500	signal recognition particle	22	0	0.63	0.96841
GO:0072546	ER membrane protein complex	6	0	0.17	0.97704
GO:0000784	nuclear chromosome, telomeric region	21	0	0.6	0.98452
GO:0089701	U2AF	12	0	0.34	0.98922
GO:0098791	Golgi subcompartment	109	2	3.12	0.99226
GO:0005575	cellular_component	18120	518	518	1.00000
GO:0016469	proton-transporting two-sector ATPase complex	163	2	4.66	1.00000
GO:0055035	plastid thylakoid membrane	154	2	4.4	1.00000
GO:0060187	cell pole	37	0	1.06	1.00000
