# Supplementary material for: Transcriptome Profiling Provides Molecular Insights into Auxin-Induced Adventitious Root Formation in Sugarcane (Saccharum spp. Interspecific Hybrids) Microshoots
Source: Plants (Basel). 2020 Jul 23;9(8):931. doi: 10.3390/plants9080931 (PMC7465322; doi:10.3390/plants9080931)
Supplement: Supplementary file 1 [file plants-09-00931-s001.zip › plants-836632-supplementary-proof/0721plants additional files/Table S15 CK-7d_vs_TM-7d.topGO_MF.xls]

GO.ID	Term	Annotated	Significant	Expected	KS
GO:0003700	sequence-specific DNA binding transcription factor activity	544	47	14.59	7.1e-16
GO:0003824	catalytic activity	15118	356	405.45	1.3e-09
GO:0020037	heme binding	485	41	13.01	9.5e-08
GO:0003735	structural constituent of ribosome	1346	71	36.1	1.2e-07
GO:0003677	DNA binding	1774	69	47.58	2.3e-07
GO:0004601	peroxidase activity	246	22	6.6	2.5e-07
GO:0005506	iron ion binding	368	24	9.87	7.5e-07
GO:0016709	oxidoreductase activity, acting on paired donors, with incorporation or reduction of molecular oxygen, NAD(P)H as one donor, and incorporation of one atom of oxygen	142	9	3.81	9.3e-07
GO:0008270	zinc ion binding	1263	25	33.87	1.2e-06
GO:0000166	nucleotide binding	6189	113	165.98	1.4e-06
GO:0080043	quercetin 3-O-glucosyltransferase activity	134	13	3.59	1.8e-05
GO:0080044	quercetin 7-O-glucosyltransferase activity	134	13	3.59	1.8e-05
GO:0004812	aminoacyl-tRNA ligase activity	290	2	7.78	2.2e-05
GO:0061630	ubiquitin protein ligase activity	175	1	4.69	3.5e-05
GO:0004674	protein serine/threonine kinase activity	1059	29	28.4	3.5e-05
GO:0016491	oxidoreductase activity	2632	87	70.59	6.3e-05
GO:0004575	sucrose alpha-glucosidase activity	10	4	0.27	0.00013
GO:0043565	sequence-specific DNA binding	409	17	10.97	0.00024
GO:0005516	calmodulin binding	92	4	2.47	0.00048
GO:0016168	chlorophyll binding	30	0	0.8	0.00059
GO:0015250	water channel activity	30	4	0.8	0.00067
GO:0015254	glycerol channel activity	30	4	0.8	0.00067
GO:0008194	UDP-glycosyltransferase activity	332	26	8.9	0.00074
GO:0030246	carbohydrate binding	245	15	6.57	0.00084
GO:0019899	enzyme binding	205	0	5.5	0.00086
GO:0016620	oxidoreductase activity, acting on the aldehyde or oxo group of donors, NAD or NADP as acceptor	159	2	4.26	0.00100
GO:0005528	FK506 binding	17	3	0.46	0.00102
GO:0005509	calcium ion binding	315	16	8.45	0.00111
GO:0016538	cyclin-dependent protein serine/threonine kinase regulator activity	17	2	0.46	0.00114
GO:0033926	glycopeptide alpha-N-acetylgalactosaminidase activity	9	0	0.24	0.00117
GO:0016639	oxidoreductase activity, acting on the CH-NH2 group of donors, NAD or NADP as acceptor	25	0	0.67	0.00161
GO:0019829	cation-transporting ATPase activity	203	3	5.44	0.00177
GO:0005200	structural constituent of cytoskeleton	88	0	2.36	0.00250
GO:0033612	receptor serine/threonine kinase binding	11	0	0.3	0.00283
GO:0004849	uridine kinase activity	18	0	0.48	0.00300
GO:0003714	transcription corepressor activity	24	3	0.64	0.00331
GO:0016279	protein-lysine N-methyltransferase activity	32	0	0.86	0.00340
GO:0042393	histone binding	48	0	1.29	0.00357
GO:0017111	nucleoside-triphosphatase activity	1692	12	45.38	0.00368
GO:0003843	1,3-beta-D-glucan synthase activity	11	0	0.3	0.00389
GO:0044769	ATPase activity, coupled to transmembrane movement of ions, rotational mechanism	99	2	2.66	0.00409
GO:0016758	transferase activity, transferring hexosyl groups	505	35	13.54	0.00425
GO:0016705	oxidoreductase activity, acting on paired donors, with incorporation or reduction of molecular oxygen	319	23	8.56	0.00498
GO:0009931	calcium-dependent protein serine/threonine kinase activity	49	2	1.31	0.00526
GO:0046983	protein dimerization activity	394	16	10.57	0.00577
GO:0043621	protein self-association	12	0	0.32	0.00684
GO:0060090	binding, bridging	15	0	0.4	0.00755
GO:0051213	dioxygenase activity	182	13	4.88	0.00769
GO:0016829	lyase activity	645	11	17.3	0.00813
GO:0008378	galactosyltransferase activity	33	4	0.89	0.00825
GO:0004332	fructose-bisphosphate aldolase activity	20	0	0.54	0.00830
GO:0015078	hydrogen ion transmembrane transporter activity	225	2	6.03	0.00847
GO:0019202	amino acid kinase activity	9	0	0.24	0.00925
GO:0008324	cation transmembrane transporter activity	505	9	13.54	0.00960
GO:0008233	peptidase activity	1008	16	27.03	0.00968
GO:0005525	GTP binding	738	14	19.79	0.01000
GO:0032561	guanyl ribonucleotide binding	738	14	19.79	0.01000
GO:0005515	protein binding	1864	34	49.99	0.01058
GO:0003951	NAD+ kinase activity	33	0	0.89	0.01060
GO:0042736	NADH kinase activity	30	0	0.8	0.01085
GO:0003682	chromatin binding	80	2	2.15	0.01098
GO:0004075	biotin carboxylase activity	30	0	0.8	0.01145
GO:0001228	RNA polymerase II transcription regulatory region sequence-specific DNA binding transcription factor activity involved in positive regulation of transcription	40	3	1.07	0.01254
GO:0003964	RNA-directed DNA polymerase activity	100	0	2.68	0.01284
GO:0004435	phosphatidylinositol phospholipase C activity	9	0	0.24	0.01312
GO:0004629	phospholipase C activity	9	0	0.24	0.01312
GO:0004364	glutathione transferase activity	86	4	2.31	0.01324
GO:0019706	protein-cysteine S-palmitoyltransferase activity	46	0	1.23	0.01338
GO:0019707	protein-cysteine S-acyltransferase activity	46	0	1.23	0.01338
GO:0004252	serine-type endopeptidase activity	116	6	3.11	0.01369
GO:0004020	adenylylsulfate kinase activity	7	0	0.19	0.01394
GO:0015035	protein disulfide oxidoreductase activity	72	6	1.93	0.01420
GO:0016836	hydro-lyase activity	177	2	4.75	0.01476
GO:0008260	3-oxoacid CoA-transferase activity	9	0	0.24	0.01505
GO:0000975	regulatory region DNA binding	74	6	1.98	0.01511
GO:0016409	palmitoyltransferase activity	51	0	1.37	0.01527
GO:0016891	endoribonuclease activity, producing 5'-phosphomonoesters	65	1	1.74	0.01542
GO:0048029	monosaccharide binding	27	3	0.72	0.01627
GO:0046912	transferase activity, transferring acyl groups, acyl groups converted into alkyl on transfer	66	2	1.77	0.01683
GO:0030145	manganese ion binding	48	2	1.29	0.01715
GO:0051540	metal cluster binding	258	1	6.92	0.01768
GO:0051536	iron-sulfur cluster binding	258	1	6.92	0.01768
GO:0016885	ligase activity, forming carbon-carbon bonds	28	0	0.75	0.01773
GO:0004143	diacylglycerol kinase activity	14	0	0.38	0.01789
GO:0030674	protein binding, bridging	13	0	0.35	0.01792
GO:0015037	peptide disulfide oxidoreductase activity	10	0	0.27	0.01826
GO:0015038	glutathione disulfide oxidoreductase activity	10	0	0.27	0.01826
GO:0016874	ligase activity	850	7	22.8	0.01832
GO:0004857	enzyme inhibitor activity	91	5	2.44	0.01862
GO:0044389	small conjugating protein ligase binding	67	0	1.8	0.01873
GO:0031625	ubiquitin protein ligase binding	67	0	1.8	0.01873
GO:0001067	regulatory region nucleic acid binding	75	6	2.01	0.01918
GO:0004540	ribonuclease activity	102	1	2.74	0.01946
GO:0004521	endoribonuclease activity	80	1	2.15	0.02053
GO:0004590	orotidine-5'-phosphate decarboxylase activity	10	0	0.27	0.02084
GO:0004588	orotate phosphoribosyltransferase activity	10	0	0.27	0.02084
GO:0004298	threonine-type endopeptidase activity	78	0	2.09	0.02129
GO:0070003	threonine-type peptidase activity	78	0	2.09	0.02129
GO:0000976	transcription regulatory region sequence-specific DNA binding	47	4	1.26	0.02156
GO:0004683	calmodulin-dependent protein kinase activity	53	2	1.42	0.02196
GO:0019001	guanyl nucleotide binding	751	14	20.14	0.02224
GO:0015036	disulfide oxidoreductase activity	81	6	2.17	0.02256
GO:0004525	ribonuclease III activity	12	0	0.32	0.02259
GO:0032296	double-stranded RNA-specific ribonuclease activity	12	0	0.32	0.02259
GO:0044212	transcription regulatory region DNA binding	73	6	1.96	0.02305
GO:0003725	double-stranded RNA binding	15	1	0.4	0.02316
GO:0016157	sucrose synthase activity	11	1	0.3	0.02399
GO:0016903	oxidoreductase activity, acting on the aldehyde or oxo group of donors	231	3	6.2	0.02402
GO:0046961	proton-transporting ATPase activity, rotational mechanism	77	1	2.07	0.02462
GO:0034061	DNA polymerase activity	125	0	3.35	0.02484
GO:0031409	pigment binding	18	0	0.48	0.02525
GO:0008865	fructokinase activity	8	2	0.21	0.02539
GO:0004842	ubiquitin-protein transferase activity	343	5	9.2	0.02660
GO:0004519	endonuclease activity	142	2	3.81	0.02671
GO:0004362	glutathione-disulfide reductase activity	6	0	0.16	0.02746
GO:0016893	endonuclease activity, active with either ribo- or deoxyribonucleic acids and producing 5'-phosphomonoesters	72	1	1.93	0.02764
GO:0008519	ammonium transmembrane transporter activity	15	0	0.4	0.02822
GO:0003676	nucleic acid binding	4413	102	118.35	0.02822
GO:0001085	RNA polymerase II transcription factor binding	22	1	0.59	0.02875
GO:0008410	CoA-transferase activity	14	0	0.38	0.02880
GO:0016209	antioxidant activity	296	23	7.94	0.02900
GO:0005381	iron ion transmembrane transporter activity	9	3	0.24	0.02921
GO:0016621	cinnamoyl-CoA reductase activity	6	1	0.16	0.02988
GO:0034212	peptide N-acetyltransferase activity	32	1	0.86	0.03011
GO:0046933	proton-transporting ATP synthase activity, rotational mechanism	50	1	1.34	0.03015
GO:0004823	leucine-tRNA ligase activity	14	0	0.38	0.03053
GO:0016616	oxidoreductase activity, acting on the CH-OH group of donors, NAD or NADP as acceptor	270	4	7.24	0.03114
GO:0016835	carbon-oxygen lyase activity	231	4	6.2	0.03217
GO:0004337	geranyltranstransferase activity	6	0	0.16	0.03333
GO:0043169	cation binding	3921	133	105.16	0.03386
GO:0016421	CoA carboxylase activity	25	0	0.67	0.03427
GO:0008236	serine-type peptidase activity	204	7	5.47	0.03548
GO:0017171	serine hydrolase activity	204	7	5.47	0.03548
GO:0005484	SNAP receptor activity	34	0	0.91	0.03682
GO:0035639	purine ribonucleoside triphosphate binding	4366	97	117.09	0.03704
GO:0031418	L-ascorbic acid binding	16	1	0.43	0.03768
GO:0061733	peptide-lysine-N-acetyltransferase activ...	20	1	0.54	0.03789
GO:0004402	histone acetyltransferase activity	20	1	0.54	0.03789
GO:0016624	oxidoreductase activity, acting on the aldehyde or oxo group of donors, disulfide as acceptor	51	0	1.37	0.03947
GO:0004640	phosphoribosylanthranilate isomerase activity	6	0	0.16	0.03955
GO:0008514	organic anion transmembrane transporter activity	162	5	4.34	0.03965
GO:0046872	metal ion binding	3880	131	104.06	0.04128
GO:0005544	calcium-dependent phospholipid binding	19	0	0.51	0.04252
GO:0046564	oxalate decarboxylase activity	18	2	0.48	0.04269
GO:0008409	5'-3' exonuclease activity	14	0	0.38	0.04292
GO:0003989	acetyl-CoA carboxylase activity	19	0	0.51	0.04363
GO:0015266	protein channel activity	20	1	0.54	0.04476
GO:0016635	oxidoreductase activity, acting on the CH-CH group of donors, quinone or related compound as acceptor	25	0	0.67	0.04734
GO:0043139	5'-3' DNA helicase activity	13	0	0.35	0.04780
GO:0004386	helicase activity	389	0	10.43	0.04860
GO:0009055	electron carrier activity	209	7	5.61	0.04878
GO:0015077	monovalent inorganic cation transmembrane transporter activity	303	4	8.13	0.04943
GO:0016805	dipeptidase activity	6	0	0.16	0.04976
GO:0004815	aspartate-tRNA ligase activity	10	0	0.27	0.05003
GO:0003993	acid phosphatase activity	40	8	1.07	0.05050
GO:0031406	carboxylic acid binding	98	4	2.63	0.05104
GO:0043177	organic acid binding	98	4	2.63	0.05104
GO:0019787	small conjugating protein transferase activity	348	5	9.33	0.05119
GO:0016706	oxidoreductase activity, acting on paired donors, with incorporation or reduction of molecular oxygen, 2-oxoglutarate as one donor, and incorporation of one atom each of oxygen into both donors	17	2	0.46	0.05159
GO:0004029	aldehyde dehydrogenase (NAD) activity	35	0	0.94	0.05186
GO:0004425	indole-3-glycerol-phosphate synthase activity	6	0	0.16	0.05194
GO:0036442	hydrogen-exporting ATPase activity	99	1	2.66	0.05275
GO:0008121	ubiquinol-cytochrome-c reductase activity	12	0	0.32	0.05327
GO:0016681	oxidoreductase activity, acting on diphenols and related substances as donors, cytochrome as acceptor	12	0	0.32	0.05327
GO:0004596	peptide alpha-N-acetyltransferase activity	12	0	0.32	0.05424
GO:0001012	RNA polymerase II regulatory region DNA binding	31	2	0.83	0.05459
GO:0000977	RNA polymerase II regulatory region sequence-specific DNA binding	31	2	0.83	0.05459
GO:0051015	actin filament binding	15	0	0.4	0.05509
GO:0004190	aspartic-type endopeptidase activity	125	3	3.35	0.05561
GO:0070001	aspartic-type peptidase activity	125	3	3.35	0.05561
GO:0047262	polygalacturonate 4-alpha-galacturonosyltransferase activity	19	0	0.51	0.05594
GO:0004821	histidine-tRNA ligase activity	8	0	0.21	0.05687
GO:0045181	glutamate synthase activity, NAD(P)H as acceptor	8	0	0.21	0.05745
GO:0016721	oxidoreductase activity, acting on superoxide radicals as acceptor	13	0	0.35	0.05922
GO:0004784	superoxide dismutase activity	13	0	0.35	0.05922
GO:0043141	ATP-dependent 5'-3' DNA helicase activity	12	0	0.32	0.06040
GO:0004826	phenylalanine-tRNA ligase activity	12	0	0.32	0.06133
GO:0001871	pattern binding	102	7	2.74	0.06141
GO:0030247	polysaccharide binding	102	7	2.74	0.06141
GO:0042500	aspartic endopeptidase activity, intramembrane cleaving	6	0	0.16	0.06225
GO:0002020	protease binding	6	0	0.16	0.06246
GO:0008375	acetylglucosaminyltransferase activity	43	2	1.15	0.06335
GO:0016810	hydrolase activity, acting on carbon-nitrogen (but not peptide) bonds	132	0	3.54	0.06378
GO:0015079	potassium ion transmembrane transporter activity	59	2	1.58	0.06389
GO:0008172	S-methyltransferase activity	21	0	0.56	0.06429
GO:0015095	magnesium ion transmembrane transporter activity	15	0	0.4	0.06497
GO:0004478	methionine adenosyltransferase activity	34	1	0.91	0.06560
GO:0015171	amino acid transmembrane transporter activity	131	5	3.51	0.06561
GO:0016747	transferase activity, transferring acyl groups other than amino-acyl groups	424	12	11.37	0.06659
GO:0000295	adenine nucleotide transmembrane transporter activity	12	0	0.32	0.06661
GO:0005346	purine ribonucleotide transmembrane transporter activity	12	0	0.32	0.06661
GO:0015211	purine nucleoside transmembrane transporter activity	12	0	0.32	0.06661
GO:0051082	unfolded protein binding	343	5	9.2	0.06777
GO:0016887	ATPase activity	965	10	25.88	0.06813
GO:0016614	oxidoreductase activity, acting on CH-OH group of donors	345	5	9.25	0.06831
GO:0004794	L-threonine ammonia-lyase activity	6	0	0.16	0.06962
GO:0000149	SNARE binding	47	0	1.26	0.07057
GO:0045735	nutrient reservoir activity	19	2	0.51	0.07103
GO:0044390	small protein conjugating enzyme binding	21	0	0.56	0.07173
GO:0031624	ubiquitin conjugating enzyme binding	21	0	0.56	0.07173
GO:0050661	NADP binding	88	2	2.36	0.07348
GO:0005345	purine nucleobase transmembrane transporter activity	8	1	0.21	0.07571
GO:0015205	nucleobase transmembrane transporter activity	8	1	0.21	0.07571
GO:0004832	valine-tRNA ligase activity	15	1	0.4	0.07604
GO:0016668	oxidoreductase activity, acting on a sulfur group of donors, NAD(P) as acceptor	58	0	1.56	0.07687
GO:0046982	protein heterodimerization activity	133	2	3.57	0.07824
GO:0004553	hydrolase activity, hydrolyzing O-glycosyl compounds	425	29	11.4	0.07969
GO:0016731	oxidoreductase activity, acting on iron-sulfur proteins as donors, NAD or NADP as acceptor	6	0	0.16	0.08121
GO:0052861	glucan endo-1,3-beta-glucanase activity, C-3 substituted reducing group	6	2	0.16	0.08121
GO:0070283	radical SAM enzyme activity	7	0	0.19	0.08202
GO:0016040	glutamate synthase (NADH) activity	7	0	0.19	0.08212
GO:0045502	dynein binding	21	0	0.56	0.08280
GO:0015930	glutamate synthase activity	11	0	0.3	0.08294
GO:0004749	ribose phosphate diphosphokinase activity	13	0	0.35	0.08356
GO:0016149	translation release factor activity, codon specific	16	0	0.43	0.08376
GO:0042349	guiding stereospecific synthesis activity	27	1	0.72	0.08590
GO:0016208	AMP binding	8	0	0.21	0.08636
GO:0004497	monooxygenase activity	281	21	7.54	0.08639
GO:0000049	tRNA binding	39	0	1.05	0.08767
GO:0004420	hydroxymethylglutaryl-CoA reductase (NADPH) activity	11	1	0.3	0.08859
GO:0004707	MAP kinase activity	43	3	1.15	0.08883
GO:0019200	carbohydrate kinase activity	62	2	1.66	0.09002
GO:0016817	hydrolase activity, acting on acid anhydrides	1808	14	48.49	0.09164
GO:0016627	oxidoreductase activity, acting on the CH-CH group of donors	199	0	5.34	0.09175
GO:0031492	nucleosomal DNA binding	7	1	0.19	0.09252
GO:0008536	Ran GTPase binding	24	0	0.64	0.09264
GO:0001664	G-protein coupled receptor binding	10	0	0.27	0.09270
GO:0046943	carboxylic acid transmembrane transporter activity	147	5	3.94	0.09472
GO:0004088	carbamoyl-phosphate synthase (glutamine-hydrolyzing) activity	15	0	0.4	0.09524
GO:0000155	phosphorelay sensor kinase activity	22	1	0.59	0.09540
GO:0016774	phosphotransferase activity, carboxyl group as acceptor	37	0	0.99	0.09561
GO:0000982	RNA polymerase II core promoter proximal region sequence-specific DNA binding transcription factor activity	13	0	0.35	0.09619
GO:0051920	peroxiredoxin activity	21	1	0.56	0.09748
GO:0019842	vitamin binding	75	1	2.01	0.09825
GO:0042285	xylosyltransferase activity	11	2	0.3	0.09844
GO:0004352	glutamate dehydrogenase (NAD+) activity	8	0	0.21	0.09845
GO:0008177	succinate dehydrogenase (ubiquinone) activity	19	0	0.51	0.09850
GO:0000981	sequence-specific DNA binding RNA polymerase II transcription factor activity	62	4	1.66	0.10106
GO:0004620	phospholipase activity	43	4	1.15	0.10155
GO:0003779	actin binding	75	1	2.01	0.10354
GO:0015923	mannosidase activity	34	0	0.91	0.10409
GO:0019210	kinase inhibitor activity	9	0	0.24	0.10449
GO:0005342	organic acid transmembrane transporter activity	148	5	3.97	0.10490
GO:0045330	aspartyl esterase activity	16	0	0.43	0.10500
GO:0030599	pectinesterase activity	16	0	0.43	0.10500
GO:0016298	lipase activity	64	5	1.72	0.10563
GO:0015291	secondary active transmembrane transporter activity	198	3	5.31	0.10612
GO:0016730	oxidoreductase activity, acting on iron-sulfur proteins as donors	8	0	0.21	0.10656
GO:0051539	4 iron, 4 sulfur cluster binding	110	0	2.95	0.10711
GO:0008374	O-acyltransferase activity	75	3	2.01	0.10713
GO:0016765	transferase activity, transferring alkyl or aryl (other than methyl) groups	191	5	5.12	0.10724
GO:0016814	hydrolase activity, acting on carbon-nitrogen (but not peptide) bonds, in cyclic amidines	37	0	0.99	0.10940
GO:0018024	histone-lysine N-methyltransferase activity	24	0	0.64	0.10968
GO:0015216	purine nucleotide transmembrane transporter activity	13	0	0.35	0.11047
GO:0001104	RNA polymerase II transcription cofactor activity	20	0	0.54	0.11053
GO:0008420	CTD phosphatase activity	7	1	0.19	0.11249
GO:0003916	DNA topoisomerase activity	28	0	0.75	0.11266
GO:0004871	signal transducer activity	209	10	5.61	0.11473
GO:0046527	glucosyltransferase activity	247	19	6.62	0.11473
GO:0019158	mannokinase activity	6	2	0.16	0.11510
GO:0004751	ribose-5-phosphate isomerase activity	6	0	0.16	0.11548
GO:0022890	inorganic cation transmembrane transporter activity	413	8	11.08	0.11551
GO:0016783	sulfurtransferase activity	22	0	0.59	0.11626
GO:0001077	RNA polymerase II core promoter proximal region sequence-specific DNA binding transcription factor activity involved in positive regulation of transcription	9	0	0.24	0.12059
GO:0031419	cobalamin binding	15	0	0.4	0.12142
GO:0003924	GTPase activity	419	2	11.24	0.12178
GO:0004854	xanthine dehydrogenase activity	17	1	0.46	0.12274
GO:0004650	polygalacturonase activity	20	1	0.54	0.12282
GO:0035173	histone kinase activity	7	0	0.19	0.12334
GO:0090447	glycerol-3-phosphate 2-O-acyltransferase activity	11	0	0.3	0.12513
GO:0004333	fumarate hydratase activity	18	0	0.48	0.12589
GO:0003935	GTP cyclohydrolase II activity	7	0	0.19	0.12791
GO:0016748	succinyltransferase activity	15	0	0.4	0.12954
GO:0005337	nucleoside transmembrane transporter activity	16	0	0.43	0.12973
GO:0042054	histone methyltransferase activity	34	1	0.91	0.13088
GO:0042973	glucan endo-1,3-beta-D-glucosidase activity	12	3	0.32	0.13147
GO:0016880	acid-ammonia (or amide) ligase activity	17	0	0.46	0.13149
GO:0004356	glutamate-ammonia ligase activity	17	0	0.46	0.13149
GO:0016211	ammonia ligase activity	17	0	0.46	0.13149
GO:0004702	receptor signaling protein serine/threonine kinase activity	88	3	2.36	0.13207
GO:0052689	carboxylic ester hydrolase activity	118	5	3.16	0.13280
GO:0004611	phosphoenolpyruvate carboxykinase activity	43	0	1.15	0.13300
GO:0004645	phosphorylase activity	17	0	0.46	0.13369
GO:0009678	hydrogen-translocating pyrophosphatase activity	23	1	0.62	0.13468
GO:0071949	FAD binding	22	1	0.59	0.13573
GO:0016788	hydrolase activity, acting on ester bonds	959	36	25.72	0.13696
GO:0008138	protein tyrosine/serine/threonine phosphatase activity	23	0	0.62	0.13749
GO:0003712	transcription cofactor activity	83	4	2.23	0.13767
GO:0045503	dynein light chain binding	15	0	0.4	0.13791
GO:0005093	Rab GDP-dissociation inhibitor activity	13	0	0.35	0.13947
GO:0008113	peptide-methionine (S)-S-oxide reductase activity	7	1	0.19	0.14059
GO:0044877	macromolecular complex binding	341	4	9.15	0.14060
GO:0008320	protein transmembrane transporter activity	34	1	0.91	0.14060
GO:0022884	macromolecule transmembrane transporter activity	34	1	0.91	0.14060
GO:0035251	UDP-glucosyltransferase activity	241	19	6.46	0.14170
GO:0031071	cysteine desulfurase activity	7	0	0.19	0.14187
GO:0016161	beta-amylase activity	10	0	0.27	0.14272
GO:0015932	nucleobase-containing compound transmembrane transporter activity	22	0	0.59	0.14421
GO:0001046	core promoter sequence-specific DNA binding	13	2	0.35	0.14549
GO:0001047	core promoter binding	13	2	0.35	0.14549
GO:0030248	cellulose binding	10	0	0.27	0.14596
GO:0003678	DNA helicase activity	85	0	2.28	0.14738
GO:0000104	succinate dehydrogenase activity	31	0	0.83	0.14829
GO:0016798	hydrolase activity, acting on glycosyl bonds	524	31	14.05	0.14856
GO:0016597	amino acid binding	67	3	1.8	0.14867
GO:0004591	oxoglutarate dehydrogenase (succinyl-transferring) activity	17	0	0.46	0.14877
GO:0004514	nicotinate-nucleotide diphosphorylase (carboxylating) activity	6	0	0.16	0.15007
GO:0005249	voltage-gated potassium channel activity	20	1	0.54	0.15456
GO:0003987	acetate-CoA ligase activity	9	0	0.24	0.15505
GO:0003746	translation elongation factor activity	187	1	5.02	0.15541
GO:0047372	acylglycerol lipase activity	7	2	0.19	0.15555
GO:0004613	phosphoenolpyruvate carboxykinase (GTP) activity	11	0	0.3	0.15599
GO:0032135	DNA insertion or deletion binding	6	0	0.16	0.15689
GO:0003713	transcription coactivator activity	32	0	0.86	0.15689
GO:0001882	nucleoside binding	4599	99	123.34	0.15791
GO:0005524	ATP binding	3640	83	97.62	0.15807
GO:0004612	phosphoenolpyruvate carboxykinase (ATP) activity	14	0	0.38	0.15876
GO:0008509	anion transmembrane transporter activity	211	5	5.66	0.15920
GO:0015215	nucleotide transmembrane transporter activity	17	0	0.46	0.15940
GO:0000217	DNA secondary structure binding	14	0	0.38	0.15972
GO:0060089	molecular transducer activity	219	10	5.87	0.15986
GO:0032549	ribonucleoside binding	4598	99	123.32	0.16083
GO:0017076	purine nucleotide binding	4600	99	123.37	0.16509
GO:0016462	pyrophosphatase activity	1765	14	47.34	0.16522
GO:0070290	N-acylphosphatidylethanolamine-specific phospholipase D activity	9	1	0.24	0.16618
GO:0035174	histone serine kinase activity	6	0	0.16	0.16633
GO:0004825	methionine-tRNA ligase activity	10	0	0.27	0.16642
GO:0004774	succinate-CoA ligase activity	10	0	0.27	0.16701
GO:0004775	succinate-CoA ligase (ADP-forming) activity	10	0	0.27	0.16701
GO:0004550	nucleoside diphosphate kinase activity	27	1	0.72	0.16718
GO:0016877	ligase activity, forming carbon-sulfur bonds	57	0	1.53	0.16801
GO:0032182	small conjugating protein binding	41	0	1.1	0.16828
GO:0004427	inorganic diphosphatase activity	39	1	1.05	0.16839
GO:0004747	ribokinase activity	8	0	0.21	0.16855
GO:0004421	hydroxymethylglutaryl-CoA synthase activity	9	0	0.24	0.16865
GO:0002161	aminoacyl-tRNA editing activity	53	1	1.42	0.16905
GO:0005047	signal recognition particle binding	12	0	0.32	0.16957
GO:0004559	alpha-mannosidase activity	24	0	0.64	0.16987
GO:0000989	transcription factor binding transcription factor activity	98	4	2.63	0.16994
GO:0004824	lysine-tRNA ligase activity	11	0	0.3	0.17225
GO:0003994	aconitate hydratase activity	32	0	0.86	0.17227
GO:0032555	purine ribonucleotide binding	4570	99	122.56	0.17269
GO:0004814	arginine-tRNA ligase activity	14	0	0.38	0.17330
GO:0004512	inositol-3-phosphate synthase activity	15	0	0.4	0.17464
GO:0004089	carbonate dehydratase activity	14	0	0.38	0.17579
GO:0032550	purine ribonucleoside binding	4569	99	122.54	0.17581
GO:0001883	purine nucleoside binding	4569	99	122.54	0.17581
GO:0016773	phosphotransferase activity, alcohol group as acceptor	1818	49	48.76	0.17605
GO:0052736	beta-glucanase activity	9	2	0.24	0.17694
GO:0004830	tryptophan-tRNA ligase activity	8	0	0.21	0.17699
GO:0032451	demethylase activity	6	0	0.16	0.17742
GO:0004809	tRNA (guanine-N2-)-methyltransferase activity	10	0	0.27	0.17792
GO:0098599	palmitoyl hydrolase activity	7	0	0.19	0.17845
GO:0030623	U5 snRNA binding	14	0	0.38	0.17986
GO:0015662	ATPase activity, coupled to transmembrane movement of ions, phosphorylative mechanism	81	1	2.17	0.18095
GO:0008446	GDP-mannose 4,6-dehydratase activity	8	0	0.21	0.18136
GO:0043015	gamma-tubulin binding	6	0	0.16	0.18234
GO:0005384	manganese ion transmembrane transporter activity	9	3	0.24	0.18291
GO:0008556	potassium-transporting ATPase activity	9	0	0.24	0.18483
GO:0005391	sodium:potassium-exchanging ATPase activity	9	0	0.24	0.18483
GO:0016833	oxo-acid-lyase activity	18	1	0.48	0.18569
GO:0005102	receptor binding	25	0	0.67	0.18608
GO:0016417	S-acyltransferase activity	64	0	1.72	0.18839
GO:0005057	receptor signaling protein activity	110	4	2.95	0.19063
GO:0016763	transferase activity, transferring pentosyl groups	77	2	2.07	0.19115
GO:0032553	ribonucleotide binding	4650	99	124.71	0.19168
GO:0046914	transition metal ion binding	1882	58	50.47	0.19298
GO:0016772	transferase activity, transferring phosphorus-containing groups	2756	59	73.91	0.19547
GO:0016878	acid-thiol ligase activity	25	0	0.67	0.19623
GO:0017150	tRNA dihydrouridine synthase activity	8	0	0.21	0.19626
GO:0097367	carbohydrate derivative binding	4707	99	126.24	0.19633
GO:0003933	GTP cyclohydrolase activity	10	0	0.27	0.19930
GO:0016842	amidine-lyase activity	8	0	0.21	0.20052
GO:0005388	calcium-transporting ATPase activity	41	1	1.1	0.20180
GO:0004860	protein kinase inhibitor activity	8	0	0.21	0.20434
GO:0050136	NADH dehydrogenase (quinone) activity	49	0	1.31	0.20651
GO:0016453	C-acetyltransferase activity	11	0	0.3	0.20723
GO:0004523	RNA-DNA hybrid ribonuclease activity	41	0	1.1	0.20776
GO:0042084	5-methyltetrahydrofolate-dependent methyltransferase activity	13	0	0.35	0.20837
GO:0008705	methionine synthase activity	13	0	0.35	0.20837
GO:0008443	phosphofructokinase activity	32	0	0.86	0.20964
GO:0008081	phosphoric diester hydrolase activity	59	4	1.58	0.21129
GO:0003942	N-acetyl-gamma-glutamyl-phosphate reductase activity	6	0	0.16	0.21158
GO:0051903	S-(hydroxymethyl)glutathione dehydrogenase activity	8	0	0.21	0.21387
GO:0097472	cyclin-dependent protein kinase activity	9	0	0.24	0.21485
GO:0017056	structural constituent of nuclear pore	21	0	0.56	0.21547
GO:0016762	xyloglucan:xyloglucosyl transferase activity	36	6	0.97	0.21552
GO:0031491	nucleosome binding	16	1	0.43	0.21558
GO:0008061	chitin binding	21	1	0.56	0.21585
GO:0016423	tRNA (guanine) methyltransferase activity	16	0	0.43	0.21607
GO:0019239	deaminase activity	21	0	0.56	0.21645
GO:0004329	formate-tetrahydrofolate ligase activity	10	0	0.27	0.21769
GO:0016405	CoA-ligase activity	23	0	0.62	0.21872
GO:0050242	pyruvate, phosphate dikinase activity	6	0	0.16	0.21941
GO:0016841	ammonia-lyase activity	32	1	0.86	0.22187
GO:0004737	pyruvate decarboxylase activity	6	0	0.16	0.22444
GO:0043130	ubiquitin binding	36	0	0.97	0.22462
GO:0008137	NADH dehydrogenase (ubiquinone) activity	48	0	1.29	0.22683
GO:0050664	oxidoreductase activity, acting on NAD(P)H, oxygen as acceptor	9	1	0.24	0.22693
GO:0019904	protein domain specific binding	33	1	0.89	0.22708
GO:0016408	C-acyltransferase activity	26	0	0.7	0.22723
GO:0004030	aldehyde dehydrogenase [NAD(P)+] activity	13	0	0.35	0.22749
GO:0005347	ATP transmembrane transporter activity	7	0	0.19	0.22996
GO:0015217	ADP transmembrane transporter activity	7	0	0.19	0.22996
GO:0005471	ATP:ADP antiporter activity	7	0	0.19	0.22996
GO:0043531	ADP binding	203	2	5.44	0.23075
GO:0031683	G-protein beta/gamma-subunit complex binding	18	0	0.48	0.23149
GO:0016671	oxidoreductase activity, acting on a sulfur group of donors, disulfide as acceptor	43	2	1.15	0.23169
GO:0004351	glutamate decarboxylase activity	7	0	0.19	0.23208
GO:1901505	carbohydrate derivative transporter activity	30	0	0.8	0.23241
GO:0015018	galactosylgalactosylxylosylprotein 3-beta-glucuronosyltransferase activity	10	2	0.27	0.23256
GO:0004791	thioredoxin-disulfide reductase activity	11	0	0.3	0.23285
GO:0015293	symporter activity	57	1	1.53	0.23417
GO:0003899	DNA-directed RNA polymerase activity	134	0	3.59	0.23481
GO:0043167	ion binding	8718	229	233.81	0.23561
GO:0015020	glucuronosyltransferase activity	14	2	0.38	0.23563
GO:0003938	IMP dehydrogenase activity	7	0	0.19	0.23652
GO:0019900	kinase binding	39	0	1.05	0.23850
GO:0016301	kinase activity	2291	59	61.44	0.23870
GO:0003872	6-phosphofructokinase activity	26	0	0.7	0.23926
GO:0015175	neutral amino acid transmembrane transporter activity	10	0	0.27	0.23934
GO:0016652	oxidoreductase activity, acting on NAD(P)H, NAD(P) as acceptor	6	0	0.16	0.24077
GO:0004618	phosphoglycerate kinase activity	25	0	0.67	0.24250
GO:0016726	oxidoreductase activity, acting on CH or CH2 groups, NAD or NADP as acceptor	19	1	0.51	0.24316
GO:0016651	oxidoreductase activity, acting on NAD(P)H	170	1	4.56	0.24427
GO:0004829	threonine-tRNA ligase activity	15	0	0.4	0.24541
GO:0003860	3-hydroxyisobutyryl-CoA hydrolase activity	8	0	0.21	0.24644
GO:0016861	intramolecular oxidoreductase activity, interconverting aldoses and ketoses	46	1	1.23	0.24652
GO:0004455	ketol-acid reductoisomerase activity	8	0	0.21	0.25052
GO:0015245	fatty acid transporter activity	7	0	0.19	0.25102
GO:0008898	S-adenosylmethionine-homocysteine S-methyltransferase activity	12	0	0.32	0.25332
GO:0090599	alpha-glucosidase activity	14	4	0.38	0.25469
GO:0004518	nuclease activity	221	2	5.93	0.25476
GO:0070180	large ribosomal subunit rRNA binding	25	1	0.67	0.25501
GO:0016751	S-succinyltransferase activity	10	0	0.27	0.25608
GO:0004149	dihydrolipoyllysine-residue succinyltransferase activity	10	0	0.27	0.25608
GO:0016742	hydroxymethyl-, formyl- and related transferase activity	36	0	0.97	0.25666
GO:0004693	cyclin-dependent protein serine/threonine kinase activity	8	0	0.21	0.25701
GO:0004630	phospholipase D activity	10	1	0.27	0.25818
GO:0017070	U6 snRNA binding	18	0	0.48	0.25944
GO:0033897	ribonuclease T2 activity	6	0	0.16	0.26055
GO:0004340	glucokinase activity	8	2	0.21	0.26176
GO:0004801	sedoheptulose-7-phosphate:D-glyceraldehyde-3-phosphate glyceronetransferase activity	6	0	0.16	0.26186
GO:0030337	DNA polymerase processivity factor activity	7	0	0.19	0.26223
GO:0004449	isocitrate dehydrogenase (NAD+) activity	12	0	0.32	0.26229
GO:0004499	N,N-dimethylaniline monooxygenase activity	16	0	0.43	0.26475
GO:0015075	ion transmembrane transporter activity	721	14	19.34	0.26622
GO:0001076	RNA polymerase II transcription factor binding transcription factor activity	23	0	0.62	0.26705
GO:0008239	dipeptidyl-peptidase activity	7	0	0.19	0.27027
GO:0051087	chaperone binding	41	1	1.1	0.27080
GO:0016759	cellulose synthase activity	55	3	1.48	0.27121
GO:0016760	cellulose synthase (UDP-forming) activity	55	3	1.48	0.27121
GO:0004827	proline-tRNA ligase activity	11	0	0.3	0.27188
GO:0004713	protein tyrosine kinase activity	22	0	0.59	0.27198
GO:0004491	methylmalonate-semialdehyde dehydrogenase (acylating) activity	18	0	0.48	0.27222
GO:0004672	protein kinase activity	1583	46	42.45	0.27299
GO:0004568	chitinase activity	28	1	0.75	0.27361
GO:0030742	GTP-dependent protein binding	6	0	0.16	0.27365
GO:0042826	histone deacetylase binding	6	0	0.16	0.27365
GO:0003688	DNA replication origin binding	15	0	0.4	0.27413
GO:0008289	lipid binding	188	0	5.04	0.27464
GO:0042625	ATPase activity, coupled to transmembrane movement of ions	212	3	5.69	0.27492
GO:0004818	glutamate-tRNA ligase activity	13	0	0.35	0.27642
GO:0016418	S-acetyltransferase activity	8	0	0.21	0.27663
GO:0004813	alanine-tRNA ligase activity	8	0	0.21	0.27801
GO:0001159	core promoter proximal region DNA binding	7	0	0.19	0.27915
GO:0000987	core promoter proximal region sequence-specific DNA binding	7	0	0.19	0.27915
GO:0097602	cullin family protein binding	7	0	0.19	0.28032
GO:0004474	malate synthase activity	6	2	0.16	0.28072
GO:1901677	phosphate transmembrane transporter activity	41	0	1.1	0.28162
GO:0003871	5-methyltetrahydropteroyltriglutamate-homocysteine S-methyltransferase activity	7	0	0.19	0.28219
GO:0042085	5-methyltetrahydropteroyltri-L-glutamate-dependent methyltransferase activity	7	0	0.19	0.28219
GO:0004451	isocitrate lyase activity	6	0	0.16	0.28368
GO:0004175	endopeptidase activity	464	10	12.44	0.28434
GO:0016725	oxidoreductase activity, acting on CH or CH2 groups	32	1	0.86	0.28557
GO:0070569	uridylyltransferase activity	17	1	0.46	0.28613
GO:0000988	protein binding transcription factor activity	107	4	2.87	0.28781
GO:0004659	prenyltransferase activity	38	0	1.02	0.29036
GO:0003747	translation release factor activity	22	0	0.59	0.29239
GO:0008079	translation termination factor activity	22	0	0.59	0.29239
GO:0016781	phosphotransferase activity, paired acceptors	8	0	0.21	0.29279
GO:0031490	chromatin DNA binding	10	1	0.27	0.29293
GO:0004866	endopeptidase inhibitor activity	35	3	0.94	0.29481
GO:0015405	P-P-bond-hydrolysis-driven transmembrane transporter activity	385	8	10.33	0.29576
GO:0015399	primary active transmembrane transporter activity	385	8	10.33	0.29576
GO:0004222	metalloendopeptidase activity	74	0	1.98	0.29718
GO:0005267	potassium channel activity	22	1	0.59	0.29729
GO:0022843	voltage-gated cation channel activity	22	1	0.59	0.29729
GO:0016684	oxidoreductase activity, acting on peroxide as acceptor	257	23	6.89	0.29764
GO:0008237	metallopeptidase activity	143	0	3.84	0.29935
GO:0019238	cyclohydrolase activity	25	0	0.67	0.29990
GO:0004527	exonuclease activity	72	0	1.93	0.29999
GO:0034062	RNA polymerase activity	141	0	3.78	0.30219
GO:0004372	glycine hydroxymethyltransferase activity	25	0	0.67	0.30243
GO:0016820	hydrolase activity, acting on acid anhydrides, catalyzing transmembrane movement of substances	375	7	10.06	0.30283
GO:0016818	hydrolase activity, acting on acid anhydrides, in phosphorus-containing anhydrides	1772	14	47.52	0.30374
GO:0004197	cysteine-type endopeptidase activity	42	1	1.13	0.30423
GO:0046915	transition metal ion transmembrane transporter activity	49	3	1.31	0.30497
GO:0016782	transferase activity, transferring sulfur-containing groups	53	1	1.42	0.30577
GO:0051119	sugar transmembrane transporter activity	56	0	1.5	0.30612
GO:0046873	metal ion transmembrane transporter activity	191	6	5.12	0.30626
GO:0004122	cystathionine beta-synthase activity	9	0	0.24	0.30777
GO:0051020	GTPase binding	54	0	1.45	0.31078
GO:0004368	glycerol-3-phosphate dehydrogenase activity	7	0	0.19	0.31087
GO:0004579	dolichyl-diphosphooligosaccharide-protein glycotransferase activity	12	0	0.32	0.31470
GO:0043021	ribonucleoprotein complex binding	95	1	2.55	0.31545
GO:0015081	sodium ion transmembrane transporter activity	24	0	0.64	0.31606
GO:0004605	phosphatidate cytidylyltransferase activity	6	0	0.16	0.31716
GO:0004448	isocitrate dehydrogenase activity	22	0	0.59	0.31745
GO:0005315	inorganic phosphate transmembrane transporter activity	18	0	0.48	0.31768
GO:0019901	protein kinase binding	38	0	1.02	0.31831
GO:0009881	photoreceptor activity	13	0	0.35	0.31918
GO:0008757	S-adenosylmethionine-dependent methyltransferase activity	194	6	5.2	0.31982
GO:0015144	carbohydrate transmembrane transporter activity	89	4	2.39	0.32059
GO:0030060	L-malate dehydrogenase activity	21	0	0.56	0.32073
GO:0003918	DNA topoisomerase type II (ATP-hydrolyzing) activity	18	0	0.48	0.32140
GO:0061505	DNA topoisomerase II activity	18	0	0.48	0.32140
GO:0008131	primary amine oxidase activity	11	0	0.3	0.32183
GO:0004407	histone deacetylase activity	14	0	0.38	0.32226
GO:0016840	carbon-nitrogen lyase activity	49	1	1.31	0.32367
GO:0003774	motor activity	126	0	3.38	0.32483
GO:0030523	dihydrolipoamide S-acyltransferase activity	7	0	0.19	0.32485
GO:0004742	dihydrolipoyllysine-residue acetyltransferase activity	7	0	0.19	0.32485
GO:0017089	glycolipid transporter activity	7	0	0.19	0.32725
GO:0051861	glycolipid binding	7	0	0.19	0.32725
GO:0046906	tetrapyrrole binding	533	41	14.29	0.32752
GO:0030983	mismatched DNA binding	15	0	0.4	0.32752
GO:0019843	rRNA binding	193	9	5.18	0.32769
GO:0008028	monocarboxylic acid transmembrane transporter activity	11	0	0.3	0.32790
GO:0003868	4-hydroxyphenylpyruvate dioxygenase activity	10	0	0.27	0.32874
GO:0016655	oxidoreductase activity, acting on NAD(P)H, quinone or similar compound as acceptor	54	0	1.45	0.33119
GO:0004028	3-chloroallyl aldehyde dehydrogenase activity	9	0	0.24	0.33429
GO:0000978	RNA polymerase II core promoter proximal region sequence-specific DNA binding	6	0	0.16	0.33499
GO:0005536	glucose binding	11	2	0.3	0.33505
GO:0043225	anion transmembrane-transporting ATPase activity	6	0	0.16	0.33663
GO:0016776	phosphotransferase activity, phosphate group as acceptor	72	1	1.93	0.33679
GO:0015294	solute:cation symporter activity	54	1	1.45	0.33846
GO:0010333	terpene synthase activity	9	2	0.24	0.34000
GO:0004375	glycine dehydrogenase (decarboxylating) activity	17	0	0.46	0.34101
GO:0016642	oxidoreductase activity, acting on the CH-NH2 group of donors, disulfide as acceptor	17	0	0.46	0.34101
GO:0016273	arginine N-methyltransferase activity	6	0	0.16	0.34151
GO:0016274	protein-arginine N-methyltransferase activity	6	0	0.16	0.34151
GO:0004488	methylenetetrahydrofolate dehydrogenase (NADP+) activity	10	0	0.27	0.34158
GO:0004571	mannosyl-oligosaccharide 1,2-alpha-mannosidase activity	12	0	0.32	0.34244
GO:0015924	mannosyl-oligosaccharide mannosidase activity	12	0	0.32	0.34244
GO:0004867	serine-type endopeptidase inhibitor activity	28	3	0.75	0.34247
GO:0016413	O-acetyltransferase activity	34	1	0.91	0.34281
GO:0008094	DNA-dependent ATPase activity	98	0	2.63	0.34462
GO:0046910	pectinesterase inhibitor activity	11	0	0.3	0.34514
GO:0015450	P-P-bond-hydrolysis-driven protein transmembrane transporter activity	15	0	0.4	0.34631
GO:0017016	Ras GTPase binding	52	0	1.39	0.35012
GO:0031267	small GTPase binding	52	0	1.39	0.35012
GO:0016846	carbon-sulfur lyase activity	28	0	0.75	0.35095
GO:0008810	cellulase activity	23	4	0.62	0.35123
GO:0004617	phosphoglycerate dehydrogenase activity	12	0	0.32	0.35145
GO:0008422	beta-glucosidase activity	44	3	1.18	0.35174
GO:0061135	endopeptidase regulator activity	36	3	0.97	0.35347
GO:0016888	endodeoxyribonuclease activity, producing 5'-phosphomonoesters	7	0	0.19	0.35749
GO:0016801	hydrolase activity, acting on ether bonds	25	0	0.67	0.35942
GO:0015301	anion:anion antiporter activity	8	0	0.21	0.36030
GO:0008184	glycogen phosphorylase activity	8	0	0.21	0.36110
GO:0019206	nucleoside kinase activity	23	0	0.62	0.36510
GO:0043168	anion binding	5272	104	141.39	0.36538
GO:0016832	aldehyde-lyase activity	39	0	1.05	0.36637
GO:0004013	adenosylhomocysteinase activity	24	0	0.64	0.36725
GO:0016802	trialkylsulfonium hydrolase activity	24	0	0.64	0.36725
GO:0016740	transferase activity	5530	139	148.31	0.36751
GO:1901476	carbohydrate transporter activity	90	4	2.41	0.36925
GO:0003958	NADPH-hemoprotein reductase activity	9	0	0.24	0.36977
GO:0038023	signaling receptor activity	51	2	1.37	0.37031
GO:0004031	aldehyde oxidase activity	10	0	0.27	0.37290
GO:0018488	aryl-aldehyde oxidase activity	10	0	0.27	0.37290
GO:0016623	oxidoreductase activity, acting on the aldehyde or oxo group of donors, oxygen as acceptor	10	0	0.27	0.37290
GO:0050302	indole-3-acetaldehyde oxidase activity	10	0	0.27	0.37290
GO:0016855	racemase and epimerase activity, acting on amino acids and derivatives	6	0	0.16	0.37557
GO:0016615	malate dehydrogenase activity	61	0	1.64	0.37579
GO:0030234	enzyme regulator activity	310	10	8.31	0.37894
GO:0036440	citrate synthase activity	14	0	0.38	0.38126
GO:0004108	citrate (Si)-synthase activity	14	0	0.38	0.38126
GO:0003979	UDP-glucose 6-dehydrogenase activity	7	0	0.19	0.38208
GO:0016160	amylase activity	21	2	0.56	0.38263
GO:0016779	nucleotidyltransferase activity	385	1	10.33	0.39210
GO:0004359	glutaminase activity	8	0	0.21	0.39331
GO:0008134	transcription factor binding	56	1	1.5	0.39442
GO:0004834	tryptophan synthase activity	9	0	0.24	0.39781
GO:0008234	cysteine-type peptidase activity	129	1	3.46	0.39850
GO:0015605	organophosphate ester transmembrane transporter activity	23	0	0.62	0.40428
GO:0003684	damaged DNA binding	35	0	0.94	0.40537
GO:0003954	NADH dehydrogenase activity	58	0	1.56	0.40552
GO:0030291	protein serine/threonine kinase inhibitor activity	6	0	0.16	0.40793
GO:0004819	glutamine-tRNA ligase activity	9	0	0.24	0.41063
GO:0016667	oxidoreductase activity, acting on a sulfur group of donors	156	7	4.18	0.41156
GO:0030515	snoRNA binding	47	1	1.26	0.41159
GO:0019789	SUMO transferase activity	6	0	0.16	0.41451
GO:0016859	cis-trans isomerase activity	112	4	3	0.41480
GO:0042578	phosphoric ester hydrolase activity	464	24	12.44	0.41538
GO:0004839	ubiquitin activating enzyme activity	6	0	0.16	0.41548
GO:0030414	peptidase inhibitor activity	37	3	0.99	0.41568
GO:0016864	intramolecular oxidoreductase activity, transposing S-S bonds	27	0	0.72	0.41973
GO:0003756	protein disulfide isomerase activity	27	0	0.72	0.41973
GO:0008534	oxidized purine nucleobase lesion DNA N-glycosylase activity	12	0	0.32	0.42187
GO:0016896	exoribonuclease activity, producing 5'-phosphomonoesters	18	0	0.48	0.42197
GO:0004532	exoribonuclease activity	18	0	0.48	0.42197
GO:0030170	pyridoxal phosphate binding	187	0	5.02	0.42353
GO:0008092	cytoskeletal protein binding	186	2	4.99	0.42546
GO:0022891	substrate-specific transmembrane transporter activity	859	20	23.04	0.42595
GO:0004347	glucose-6-phosphate isomerase activity	7	0	0.19	0.42707
GO:0005375	copper ion transmembrane transporter activity	8	0	0.21	0.42748
GO:0008641	small protein activating enzyme activity	25	0	0.67	0.42880
GO:0008097	5S rRNA binding	23	0	0.62	0.43166
GO:0001671	ATPase activator activity	6	0	0.16	0.43479
GO:0004396	hexokinase activity	17	2	0.46	0.43519
GO:0036402	proteasome-activating ATPase activity	23	0	0.62	0.43557
GO:0070011	peptidase activity, acting on L-amino acid peptides	782	11	20.97	0.43674
GO:0034511	U3 snoRNA binding	6	0	0.16	0.44143
GO:0008417	fucosyltransferase activity	11	0	0.3	0.44323
GO:0004816	asparagine-tRNA ligase activity	12	0	0.32	0.44364
GO:0016796	exonuclease activity, active with either ribo- or deoxyribonucleic acids and producing 5'-phosphomonoesters	21	0	0.56	0.44450
GO:0004817	cysteine-tRNA ligase activity	8	0	0.21	0.44508
GO:0008686	3,4-dihydroxy-2-butanone-4-phosphate synthase activity	7	0	0.19	0.44531
GO:0017025	TBP-class protein binding	25	0	0.67	0.44749
GO:0008477	purine nucleosidase activity	6	0	0.16	0.44838
GO:0016645	oxidoreductase activity, acting on the CH-NH group of donors	44	1	1.18	0.44872
GO:0005215	transporter activity	1492	41	40.01	0.44970
GO:0016775	phosphotransferase activity, nitrogenous group as acceptor	27	1	0.72	0.44988
GO:0004673	protein histidine kinase activity	27	1	0.72	0.44988
GO:0004586	ornithine decarboxylase activity	6	0	0.16	0.45354
GO:0015297	antiporter activity	107	2	2.87	0.45508
GO:0008483	transaminase activity	130	0	3.49	0.45559
GO:0015385	sodium:proton antiporter activity	8	0	0.21	0.45581
GO:0004357	glutamate-cysteine ligase activity	6	0	0.16	0.46122
GO:0015172	acidic amino acid transmembrane transporter activity	7	0	0.19	0.46883
GO:0005313	L-glutamate transmembrane transporter activity	7	0	0.19	0.46883
GO:1901618	organic hydroxy compound transmembrane transporter activity	41	4	1.1	0.47010
GO:0015665	alcohol transmembrane transporter activity	41	4	1.1	0.47010
GO:0008252	nucleotidase activity	12	0	0.32	0.47122
GO:0016849	phosphorus-oxygen lyase activity	13	0	0.35	0.47229
GO:0031386	protein tag	9	0	0.24	0.47628
GO:0061134	peptidase regulator activity	38	3	1.02	0.48023
GO:0043022	ribosome binding	63	1	1.69	0.48179
GO:0004615	phosphomannomutase activity	6	0	0.16	0.48192
GO:0003985	acetyl-CoA C-acetyltransferase activity	6	0	0.16	0.48469
GO:0004177	aminopeptidase activity	58	0	1.56	0.48503
GO:0004722	protein serine/threonine phosphatase activity	95	5	2.55	0.48877
GO:0004664	prephenate dehydratase activity	8	1	0.21	0.49004
GO:0003755	peptidyl-prolyl cis-trans isomerase activity	109	4	2.92	0.49440
GO:0032559	adenyl ribonucleotide binding	3844	85	103.09	0.49548
GO:0004576	oligosaccharyl transferase activity	15	0	0.4	0.49634
GO:0003690	double-stranded DNA binding	60	0	1.61	0.49766
GO:0004017	adenylate kinase activity	14	0	0.38	0.49922
GO:0004828	serine-tRNA ligase activity	9	0	0.24	0.49943
GO:0000702	oxidized base lesion DNA N-glycosylase activity	14	0	0.38	0.50139
GO:0004311	farnesyltranstransferase activity	11	0	0.3	0.50772
GO:0090484	drug transporter activity	46	2	1.23	0.50817
GO:0015238	drug transmembrane transporter activity	46	2	1.23	0.50817
GO:0000150	recombinase activity	13	0	0.35	0.50986
GO:0016746	transferase activity, transferring acyl groups	564	15	15.13	0.51113
GO:0003937	IMP cyclohydrolase activity	9	0	0.24	0.51173
GO:0004643	phosphoribosylaminoimidazolecarboxamide formyltransferase activity	9	0	0.24	0.51173
GO:0016886	ligase activity, forming phosphoric ester bonds	16	0	0.43	0.51221
GO:0003968	RNA-directed RNA polymerase activity	7	0	0.19	0.51311
GO:0016872	intramolecular lyase activity	22	1	0.59	0.51405
GO:0005385	zinc ion transmembrane transporter activity	24	0	0.64	0.51442
GO:0008574	plus-end-directed microtubule motor activity	12	0	0.32	0.51565
GO:0016757	transferase activity, transferring glycosyl groups	690	40	18.51	0.51615
GO:0019207	kinase regulator activity	44	3	1.18	0.51628
GO:0047547	2-methylcitrate dehydratase activity	6	0	0.16	0.51772
GO:0051538	3 iron, 4 sulfur cluster binding	12	0	0.32	0.51831
GO:0015925	galactosidase activity	24	0	0.64	0.51845
GO:0032440	2-alkenal reductase [NAD(P)] activity	9	0	0.24	0.51887
GO:0004321	fatty-acyl-CoA synthase activity	6	0	0.16	0.51921
GO:0030554	adenyl nucleotide binding	3850	85	103.25	0.52145
GO:0043891	glyceraldehyde-3-phosphate dehydrogenase (NAD(P)+) (phosphorylating) activity	22	1	0.59	0.52160
GO:0016860	intramolecular oxidoreductase activity	85	1	2.28	0.52170
GO:0004803	transposase activity	11	0	0.3	0.52522
GO:0022857	transmembrane transporter activity	1132	27	30.36	0.52527
GO:0004312	fatty acid synthase activity	15	0	0.4	0.53150
GO:0016717	oxidoreductase activity, acting on paired donors, with oxidation of a pair of donors resulting in the reduction of molecular oxygen to two molecules of water	30	1	0.8	0.53312
GO:0016791	phosphatase activity	385	20	10.33	0.53387
GO:0050308	sugar-phosphatase activity	19	0	0.51	0.53562
GO:0008893	guanosine-3',5'-bis(diphosphate) 3'-diphosphatase activity	6	0	0.16	0.53654
GO:0016794	diphosphoric monoester hydrolase activity	6	0	0.16	0.53654
GO:0031420	alkali metal ion binding	26	1	0.7	0.53718
GO:0030955	potassium ion binding	26	1	0.7	0.53718
GO:0004743	pyruvate kinase activity	26	1	0.7	0.53718
GO:0004869	cysteine-type endopeptidase inhibitor activity	6	0	0.16	0.53842
GO:0016769	transferase activity, transferring nitrogenous groups	131	0	3.51	0.53977
GO:0004457	lactate dehydrogenase activity	6	0	0.16	0.54297
GO:0005402	cation:sugar symporter activity	44	0	1.18	0.54315
GO:0005351	sugar:proton symporter activity	44	0	1.18	0.54315
GO:0019213	deacetylase activity	17	0	0.46	0.54374
GO:0051011	microtubule minus-end binding	9	0	0.24	0.54453
GO:0050660	flavin adenine dinucleotide binding	203	3	5.44	0.54484
GO:0003950	NAD+ ADP-ribosyltransferase activity	13	0	0.35	0.54562
GO:0004802	transketolase activity	8	0	0.21	0.54607
GO:0008948	oxaloacetate decarboxylase activity	7	1	0.19	0.54607
GO:0004807	triose-phosphate isomerase activity	10	1	0.27	0.54685
GO:0005244	voltage-gated ion channel activity	38	1	1.02	0.54784
GO:0022832	voltage-gated channel activity	38	1	1.02	0.54784
GO:0004637	phosphoribosylamine-glycine ligase activity	8	0	0.21	0.54784
GO:0004325	ferrochelatase activity	6	0	0.16	0.55107
GO:0016831	carboxy-lyase activity	156	3	4.18	0.55115
GO:0004557	alpha-galactosidase activity	11	0	0.3	0.55408
GO:0070035	purine NTP-dependent helicase activity	180	0	4.83	0.55614
GO:0008026	ATP-dependent helicase activity	180	0	4.83	0.55614
GO:0045548	phenylalanine ammonia-lyase activity	18	1	0.48	0.55645
GO:0016811	hydrolase activity, acting on carbon-nitrogen (but not peptide) bonds, in linear amides	53	0	1.42	0.55648
GO:0003906	DNA-(apurinic or apyrimidinic site) lyase activity	16	0	0.43	0.55648
GO:0000062	fatty-acyl-CoA binding	32	0	0.86	0.55688
GO:0042623	ATPase activity, coupled	693	7	18.59	0.55732
GO:0070567	cytidylyltransferase activity	10	0	0.27	0.55900
GO:0070008	serine-type exopeptidase activity	62	1	1.66	0.55900
GO:0019003	GDP binding	8	0	0.21	0.55901
GO:0005487	nucleocytoplasmic transporter activity	15	0	0.4	0.55916
GO:0004489	methylenetetrahydrofolate reductase (NAD(P)H) activity	8	0	0.21	0.56104
GO:0051184	cofactor transporter activity	11	0	0.3	0.56323
GO:0016899	oxidoreductase activity, acting on the CH-OH group of donors, oxygen as acceptor	10	1	0.27	0.56452
GO:0003887	DNA-directed DNA polymerase activity	25	0	0.67	0.56585
GO:0098772	molecular function regulator	341	10	9.15	0.56624
GO:0022836	gated channel activity	47	1	1.26	0.57082
GO:0016728	oxidoreductase activity, acting on CH or CH2 groups, disulfide as acceptor	10	0	0.27	0.57090
GO:0061731	ribonucleoside-diphosphate reductase act...	10	0	0.27	0.57090
GO:0004748	ribonucleoside-diphosphate reductase activity, thioredoxin disulfide as acceptor	10	0	0.27	0.57090
GO:0004526	ribonuclease P activity	9	1	0.24	0.57126
GO:0005254	chloride channel activity	10	0	0.27	0.57190
GO:0005247	voltage-gated chloride channel activity	10	0	0.27	0.57190
GO:0016741	transferase activity, transferring one-carbon groups	426	9	11.43	0.57202
GO:0004365	glyceraldehyde-3-phosphate dehydrogenase (NAD+) (phosphorylating) activity	21	1	0.56	0.57313
GO:0004556	alpha-amylase activity	11	2	0.3	0.57507
GO:0004616	phosphogluconate dehydrogenase (decarboxylating) activity	19	0	0.51	0.57725
GO:0009975	cyclase activity	10	0	0.27	0.58055
GO:0051287	NAD binding	164	2	4.4	0.58078
GO:0004805	trehalose-phosphatase activity	12	2	0.32	0.58088
GO:0003896	DNA primase activity	6	0	0.16	0.58300
GO:0008235	metalloexopeptidase activity	34	0	0.91	0.58350
GO:0004793	threonine aldolase activity	6	0	0.16	0.58726
GO:0015179	L-amino acid transmembrane transporter activity	30	0	0.8	0.58765
GO:0070403	NAD+ binding	8	0	0.21	0.58800
GO:0097159	organic cyclic compound binding	10510	257	281.87	0.58819
GO:0000030	mannosyltransferase activity	23	0	0.62	0.59022
GO:0003988	acetyl-CoA C-acyltransferase activity	11	0	0.3	0.59040
GO:0048256	flap endonuclease activity	6	0	0.16	0.59042
GO:0004127	cytidylate kinase activity	6	0	0.16	0.59278
GO:1901363	heterocyclic compound binding	10506	257	281.76	0.59356
GO:0000400	four-way junction DNA binding	8	0	0.21	0.59493
GO:0004822	isoleucine-tRNA ligase activity	22	0	0.59	0.59631
GO:0050418	hydroxylamine reductase activity	6	0	0.16	0.59688
GO:0016853	isomerase activity	473	8	12.69	0.59847
GO:0042134	rRNA primary transcript binding	7	0	0.19	0.59871
GO:0016879	ligase activity, forming carbon-nitrogen bonds	208	2	5.58	0.59888
GO:0008242	omega peptidase activity	9	0	0.24	0.59923
GO:0003910	DNA ligase (ATP) activity	9	0	0.24	0.60484
GO:0003909	DNA ligase activity	9	0	0.24	0.60484
GO:1901681	sulfur compound binding	74	0	1.98	0.60649
GO:0016646	oxidoreductase activity, acting on the CH-NH group of donors, NAD or NADP as acceptor	34	0	0.91	0.60802
GO:0005319	lipid transporter activity	53	0	1.42	0.61103
GO:0031593	polyubiquitin binding	7	0	0.19	0.61180
GO:0005310	dicarboxylic acid transmembrane transporter activity	15	0	0.4	0.61238
GO:0016641	oxidoreductase activity, acting on the CH-NH2 group of donors, oxygen as acceptor	17	0	0.46	0.61375
GO:0036094	small molecule binding	6362	115	170.62	0.61435
GO:0004022	alcohol dehydrogenase (NAD) activity	16	2	0.43	0.61638
GO:0052692	raffinose alpha-galactosidase activity	9	0	0.24	0.61689
GO:0016661	oxidoreductase activity, acting on other nitrogenous compounds as donors	18	0	0.48	0.61857
GO:0015295	solute:proton symporter activity	48	0	1.29	0.62460
GO:0016799	hydrolase activity, hydrolyzing N-glycosyl compounds	44	2	1.18	0.62678
GO:0008964	phosphoenolpyruvate carboxylase activity	12	0	0.32	0.62688
GO:0015085	calcium ion transmembrane transporter activity	56	1	1.5	0.62891
GO:0019887	protein kinase regulator activity	40	3	1.07	0.62934
GO:0015298	solute:cation antiporter activity	37	0	0.99	0.62976
GO:0016407	acetyltransferase activity	127	2	3.41	0.63119
GO:0070181	small ribosomal subunit rRNA binding	15	0	0.4	0.63229
GO:0016289	CoA hydrolase activity	13	0	0.35	0.63398
GO:0019905	syntaxin binding	6	0	0.16	0.63422
GO:0016892	endoribonuclease activity, producing 3'-phosphomonoesters	8	0	0.21	0.63627
GO:0008080	N-acetyltransferase activity	73	1	1.96	0.63692
GO:0036459	ubiquitinyl hydrolase activity	73	0	1.96	0.63769
GO:0003743	translation initiation factor activity	210	1	5.63	0.63858
GO:0003691	double-stranded telomeric DNA binding	8	0	0.21	0.63862
GO:0036002	pre-mRNA binding	13	0	0.35	0.63930
GO:0015926	glucosidase activity	65	7	1.74	0.63966
GO:0070006	metalloaminopeptidase activity	19	0	0.51	0.64024
GO:0097599	xylanase activity	19	0	0.51	0.64379
GO:0004888	transmembrane signaling receptor activity	17	1	0.46	0.64392
GO:0015299	solute:proton antiporter activity	33	0	0.89	0.64507
GO:0003777	microtubule motor activity	90	0	2.41	0.64617
GO:0005253	anion channel activity	14	0	0.38	0.64883
GO:0008308	voltage-gated anion channel activity	14	0	0.38	0.64883
GO:0031369	translation initiation factor binding	18	0	0.48	0.64888
GO:0004520	endodeoxyribonuclease activity	35	0	0.94	0.65069
GO:0061650	small conjugating protein conjugating enzyme activity	6	0	0.16	0.65183
GO:0061631	ubiquitin conjugating enzyme activity	6	0	0.16	0.65183
GO:0008238	exopeptidase activity	164	1	4.4	0.65307
GO:0031078	histone deacetylase activity (H3-K14 specific)	9	0	0.24	0.65451
GO:0032041	NAD-dependent histone deacetylase activity (H3-K14 specific)	9	0	0.24	0.65451
GO:0017136	NAD-dependent histone deacetylase activity	9	0	0.24	0.65451
GO:0004820	glycine-tRNA ligase activity	20	1	0.54	0.65519
GO:0004872	receptor activity	61	2	1.64	0.65538
GO:0016813	hydrolase activity, acting on carbon-nitrogen (but not peptide) bonds, in linear amidines	8	0	0.21	0.65557
GO:0016778	diphosphotransferase activity	21	0	0.56	0.65623
GO:0010427	abscisic acid binding	8	0	0.21	0.65765
GO:0008553	hydrogen-exporting ATPase activity, phosphorylative mechanism	23	0	0.62	0.66142
GO:0019209	kinase activator activity	7	1	0.19	0.66159
GO:0016743	carboxyl- or carbamoyltransferase activity	10	0	0.27	0.66287
GO:0004310	farnesyl-diphosphate farnesyltransferase activity	6	0	0.16	0.66317
GO:0005543	phospholipid binding	97	0	2.6	0.66351
GO:0016744	transferase activity, transferring aldehyde or ketonic groups	27	1	0.72	0.66463
GO:0004565	beta-galactosidase activity	12	0	0.32	0.66498
GO:0015086	cadmium ion transmembrane transporter activity	6	0	0.16	0.66638
GO:0004180	carboxypeptidase activity	75	1	2.01	0.66642
GO:0005096	GTPase activator activity	57	1	1.53	0.66662
GO:0004450	isocitrate dehydrogenase (NADP+) activity	11	0	0.3	0.66713
GO:0016722	oxidoreductase activity, oxidizing metal ions	45	3	1.21	0.66766
GO:0016830	carbon-carbon lyase activity	218	3	5.85	0.66970
GO:0033558	protein deacetylase activity	16	0	0.43	0.67035
GO:0004970	ionotropic glutamate receptor activity	8	0	0.21	0.67201
GO:0005230	extracellular ligand-gated ion channel activity	8	0	0.21	0.67201
GO:0008066	glutamate receptor activity	8	0	0.21	0.67201
GO:0004467	long-chain fatty acid-CoA ligase activity	7	0	0.19	0.67242
GO:0015645	fatty acid ligase activity	7	0	0.19	0.67242
GO:0005527	macrolide binding	20	3	0.54	0.67318
GO:0015002	heme-copper terminal oxidase activity	27	0	0.72	0.67480
GO:0016229	steroid dehydrogenase activity	16	0	0.43	0.67530
GO:0019205	nucleobase-containing compound kinase activity	94	1	2.52	0.67565
GO:2001070	starch binding	10	0	0.27	0.67899
GO:0080019	fatty-acyl-CoA reductase (alcohol-forming) activity	8	0	0.21	0.67930
GO:0016875	ligase activity, forming carbon-oxygen bonds	299	2	8.02	0.67941
GO:0016876	ligase activity, forming aminoacyl-tRNA and related compounds	299	2	8.02	0.67941
GO:0008144	drug binding	26	3	0.7	0.68234
GO:0015108	chloride transmembrane transporter activity	11	0	0.3	0.68640
GO:0004367	glycerol-3-phosphate dehydrogenase [NAD+] activity	6	1	0.16	0.68645
GO:0047334	diphosphate-fructose-6-phosphate 1-phosphotransferase activity	6	0	0.16	0.69340
GO:0004004	ATP-dependent RNA helicase activity	97	0	2.6	0.69484
GO:0004587	ornithine-oxo-acid transaminase activity	7	0	0.19	0.69559
GO:0015189	L-lysine transmembrane transporter activity	10	0	0.27	0.69735
GO:0015174	basic amino acid transmembrane transporter activity	10	0	0.27	0.69735
GO:0030976	thiamine pyrophosphate binding	33	0	0.89	0.70464
GO:0009378	four-way junction helicase activity	13	0	0.35	0.70914
GO:0019783	small conjugating protein-specific protease activity	25	0	0.67	0.70939
GO:0050897	cobalt ion binding	21	0	0.56	0.71178
GO:0004638	phosphoribosylaminoimidazole carboxylase activity	7	0	0.19	0.71644
GO:0030695	GTPase regulator activity	81	1	2.17	0.72244
GO:0004034	aldose 1-epimerase activity	9	0	0.24	0.72340
GO:0008135	translation factor activity, nucleic acid binding	403	3	10.81	0.72572
GO:0043138	3'-5' DNA helicase activity	16	0	0.43	0.72574
GO:0008408	3'-5' exonuclease activity	40	0	1.07	0.72730
GO:0004439	phosphatidylinositol-4,5-bisphosphate 5-phosphatase activity	7	1	0.19	0.72794
GO:0008453	alanine-glyoxylate transaminase activity	6	0	0.16	0.72806
GO:0005198	structural molecule activity	1523	72	40.85	0.72920
GO:0019104	DNA N-glycosylase activity	22	0	0.59	0.72922
GO:0008168	methyltransferase activity	398	9	10.67	0.72932
GO:0004003	ATP-dependent DNA helicase activity	44	0	1.18	0.73046
GO:0070063	RNA polymerase binding	9	0	0.24	0.73111
GO:0043175	RNA polymerase core enzyme binding	9	0	0.24	0.73111
GO:0004806	triglyceride lipase activity	6	1	0.16	0.73164
GO:0019203	carbohydrate phosphatase activity	33	2	0.89	0.73269
GO:0004109	coproporphyrinogen oxidase activity	7	0	0.19	0.73286
GO:0015276	ligand-gated ion channel activity	9	0	0.24	0.73828
GO:0022834	ligand-gated channel activity	9	0	0.24	0.73828
GO:0005451	monovalent cation:proton antiporter activity	16	0	0.43	0.73860
GO:0008198	ferrous iron binding	6	1	0.16	0.74201
GO:0016755	transferase activity, transferring amino-acyl groups	7	0	0.19	0.74280
GO:0004739	pyruvate dehydrogenase (acetyl-transferring) activity	16	0	0.43	0.74353
GO:0052866	phosphatidylinositol phosphate phosphatase activity	11	1	0.3	0.74402
GO:0048037	cofactor binding	837	10	22.45	0.74448
GO:0008139	nuclear localization sequence binding	24	0	0.64	0.74487
GO:0015166	polyol transmembrane transporter activity	39	4	1.05	0.74536
GO:0045300	acyl-[acyl-carrier-protein] desaturase activity	7	0	0.19	0.74698
GO:0008169	C-methyltransferase activity	7	1	0.19	0.74705
GO:0005261	cation channel activity	27	1	0.72	0.74750
GO:0004843	ubiquitin-specific protease activity	21	0	0.56	0.74949
GO:0031072	heat shock protein binding	41	1	1.1	0.74980
GO:0030295	protein kinase activator activity	6	1	0.16	0.75051
GO:0016884	carbon-nitrogen ligase activity, with glutamine as amido-N-donor	80	2	2.15	0.75227
GO:0016701	oxidoreductase activity, acting on single donors with incorporation of molecular oxygen	85	3	2.28	0.75411
GO:0046556	alpha-L-arabinofuranosidase activity	25	0	0.67	0.75434
GO:0004045	aminoacyl-tRNA hydrolase activity	7	0	0.19	0.75473
GO:0043140	ATP-dependent 3'-5' DNA helicase activity	14	0	0.38	0.75543
GO:0043047	single-stranded telomeric DNA binding	13	0	0.35	0.75687
GO:0003883	CTP synthase activity	11	0	0.3	0.75871
GO:0016838	carbon-oxygen lyase activity, acting on phosphates	20	2	0.54	0.75929
GO:0017069	snRNA binding	37	0	0.99	0.75933
GO:0016410	N-acyltransferase activity	83	1	2.23	0.75941
GO:0005496	steroid binding	8	0	0.21	0.75965
GO:0042626	ATPase activity, coupled to transmembrane movement of substances	347	7	9.31	0.76162
GO:0008047	enzyme activator activity	92	2	2.47	0.76317
GO:0042132	fructose 1,6-bisphosphate 1-phosphatase activity	14	0	0.38	0.76702
GO:0015267	channel activity	114	6	3.06	0.76749
GO:0022803	passive transmembrane transporter activity	114	6	3.06	0.76749
GO:0009044	xylan 1,4-beta-xylosidase activity	15	0	0.4	0.76886
GO:0008195	phosphatidate phosphatase activity	8	0	0.21	0.76925
GO:0046523	S-methyl-5-thioribose-1-phosphate isomerase activity	10	0	0.27	0.77284
GO:0016653	oxidoreductase activity, acting on NAD(P)H, heme protein as acceptor	16	0	0.43	0.77500
GO:0015181	arginine transmembrane transporter activity	7	0	0.19	0.77701
GO:0051748	UTP-monosaccharide-1-phosphate uridylyltransferase activity	6	0	0.16	0.77744
GO:0004602	glutathione peroxidase activity	12	0	0.32	0.77803
GO:0019840	isoprenoid binding	10	0	0.27	0.77868
GO:0004738	pyruvate dehydrogenase activity	19	0	0.51	0.78991
GO:0016702	oxidoreductase activity, acting on single donors with incorporation of molecular oxygen, incorporation of two atoms of oxygen	65	2	1.74	0.79037
GO:0008175	tRNA methyltransferase activity	30	0	0.8	0.79381
GO:0016723	oxidoreductase activity, oxidizing metal ions, NAD or NADP as acceptor	6	0	0.16	0.79663
GO:0005092	GDP-dissociation inhibitor activity	21	0	0.56	0.79711
GO:0004549	tRNA-specific ribonuclease activity	11	1	0.3	0.79731
GO:0004370	glycerol kinase activity	8	0	0.21	0.80298
GO:0042162	telomeric DNA binding	19	0	0.51	0.80611
GO:0004781	sulfate adenylyltransferase (ATP) activity	9	0	0.24	0.80755
GO:0034979	NAD-dependent protein deacetylase activity	10	0	0.27	0.80857
GO:0008479	queuine tRNA-ribosyltransferase activity	6	0	0.16	0.80902
GO:0008318	protein prenyltransferase activity	9	0	0.24	0.81077
GO:0060590	ATPase regulator activity	14	1	0.38	0.81096
GO:0003984	acetolactate synthase activity	7	0	0.19	0.81115
GO:0003723	RNA binding	1554	29	41.68	0.81250
GO:0017137	Rab GTPase binding	26	0	0.7	0.81253
GO:0004185	serine-type carboxypeptidase activity	56	1	1.5	0.81345
GO:0008186	RNA-dependent ATPase activity	101	0	2.71	0.81453
GO:0016787	hydrolase activity	5114	113	137.15	0.81748
GO:0008170	N-methyltransferase activity	74	1	1.98	0.81922
GO:0005548	phospholipid transporter activity	32	0	0.86	0.81962
GO:0003922	GMP synthase (glutamine-hydrolyzing) activity	11	1	0.3	0.82220
GO:0004864	protein phosphatase inhibitor activity	11	0	0.3	0.82452
GO:0019212	phosphatase inhibitor activity	11	0	0.3	0.82452
GO:0004373	glycogen (starch) synthase activity	13	0	0.35	0.82454
GO:0048038	quinone binding	24	0	0.64	0.82531
GO:0004563	beta-N-acetylhexosaminidase activity	6	0	0.16	0.82663
GO:0015929	hexosaminidase activity	6	0	0.16	0.82663
GO:0004129	cytochrome-c oxidase activity	25	0	0.67	0.82705
GO:0016675	oxidoreductase activity, acting on a heme group of donors	25	0	0.67	0.82705
GO:0016676	oxidoreductase activity, acting on a heme group of donors, oxygen as acceptor	25	0	0.67	0.82705
GO:1902936	phosphatidylinositol bisphosphate binding	8	0	0.21	0.82966
GO:0004652	polynucleotide adenylyltransferase activity	8	0	0.21	0.83084
GO:0015098	molybdate ion transmembrane transporter activity	7	0	0.19	0.83200
GO:0016628	oxidoreductase activity, acting on the CH-CH group of donors, NAD or NADP as acceptor	30	0	0.8	0.83363
GO:0003857	3-hydroxyacyl-CoA dehydrogenase activity	11	0	0.3	0.83640
GO:0035091	phosphatidylinositol binding	65	0	1.74	0.83768
GO:0008146	sulfotransferase activity	15	1	0.4	0.83820
GO:0080161	auxin transmembrane transporter activity	14	0	0.38	0.83865
GO:0004169	dolichyl-phosphate-mannose-protein mannosyltransferase activity	6	0	0.16	0.83981
GO:0016411	acylglycerol O-acyltransferase activity	13	0	0.35	0.84457
GO:0003724	RNA helicase activity	106	0	2.84	0.84465
GO:0003995	acyl-CoA dehydrogenase activity	54	0	1.45	0.84501
GO:0016857	racemase and epimerase activity, acting on carbohydrates and derivatives	41	0	1.1	0.84715
GO:0008312	7S RNA binding	19	0	0.51	0.84767
GO:0008276	protein methyltransferase activity	48	1	1.29	0.84784
GO:1901981	phosphatidylinositol phosphate binding	13	0	0.35	0.84784
GO:0072341	modified amino acid binding	8	0	0.21	0.85081
GO:0044183	protein binding involved in protein folding	7	0	0.19	0.85126
GO:0003854	3-beta-hydroxy-delta5-steroid dehydrogenase activity	15	0	0.4	0.85132
GO:0033764	steroid dehydrogenase activity, acting on the CH-OH group of donors, NAD or NADP as acceptor	15	0	0.4	0.85132
GO:0000175	3'-5'-exoribonuclease activity	13	0	0.35	0.85132
GO:0000179	rRNA (adenine-N6,N6-)-dimethyltransferase activity	7	0	0.19	0.85148
GO:0003852	2-isopropylmalate synthase activity	6	0	0.16	0.85164
GO:0052654	L-leucine transaminase activity	7	0	0.19	0.85277
GO:0052655	L-valine transaminase activity	7	0	0.19	0.85277
GO:0052656	L-isoleucine transaminase activity	7	0	0.19	0.85277
GO:0043178	alcohol binding	15	0	0.4	0.85563
GO:0004634	phosphopyruvate hydratase activity	20	0	0.54	0.85746
GO:0004148	dihydrolipoyl dehydrogenase activity	13	0	0.35	0.85926
GO:0034593	phosphatidylinositol bisphosphate phosphatase activity	9	1	0.24	0.85942
GO:0034595	phosphatidylinositol phosphate 5-phosphatase activity	9	1	0.24	0.85942
GO:0052890	oxidoreductase activity, acting on the CH-CH group of donors, with a flavin as acceptor	17	0	0.46	0.86317
GO:0000996	core DNA-dependent RNA polymerase binding promoter specificity activity	7	0	0.19	0.86511
GO:0016987	sigma factor activity	7	0	0.19	0.86511
GO:0015145	monosaccharide transmembrane transporter activity	38	0	1.02	0.87134
GO:0015149	hexose transmembrane transporter activity	38	0	1.02	0.87134
GO:0005355	glucose transmembrane transporter activity	38	0	1.02	0.87134
GO:0060589	nucleoside-triphosphatase regulator activity	95	2	2.55	0.87149
GO:0016882	cyclo-ligase activity	7	0	0.19	0.87323
GO:0000990	core RNA polymerase binding transcription factor activity	10	0	0.27	0.87548
GO:0008565	protein transporter activity	113	1	3.03	0.87673
GO:0004144	diacylglycerol O-acyltransferase activity	10	0	0.27	0.87815
GO:0004582	dolichyl-phosphate beta-D-mannosyltransferase activity	7	0	0.19	0.88031
GO:0016670	oxidoreductase activity, acting on a sulfur group of donors, oxygen as acceptor	6	0	0.16	0.88078
GO:0043023	ribosomal large subunit binding	27	0	0.72	0.88097
GO:0016703	oxidoreductase activity, acting on single donors with incorporation of molecular oxygen, incorporation of one atom of oxygen (internal monooxygenases or internal mixed function oxidases)	8	0	0.21	0.88269
GO:0015116	sulfate transmembrane transporter activity	15	0	0.4	0.88435
GO:0004536	deoxyribonuclease activity	40	0	1.07	0.88521
GO:0009882	blue light photoreceptor activity	9	0	0.24	0.88775
GO:0005488	binding	14599	372	391.53	0.88808
GO:0052716	hydroquinone:oxygen oxidoreductase activity	25	1	0.67	0.88931
GO:0008889	glycerophosphodiester phosphodiesterase activity	15	1	0.4	0.88940
GO:0010181	FMN binding	82	0	2.2	0.89024
GO:0050662	coenzyme binding	605	10	16.23	0.89073
GO:0016812	hydrolase activity, acting on carbon-nitrogen (but not peptide) bonds, in cyclic amides	11	0	0.3	0.89366
GO:0033293	monocarboxylic acid binding	13	0	0.35	0.89391
GO:0005545	1-phosphatidylinositol binding	14	0	0.38	0.89458
GO:0004012	phospholipid-translocating ATPase activity	25	0	0.67	0.89549
GO:0004725	protein tyrosine phosphatase activity	34	1	0.91	0.89643
GO:0005086	ARF guanyl-nucleotide exchange factor activity	11	0	0.3	0.89755
GO:0043566	structure-specific DNA binding	108	1	2.9	0.89780
GO:0005088	Ras guanyl-nucleotide exchange factor activity	10	0	0.27	0.89858
GO:0008187	poly-pyrimidine tract binding	6	0	0.16	0.89878
GO:0016433	rRNA (adenine) methyltransferase activity	9	0	0.24	0.89907
GO:0008253	5'-nucleotidase activity	6	0	0.16	0.90001
GO:0003697	single-stranded DNA binding	65	0	1.74	0.90020
GO:0016435	rRNA (guanine) methyltransferase activity	7	0	0.19	0.90029
GO:0016307	phosphatidylinositol phosphate kinase activity	13	0	0.35	0.90061
GO:0001054	RNA polymerase I activity	25	0	0.67	0.90181
GO:0016901	oxidoreductase activity, acting on the CH-OH group of donors, quinone or similar compound as acceptor	9	0	0.24	0.90342
GO:0004721	phosphoprotein phosphatase activity	226	8	6.06	0.90372
GO:0003689	DNA clamp loader activity	10	0	0.27	0.90405
GO:0004712	protein serine/threonine/tyrosine kinase activity	7	0	0.19	0.90423
GO:0004066	asparagine synthase (glutamine-hydrolyzing) activity	28	1	0.75	0.90450
GO:0008271	secondary active sulfate transmembrane transporter activity	12	0	0.32	0.90637
GO:0004160	dihydroxy-acid dehydratase activity	6	0	0.16	0.90704
GO:0030276	clathrin binding	19	0	0.51	0.90796
GO:0003978	UDP-glucose 4-epimerase activity	9	0	0.24	0.90841
GO:0016638	oxidoreductase activity, acting on the CH-NH2 group of donors	65	0	1.74	0.90873
GO:0022804	active transmembrane transporter activity	581	11	15.58	0.90914
GO:0004014	adenosylmethionine decarboxylase activity	6	0	0.16	0.90939
GO:0015631	tubulin binding	109	1	2.92	0.90982
GO:0035613	RNA stem-loop binding	6	0	0.16	0.91128
GO:0035614	snRNA stem-loop binding	6	0	0.16	0.91128
GO:0016894	endonuclease activity, active with either ribo- or deoxyribonucleic acids and producing 3'-phosphomonoesters	10	0	0.27	0.91145
GO:0001056	RNA polymerase III activity	24	0	0.64	0.91204
GO:0003997	acyl-CoA oxidase activity	14	0	0.38	0.91227
GO:0032403	protein complex binding	176	2	4.72	0.91387
GO:0051537	2 iron, 2 sulfur cluster binding	77	0	2.07	0.91433
GO:0005507	copper ion binding	130	4	3.49	0.91458
GO:0032266	phosphatidylinositol-3-phosphate binding	7	0	0.19	0.91498
GO:0009982	pseudouridine synthase activity	27	1	0.72	0.91903
GO:0042562	hormone binding	14	0	0.38	0.91967
GO:0043546	molybdopterin cofactor binding	14	0	0.38	0.92138
GO:0016854	racemase and epimerase activity	55	0	1.48	0.92410
GO:0016679	oxidoreductase activity, acting on diphenols and related substances as donors	50	1	1.34	0.92841
GO:0004084	branched-chain-amino-acid transaminase activity	15	0	0.4	0.93167
GO:0030151	molybdenum ion binding	12	0	0.32	0.93223
GO:0016868	intramolecular transferase activity, phosphotransferases	35	0	0.94	0.93329
GO:0004069	L-aspartate:2-oxoglutarate aminotransferase activity	12	0	0.32	0.93458
GO:0016843	amine-lyase activity	8	0	0.21	0.93794
GO:0016682	oxidoreductase activity, acting on diphenols and related substances as donors, oxygen as acceptor	36	1	0.97	0.93807
GO:0004619	phosphoglycerate mutase activity	16	0	0.43	0.93833
GO:0042803	protein homodimerization activity	69	2	1.85	0.93961
GO:0022892	substrate-specific transporter activity	988	20	26.5	0.94014
GO:0019888	protein phosphatase regulator activity	15	0	0.4	0.94065
GO:0004316	3-oxoacyl-[acyl-carrier-protein] reductase (NADPH) activity	6	0	0.16	0.94351
GO:0072509	divalent inorganic cation transmembrane transporter activity	101	1	2.71	0.94377
GO:0003729	mRNA binding	100	3	2.68	0.94412
GO:0005048	signal sequence binding	33	0	0.89	0.94574
GO:0000287	magnesium ion binding	206	3	5.52	0.94814
GO:0016863	intramolecular oxidoreductase activity, transposing C=C bonds	9	0	0.24	0.94875
GO:0008017	microtubule binding	104	1	2.79	0.95071
GO:0004124	cysteine synthase activity	12	0	0.32	0.95153
GO:0004779	sulfate adenylyltransferase activity	10	0	0.27	0.95186
GO:0008171	O-methyltransferase activity	38	1	1.02	0.95304
GO:0016844	strictosidine synthase activity	6	0	0.16	0.95309
GO:0010997	anaphase-promoting complex binding	18	0	0.48	0.95358
GO:0070039	rRNA (guanosine-2'-O-)-methyltransferase activity	6	0	0.16	0.95377
GO:0019201	nucleotide kinase activity	35	0	0.94	0.95483
GO:0055103	ligase regulator activity	17	0	0.46	0.95610
GO:0055106	ubiquitin-protein transferase regulator activity	17	0	0.46	0.95610
GO:0097027	ubiquitin-protein transferase activator activity	17	0	0.46	0.95610
GO:0016790	thiolester hydrolase activity	33	0	0.89	0.95641
GO:0070566	adenylyltransferase activity	25	0	0.67	0.95694
GO:0043424	protein histidine kinase binding	6	0	0.16	0.95714
GO:0003727	single-stranded RNA binding	23	1	0.62	0.95730
GO:0019208	phosphatase regulator activity	16	0	0.43	0.95753
GO:0004042	acetyl-CoA:L-glutamate N-acetyltransferase activity	6	0	0.16	0.95896
GO:0016866	intramolecular transferase activity	93	1	2.49	0.96288
GO:0009041	uridylate kinase activity	13	0	0.35	0.96861
GO:0044822	poly(A) RNA binding	125	3	3.35	0.96874
GO:0004345	glucose-6-phosphate dehydrogenase activity	8	0	0.21	0.96886
GO:0030619	U1 snRNA binding	10	0	0.27	0.96996
GO:0016780	phosphotransferase activity, for other substituted phosphate groups	20	0	0.54	0.97329
GO:0004470	malic enzyme activity	24	0	0.64	0.97427
GO:0016881	acid-amino acid ligase activity	30	0	0.8	0.97455
GO:0070546	L-phenylalanine aminotransferase activity	8	0	0.21	0.97749
GO:0080130	L-phenylalanine:2-oxoglutarate aminotransferase activity	8	0	0.21	0.97749
GO:0019825	oxygen binding	7	0	0.19	0.97894
GO:0010329	auxin efflux transmembrane transporter activity	12	0	0.32	0.97917
GO:0015562	efflux transmembrane transporter activity	12	0	0.32	0.97917
GO:0043492	ATPase activity, coupled to movement of substances	373	7	10	0.97930
GO:0008649	rRNA methyltransferase activity	32	1	0.86	0.97948
GO:0009916	alternative oxidase activity	7	0	0.19	0.98088
GO:0015368	calcium:cation antiporter activity	9	0	0.24	0.98129
GO:0003999	adenine phosphoribosyltransferase activity	7	0	0.19	0.98186
GO:0022838	substrate-specific channel activity	92	5	2.47	0.98198
GO:0005216	ion channel activity	62	1	1.66	0.98202
GO:0016634	oxidoreductase activity, acting on the CH-CH group of donors, oxygen as acceptor	23	0	0.62	0.98262
GO:1901682	sulfur compound transmembrane transporter activity	18	0	0.48	0.98368
GO:0004326	tetrahydrofolylpolyglutamate synthase activity	8	0	0.21	0.98390
GO:0017176	phosphatidylinositol N-acetylglucosaminyltransferase activity	7	0	0.19	0.98418
GO:0008173	RNA methyltransferase activity	67	1	1.8	0.98439
GO:0042802	identical protein binding	149	2	4	0.98672
GO:0005085	guanyl-nucleotide exchange factor activity	29	0	0.78	0.98789
GO:0048027	mRNA 5'-UTR binding	7	0	0.19	0.98903
GO:0033170	protein-DNA loading ATPase activity	12	0	0.32	0.98947
GO:0015491	cation:cation antiporter activity	26	0	0.7	0.98980
GO:0004471	malate dehydrogenase (decarboxylating) (NAD+) activity	20	0	0.54	0.98995
GO:0008568	microtubule-severing ATPase activity	28	0	0.75	0.99056
GO:0004176	ATP-dependent peptidase activity	30	0	0.8	0.99434
GO:0051139	metal ion:proton antiporter activity	6	0	0.16	0.99666
GO:0000774	adenyl-nucleotide exchange factor activity	6	0	0.16	0.99778
GO:0042277	peptide binding	53	0	1.42	0.99779
GO:0070568	guanylyltransferase activity	6	0	0.16	0.99821
GO:0034513	box H/ACA snoRNA binding	6	0	0.16	0.99836
GO:0033218	amide binding	62	0	1.66	0.99971
GO:0015103	inorganic anion transmembrane transporter activity	39	0	1.05	0.99984
GO:0004096	catalase activity	21	0	0.56	0.99994
GO:0004564	beta-fructofuranosidase activity	10	4	0.27	1.00000
GO:1901265	nucleoside phosphate binding	6189	113	165.98	1.00000
GO:0015168	glycerol transmembrane transporter activity	30	4	0.8	1.00000
GO:0010857	calcium-dependent protein kinase activity	49	2	1.31	1.00000
GO:0003674	molecular_function	23677	635	635	1.00000
GO:0005372	water transmembrane transporter activity	30	4	0.8	1.00000
GO:0061659	small conjugating protein ligase activity	175	1	4.69	1.00000
GO:0016278	lysine N-methyltransferase activity	32	0	0.86	1.00000
GO:0001055	RNA polymerase II activity	21	0	0.56	1.00000
GO:0001071	nucleic acid binding transcription factor activity	544	47	14.59	1.00000
