# Supplementary material for: Transcriptome Profiling Provides Molecular Insights into Auxin-Induced Adventitious Root Formation in Sugarcane (Saccharum spp. Interspecific Hybrids) Microshoots
Source: Plants (Basel). 2020 Jul 23;9(8):931. doi: 10.3390/plants9080931 (PMC7465322; doi:10.3390/plants9080931)
Supplement: Supplementary file 1 [file plants-09-00931-s001.zip › plants-836632-supplementary-proof/0721plants additional files/Table S16 CK-3d_vs_TM-3d.KEGG.enrich.stat.xls]

## Sheet: kegg_pathway_enrich
#Kegg_pathway	ko_id	DEGeneRatio	BgRatio	Enrichment_Factor	P-value	Corrected_P-value	geneID	KO
Plant hormone signal transduction	ko04075	56/594 9.42760942760943%	593/21607 2.74448095524599%	3.43511563073115	2.87215e-12	6.03151e-10	TRINITY_DN10413_c0_g1;TRINITY_DN10673_c0_g1;TRINITY_DN10803_c1_g1;TRINITY_DN10833_c0_g1;TRINITY_DN11556_c0_g1;TRINITY_DN11822_c1_g2;TRINITY_DN1223_c1_g2;TRINITY_DN12437_c0_g1;TRINITY_DN12437_c0_g2;TRINITY_DN12561_c0_g1;TRINITY_DN13214_c0_g1;TRINITY_DN14622_c0_g3;TRINITY_DN15418_c0_g1;TRINITY_DN1654_c0_g1;TRINITY_DN16935_c0_g1;TRINITY_DN17011_c0_g1;TRINITY_DN181002_c0_g1;TRINITY_DN1852_c4_g1;TRINI…	K13464+K14486+K13422+K13415+K14494+K13416+K14496+K13464+K13464+K13464+K13464+K13464+K14487+K16189+K14516+K14496+K13422+K13415+K14494+K14431+K14488+K12126+K14488+K14487+K14509+K14498+K14509+K14492+K14492+K14492+K14488+K14514+K14484+K14496+K13422+K14497+K13464+K13464+K14487+K14513+K14488+K13415+K13422+K14497+K14484+K14497+K13464+K14488+K14515+K14508+K14484+K14484+K13415+K14491+K13415+K14496
Plant-pathogen interaction	ko04626	57/594 9.5959595959596%	746/21607 3.45258481047809%	2.77935521434181	7.55107e-12	6.04161e-10	TRINITY_DN1051_c0_g1;TRINITY_DN1051_c0_g3;TRINITY_DN10779_c0_g1;TRINITY_DN10830_c0_g1;TRINITY_DN1103_c0_g1;TRINITY_DN1103_c0_g4;TRINITY_DN116085_c0_g1;TRINITY_DN11822_c1_g2;TRINITY_DN12110_c0_g1;TRINITY_DN12136_c0_g1;TRINITY_DN13441_c0_g1;TRINITY_DN13594_c1_g1;TRINITY_DN14039_c0_g1;TRINITY_DN14947_c0_g1;TRINITY_DN15328_c0_g1;TRINITY_DN15669_c1_g1;TRINITY_DN15703_c1_g1;TRINITY_DN16727_c0_g1;TRINIT…	K13424+K18834+K13448+K13420+K13424+K18834+K13412+K13416+K13414+K02183+K13420+K13448+K13420+K02183+K13420+K13457+K13420+K13448+K02183+K13459+K02183+K13424+K13466+K09487+K13457+K02183+K13434+K13420+K13448+K13429+K13425+K13428+K04079+K13457+K13424+K18834+K13420+K13448+K18834+K04079+K13457+K13433+K13420+K02183+K13459+K13457+K13420+K13459+K13448+K13414+K13412+K13412+K13448+K13448+K13448+K13448+K13448
Pertussis	ko05133	52/594 8.75420875420875%	644/21607 2.98051557365669%	2.93714578497187	8.63087e-12	6.04161e-10	TRINITY_DN10430_c0_g1;TRINITY_DN10983_c0_g3;TRINITY_DN11714_c1_g1;TRINITY_DN12136_c0_g1;TRINITY_DN1279_c0_g1;TRINITY_DN1279_c0_g2;TRINITY_DN12894_c0_g1;TRINITY_DN1332_c0_g1;TRINITY_DN13523_c0_g2;TRINITY_DN13644_c1_g1;TRINITY_DN13671_c0_g1;TRINITY_DN148_c1_g2;TRINITY_DN14947_c0_g1;TRINITY_DN1529_c2_g1;TRINITY_DN1529_c3_g1;TRINITY_DN1574_c2_g1;TRINITY_DN15933_c1_g2;TRINITY_DN16087_c0_g2;TRINITY_DN1…	K04730+K04730+K04730+K02183+K04733+K04733+K04730+K04730+K04730+K04733+K04730+K04730+K02183+K04730+K04730+K04730+K04730+K04733+K04730+K02183+K02183+K04730+K04730+K04733+K04730+K02183+K04730+K04730+K04730+K04730+K04733+K04733+K04730+K04733+K04730+K04730+K04730+K04733+K04730+K05765+K02183+K04730+K04730+K04730+K04730+K04733+K04733+K04730+K04733+K04733+K04730+K04730
Leishmaniasis	ko05140	45/594 7.57575757575758%	550/21607 2.54547137501736%	2.97617079889807	7.87068e-11	4.13211e-09	TRINITY_DN10430_c0_g1;TRINITY_DN10983_c0_g3;TRINITY_DN11714_c1_g1;TRINITY_DN1279_c0_g1;TRINITY_DN1279_c0_g2;TRINITY_DN12894_c0_g1;TRINITY_DN1332_c0_g1;TRINITY_DN13523_c0_g2;TRINITY_DN13644_c1_g1;TRINITY_DN13671_c0_g1;TRINITY_DN148_c1_g2;TRINITY_DN1529_c2_g1;TRINITY_DN1529_c3_g1;TRINITY_DN1574_c2_g1;TRINITY_DN15933_c1_g2;TRINITY_DN16087_c0_g2;TRINITY_DN17374_c0_g2;TRINITY_DN19102_c1_g1;TRINITY_DN2…	K04730+K04730+K04730+K04733+K04733+K04730+K04730+K04730+K04733+K04730+K04730+K04730+K04730+K04730+K04730+K04733+K04730+K04730+K04730+K04733+K04730+K04730+K04730+K04730+K04730+K04733+K04733+K04730+K04733+K04730+K04730+K04730+K04733+K04730+K04730+K04730+K04730+K04730+K04733+K04733+K04730+K04733+K04733+K04730+K04730
Neurotrophin signaling pathway	ko04722	56/594 9.42760942760943%	798/21607 3.69324755866154%	2.55266111406462	1.48393e-10	6.23249e-09	TRINITY_DN10430_c0_g1;TRINITY_DN10983_c0_g3;TRINITY_DN11050_c0_g1;TRINITY_DN11714_c1_g1;TRINITY_DN12136_c0_g1;TRINITY_DN1279_c0_g1;TRINITY_DN1279_c0_g2;TRINITY_DN12894_c0_g1;TRINITY_DN1310_c0_g2;TRINITY_DN1332_c0_g1;TRINITY_DN13523_c0_g2;TRINITY_DN13644_c1_g1;TRINITY_DN13671_c0_g1;TRINITY_DN148_c1_g2;TRINITY_DN14947_c0_g1;TRINITY_DN1529_c2_g1;TRINITY_DN1529_c3_g1;TRINITY_DN1574_c2_g1;TRINITY_DN15…	K04730+K04730+K04421+K04730+K02183+K04733+K04733+K04730+K04421+K04730+K04730+K04733+K04730+K04730+K02183+K04730+K04730+K04730+K04730+K04733+K04730+K04421+K02183+K02183+K04730+K04730+K04733+K04730+K02183+K04730+K04730+K04730+K04730+K04733+K04733+K04730+K04733+K04730+K04730+K06630+K04730+K04733+K04730+K02183+K04374+K04730+K04730+K04730+K04730+K04733+K04733+K04730+K04733+K04733+K04730+K04730
NF-kappa B signaling pathway	ko04064	45/594 7.57575757575758%	572/21607 2.64729023001805%	2.86170269124815	2.85321e-10	9.98624e-09	TRINITY_DN10430_c0_g1;TRINITY_DN10983_c0_g3;TRINITY_DN11714_c1_g1;TRINITY_DN1279_c0_g1;TRINITY_DN1279_c0_g2;TRINITY_DN12894_c0_g1;TRINITY_DN1332_c0_g1;TRINITY_DN13523_c0_g2;TRINITY_DN13644_c1_g1;TRINITY_DN13671_c0_g1;TRINITY_DN148_c1_g2;TRINITY_DN1529_c2_g1;TRINITY_DN1529_c3_g1;TRINITY_DN1574_c2_g1;TRINITY_DN15933_c1_g2;TRINITY_DN16087_c0_g2;TRINITY_DN17374_c0_g2;TRINITY_DN19102_c1_g1;TRINITY_DN2…	K04730+K04730+K04730+K04733+K04733+K04730+K04730+K04730+K04733+K04730+K04730+K04730+K04730+K04730+K04730+K04733+K04730+K04730+K04730+K04733+K04730+K04730+K04730+K04730+K04730+K04733+K04733+K04730+K04733+K04730+K04730+K04730+K04733+K04730+K04730+K04730+K04730+K04730+K04733+K04733+K04730+K04733+K04733+K04730+K04730
Toll-like receptor signaling pathway	ko04620	45/594 7.57575757575758%	606/21607 2.80464664229185%	2.70114511451145	1.77597e-09	5.3279e-08	TRINITY_DN10430_c0_g1;TRINITY_DN10983_c0_g3;TRINITY_DN11714_c1_g1;TRINITY_DN1279_c0_g1;TRINITY_DN1279_c0_g2;TRINITY_DN12894_c0_g1;TRINITY_DN1332_c0_g1;TRINITY_DN13523_c0_g2;TRINITY_DN13644_c1_g1;TRINITY_DN13671_c0_g1;TRINITY_DN148_c1_g2;TRINITY_DN1529_c2_g1;TRINITY_DN1529_c3_g1;TRINITY_DN1574_c2_g1;TRINITY_DN15933_c1_g2;TRINITY_DN16087_c0_g2;TRINITY_DN17374_c0_g2;TRINITY_DN19102_c1_g1;TRINITY_DN2…	K04730+K04730+K04730+K04733+K04733+K04730+K04730+K04730+K04733+K04730+K04730+K04730+K04730+K04730+K04730+K04733+K04730+K04730+K04730+K04733+K04730+K04730+K04730+K04730+K04730+K04733+K04733+K04730+K04733+K04730+K04730+K04730+K04733+K04730+K04730+K04730+K04730+K04730+K04733+K04733+K04730+K04733+K04733+K04730+K04730
Glycolysis / Gluconeogenesis	ko00010	43/594 7.23905723905724%	574/21607 2.65654648956357%	2.72498797498798	3.17442e-09	8.33285e-08	TRINITY_DN13156_c0_g1;TRINITY_DN15497_c0_g1;TRINITY_DN15753_c0_g1;TRINITY_DN1681_c0_g2;TRINITY_DN1681_c1_g1;TRINITY_DN20321_c0_g1;TRINITY_DN20942_c0_g1;TRINITY_DN21845_c0_g1;TRINITY_DN22290_c0_g1;TRINITY_DN2281_c2_g1;TRINITY_DN23349_c0_g1;TRINITY_DN25280_c0_g1;TRINITY_DN25966_c0_g1;TRINITY_DN27156_c0_g1;TRINITY_DN28286_c0_g1;TRINITY_DN28362_c0_g1;TRINITY_DN3262_c0_g1;TRINITY_DN32951_c0_g1;TRINITY…	K01689+K00895+K00016+K00850+K00850+K01568+K01568+K00873+K01568+K18857+K01689+K00128+K00850+K18857+K00134+K18857+K01623+K00850+K18857+K00850+K00895+K01834+K00873+K00873+K01689+K00016+K01568+K01689+K18857+K18857+K18857+K00844+K18857+K18857+K18857+K18857+K01623+K00844+K01792+K01568+K01568+K01623+K01610
Toxoplasmosis	ko05145	52/594 8.75420875420875%	793/21607 3.67010690979775%	2.3852735000276	6.88907e-09	1.49677e-07	TRINITY_DN10430_c0_g1;TRINITY_DN10983_c0_g3;TRINITY_DN116085_c0_g1;TRINITY_DN11714_c1_g1;TRINITY_DN1279_c0_g1;TRINITY_DN1279_c0_g2;TRINITY_DN12894_c0_g1;TRINITY_DN1332_c0_g1;TRINITY_DN13523_c0_g2;TRINITY_DN13644_c1_g1;TRINITY_DN13671_c0_g1;TRINITY_DN148_c1_g2;TRINITY_DN15250_c1_g1;TRINITY_DN1529_c2_g1;TRINITY_DN1529_c3_g1;TRINITY_DN1574_c2_g1;TRINITY_DN15933_c1_g2;TRINITY_DN16087_c0_g2;TRINITY_DN…	K04730+K04730+K13412+K04730+K04733+K04733+K04730+K04730+K04730+K04733+K04730+K04730+K03283+K04730+K04730+K04730+K04730+K04733+K04730+K04730+K04730+K04733+K04730+K04730+K04730+K04730+K04730+K04733+K04733+K04730+K04733+K03283+K03283+K04730+K04730+K04730+K04733+K04730+K04730+K03283+K13412+K13412+K04730+K04730+K04730+K04733+K04733+K04730+K04733+K04733+K04730+K04730
Chagas disease (American trypanosomiasis)	ko05142	45/594 7.57575757575758%	634/21607 2.9342342759291%	2.58185163942262	7.1275e-09	1.49677e-07	TRINITY_DN10430_c0_g1;TRINITY_DN10983_c0_g3;TRINITY_DN11714_c1_g1;TRINITY_DN1279_c0_g1;TRINITY_DN1279_c0_g2;TRINITY_DN12894_c0_g1;TRINITY_DN1332_c0_g1;TRINITY_DN13523_c0_g2;TRINITY_DN13644_c1_g1;TRINITY_DN13671_c0_g1;TRINITY_DN148_c1_g2;TRINITY_DN1529_c2_g1;TRINITY_DN1529_c3_g1;TRINITY_DN1574_c2_g1;TRINITY_DN15933_c1_g2;TRINITY_DN16087_c0_g2;TRINITY_DN17374_c0_g2;TRINITY_DN19102_c1_g1;TRINITY_DN2…	K04730+K04730+K04730+K04733+K04733+K04730+K04730+K04730+K04733+K04730+K04730+K04730+K04730+K04730+K04730+K04733+K04730+K04730+K04730+K04733+K04730+K04730+K04730+K04730+K04730+K04733+K04733+K04730+K04733+K04730+K04730+K04730+K04733+K04730+K04730+K04730+K04730+K04730+K04733+K04733+K04730+K04733+K04733+K04730+K04730
Measles	ko05162	51/594 8.58585858585859%	800/21607 3.70250381820706%	2.31893308080808	2.4232e-08	4.62612e-07	TRINITY_DN10430_c0_g1;TRINITY_DN10983_c0_g3;TRINITY_DN11714_c1_g1;TRINITY_DN1279_c0_g1;TRINITY_DN1279_c0_g2;TRINITY_DN12894_c0_g1;TRINITY_DN1332_c0_g1;TRINITY_DN13523_c0_g2;TRINITY_DN13644_c1_g1;TRINITY_DN13671_c0_g1;TRINITY_DN148_c1_g2;TRINITY_DN15250_c1_g1;TRINITY_DN1529_c2_g1;TRINITY_DN1529_c3_g1;TRINITY_DN1574_c2_g1;TRINITY_DN15933_c1_g2;TRINITY_DN16087_c0_g2;TRINITY_DN17374_c0_g2;TRINITY_DN1…	K04730+K04730+K04730+K04733+K04733+K04730+K04730+K04730+K04733+K04730+K04730+K03283+K04730+K04730+K04730+K04730+K04733+K04730+K04730+K04730+K04733+K04730+K04730+K04730+K04730+K16196+K04730+K04733+K04733+K04730+K04733+K03283+K03283+K04730+K04730+K02206+K04730+K04733+K04730+K04730+K03283+K04730+K04730+K04730+K04733+K04733+K04730+K04733+K04733+K04730+K04730
Phenylpropanoid biosynthesis	ko00940	34/594 5.72390572390572%	441/21607 2.04100522978664%	2.80445421715263	7.37449e-08	1.29054e-06	TRINITY_DN12203_c0_g1;TRINITY_DN12203_c3_g1;TRINITY_DN13298_c0_g2;TRINITY_DN1352_c1_g2;TRINITY_DN1352_c3_g1;TRINITY_DN15750_c1_g1;TRINITY_DN1864_c0_g1;TRINITY_DN20253_c0_g1;TRINITY_DN20526_c0_g1;TRINITY_DN22004_c0_g1;TRINITY_DN2568_c0_g1;TRINITY_DN26709_c0_g2;TRINITY_DN27693_c0_g1;TRINITY_DN3118_c0_g3;TRINITY_DN3424_c1_g4;TRINITY_DN35394_c0_g1;TRINITY_DN35873_c0_g3;TRINITY_DN3651_c0_g3;TRINITY_DN…	K00430+K00430+K09754+K00430+K00430+K13064+K01188+K01188+K01904+K13065+K00430+K10775+K00430+K09753+K00430+K00430+K10775+K00430+K00430+K00487+K00430+K00430+K10775+K13064+K00430+K00430+K00083+K00430+K00487+K00430+K00430+K00430+K09753+K00430
Tuberculosis	ko05152	52/594 8.75420875420875%	887/21607 4.10515110843708%	2.13249367026143	2.52622e-07	4.08082e-06	TRINITY_DN10430_c0_g1;TRINITY_DN10983_c0_g3;TRINITY_DN11714_c1_g1;TRINITY_DN12136_c0_g1;TRINITY_DN1279_c0_g1;TRINITY_DN1279_c0_g2;TRINITY_DN12894_c0_g1;TRINITY_DN1332_c0_g1;TRINITY_DN13523_c0_g2;TRINITY_DN13644_c1_g1;TRINITY_DN13671_c0_g1;TRINITY_DN148_c1_g2;TRINITY_DN14947_c0_g1;TRINITY_DN1529_c2_g1;TRINITY_DN1529_c3_g1;TRINITY_DN1574_c2_g1;TRINITY_DN15933_c1_g2;TRINITY_DN16087_c0_g2;TRINITY_DN1…	K04730+K04730+K04730+K02183+K04733+K04733+K04730+K04730+K04730+K04733+K04730+K04730+K02183+K04730+K04730+K04730+K04730+K04733+K04730+K02183+K02183+K04730+K04730+K04733+K04730+K02183+K04730+K04730+K04730+K04730+K04733+K04733+K04730+K04733+K04730+K04730+K04730+K04733+K04730+K06268+K02183+K04730+K04730+K04730+K04730+K04733+K04733+K04730+K04733+K04733+K04730+K04730
alpha-Linolenic acid metabolism	ko00592	18/594 3.03030303030303%	168/21607 0.777525801823483%	3.89736652236652	9.37204e-07	1.40581e-05	TRINITY_DN14781_c0_g1;TRINITY_DN2281_c2_g1;TRINITY_DN27156_c0_g1;TRINITY_DN28362_c0_g1;TRINITY_DN36269_c0_g1;TRINITY_DN37037_c0_g1;TRINITY_DN3736_c2_g1;TRINITY_DN44823_c0_g1;TRINITY_DN5559_c0_g1;TRINITY_DN559_c0_g1;TRINITY_DN559_c0_g3;TRINITY_DN6117_c0_g2;TRINITY_DN65413_c0_g1;TRINITY_DN65767_c0_g1;TRINITY_DN7294_c2_g1;TRINITY_DN77937_c0_g1;TRINITY_DN8080_c0_g1;TRINITY_DN8673_c2_g2	K08241+K18857+K18857+K18857+K01723+K18857+K16818+K16818+K18857+K18857+K18857+K00454+K18857+K18857+K18857+K18857+K08241+K00454
Ovarian steroidogenesis	ko04913	10/594 1.68350168350168%	54/21607 0.249919007728977%	6.73618905100387	1.84051e-06	2.57672e-05	TRINITY_DN11693_c0_g1;TRINITY_DN13472_c0_g1;TRINITY_DN14670_c2_g1;TRINITY_DN1794_c0_g1;TRINITY_DN2316_c1_g1;TRINITY_DN2316_c1_g2;TRINITY_DN2316_c1_g3;TRINITY_DN23689_c0_g1;TRINITY_DN25263_c0_g1;TRINITY_DN8617_c0_g1	K00512+K00512+K07408+K07408+K00512+K00512+K00512+K07408+K07408+K07408
Diterpenoid biosynthesis	ko00904	8/594 1.34680134680135%	36/21607 0.166612671819318%	8.08342686120464	4.77189e-06	6.2631e-05	TRINITY_DN2103_c0_g2;TRINITY_DN2251_c4_g2;TRINITY_DN32021_c0_g1;TRINITY_DN3374_c2_g1;TRINITY_DN40242_c1_g1;TRINITY_DN6603_c0_g1;TRINITY_DN7584_c1_g1;TRINITY_DN8956_c0_g1	K04125+K05282+K05282+K05282+K16084+K16084+K04123+K16084
Zeatin biosynthesis	ko00908	5/594 0.841750841750842%	19/21607 0.0879344656824177%	9.57247917774234	0.00013037	0.00161045	TRINITY_DN10219_c0_g1;TRINITY_DN3321_c0_g3;TRINITY_DN3321_c0_g4;TRINITY_DN41577_c0_g1;TRINITY_DN8690_c0_g1	K13495+K13495+K13495+K13493+K00279
Steroid hormone biosynthesis	ko00140	10/594 1.68350168350168%	88/21607 0.407275420002777%	4.1335705540251	0.000150436	0.00175508	TRINITY_DN11693_c0_g1;TRINITY_DN13472_c0_g1;TRINITY_DN14670_c2_g1;TRINITY_DN1794_c0_g1;TRINITY_DN2316_c1_g1;TRINITY_DN2316_c1_g2;TRINITY_DN2316_c1_g3;TRINITY_DN23689_c0_g1;TRINITY_DN25263_c0_g1;TRINITY_DN8617_c0_g1	K00512+K00512+K07408+K07408+K00512+K00512+K00512+K07408+K07408+K07408
Flavonoid biosynthesis	ko00941	11/594 1.85185185185185%	115/21607 0.532234923867265%	3.47938808373591	0.00033231	0.0036729	TRINITY_DN1042_c0_g2;TRINITY_DN13298_c0_g2;TRINITY_DN1639_c1_g1;TRINITY_DN19078_c0_g1;TRINITY_DN22004_c0_g1;TRINITY_DN324443_c0_g1;TRINITY_DN352_c0_g3;TRINITY_DN38318_c0_g1;TRINITY_DN4085_c0_g1;TRINITY_DN5516_c0_g1;TRINITY_DN996_c0_g4	K05278+K09754+K05278+K00660+K13065+K13081+K05280+K05280+K00487+K00487+K05278
Starch and sucrose metabolism	ko00500	28/594 4.71380471380471%	513/21607 2.37423057342528%	1.98540308871693	0.000492928	0.00517574	TRINITY_DN1002_c0_g1;TRINITY_DN104415_c0_g1;TRINITY_DN1356_c1_g1;TRINITY_DN1356_c1_g2;TRINITY_DN15632_c0_g1;TRINITY_DN1671_c0_g1;TRINITY_DN1700_c0_g1;TRINITY_DN17715_c0_g1;TRINITY_DN1864_c0_g1;TRINITY_DN195427_c0_g1;TRINITY_DN20253_c0_g1;TRINITY_DN2207_c2_g1;TRINITY_DN2554_c0_g1;TRINITY_DN311_c0_g1;TRINITY_DN3237_c2_g1;TRINITY_DN33187_c0_g2;TRINITY_DN435_c0_g2;TRINITY_DN4554_c0_g2;TRINITY_DN4815_…	K19891+K01051+K01193+K01193+K01179+K01177+K01087+K00770+K01188+K00695+K01188+K13648+K00770+K00695+K00770+K16055+K01051+K19891+K08679+K01213+K13648+K19893+K00844+K00695+K08679+K01087+K00844+K01176
Tyrosine metabolism	ko00350	12/594 2.02020202020202%	182/21607 0.842319618642107%	2.3983793983794	0.00462859	0.0462859	TRINITY_DN2281_c2_g1;TRINITY_DN27156_c0_g1;TRINITY_DN28362_c0_g1;TRINITY_DN37037_c0_g1;TRINITY_DN4229_c1_g1;TRINITY_DN5559_c0_g1;TRINITY_DN559_c0_g1;TRINITY_DN559_c0_g3;TRINITY_DN65413_c0_g1;TRINITY_DN65767_c0_g1;TRINITY_DN7294_c2_g1;TRINITY_DN77937_c0_g1	K18857+K18857+K18857+K18857+K14454+K18857+K18857+K18857+K18857+K18857+K18857+K18857
Retinol metabolism	ko00830	7/594 1.17845117845118%	80/21607 0.370250381820706%	3.18284932659933	0.00644409	0.0615118	TRINITY_DN14670_c2_g1;TRINITY_DN17371_c0_g1;TRINITY_DN1794_c0_g1;TRINITY_DN23689_c0_g1;TRINITY_DN25263_c0_g1;TRINITY_DN70140_c0_g1;TRINITY_DN8617_c0_g1	K07408+K07437+K07408+K07408+K07408+K11153+K07408
Aldosterone synthesis and secretion	ko04925	9/594 1.51515151515152%	127/21607 0.587772481140371%	2.57778573132904	0.00850759	0.077678	TRINITY_DN1153_c1_g1;TRINITY_DN12136_c0_g1;TRINITY_DN14947_c0_g1;TRINITY_DN17826_c0_g1;TRINITY_DN18789_c0_g1;TRINITY_DN2300_c1_g1;TRINITY_DN2691_c0_g2;TRINITY_DN54940_c0_g2;TRINITY_DN5650_c0_g1	K13806+K02183+K02183+K02183+K02183+K02183+K08794+K02183+K04374
GnRH signaling pathway	ko04912	10/594 1.68350168350168%	152/21607 0.703475725459342%	2.39311979443558	0.00944381	0.082049	TRINITY_DN11050_c0_g1;TRINITY_DN12136_c0_g1;TRINITY_DN1310_c0_g2;TRINITY_DN14947_c0_g1;TRINITY_DN17505_c0_g1;TRINITY_DN17826_c0_g1;TRINITY_DN18789_c0_g1;TRINITY_DN2300_c1_g1;TRINITY_DN54940_c0_g2;TRINITY_DN5650_c0_g1	K04421+K02183+K04421+K02183+K04421+K02183+K02183+K02183+K02183+K04374
Galactose metabolism	ko00052	15/594 2.52525252525253%	276/21607 1.27736381728144%	1.97692504757722	0.00976774	0.082049	TRINITY_DN1356_c1_g1;TRINITY_DN1356_c1_g2;TRINITY_DN14002_c0_g1;TRINITY_DN16267_c0_g1;TRINITY_DN1681_c0_g2;TRINITY_DN1681_c1_g1;TRINITY_DN25966_c0_g1;TRINITY_DN30898_c1_g2;TRINITY_DN32951_c0_g1;TRINITY_DN37080_c0_g1;TRINITY_DN5434_c1_g1;TRINITY_DN5434_c1_g2;TRINITY_DN60899_c0_g1;TRINITY_DN8565_c0_g1;TRINITY_DN8736_c0_g1	K01193+K01193+K12309+K18819+K00850+K00850+K00850+K06617+K00850+K00850+K07407+K07407+K00844+K12309+K00844
Central carbon metabolism in cancer	ko05230	11/594 1.85185185185185%	186/21607 0.860832137733142%	2.15123456790123	0.0141199	0.114045	TRINITY_DN1681_c0_g2;TRINITY_DN1681_c1_g1;TRINITY_DN21845_c0_g1;TRINITY_DN25966_c0_g1;TRINITY_DN32951_c0_g1;TRINITY_DN37080_c0_g1;TRINITY_DN4149_c0_g1;TRINITY_DN5038_c1_g1;TRINITY_DN517_c1_g1;TRINITY_DN60899_c0_g1;TRINITY_DN8736_c0_g1	K00850+K00850+K00873+K00850+K00850+K00850+K01834+K00873+K00873+K00844+K00844
Stilbenoid, diarylheptanoid and gingerol biosynthesis	ko00945	6/594 1.01010101010101%	73/21607 0.337853473411394%	2.98976061989761	0.015144	0.117786	TRINITY_DN13298_c0_g2;TRINITY_DN22004_c0_g1;TRINITY_DN4085_c0_g1;TRINITY_DN5516_c0_g1;TRINITY_DN6438_c0_g1;TRINITY_DN7038_c0_g2	K09754+K13065+K00487+K00487+K00517+K16040
Retrograde endocannabinoid signaling	ko04723	7/594 1.17845117845118%	96/21607 0.444300458184847%	2.65237443883277	0.0166703	0.125027	TRINITY_DN1153_c1_g1;TRINITY_DN12108_c0_g1;TRINITY_DN122_c2_g1;TRINITY_DN1556_c1_g3;TRINITY_DN461_c1_g2;TRINITY_DN6648_c0_g1;TRINITY_DN8612_c0_g2	K13806+K01054+K01054+K01054+K15015+K01054+K15015
Fatty acid elongation	ko00062	8/594 1.34680134680135%	120/21607 0.555375572731059%	2.42502805836139	0.017861	0.125027	TRINITY_DN13929_c0_g1;TRINITY_DN176_c2_g1;TRINITY_DN19301_c0_g1;TRINITY_DN22931_c1_g1;TRINITY_DN35241_c0_g2;TRINITY_DN3652_c0_g2;TRINITY_DN3652_c0_g3;TRINITY_DN854_c3_g1	K15397+K15397+K15397+K15397+K15397+K15397+K15397+K15397
Phototransduction - fly	ko04745	8/594 1.34680134680135%	120/21607 0.555375572731059%	2.42502805836139	0.017861	0.125027	TRINITY_DN1153_c1_g1;TRINITY_DN12136_c0_g1;TRINITY_DN14947_c0_g1;TRINITY_DN17826_c0_g1;TRINITY_DN18789_c0_g1;TRINITY_DN2300_c1_g1;TRINITY_DN54940_c0_g2;TRINITY_DN7280_c0_g1	K13806+K02183+K02183+K02183+K02183+K02183+K02183+K05692
Linoleic acid metabolism	ko00591	5/594 0.841750841750842%	57/21607 0.263803397047253%	3.19082639258078	0.0199898	0.135415	TRINITY_DN11350_c0_g1;TRINITY_DN4265_c0_g1;TRINITY_DN6117_c0_g2;TRINITY_DN8098_c0_g1;TRINITY_DN8673_c2_g2	K15718+K15718+K00454+K15718+K00454
Chemical carcinogenesis	ko05204	10/594 1.68350168350168%	173/21607 0.800666450687277%	2.10262548412837	0.0216196	0.140858	TRINITY_DN10048_c0_g1;TRINITY_DN14670_c2_g1;TRINITY_DN1794_c0_g1;TRINITY_DN23689_c0_g1;TRINITY_DN25263_c0_g1;TRINITY_DN25797_c0_g1;TRINITY_DN25_c0_g2;TRINITY_DN8015_c0_g1;TRINITY_DN8617_c0_g1;TRINITY_DN9356_c0_g2	K00799+K07408+K07408+K07408+K07408+K00799+K00799+K00799+K07408+K00799
Metabolism of xenobiotics by cytochrome P450	ko00980	10/594 1.68350168350168%	174/21607 0.805294580460036%	2.09054142962189	0.0223967	0.140858	TRINITY_DN10048_c0_g1;TRINITY_DN14670_c2_g1;TRINITY_DN1794_c0_g1;TRINITY_DN23689_c0_g1;TRINITY_DN25263_c0_g1;TRINITY_DN25797_c0_g1;TRINITY_DN25_c0_g2;TRINITY_DN8015_c0_g1;TRINITY_DN8617_c0_g1;TRINITY_DN9356_c0_g2	K00799+K07408+K07408+K07408+K07408+K00799+K00799+K00799+K07408+K00799
Phototransduction	ko04744	6/594 1.01010101010101%	80/21607 0.370250381820706%	2.72815656565657	0.0228057	0.140858	TRINITY_DN12136_c0_g1;TRINITY_DN14947_c0_g1;TRINITY_DN17826_c0_g1;TRINITY_DN18789_c0_g1;TRINITY_DN2300_c1_g1;TRINITY_DN54940_c0_g2	K02183+K02183+K02183+K02183+K02183+K02183
Fructose and mannose metabolism	ko00051	13/594 2.18855218855219%	254/21607 1.17554496228074%	1.86173413929319	0.02402	0.14412	TRINITY_DN1459_c0_g6;TRINITY_DN15497_c0_g1;TRINITY_DN1681_c0_g2;TRINITY_DN1681_c1_g1;TRINITY_DN25966_c0_g1;TRINITY_DN3262_c0_g1;TRINITY_DN32951_c0_g1;TRINITY_DN37080_c0_g1;TRINITY_DN3952_c0_g1;TRINITY_DN60899_c0_g1;TRINITY_DN8622_c1_g2;TRINITY_DN8736_c0_g1;TRINITY_DN9943_c0_g1	K19355+K00895+K00850+K00850+K00850+K01623+K00850+K00850+K00895+K00844+K01623+K00844+K01623
Methane metabolism	ko00680	14/594 2.35690235690236%	285/21607 1.31901698523627%	1.78686277984524	0.026777	0.156199	TRINITY_DN13156_c0_g1;TRINITY_DN1681_c0_g2;TRINITY_DN1681_c1_g1;TRINITY_DN23349_c0_g1;TRINITY_DN25966_c0_g1;TRINITY_DN2672_c0_g1;TRINITY_DN3262_c0_g1;TRINITY_DN32951_c0_g1;TRINITY_DN37080_c0_g1;TRINITY_DN4149_c0_g1;TRINITY_DN52176_c0_g1;TRINITY_DN52846_c0_g1;TRINITY_DN8622_c1_g2;TRINITY_DN9943_c0_g1	K01689+K00850+K00850+K01689+K00850+K00058+K01623+K00850+K00850+K01834+K01689+K01689+K01623+K01623
Olfactory transduction	ko04740	7/594 1.17845117845118%	107/21607 0.495209885685195%	2.3797004311023	0.0282965	0.158488	TRINITY_DN12136_c0_g1;TRINITY_DN14947_c0_g1;TRINITY_DN17826_c0_g1;TRINITY_DN18789_c0_g1;TRINITY_DN2295_c0_g1;TRINITY_DN2300_c1_g1;TRINITY_DN54940_c0_g2	K02183+K02183+K02183+K02183+K19477+K02183+K02183
Epstein-Barr virus infection	ko05169	41/594 6.9023569023569%	1096/21607 5.07243023094368%	1.36075935756593	0.0286788	0.158488	TRINITY_DN10430_c0_g1;TRINITY_DN10983_c0_g3;TRINITY_DN11714_c1_g1;TRINITY_DN12894_c0_g1;TRINITY_DN1332_c0_g1;TRINITY_DN13523_c0_g2;TRINITY_DN13671_c0_g1;TRINITY_DN148_c1_g2;TRINITY_DN1513_c0_g1;TRINITY_DN15250_c1_g1;TRINITY_DN1529_c2_g1;TRINITY_DN1529_c3_g1;TRINITY_DN1574_c2_g1;TRINITY_DN15933_c1_g2;TRINITY_DN1641_c0_g3;TRINITY_DN17374_c0_g2;TRINITY_DN19102_c1_g1;TRINITY_DN20792_c0_g1;TRINITY_DN2…	K04730+K04730+K04730+K04730+K04730+K04730+K04730+K04730+K07936+K03283+K04730+K04730+K04730+K04730+K07936+K04730+K04730+K04730+K04730+K04730+K04730+K04730+K16196+K04730+K04730+K03283+K03283+K04730+K04730+K02206+K06630+K04730+K04730+K04730+K03283+K04730+K04730+K04730+K04730+K04730+K04730
Prolactin signaling pathway	ko04917	5/594 0.841750841750842%	68/21607 0.3147128245476%	2.6746632996633	0.039057	0.210307	TRINITY_DN11693_c0_g1;TRINITY_DN13472_c0_g1;TRINITY_DN2316_c1_g1;TRINITY_DN2316_c1_g2;TRINITY_DN2316_c1_g3	K00512+K00512+K00512+K00512+K00512
Amphetamine addiction	ko05031	8/594 1.34680134680135%	142/21607 0.657194427731754%	2.0493194859392	0.0426857	0.222313	TRINITY_DN12136_c0_g1;TRINITY_DN14947_c0_g1;TRINITY_DN17826_c0_g1;TRINITY_DN18789_c0_g1;TRINITY_DN2300_c1_g1;TRINITY_DN4471_c1_g2;TRINITY_DN54940_c0_g2;TRINITY_DN5650_c0_g1	K02183+K02183+K02183+K02183+K02183+K06268+K02183+K04374
Regulation of lipolysis in adipocytes	ko04923	5/594 0.841750841750842%	70/21607 0.323969084093118%	2.59824434824435	0.0434039	0.222313	TRINITY_DN12108_c0_g1;TRINITY_DN122_c2_g1;TRINITY_DN1556_c1_g3;TRINITY_DN2295_c0_g1;TRINITY_DN6648_c0_g1	K01054+K01054+K01054+K19477+K01054
Renin secretion	ko04924	8/594 1.34680134680135%	146/21607 0.675706946822789%	1.9931737465984	0.0488638	0.244319	TRINITY_DN12136_c0_g1;TRINITY_DN14947_c0_g1;TRINITY_DN17826_c0_g1;TRINITY_DN18789_c0_g1;TRINITY_DN2295_c0_g1;TRINITY_DN2300_c1_g1;TRINITY_DN4471_c1_g2;TRINITY_DN54940_c0_g2	K02183+K02183+K02183+K02183+K19477+K02183+K06268+K02183
Phenylalanine metabolism	ko00360	9/594 1.51515151515152%	174/21607 0.805294580460036%	1.8814872866597	0.0516055	0.251028	TRINITY_DN15750_c1_g1;TRINITY_DN20526_c0_g1;TRINITY_DN26709_c0_g2;TRINITY_DN35873_c0_g3;TRINITY_DN4085_c0_g1;TRINITY_DN4229_c1_g1;TRINITY_DN422_c1_g1;TRINITY_DN422_c3_g1;TRINITY_DN5516_c0_g1	K13064+K01904+K10775+K10775+K00487+K14454+K10775+K13064+K00487
Brassinosteroid biosynthesis	ko00905	3/594 0.505050505050505%	31/21607 0.143472022955524%	3.52020202020202	0.0525964	0.251028	TRINITY_DN3801_c1_g1;TRINITY_DN47104_c0_g1;TRINITY_DN9759_c0_g1	K15639+K15639+K09589
Glucagon signaling pathway	ko04922	16/594 2.69360269360269%	379/21607 1.7540611838756%	1.53563782059824	0.0604877	0.280249	TRINITY_DN12136_c0_g1;TRINITY_DN14947_c0_g1;TRINITY_DN15753_c0_g1;TRINITY_DN1765_c0_g2;TRINITY_DN17826_c0_g1;TRINITY_DN18789_c0_g1;TRINITY_DN21845_c0_g1;TRINITY_DN2300_c1_g1;TRINITY_DN4149_c0_g1;TRINITY_DN4370_c0_g1;TRINITY_DN4471_c1_g2;TRINITY_DN5038_c1_g1;TRINITY_DN517_c1_g1;TRINITY_DN524_c2_g1;TRINITY_DN54940_c0_g2;TRINITY_DN5650_c0_g1	K02183+K02183+K00016+K07198+K02183+K02183+K00873+K02183+K01834+K07198+K06268+K00873+K00873+K00016+K02183+K04374
Circadian entrainment	ko04713	7/594 1.17845117845118%	127/21607 0.587772481140371%	2.00494445770036	0.0613878	0.280249	TRINITY_DN12136_c0_g1;TRINITY_DN14947_c0_g1;TRINITY_DN17826_c0_g1;TRINITY_DN18789_c0_g1;TRINITY_DN2295_c0_g1;TRINITY_DN2300_c1_g1;TRINITY_DN54940_c0_g2	K02183+K02183+K02183+K02183+K19477+K02183+K02183
Salivary secretion	ko04970	7/594 1.17845117845118%	129/21607 0.597028740685889%	1.97386004750346	0.0656176	0.293185	TRINITY_DN12136_c0_g1;TRINITY_DN14947_c0_g1;TRINITY_DN17826_c0_g1;TRINITY_DN18789_c0_g1;TRINITY_DN2295_c0_g1;TRINITY_DN2300_c1_g1;TRINITY_DN54940_c0_g2	K02183+K02183+K02183+K02183+K19477+K02183+K02183
Calcium signaling pathway	ko04020	9/594 1.51515151515152%	185/21607 0.856204007960383%	1.76961506961507	0.0702045	0.303185	TRINITY_DN12136_c0_g1;TRINITY_DN14947_c0_g1;TRINITY_DN17826_c0_g1;TRINITY_DN18789_c0_g1;TRINITY_DN2300_c1_g1;TRINITY_DN4471_c1_g2;TRINITY_DN54940_c0_g2;TRINITY_DN77331_c0_g1;TRINITY_DN9326_c0_g1	K02183+K02183+K02183+K02183+K02183+K06268+K02183+K05863+K05863
Taurine and hypotaurine metabolism	ko00430	3/594 0.505050505050505%	35/21607 0.161984542046559%	3.11789321789322	0.0707431	0.303185	TRINITY_DN3766_c0_g1;TRINITY_DN444_c1_g2;TRINITY_DN8746_c0_g1	K10712+K10712+K10712
Fatty acid degradation	ko00071	12/594 2.02020202020202%	271/21607 1.25422316841764%	1.61071974356107	0.0722642	0.303509	TRINITY_DN2281_c2_g1;TRINITY_DN25280_c0_g1;TRINITY_DN27156_c0_g1;TRINITY_DN28362_c0_g1;TRINITY_DN37037_c0_g1;TRINITY_DN5559_c0_g1;TRINITY_DN559_c0_g1;TRINITY_DN559_c0_g3;TRINITY_DN65413_c0_g1;TRINITY_DN65767_c0_g1;TRINITY_DN7294_c2_g1;TRINITY_DN77937_c0_g1	K18857+K00128+K18857+K18857+K18857+K18857+K18857+K18857+K18857+K18857+K18857+K18857
p53 signaling pathway	ko04115	6/594 1.01010101010101%	110/21607 0.509094275003471%	1.98411386593205	0.083012	0.336002	TRINITY_DN10128_c0_g1;TRINITY_DN15104_c0_g1;TRINITY_DN19993_c2_g1;TRINITY_DN256_c0_g3;TRINITY_DN355_c1_g1;TRINITY_DN9077_c0_g1	K19748+K04506+K04506+K04506+K02206+K04506
Estrogen signaling pathway	ko04915	14/594 2.35690235690236%	338/21607 1.56430786319248%	1.50667423744347	0.0849232	0.336002	TRINITY_DN12136_c0_g1;TRINITY_DN14947_c0_g1;TRINITY_DN15250_c1_g1;TRINITY_DN17826_c0_g1;TRINITY_DN18789_c0_g1;TRINITY_DN20618_c0_g1;TRINITY_DN2300_c1_g1;TRINITY_DN2958_c1_g1;TRINITY_DN31501_c0_g1;TRINITY_DN31501_c1_g1;TRINITY_DN4079_c0_g3;TRINITY_DN54940_c0_g2;TRINITY_DN5650_c0_g1;TRINITY_DN5898_c1_g2	K02183+K02183+K03283+K02183+K02183+K09487+K02183+K04079+K03283+K03283+K04079+K02183+K04374+K03283
Monoterpenoid biosynthesis	ko00902	3/594 0.505050505050505%	38/21607 0.175868931364835%	2.8717437533227	0.0859453	0.336002	TRINITY_DN12694_c0_g1;TRINITY_DN3707_c0_g1;TRINITY_DN4338_c1_g3	K15095+K15095+K15095
Neomycin, kanamycin and gentamicin biosynthesis	ko00524	2/594 0.336700336700337%	18/21607 0.0833063359096589%	4.04171343060232	0.0864004	0.336002	TRINITY_DN60899_c0_g1;TRINITY_DN8736_c0_g1	K00844+K00844
Type II diabetes mellitus	ko04930	5/594 0.841750841750842%	87/21607 0.402647290230018%	2.09054142962189	0.0916147	0.343486	TRINITY_DN21845_c0_g1;TRINITY_DN5038_c1_g1;TRINITY_DN517_c1_g1;TRINITY_DN60899_c0_g1;TRINITY_DN8736_c0_g1	K00873+K00873+K00873+K00844+K00844
Circadian rhythm - plant	ko04712	7/594 1.17845117845118%	140/21607 0.647938168186236%	1.81877104377104	0.0919505	0.343486	TRINITY_DN10137_c0_g1;TRINITY_DN19078_c0_g1;TRINITY_DN21960_c0_g1;TRINITY_DN2494_c1_g1;TRINITY_DN3265_c2_g1;TRINITY_DN41141_c0_g2;TRINITY_DN7719_c0_g1	K12135+K00660+K12126+K12135+K16221+K16222+K16222
Inflammatory mediator regulation of TRP channels	ko04750	6/594 1.01010101010101%	114/21607 0.527606794094506%	1.91449583554847	0.094614	0.343486	TRINITY_DN12136_c0_g1;TRINITY_DN14947_c0_g1;TRINITY_DN17826_c0_g1;TRINITY_DN18789_c0_g1;TRINITY_DN2300_c1_g1;TRINITY_DN54940_c0_g2	K02183+K02183+K02183+K02183+K02183+K02183
Flavone and flavonol biosynthesis	ko00944	2/594 0.336700336700337%	19/21607 0.0879344656824177%	3.82899167109693	0.0948677	0.343486	TRINITY_DN352_c0_g3;TRINITY_DN38318_c0_g1	K05280+K05280
Long-term potentiation	ko04720	8/594 1.34680134680135%	174/21607 0.805294580460036%	1.67243314369751	0.107945	0.380693	TRINITY_DN12136_c0_g1;TRINITY_DN14947_c0_g1;TRINITY_DN17826_c0_g1;TRINITY_DN18789_c0_g1;TRINITY_DN2300_c1_g1;TRINITY_DN4471_c1_g2;TRINITY_DN54940_c0_g2;TRINITY_DN5650_c0_g1	K02183+K02183+K02183+K02183+K02183+K06268+K02183+K04374
RNA degradation	ko03018	18/594 3.03030303030303%	476/21607 2.2029897718332%	1.37554112554113	0.108769	0.380693	TRINITY_DN12108_c0_g3;TRINITY_DN13156_c0_g1;TRINITY_DN13623_c0_g1;TRINITY_DN1556_c1_g1;TRINITY_DN15625_c0_g1;TRINITY_DN1681_c0_g2;TRINITY_DN1681_c1_g1;TRINITY_DN2185_c1_g1;TRINITY_DN22972_c0_g2;TRINITY_DN23349_c0_g1;TRINITY_DN25966_c0_g1;TRINITY_DN32951_c0_g1;TRINITY_DN37080_c0_g1;TRINITY_DN4765_c1_g1;TRINITY_DN52176_c0_g1;TRINITY_DN52846_c0_g1;TRINITY_DN5685_c0_g2;TRINITY_DN8130_c0_g1	K12581+K01689+K12581+K12581+K12581+K00850+K00850+K12581+K12581+K01689+K00850+K00850+K00850+K13126+K01689+K01689+K12581+K13126
Nicotine addiction	ko05033	2/594 0.336700336700337%	21/21607 0.0971907252279354%	3.46432579765913	0.112459	0.387155	TRINITY_DN461_c1_g2;TRINITY_DN8612_c0_g2	K15015+K15015
Influenza A	ko05164	19/594 3.1986531986532%	512/21607 2.36960244365252%	1.34986913404882	0.115811	0.392263	TRINITY_DN1279_c0_g1;TRINITY_DN1279_c0_g2;TRINITY_DN13644_c1_g1;TRINITY_DN15250_c1_g1;TRINITY_DN16087_c0_g2;TRINITY_DN22039_c0_g1;TRINITY_DN27725_c0_g1;TRINITY_DN2860_c0_g3;TRINITY_DN28889_c1_g1;TRINITY_DN3016_c0_g3;TRINITY_DN31501_c0_g1;TRINITY_DN31501_c1_g1;TRINITY_DN4171_c0_g1;TRINITY_DN5898_c1_g2;TRINITY_DN7280_c0_g1;TRINITY_DN8117_c0_g1;TRINITY_DN8406_c2_g2;TRINITY_DN9070_c0_g1;TRINITY_DN912…	K04733+K04733+K04733+K03283+K04733+K04733+K16196+K04733+K04733+K04733+K03283+K03283+K04733+K03283+K05692+K04733+K04733+K04733+K04733
Insulin secretion	ko04911	3/594 0.505050505050505%	44/21607 0.203637710001388%	2.48014233241506	0.119982	0.39994	TRINITY_DN5242_c0_g1;TRINITY_DN5242_c0_g2;TRINITY_DN5650_c0_g1	K18211+K18211+K04374
Pentose phosphate pathway	ko00030	10/594 1.68350168350168%	239/21607 1.10612301568936%	1.5219841370469	0.124539	0.408642	TRINITY_DN15497_c0_g1;TRINITY_DN1681_c0_g2;TRINITY_DN1681_c1_g1;TRINITY_DN25966_c0_g1;TRINITY_DN3262_c0_g1;TRINITY_DN32951_c0_g1;TRINITY_DN37080_c0_g1;TRINITY_DN3952_c0_g1;TRINITY_DN8622_c1_g2;TRINITY_DN9943_c0_g1	K00895+K00850+K00850+K00850+K01623+K00850+K00850+K00895+K01623+K01623
Cutin, suberine and wax biosynthesis	ko00073	4/594 0.673400673400673%	71/21607 0.328597213865877%	2.0493194859392	0.131386	0.424479	TRINITY_DN12146_c0_g1;TRINITY_DN1747_c1_g1;TRINITY_DN20961_c0_g1;TRINITY_DN4666_c4_g1	K15405+K15400+K15401+K15406
Gastric acid secretion	ko04971	6/594 1.01010101010101%	128/21607 0.59240061091313%	1.70509785353535	0.141519	0.449648	TRINITY_DN12136_c0_g1;TRINITY_DN14947_c0_g1;TRINITY_DN17826_c0_g1;TRINITY_DN18789_c0_g1;TRINITY_DN2300_c1_g1;TRINITY_DN54940_c0_g2	K02183+K02183+K02183+K02183+K02183+K02183
cGMP-PKG signaling pathway	ko04022	11/594 1.85185185185185%	277/21607 1.2819919470542%	1.44451129830191	0.143459	0.449648	TRINITY_DN12136_c0_g1;TRINITY_DN14947_c0_g1;TRINITY_DN17826_c0_g1;TRINITY_DN18789_c0_g1;TRINITY_DN2295_c0_g1;TRINITY_DN2300_c1_g1;TRINITY_DN4471_c1_g2;TRINITY_DN54940_c0_g2;TRINITY_DN5650_c0_g1;TRINITY_DN77331_c0_g1;TRINITY_DN9326_c0_g1	K02183+K02183+K02183+K02183+K19477+K02183+K06268+K02183+K04374+K05863+K05863
Glioma	ko05214	6/594 1.01010101010101%	138/21607 0.638681908640718%	1.58154003806178	0.180435	0.557225	TRINITY_DN12136_c0_g1;TRINITY_DN14947_c0_g1;TRINITY_DN17826_c0_g1;TRINITY_DN18789_c0_g1;TRINITY_DN2300_c1_g1;TRINITY_DN54940_c0_g2	K02183+K02183+K02183+K02183+K02183+K02183
Anthocyanin biosynthesis	ko00942	2/594 0.336700336700337%	29/21607 0.134215763410006%	2.50864971554627	0.189109	0.575548	TRINITY_DN1282_c1_g2;TRINITY_DN736_c0_g1	K12338+K12930
Vascular smooth muscle contraction	ko04270	6/594 1.01010101010101%	141/21607 0.652566297958995%	1.54789025001791	0.192872	0.578615	TRINITY_DN12136_c0_g1;TRINITY_DN14947_c0_g1;TRINITY_DN17826_c0_g1;TRINITY_DN18789_c0_g1;TRINITY_DN2300_c1_g1;TRINITY_DN54940_c0_g2	K02183+K02183+K02183+K02183+K02183+K02183
Melanogenesis	ko04916	6/594 1.01010101010101%	148/21607 0.684963206368307%	1.47467922467922	0.223078	0.656783	TRINITY_DN12136_c0_g1;TRINITY_DN14947_c0_g1;TRINITY_DN17826_c0_g1;TRINITY_DN18789_c0_g1;TRINITY_DN2300_c1_g1;TRINITY_DN54940_c0_g2	K02183+K02183+K02183+K02183+K02183+K02183
Ras signaling pathway	ko04014	12/594 2.02020202020202%	339/21607 1.56893599296524%	1.28762551771401	0.225183	0.656783	TRINITY_DN10801_c0_g1;TRINITY_DN12136_c0_g1;TRINITY_DN14947_c0_g1;TRINITY_DN15125_c0_g1;TRINITY_DN17826_c0_g1;TRINITY_DN18789_c0_g1;TRINITY_DN2300_c1_g1;TRINITY_DN233_c0_g2;TRINITY_DN23606_c0_g1;TRINITY_DN3399_c0_g2;TRINITY_DN36102_c0_g1;TRINITY_DN54940_c0_g2	K19613+K02183+K02183+K19613+K02183+K02183+K02183+K19613+K19613+K19613+K19613+K02183
Autophagy - animal	ko04140	8/594 1.34680134680135%	213/21607 0.98579164159763%	1.36621299062614	0.233441	0.671542	TRINITY_DN1765_c0_g2;TRINITY_DN2151_c0_g2;TRINITY_DN30600_c0_g1;TRINITY_DN4370_c0_g1;TRINITY_DN6932_c0_g1;TRINITY_DN8716_c0_g1;TRINITY_DN9716_c0_g1;TRINITY_DN9716_c0_g3	K07198+K08332+K08332+K07198+K08332+K08331+K08332+K08332
Vitamin digestion and absorption	ko04977	2/594 0.336700336700337%	34/21607 0.1573564122738%	2.13973063973064	0.239846	0.674792	TRINITY_DN483_c0_g1;TRINITY_DN93602_c0_g1	K05665+K05665
Drug metabolism - cytochrome P450	ko00982	6/594 1.01010101010101%	152/21607 0.703475725459342%	1.43587187666135	0.240997	0.674792	TRINITY_DN10048_c0_g1;TRINITY_DN2123_c1_g4;TRINITY_DN25797_c0_g1;TRINITY_DN25_c0_g2;TRINITY_DN8015_c0_g1;TRINITY_DN9356_c0_g2	K00799+K00485+K00799+K00799+K00799+K00799
Glycosphingolipid biosynthesis - globo and isoglobo series	ko00603	2/594 0.336700336700337%	37/21607 0.171240801592077%	1.96623896623897	0.270619	0.747764	TRINITY_DN5434_c1_g1;TRINITY_DN5434_c1_g2	K07407+K07407
Rap1 signaling pathway	ko04015	8/594 1.34680134680135%	227/21607 1.05058545841625%	1.28195315860514	0.287607	0.784384	TRINITY_DN12136_c0_g1;TRINITY_DN14947_c0_g1;TRINITY_DN17826_c0_g1;TRINITY_DN18789_c0_g1;TRINITY_DN2300_c1_g1;TRINITY_DN54940_c0_g2;TRINITY_DN7280_c0_g1;TRINITY_DN77690_c0_g1	K02183+K02183+K02183+K02183+K02183+K02183+K05692+K05759
Transcriptional misregulation in cancer	ko05202	5/594 0.841750841750842%	131/21607 0.606285000231407%	1.38837484257332	0.292481	0.787448	TRINITY_DN10674_c0_g1;TRINITY_DN1512_c0_g4;TRINITY_DN15580_c0_g1;TRINITY_DN22583_c0_g1;TRINITY_DN7264_c0_g1	K12823+K15188+K15188+K11644+K15188
Carotenoid biosynthesis	ko00906	3/594 0.505050505050505%	71/21607 0.328597213865877%	1.5369896144544	0.310063	0.824218	TRINITY_DN14154_c1_g2;TRINITY_DN31001_c0_g3;TRINITY_DN3265_c0_g1	K09843+K09841+K15746
Phosphatidylinositol signaling system	ko04070	10/594 1.68350168350168%	305/21607 1.41157958069144%	1.1926367500138	0.330396	0.867289	TRINITY_DN11314_c0_g1;TRINITY_DN117_c0_g3;TRINITY_DN12136_c0_g1;TRINITY_DN14947_c0_g1;TRINITY_DN17826_c0_g1;TRINITY_DN18789_c0_g1;TRINITY_DN2300_c1_g1;TRINITY_DN4559_c0_g1;TRINITY_DN54940_c0_g2;TRINITY_DN9816_c0_g1	K18081+K00889+K02183+K02183+K02183+K02183+K02183+K01106+K02183+K18081
Other types of O-glycan biosynthesis	ko00514	2/594 0.336700336700337%	44/21607 0.203637710001388%	1.65342822161004	0.341952	0.886543	TRINITY_DN191_c0_g2;TRINITY_DN5282_c6_g1	K18134+K00735
Morphine addiction	ko05032	2/594 0.336700336700337%	49/21607 0.226778358865183%	1.48471105613963	0.391574	0.999998	TRINITY_DN461_c1_g2;TRINITY_DN8612_c0_g2	K15015+K15015
Osteoclast differentiation	ko04380	4/594 0.673400673400673%	120/21607 0.555375572731059%	1.2125140291807	0.420508	0.999998	TRINITY_DN17866_c0_g1;TRINITY_DN4471_c1_g2;TRINITY_DN885_c0_g1;TRINITY_DN9648_c0_g1	K14379+K06268+K14379+K14379
Cyanoamino acid metabolism	ko00460	5/594 0.841750841750842%	156/21607 0.721988244550377%	1.16587887421221	0.428316	0.999998	TRINITY_DN14966_c0_g1;TRINITY_DN1864_c0_g1;TRINITY_DN20253_c0_g1;TRINITY_DN5466_c2_g1;TRINITY_DN5466_c2_g2	K01455+K01188+K01188+K08249+K08249
Other glycan degradation	ko00511	5/594 0.841750841750842%	158/21607 0.731244504095895%	1.15112091377914	0.439118	0.999998	TRINITY_DN14002_c0_g1;TRINITY_DN20904_c0_g1;TRINITY_DN2469_c8_g1;TRINITY_DN3588_c0_g4;TRINITY_DN8565_c0_g1	K12309+K01206+K01206+K01206+K12309
MAPK signaling pathway	ko04010	10/594 1.68350168350168%	335/21607 1.55042347387421%	1.08583345896779	0.44074	0.999998	TRINITY_DN11050_c0_g1;TRINITY_DN1310_c0_g2;TRINITY_DN15250_c1_g1;TRINITY_DN17505_c0_g1;TRINITY_DN31501_c0_g1;TRINITY_DN31501_c1_g1;TRINITY_DN4471_c1_g2;TRINITY_DN5650_c0_g1;TRINITY_DN5898_c1_g2;TRINITY_DN952_c0_g1	K04421+K04421+K03283+K04421+K03283+K03283+K06268+K04374+K03283+K04424
Streptomycin biosynthesis	ko00521	2/594 0.336700336700337%	56/21607 0.259175267274494%	1.29912217412217	0.458011	0.999998	TRINITY_DN60899_c0_g1;TRINITY_DN8736_c0_g1	K00844+K00844
Glycerolipid metabolism	ko00561	9/594 1.51515151515152%	305/21607 1.41157958069144%	1.07337307501242	0.462096	0.999998	TRINITY_DN1131_c1_g1;TRINITY_DN12108_c0_g1;TRINITY_DN122_c2_g1;TRINITY_DN1556_c1_g3;TRINITY_DN25280_c0_g1;TRINITY_DN5434_c1_g1;TRINITY_DN5434_c1_g2;TRINITY_DN6648_c0_g1;TRINITY_DN7237_c0_g1	K13508+K01054+K01054+K01054+K00128+K07407+K07407+K01054+K13508
Serotonergic synapse	ko04726	2/594 0.336700336700337%	59/21607 0.273059656592771%	1.23306511442105	0.485179	0.999998	TRINITY_DN16224_c0_g1;TRINITY_DN23206_c0_g1	K07428+K07428
GABAergic synapse	ko04727	4/594 0.673400673400673%	131/21607 0.606285000231407%	1.11069987405865	0.487223	0.999998	TRINITY_DN21585_c0_g2;TRINITY_DN461_c1_g2;TRINITY_DN4941_c2_g1;TRINITY_DN8612_c0_g2	K01915+K15015+K14207+K15015
Tryptophan metabolism	ko00380	7/594 1.17845117845118%	240/21607 1.11075114546212%	1.06094977553311	0.490632	0.999998	TRINITY_DN14670_c2_g1;TRINITY_DN1794_c0_g1;TRINITY_DN23689_c0_g1;TRINITY_DN25263_c0_g1;TRINITY_DN25280_c0_g1;TRINITY_DN29653_c0_g1;TRINITY_DN8617_c0_g1	K07408+K07408+K07408+K07408+K00128+K03781+K07408
Carbohydrate digestion and absorption	ko04973	3/594 0.505050505050505%	96/21607 0.444300458184847%	1.1367319023569	0.493912	0.999998	TRINITY_DN60899_c0_g1;TRINITY_DN8736_c0_g1;TRINITY_DN9066_c0_g1	K00844+K00844+K01176
Limonene and pinene degradation	ko00903	2/594 0.336700336700337%	60/21607 0.27768778636553%	1.2125140291807	0.494046	0.999998	TRINITY_DN25280_c0_g1;TRINITY_DN6438_c0_g1	K00128+K00517
Oxytocin signaling pathway	ko04921	12/594 2.02020202020202%	423/21607 1.95769889387698%	1.03192683334527	0.49709	0.999998	TRINITY_DN12136_c0_g1;TRINITY_DN14947_c0_g1;TRINITY_DN16772_c0_g1;TRINITY_DN1765_c0_g2;TRINITY_DN17826_c0_g1;TRINITY_DN18789_c0_g1;TRINITY_DN2300_c1_g1;TRINITY_DN2691_c0_g2;TRINITY_DN4370_c0_g1;TRINITY_DN4471_c1_g2;TRINITY_DN54940_c0_g2;TRINITY_DN7280_c0_g1	K02183+K02183+K03234+K07198+K02183+K02183+K02183+K08794+K07198+K06268+K02183+K05692
HIF-1 signaling pathway	ko04066	7/594 1.17845117845118%	244/21607 1.12926366455315%	1.04355715626207	0.508043	0.999998	TRINITY_DN13156_c0_g1;TRINITY_DN23349_c0_g1;TRINITY_DN28286_c0_g1;TRINITY_DN52176_c0_g1;TRINITY_DN52846_c0_g1;TRINITY_DN60899_c0_g1;TRINITY_DN8736_c0_g1	K01689+K01689+K00134+K01689+K01689+K00844+K00844
Human T-cell leukemia virus 1 infection	ko05166	9/594 1.51515151515152%	319/21607 1.47637339751007%	1.02626579272347	0.515837	0.999998	TRINITY_DN11050_c0_g1;TRINITY_DN1310_c0_g2;TRINITY_DN1513_c0_g1;TRINITY_DN1641_c0_g3;TRINITY_DN17505_c0_g1;TRINITY_DN4471_c1_g2;TRINITY_DN5650_c0_g1;TRINITY_DN77331_c0_g1;TRINITY_DN9326_c0_g1	K04421+K04421+K07936+K07936+K04421+K06268+K04374+K05863+K05863
Cysteine and methionine metabolism	ko00270	11/594 1.85185185185185%	395/21607 1.82811126023974%	1.01298640412564	0.525562	0.999998	TRINITY_DN15753_c0_g1;TRINITY_DN2246_c0_g3;TRINITY_DN24948_c0_g1;TRINITY_DN2899_c2_g1;TRINITY_DN3504_c0_g1;TRINITY_DN4229_c1_g1;TRINITY_DN43991_c0_g1;TRINITY_DN524_c2_g1;TRINITY_DN5420_c1_g1;TRINITY_DN843_c0_g1;TRINITY_DN857_c0_g1	K00016+K01762+K00827+K00026+K00789+K14454+K05933+K00016+K05933+K01251+K05933
Glycosphingolipid biosynthesis - ganglio series	ko00604	2/594 0.336700336700337%	64/21607 0.296200305456565%	1.1367319023569	0.528524	0.999998	TRINITY_DN14002_c0_g1;TRINITY_DN8565_c0_g1	K12309+K12309
Porphyrin and chlorophyll metabolism	ko00860	4/594 0.673400673400673%	139/21607 0.643310038413477%	1.04677470145096	0.533718	0.999998	TRINITY_DN1614_c6_g1;TRINITY_DN6731_c0_g2;TRINITY_DN9086_c0_g1;TRINITY_DN9528_c0_g1	K00228+K00228+K00218+K10960
SNARE interactions in vesicular transport	ko04130	2/594 0.336700336700337%	65/21607 0.300828435229324%	1.11924371924372	0.536891	0.999998	TRINITY_DN11122_c0_g2;TRINITY_DN20070_c0_g1	K08488+K08486
Photosynthesis	ko00195	2/594 0.336700336700337%	66/21607 0.305456565002083%	1.10228548107336	0.545155	0.999998	TRINITY_DN18166_c0_g1;TRINITY_DN6324_c1_g1	K08901+K02108
Adrenergic signaling in cardiomyocytes	ko04261	7/594 1.17845117845118%	254/21607 1.17554496228074%	1.00247222885018	0.550619	0.999998	TRINITY_DN12136_c0_g1;TRINITY_DN14947_c0_g1;TRINITY_DN17826_c0_g1;TRINITY_DN18789_c0_g1;TRINITY_DN2300_c1_g1;TRINITY_DN54940_c0_g2;TRINITY_DN5650_c0_g1	K02183+K02183+K02183+K02183+K02183+K02183+K04374
MAPK signaling pathway - fly	ko04013	6/594 1.01010101010101%	223/21607 1.03207293932522%	0.978710875571862	0.578438	0.999998	TRINITY_DN15104_c0_g1;TRINITY_DN19993_c2_g1;TRINITY_DN256_c0_g3;TRINITY_DN77690_c0_g1;TRINITY_DN9077_c0_g1;TRINITY_DN916_c1_g1	K04506+K04506+K04506+K05759+K04506+K04508
Sphingolipid metabolism	ko00600	4/594 0.673400673400673%	149/21607 0.689591336141065%	0.976521365783111	0.588719	0.999998	TRINITY_DN14002_c0_g1;TRINITY_DN5434_c1_g1;TRINITY_DN5434_c1_g2;TRINITY_DN8565_c0_g1	K12309+K07407+K07407+K12309
Protein digestion and absorption	ko04974	2/594 0.336700336700337%	74/21607 0.342481603184153%	0.983119483119483	0.60751	0.999998	TRINITY_DN3028_c0_g1;TRINITY_DN4941_c2_g1	K06236+K14207
Hippo signaling pathway - multiple species	ko04392	2/594 0.336700336700337%	74/21607 0.342481603184153%	0.983119483119483	0.60751	0.999998	TRINITY_DN12543_c0_g1;TRINITY_DN12543_c0_g2	K06685+K06685
Carbon fixation in photosynthetic organisms	ko00710	9/594 1.51515151515152%	348/21607 1.61058916092007%	0.94074364332985	0.620583	0.999998	TRINITY_DN28286_c0_g1;TRINITY_DN2899_c2_g1;TRINITY_DN3262_c0_g1;TRINITY_DN4229_c1_g1;TRINITY_DN7372_c0_g1;TRINITY_DN774_c0_g1;TRINITY_DN8622_c1_g2;TRINITY_DN9943_c0_g1;TRINITY_DN997_c0_g1	K00134+K00026+K01623+K14454+K00814+K00051+K01623+K01623+K01610
Dopaminergic synapse	ko04728	7/594 1.17845117845118%	273/21607 1.26347942796316%	0.932703099369766	0.626709	0.999998	TRINITY_DN12136_c0_g1;TRINITY_DN14947_c0_g1;TRINITY_DN17826_c0_g1;TRINITY_DN18789_c0_g1;TRINITY_DN2300_c1_g1;TRINITY_DN54940_c0_g2;TRINITY_DN5650_c0_g1	K02183+K02183+K02183+K02183+K02183+K02183+K04374
Nitrogen metabolism	ko00910	3/594 0.505050505050505%	117/21607 0.541491183412783%	0.932703099369766	0.627717	0.999998	TRINITY_DN14966_c0_g1;TRINITY_DN21585_c0_g2;TRINITY_DN3979_c0_g1	K01455+K01915+K00366
NOD-like receptor signaling pathway	ko04621	3/594 0.505050505050505%	118/21607 0.546119313185542%	0.924798835815785	0.633445	0.999998	TRINITY_DN20618_c0_g1;TRINITY_DN2958_c1_g1;TRINITY_DN4079_c0_g3	K09487+K04079+K04079
Platelet activation	ko04611	3/594 0.505050505050505%	118/21607 0.546119313185542%	0.924798835815785	0.633445	0.999998	TRINITY_DN2295_c0_g1;TRINITY_DN3028_c0_g1;TRINITY_DN7280_c0_g1	K19477+K06236+K05692
Ubiquinone and other terpenoid-quinone biosynthesis	ko00130	3/594 0.505050505050505%	118/21607 0.546119313185542%	0.924798835815785	0.633445	0.999998	TRINITY_DN20526_c0_g1;TRINITY_DN4085_c0_g1;TRINITY_DN5516_c0_g1	K01904+K00487+K00487
Glycerophospholipid metabolism	ko00564	8/594 1.34680134680135%	314/21607 1.45323274864627%	0.926762315297347	0.635693	0.999998	TRINITY_DN1131_c1_g1;TRINITY_DN30042_c0_g1;TRINITY_DN3736_c2_g1;TRINITY_DN4446_c0_g1;TRINITY_DN44823_c0_g1;TRINITY_DN5718_c0_g1;TRINITY_DN7118_c0_g3;TRINITY_DN7237_c0_g1	K13508+K06124+K16818+K01126+K16818+K01126+K06129+K13508
Pathogenic Escherichia coli infection	ko05130	5/594 0.841750841750842%	199/21607 0.920997824779007%	0.913955298377409	0.642188	0.999998	TRINITY_DN12512_c0_g1;TRINITY_DN1463_c0_g1;TRINITY_DN7280_c0_g1;TRINITY_DN920_c1_g2;TRINITY_DN98975_c0_g1	K07374+K11294+K05692+K05747+K07375
Glutamatergic synapse	ko04724	3/594 0.505050505050505%	122/21607 0.564631832276577%	0.894477562510349	0.655743	0.999998	TRINITY_DN21585_c0_g2;TRINITY_DN4471_c1_g2;TRINITY_DN4941_c2_g1	K01915+K06268+K14207
Hippo signaling pathway - fly	ko04391	4/594 0.673400673400673%	163/21607 0.754385152959689%	0.892648365041003	0.658949	0.999998	TRINITY_DN12543_c0_g1;TRINITY_DN12543_c0_g2;TRINITY_DN38664_c0_g1;TRINITY_DN7280_c0_g1	K06685+K06685+K06630+K05692
Glycosaminoglycan degradation	ko00531	2/594 0.336700336700337%	82/21607 0.379506641366224%	0.887205387205387	0.663155	0.999998	TRINITY_DN14002_c0_g1;TRINITY_DN8565_c0_g1	K12309+K12309
Amino sugar and nucleotide sugar metabolism	ko00520	10/594 1.68350168350168%	403/21607 1.86513629842181%	0.902615902615903	0.673188	0.999998	TRINITY_DN17715_c0_g1;TRINITY_DN2207_c2_g1;TRINITY_DN2554_c0_g1;TRINITY_DN3117_c0_g1;TRINITY_DN3237_c2_g1;TRINITY_DN4815_c0_g2;TRINITY_DN5230_c0_g1;TRINITY_DN60899_c0_g1;TRINITY_DN7096_c0_g1;TRINITY_DN8736_c0_g1	K00770+K13648+K00770+K12450+K00770+K08679+K13648+K00844+K08679+K00844
Pyruvate metabolism	ko00620	11/594 1.85185185185185%	445/21607 2.05951774887768%	0.899167707032876	0.682247	0.999998	TRINITY_DN15753_c0_g1;TRINITY_DN21845_c0_g1;TRINITY_DN25280_c0_g1;TRINITY_DN2899_c2_g1;TRINITY_DN5038_c1_g1;TRINITY_DN517_c1_g1;TRINITY_DN524_c2_g1;TRINITY_DN5788_c2_g1;TRINITY_DN5788_c2_g2;TRINITY_DN774_c0_g1;TRINITY_DN997_c0_g1	K00016+K00873+K00128+K00026+K00873+K00873+K00016+K01638+K01638+K00051+K01610
Oocyte meiosis	ko04114	9/594 1.51515151515152%	383/21607 1.77257370296663%	0.854774903077775	0.729309	0.999998	TRINITY_DN12136_c0_g1;TRINITY_DN14947_c0_g1;TRINITY_DN17826_c0_g1;TRINITY_DN18789_c0_g1;TRINITY_DN2300_c1_g1;TRINITY_DN355_c1_g1;TRINITY_DN38664_c0_g1;TRINITY_DN4471_c1_g2;TRINITY_DN54940_c0_g2	K02183+K02183+K02183+K02183+K02183+K02206+K06630+K06268+K02183
Platinum drug resistance	ko01524	5/594 0.841750841750842%	223/21607 1.03207293932522%	0.815592396309885	0.737242	0.999998	TRINITY_DN10048_c0_g1;TRINITY_DN25797_c0_g1;TRINITY_DN25_c0_g2;TRINITY_DN8015_c0_g1;TRINITY_DN9356_c0_g2	K00799+K00799+K00799+K00799+K00799
Alanine, aspartate and glutamate metabolism	ko00250	6/594 1.01010101010101%	266/21607 1.23108251955385%	0.820498215235058	0.742832	0.999998	TRINITY_DN21585_c0_g2;TRINITY_DN24948_c0_g1;TRINITY_DN4229_c1_g1;TRINITY_DN5399_c0_g1;TRINITY_DN7372_c0_g1;TRINITY_DN860_c1_g1	K01915+K00827+K14454+K01953+K00814+K01953
Protein processing in endoplasmic reticulum	ko04141	24/594 4.04040404040404%	978/21607 4.52631091775813%	0.892648365041003	0.74605	0.999998	TRINITY_DN10491_c0_g1;TRINITY_DN13209_c0_g1;TRINITY_DN1383_c0_g2;TRINITY_DN14999_c0_g1;TRINITY_DN15250_c1_g1;TRINITY_DN17627_c0_g1;TRINITY_DN20618_c0_g1;TRINITY_DN21735_c0_g1;TRINITY_DN27725_c0_g1;TRINITY_DN2958_c1_g1;TRINITY_DN30031_c0_g1;TRINITY_DN31501_c0_g1;TRINITY_DN31501_c1_g1;TRINITY_DN4079_c0_g3;TRINITY_DN5397_c0_g2;TRINITY_DN5397_c0_g4;TRINITY_DN5650_c0_g1;TRINITY_DN5813_c0_g2;TRINITY_DN…	K13993+K13993+K10956+K07953+K03283+K09503+K09487+K10661+K16196+K04079+K13993+K03283+K03283+K04079+K09503+K09503+K04374+K13993+K03283+K07953+K01456+K13993+K10666+K09503
Alcoholism	ko05034	7/594 1.17845117845118%	309/21607 1.43009209978248%	0.82403866060824	0.748884	0.999998	TRINITY_DN12136_c0_g1;TRINITY_DN14947_c0_g1;TRINITY_DN17826_c0_g1;TRINITY_DN18789_c0_g1;TRINITY_DN2300_c1_g1;TRINITY_DN54940_c0_g2;TRINITY_DN5650_c0_g1	K02183+K02183+K02183+K02183+K02183+K02183+K04374
Hypertrophic cardiomyopathy (HCM)	ko05410	3/594 0.505050505050505%	146/21607 0.675706946822789%	0.747440154974402	0.768958	0.999998	TRINITY_DN1765_c0_g2;TRINITY_DN4370_c0_g1;TRINITY_DN7280_c0_g1	K07198+K07198+K05692
Wnt signaling pathway	ko04310	6/594 1.01010101010101%	275/21607 1.27273568750868%	0.793645546372819	0.770635	0.999998	TRINITY_DN15104_c0_g1;TRINITY_DN19993_c2_g1;TRINITY_DN256_c0_g3;TRINITY_DN4471_c1_g2;TRINITY_DN9077_c0_g1;TRINITY_DN916_c1_g1	K04506+K04506+K04506+K06268+K04506+K04508
Bile secretion	ko04976	5/594 0.841750841750842%	234/21607 1.08298236682557%	0.777252582808138	0.774125	0.999998	TRINITY_DN1885_c0_g2;TRINITY_DN28443_c0_g1;TRINITY_DN37949_c0_g1;TRINITY_DN5730_c1_g1;TRINITY_DN984_c0_g1	K05658+K00021+K00021+K05681+K05658
Prostate cancer	ko05215	5/594 0.841750841750842%	234/21607 1.08298236682557%	0.777252582808138	0.774125	0.999998	TRINITY_DN20618_c0_g1;TRINITY_DN2958_c1_g1;TRINITY_DN355_c1_g1;TRINITY_DN4079_c0_g3;TRINITY_DN5650_c0_g1	K09487+K04079+K02206+K04079+K04374
Pentose and glucuronate interconversions	ko00040	4/594 0.673400673400673%	196/21607 0.90711343546073%	0.742355528069814	0.790557	0.999998	TRINITY_DN104415_c0_g1;TRINITY_DN25280_c0_g1;TRINITY_DN435_c0_g2;TRINITY_DN5065_c0_g1	K01051+K00128+K01051+K01213
Sulfur metabolism	ko00920	2/594 0.336700336700337%	106/21607 0.490581755912436%	0.686328695762658	0.792579	0.999998	TRINITY_DN13338_c0_g1;TRINITY_DN686_c0_g1	K00860+K00387
Arginine biosynthesis	ko00220	3/594 0.505050505050505%	156/21607 0.721988244550377%	0.699527324527325	0.80626	0.999998	TRINITY_DN21585_c0_g2;TRINITY_DN4229_c1_g1;TRINITY_DN7372_c0_g1	K01915+K14454+K00814
Arginine and proline metabolism	ko00330	5/594 0.841750841750842%	251/21607 1.16166057296247%	0.724609977598025	0.823147	0.999998	TRINITY_DN1670_c0_g2;TRINITY_DN25280_c0_g1;TRINITY_DN3168_c0_g1;TRINITY_DN4229_c1_g1;TRINITY_DN6729_c0_g1	K00472+K00128+K00472+K14454+K17839
Gap junction	ko04540	3/594 0.505050505050505%	167/21607 0.772897672050724%	0.653450674408758	0.841305	0.999998	TRINITY_DN12512_c0_g1;TRINITY_DN2295_c0_g1;TRINITY_DN98975_c0_g1	K07374+K19477+K07375
Shigellosis	ko05131	3/594 0.505050505050505%	168/21607 0.777525801823483%	0.649561087061087	0.844202	0.999998	TRINITY_DN7280_c0_g1;TRINITY_DN77690_c0_g1;TRINITY_DN920_c1_g2	K05692+K05759+K05747
Terpenoid backbone biosynthesis	ko00900	3/594 0.505050505050505%	172/21607 0.796038320914518%	0.634455015268969	0.855336	0.999998	TRINITY_DN28443_c0_g1;TRINITY_DN37949_c0_g1;TRINITY_DN9528_c0_g1	K00021+K00021+K10960
Various types of N-glycan biosynthesis	ko00513	2/594 0.336700336700337%	124/21607 0.573888091822095%	0.586700336700337	0.858694	0.999998	TRINITY_DN146_c1_g2;TRINITY_DN9166_c0_g2	K14413+K14413
Hippo signaling pathway	ko04390	4/594 0.673400673400673%	221/21607 1.0228166797797%	0.658378658378658	0.860413	0.999998	TRINITY_DN12543_c0_g1;TRINITY_DN12543_c0_g2;TRINITY_DN38664_c0_g1;TRINITY_DN7280_c0_g1	K06685+K06685+K06630+K05692
Steroid biosynthesis	ko00100	2/594 0.336700336700337%	125/21607 0.578516221594853%	0.582006734006734	0.861733	0.999998	TRINITY_DN1798_c1_g3;TRINITY_DN36050_c0_g1	K05917+K01052
Synaptic vesicle cycle	ko04721	5/594 0.841750841750842%	271/21607 1.25422316841764%	0.67113322648378	0.869427	0.999998	TRINITY_DN20070_c0_g1;TRINITY_DN461_c1_g2;TRINITY_DN5242_c0_g1;TRINITY_DN5242_c0_g2;TRINITY_DN8612_c0_g2	K08486+K15015+K18211+K18211+K15015
Phenylalanine, tyrosine and tryptophan biosynthesis	ko00400	2/594 0.336700336700337%	130/21607 0.601656870458648%	0.55962185962186	0.876047	0.999998	TRINITY_DN405_c0_g1;TRINITY_DN4229_c1_g1	K15227+K14454
Antigen processing and presentation	ko04612	6/594 1.01010101010101%	320/21607 1.48100152728282%	0.682039141414141	0.87677	0.999998	TRINITY_DN15250_c1_g1;TRINITY_DN2958_c1_g1;TRINITY_DN31501_c0_g1;TRINITY_DN31501_c1_g1;TRINITY_DN4079_c0_g3;TRINITY_DN5898_c1_g2	K03283+K04079+K03283+K03283+K04079+K03283
Longevity regulating pathway	ko04211	6/594 1.01010101010101%	324/21607 1.49951404637386%	0.673618905100387	0.883814	0.999998	TRINITY_DN1765_c0_g2;TRINITY_DN2795_c0_g1;TRINITY_DN29653_c0_g1;TRINITY_DN4370_c0_g1;TRINITY_DN5650_c0_g1;TRINITY_DN8716_c0_g1	K07198+K11420+K03781+K07198+K04374+K08331
Hepatitis B	ko05161	2/594 0.336700336700337%	133/21607 0.615541259776924%	0.546998810156705	0.883968	0.999998	TRINITY_DN355_c1_g1;TRINITY_DN5650_c0_g1	K02206+K04374
AMPK signaling pathway	ko04152	11/594 1.85185185185185%	548/21607 2.53621511547184%	0.730163557718302	0.891046	0.999998	TRINITY_DN16772_c0_g1;TRINITY_DN1681_c0_g2;TRINITY_DN1681_c1_g1;TRINITY_DN1765_c0_g2;TRINITY_DN2381_c0_g1;TRINITY_DN25966_c0_g1;TRINITY_DN28443_c0_g1;TRINITY_DN32951_c0_g1;TRINITY_DN37080_c0_g1;TRINITY_DN37949_c0_g1;TRINITY_DN4370_c0_g1	K03234+K00850+K00850+K07198+K08272+K00850+K00021+K00850+K00850+K00021+K07198
Salmonella infection	ko05132	3/594 0.505050505050505%	187/21607 0.865460267505901%	0.58356290174472	0.891116	0.999998	TRINITY_DN7280_c0_g1;TRINITY_DN77690_c0_g1;TRINITY_DN920_c1_g2	K05692+K05759+K05747
Amyotrophic lateral sclerosis (ALS)	ko05014	2/594 0.336700336700337%	138/21607 0.638681908640718%	0.527180012687259	0.896135	0.999998	TRINITY_DN29653_c0_g1;TRINITY_DN4471_c1_g2	K03781+K06268
Insulin signaling pathway	ko04910	10/594 1.68350168350168%	510/21607 2.360346184107%	0.71324354657688	0.897599	0.999998	TRINITY_DN12136_c0_g1;TRINITY_DN14947_c0_g1;TRINITY_DN1765_c0_g2;TRINITY_DN17826_c0_g1;TRINITY_DN18789_c0_g1;TRINITY_DN2300_c1_g1;TRINITY_DN4370_c0_g1;TRINITY_DN54940_c0_g2;TRINITY_DN60899_c0_g1;TRINITY_DN8736_c0_g1	K02183+K02183+K07198+K02183+K02183+K02183+K07198+K02183+K00844+K00844
Legionellosis	ko05134	9/594 1.51515151515152%	469/21607 2.17059286342389%	0.69803579505072	0.900997	0.999998	TRINITY_DN14999_c0_g1;TRINITY_DN15250_c1_g1;TRINITY_DN1591_c0_g1;TRINITY_DN31501_c0_g1;TRINITY_DN31501_c1_g1;TRINITY_DN35663_c0_g2;TRINITY_DN5039_c0_g1;TRINITY_DN5898_c1_g2;TRINITY_DN722_c0_g1	K07953+K03283+K14416+K03283+K03283+K03231+K03231+K03283+K07953
cAMP signaling pathway	ko04024	6/594 1.01010101010101%	335/21607 1.55042347387421%	0.651500075380672	0.901453	0.999998	TRINITY_DN12136_c0_g1;TRINITY_DN14947_c0_g1;TRINITY_DN17826_c0_g1;TRINITY_DN18789_c0_g1;TRINITY_DN2300_c1_g1;TRINITY_DN54940_c0_g2	K02183+K02183+K02183+K02183+K02183+K02183
Glutathione metabolism	ko00480	6/594 1.01010101010101%	335/21607 1.55042347387421%	0.651500075380672	0.901453	0.999998	TRINITY_DN10048_c0_g1;TRINITY_DN25797_c0_g1;TRINITY_DN25_c0_g2;TRINITY_DN35888_c0_g1;TRINITY_DN8015_c0_g1;TRINITY_DN9356_c0_g2	K00799+K00799+K00799+K00031+K00799+K00799
Thyroid hormone synthesis	ko04918	2/594 0.336700336700337%	144/21607 0.666450687277271%	0.50521417882529	0.909167	0.999998	TRINITY_DN20618_c0_g1;TRINITY_DN5650_c0_g1	K09487+K04374
MicroRNAs in cancer	ko05206	4/594 0.673400673400673%	247/21607 1.14314805387143%	0.589075641707221	0.910951	0.999998	TRINITY_DN1885_c0_g2;TRINITY_DN483_c0_g1;TRINITY_DN93602_c0_g1;TRINITY_DN984_c0_g1	K05658+K05665+K05665+K05658
Apoptosis - fly	ko04214	2/594 0.336700336700337%	145/21607 0.67107881705003%	0.501729943109253	0.911184	0.999998	TRINITY_DN5650_c0_g1;TRINITY_DN907_c0_g2	K04374+K03386
Rheumatoid arthritis	ko05323	3/594 0.505050505050505%	198/21607 0.916369695006248%	0.55114274053668	0.912091	0.999998	TRINITY_DN17866_c0_g1;TRINITY_DN885_c0_g1;TRINITY_DN9648_c0_g1	K14379+K14379+K14379
Longevity regulating pathway - multiple species	ko04213	7/594 1.17845117845118%	390/21607 1.80497061137594%	0.652892169558836	0.914189	0.999998	TRINITY_DN15250_c1_g1;TRINITY_DN1765_c0_g2;TRINITY_DN29653_c0_g1;TRINITY_DN31501_c0_g1;TRINITY_DN31501_c1_g1;TRINITY_DN4370_c0_g1;TRINITY_DN5898_c1_g2	K03283+K07198+K03781+K03283+K03283+K07198+K03283
Glyoxylate and dicarboxylate metabolism	ko00630	7/594 1.17845117845118%	396/21607 1.8327393900125%	0.64299986395946	0.921426	0.999998	TRINITY_DN14966_c0_g1;TRINITY_DN21585_c0_g2;TRINITY_DN2899_c2_g1;TRINITY_DN29653_c0_g1;TRINITY_DN39410_c0_g1;TRINITY_DN5788_c2_g1;TRINITY_DN5788_c2_g2	K01455+K01915+K00026+K03781+K01647+K01638+K01638
Progesterone-mediated oocyte maturation	ko04914	3/594 0.505050505050505%	205/21607 0.94876660341556%	0.532323232323232	0.923456	0.999998	TRINITY_DN2958_c1_g1;TRINITY_DN355_c1_g1;TRINITY_DN4079_c0_g3	K04079+K02206+K04079
MAPK signaling pathway - yeast	ko04011	4/594 0.673400673400673%	256/21607 1.18480122182626%	0.568365951178451	0.92422	0.999998	TRINITY_DN11050_c0_g2;TRINITY_DN117_c0_g3;TRINITY_DN29653_c0_g1;TRINITY_DN38664_c0_g1	K11228+K00889+K03781+K06630
ABC transporters	ko02010	5/594 0.841750841750842%	313/21607 1.44860461887351%	0.581077010789471	0.934168	0.999998	TRINITY_DN1885_c0_g2;TRINITY_DN483_c0_g1;TRINITY_DN5730_c1_g1;TRINITY_DN93602_c0_g1;TRINITY_DN984_c0_g1	K05658+K05665+K05681+K05665+K05658
Insulin resistance	ko04931	5/594 0.841750841750842%	314/21607 1.45323274864627%	0.579226447060842	0.935279	0.999998	TRINITY_DN1765_c0_g2;TRINITY_DN4370_c0_g1;TRINITY_DN614_c0_g2;TRINITY_DN7400_c1_g1;TRINITY_DN8374_c0_g1	K07198+K07198+K14497+K14497+K14497
Adherens junction	ko04520	2/594 0.336700336700337%	161/21607 0.745128893414171%	0.451868582303365	0.938252	0.999998	TRINITY_DN7280_c0_g1;TRINITY_DN920_c1_g2	K05692+K05747
Ribosome	ko03010	40/594 6.73400673400673%	1808/21607 8.36765862914796%	0.804765948571258	0.941027	0.999998	TRINITY_DN12794_c0_g1;TRINITY_DN16374_c0_g2;TRINITY_DN16577_c0_g1;TRINITY_DN16629_c0_g1;TRINITY_DN16979_c0_g1;TRINITY_DN20098_c0_g1;TRINITY_DN20098_c0_g2;TRINITY_DN21037_c1_g1;TRINITY_DN2302_c0_g1;TRINITY_DN24929_c0_g1;TRINITY_DN2567_c0_g1;TRINITY_DN2619_c0_g1;TRINITY_DN28060_c0_g4;TRINITY_DN28117_c1_g2;TRINITY_DN28557_c0_g1;TRINITY_DN29195_c0_g1;TRINITY_DN302813_c0_g1;TRINITY_DN303391_c0_g1;TRIN…	K02927+K02936+K02876+K02881+K02927+K02927+K02927+K02981+K02977+K02977+K02882+K02927+K02938+K02865+K02984+K02882+K02969+K02866+K02957+K02904+K02885+K02973+K02997+K02882+K02995+K02882+K02882+K02927+K02985+K02935+K02977+K02930+K02925+K02882+K02955+K02927+K02927+K02925+K02943+K02877
Aminoacyl-tRNA biosynthesis	ko00970	7/594 1.17845117845118%	426/21607 1.97158328319526%	0.597718183398935	0.950188	0.999998	TRINITY_DN15532_c0_g3;TRINITY_DN16280_c1_g1;TRINITY_DN1857_c0_g2;TRINITY_DN185_c1_g1;TRINITY_DN185_c1_g2;TRINITY_DN60308_c0_g1;TRINITY_DN9869_c0_g2	K01870+K01870+K01870+K01870+K01870+K01870+K01870
Inositol phosphate metabolism	ko00562	4/594 0.673400673400673%	287/21607 1.32827324478178%	0.506974506974507	0.957384	0.999998	TRINITY_DN11314_c0_g1;TRINITY_DN117_c0_g3;TRINITY_DN4559_c0_g1;TRINITY_DN9816_c0_g1	K18081+K00889+K01106+K18081
Alzheimer disease	ko05010	8/594 1.34680134680135%	493/21607 2.2816679779701%	0.590270521305004	0.9632	0.999998	TRINITY_DN12136_c0_g1;TRINITY_DN14947_c0_g1;TRINITY_DN17826_c0_g1;TRINITY_DN18789_c0_g1;TRINITY_DN2300_c1_g1;TRINITY_DN28286_c0_g1;TRINITY_DN4471_c1_g2;TRINITY_DN54940_c0_g2	K02183+K02183+K02183+K02183+K02183+K00134+K06268+K02183
Circadian rhythm	ko04710	2/594 0.336700336700337%	184/21607 0.851575878187624%	0.395385009515444	0.96382	0.999998	TRINITY_DN1765_c0_g2;TRINITY_DN4370_c0_g1	K07198+K07198
Bacterial invasion of epithelial cells	ko05100	2/594 0.336700336700337%	190/21607 0.879344656824177%	0.382899167109693	0.968592	0.999998	TRINITY_DN7280_c0_g1;TRINITY_DN920_c1_g2	K05692+K05747
Tight junction	ko04530	2/594 0.336700336700337%	193/21607 0.893229046142454%	0.376947366584672	0.970746	0.999998	TRINITY_DN7280_c0_g1;TRINITY_DN952_c0_g1	K05692+K04424
Lysosome	ko04142	7/594 1.17845117845118%	460/21607 2.12893969546906%	0.553539013321622	0.971117	0.999998	TRINITY_DN14002_c0_g1;TRINITY_DN17866_c0_g1;TRINITY_DN36050_c0_g1;TRINITY_DN7118_c0_g3;TRINITY_DN8565_c0_g1;TRINITY_DN885_c0_g1;TRINITY_DN9648_c0_g1	K12309+K14379+K01052+K06129+K12309+K14379+K14379
Lysine degradation	ko00310	2/594 0.336700336700337%	195/21607 0.902485305687971%	0.373081239747906	0.972101	0.999998	TRINITY_DN25280_c0_g1;TRINITY_DN2795_c0_g1	K00128+K11420
Regulation of actin cytoskeleton	ko04810	5/594 0.841750841750842%	364/21607 1.68463923728421%	0.499662374662375	0.97334	0.999998	TRINITY_DN117_c0_g3;TRINITY_DN4586_c0_g1;TRINITY_DN7280_c0_g1;TRINITY_DN77690_c0_g1;TRINITY_DN920_c1_g2	K00889+K05765+K05692+K05759+K05747
beta-Alanine metabolism	ko00410	2/594 0.336700336700337%	198/21607 0.916369695006248%	0.36742849369112	0.974022	0.999998	TRINITY_DN25280_c0_g1;TRINITY_DN6729_c0_g1	K00128+K17839
Axon guidance	ko04360	2/594 0.336700336700337%	199/21607 0.920997824779007%	0.365582119350964	0.974633	0.999998	TRINITY_DN4471_c1_g2;TRINITY_DN4586_c0_g1	K06268+K05765
Endocytosis	ko04144	13/594 2.18855218855219%	757/21607 3.50349423797843%	0.624676976724533	0.976537	0.999998	TRINITY_DN117_c0_g3;TRINITY_DN12137_c0_g1;TRINITY_DN15250_c1_g1;TRINITY_DN1974_c2_g1;TRINITY_DN240393_c0_g1;TRINITY_DN31501_c0_g1;TRINITY_DN31501_c1_g1;TRINITY_DN4923_c0_g1;TRINITY_DN5572_c0_g1;TRINITY_DN5898_c1_g2;TRINITY_DN7621_c0_g1;TRINITY_DN920_c1_g2;TRINITY_DN9618_c0_g1	K00889+K12471+K03283+K07904+K19476+K03283+K03283+K12471+K19366+K03283+K12191+K05747+K19366
Adipocytokine signaling pathway	ko04920	2/594 0.336700336700337%	217/21607 1.00430416068867%	0.335257335257335	0.983529	0.999998	TRINITY_DN1765_c0_g2;TRINITY_DN4370_c0_g1	K07198+K07198
Mitophagy - yeast	ko04139	2/594 0.336700336700337%	221/21607 1.0228166797797%	0.329189329189329	0.985048	0.999998	TRINITY_DN117_c0_g3;TRINITY_DN22583_c0_g1	K00889+K11644
Focal adhesion	ko04510	2/594 0.336700336700337%	225/21607 1.04132919887074%	0.323337074448186	0.986431	0.999998	TRINITY_DN3028_c0_g1;TRINITY_DN7280_c0_g1	K06236+K05692
Viral carcinogenesis	ko05203	7/594 1.17845117845118%	505/21607 2.33720553524321%	0.504213754708804	0.986525	0.999998	TRINITY_DN21845_c0_g1;TRINITY_DN355_c1_g1;TRINITY_DN38664_c0_g1;TRINITY_DN5038_c1_g1;TRINITY_DN517_c1_g1;TRINITY_DN5650_c0_g1;TRINITY_DN58083_c0_g1	K00873+K02206+K06630+K00873+K00873+K04374+K04681
Apoptosis	ko04210	3/594 0.505050505050505%	290/21607 1.34215763410006%	0.37629745733194	0.987254	0.999998	TRINITY_DN12512_c0_g1;TRINITY_DN5650_c0_g1;TRINITY_DN7280_c0_g1	K07374+K04374+K05692
Thyroid hormone signaling pathway	ko04919	2/594 0.336700336700337%	237/21607 1.09686675614384%	0.306965577007771	0.989872	0.999998	TRINITY_DN22583_c0_g1;TRINITY_DN7280_c0_g1	K11644+K05692
FoxO signaling pathway	ko04068	4/594 0.673400673400673%	362/21607 1.6753829777387%	0.401938352214595	0.99046	0.999998	TRINITY_DN1765_c0_g2;TRINITY_DN29653_c0_g1;TRINITY_DN355_c1_g1;TRINITY_DN4370_c0_g1	K07198+K03781+K02206+K07198
Fc gamma R-mediated phagocytosis	ko04666	3/594 0.505050505050505%	308/21607 1.42546397000972%	0.354306047487866	0.991461	0.999998	TRINITY_DN117_c0_g3;TRINITY_DN4586_c0_g1;TRINITY_DN920_c1_g2	K00889+K05765+K05747
PI3K-Akt signaling pathway	ko04151	9/594 1.51515151515152%	635/21607 2.93886240570186%	0.515557146265808	0.991751	0.999998	TRINITY_DN1765_c0_g2;TRINITY_DN20618_c0_g1;TRINITY_DN2958_c1_g1;TRINITY_DN3028_c0_g1;TRINITY_DN355_c1_g1;TRINITY_DN38664_c0_g1;TRINITY_DN4079_c0_g3;TRINITY_DN4370_c0_g1;TRINITY_DN5650_c0_g1	K07198+K09487+K04079+K06236+K02206+K06630+K04079+K07198+K04374
Pathways in cancer	ko05200	5/594 0.841750841750842%	426/21607 1.97158328319526%	0.426941559570668	0.991838	0.999998	TRINITY_DN13958_c0_g1;TRINITY_DN20618_c0_g1;TRINITY_DN2958_c1_g1;TRINITY_DN355_c1_g1;TRINITY_DN4079_c0_g3	K06228+K09487+K04079+K02206+K04079
Glycine, serine and threonine metabolism	ko00260	3/594 0.505050505050505%	314/21607 1.45323274864627%	0.347535868236505	0.992538	0.999998	TRINITY_DN24948_c0_g1;TRINITY_DN2672_c0_g1;TRINITY_DN4149_c0_g1	K00827+K00058+K01834
Vibrio cholerae infection	ko05110	2/594 0.336700336700337%	259/21607 1.19868561114454%	0.280891280891281	0.994109	0.999998	TRINITY_DN1383_c0_g2;TRINITY_DN7280_c0_g1	K10956+K05692
Propanoate metabolism	ko00640	2/594 0.336700336700337%	260/21607 1.2033137409173%	0.27981092981093	0.994253	0.999998	TRINITY_DN15753_c0_g1;TRINITY_DN524_c2_g1	K00016+K00016
mRNA surveillance pathway	ko03015	5/594 0.841750841750842%	455/21607 2.10579904660527%	0.3997298997299	0.99543	0.999998	TRINITY_DN1591_c0_g1;TRINITY_DN2706_c0_g1;TRINITY_DN3351_c2_g2;TRINITY_DN4765_c1_g1;TRINITY_DN8130_c0_g1	K14416+K03265+K14411+K13126+K13126
mTOR signaling pathway	ko04150	5/594 0.841750841750842%	464/21607 2.1474522145601%	0.391976518054104	0.996195	0.999998	TRINITY_DN15010_c0_g1;TRINITY_DN17013_c0_g1;TRINITY_DN1765_c0_g2;TRINITY_DN2381_c0_g1;TRINITY_DN4370_c0_g1	K14299+K14299+K07198+K08272+K07198
Citrate cycle (TCA cycle)	ko00020	4/594 0.673400673400673%	406/21607 1.87902068774008%	0.358378530792324	0.996243	0.999998	TRINITY_DN2899_c2_g1;TRINITY_DN35888_c0_g1;TRINITY_DN39410_c0_g1;TRINITY_DN997_c0_g1	K00026+K00031+K01647+K01610
RNA transport	ko03013	10/594 1.68350168350168%	747/21607 3.45721294025084%	0.486953425373773	0.997074	0.999998	TRINITY_DN15010_c0_g1;TRINITY_DN1513_c0_g1;TRINITY_DN1641_c0_g3;TRINITY_DN17013_c0_g1;TRINITY_DN1910_c0_g3;TRINITY_DN35663_c0_g2;TRINITY_DN45579_c0_g1;TRINITY_DN4765_c1_g1;TRINITY_DN5039_c0_g1;TRINITY_DN8130_c0_g1	K14299+K07936+K07936+K14299+K14314+K03231+K03113+K13126+K03231+K13126
Cell cycle - yeast	ko04111	2/594 0.336700336700337%	288/21607 1.33290137455454%	0.252607089412645	0.997142	0.999998	TRINITY_DN12543_c0_g1;TRINITY_DN12543_c0_g2	K06685+K06685
Choline metabolism in cancer	ko05231	2/594 0.336700336700337%	302/21607 1.39769519137317%	0.240896826989542	0.997992	0.999998	TRINITY_DN117_c0_g3;TRINITY_DN920_c1_g2	K00889+K05747
Proteasome	ko03050	2/594 0.336700336700337%	304/21607 1.40695145091868%	0.239311979443558	0.998091	0.999998	TRINITY_DN124215_c0_g2;TRINITY_DN43248_c0_g2	K06699+K06699
Cell cycle	ko04110	3/594 0.505050505050505%	377/21607 1.74480492433008%	0.289459582563031	0.99825	0.999998	TRINITY_DN355_c1_g1;TRINITY_DN38664_c0_g1;TRINITY_DN58083_c0_g1	K02206+K06630+K04681
Sphingolipid signaling pathway	ko04071	2/594 0.336700336700337%	310/21607 1.43472022955524%	0.234680134680135	0.99836	0.999998	TRINITY_DN483_c0_g1;TRINITY_DN93602_c0_g1	K05665+K05665
Proteoglycans in cancer	ko05205	2/594 0.336700336700337%	317/21607 1.46711713796455%	0.229497923504233	0.998627	0.999998	TRINITY_DN10674_c0_g1;TRINITY_DN7280_c0_g1	K12823+K05692
Longevity regulating pathway - worm	ko04212	2/594 0.336700336700337%	318/21607 1.47174526773731%	0.228776231920886	0.998661	0.999998	TRINITY_DN29653_c0_g1;TRINITY_DN5650_c0_g1	K03781+K04374
Phagosome	ko04145	5/594 0.841750841750842%	524/21607 2.42514000092563%	0.347093710643329	0.998913	0.999998	TRINITY_DN11122_c0_g2;TRINITY_DN12512_c0_g1;TRINITY_DN1383_c0_g2;TRINITY_DN7280_c0_g1;TRINITY_DN98975_c0_g1	K08488+K07374+K10956+K05692+K07375
Ubiquitin mediated proteolysis	ko04120	4/594 0.673400673400673%	466/21607 2.15670847410561%	0.312235372321209	0.998997	0.999998	TRINITY_DN15104_c0_g1;TRINITY_DN19993_c2_g1;TRINITY_DN256_c0_g3;TRINITY_DN9077_c0_g1	K04506+K04506+K04506+K04506
Peroxisome	ko04146	3/594 0.505050505050505%	410/21607 1.89753320683112%	0.266161616161616	0.999198	0.999998	TRINITY_DN29653_c0_g1;TRINITY_DN35888_c0_g1;TRINITY_DN408_c0_g1	K03781+K00031+K13343
Herpes simplex virus 1 infection	ko05168	2/594 0.336700336700337%	343/21607 1.58744851205628%	0.212101579448518	0.999293	0.999998	TRINITY_DN27725_c0_g1;TRINITY_DN355_c1_g1	K16196+K02206
Ribosome biogenesis in eukaryotes	ko03008	3/594 0.505050505050505%	420/21607 1.94381450455871%	0.259824434824435	0.999369	0.999998	TRINITY_DN1513_c0_g1;TRINITY_DN1641_c0_g3;TRINITY_DN5872_c0_g1	K07936+K07936+K03264
Valine, leucine and isoleucine degradation	ko00280	2/594 0.336700336700337%	358/21607 1.65687045864766%	0.203214641762128	0.999519	0.999998	TRINITY_DN24948_c0_g1;TRINITY_DN25280_c0_g1	K00827+K00128
Non-alcoholic fatty liver disease (NAFLD)	ko04932	3/594 0.505050505050505%	451/21607 2.08728652751423%	0.241965105601469	0.999701	0.999998	TRINITY_DN1765_c0_g2;TRINITY_DN4370_c0_g1;TRINITY_DN5650_c0_g1	K07198+K07198+K04374
Parkinson disease	ko05012	2/594 0.336700336700337%	400/21607 1.85125190910353%	0.181877104377104	0.999838	0.999998	TRINITY_DN77331_c0_g1;TRINITY_DN9326_c0_g1	K05863+K05863
Purine metabolism	ko00230	6/594 1.01010101010101%	682/21607 3.15638450502152%	0.320018365472911	0.999865	0.999998	TRINITY_DN13338_c0_g1;TRINITY_DN21845_c0_g1;TRINITY_DN4750_c0_g1;TRINITY_DN5038_c1_g1;TRINITY_DN517_c1_g1;TRINITY_DN8614_c0_g1	K00860+K00873+K01945+K00873+K00873+K01945
Spliceosome	ko03040	6/594 1.01010101010101%	757/21607 3.50349423797843%	0.288312450795938	0.999974	0.999998	TRINITY_DN10674_c0_g1;TRINITY_DN15250_c1_g1;TRINITY_DN2556_c0_g1;TRINITY_DN31501_c0_g1;TRINITY_DN31501_c1_g1;TRINITY_DN5898_c1_g2	K12823+K03283+K12741+K03283+K03283+K03283
Huntington disease	ko05016	3/594 0.505050505050505%	646/21607 2.9897718332022%	0.168926103136629	0.999998	0.999998	TRINITY_DN22583_c0_g1;TRINITY_DN77331_c0_g1;TRINITY_DN9326_c0_g1	K11644+K05863+K05863
Oxidative phosphorylation	ko00190	2/594 0.336700336700337%	573/21607 2.65191835979081%	0.126964819809497	0.999998	0.999998	TRINITY_DN12598_c0_g1;TRINITY_DN6324_c1_g1	K01507+K02108
