# Supplementary material for: Transcriptome Profiling Provides Molecular Insights into Auxin-Induced Adventitious Root Formation in Sugarcane (Saccharum spp. Interspecific Hybrids) Microshoots
Source: Plants (Basel). 2020 Jul 23;9(8):931. doi: 10.3390/plants9080931 (PMC7465322; doi:10.3390/plants9080931)
Supplement: Supplementary file 1 [file plants-09-00931-s001.zip › plants-836632-supplementary-proof/0721plants additional files/Table S17 CK-7d-vs_TM-7d-.KEGG.enrich.stat.xls]

## Sheet: kegg_pathway_enrich
#Kegg_pathway	ko_id	DEGeneRatio	BgRatio	Enrichment_Factor	P-value	Corrected_P-value	geneID	KO
Ribosome	ko03010	103/526 19.5817490494297%	1808/21607 8.36765862914796%	2.34017063999462	4.45421e-12	9.30931e-10	TRINITY_DN10208_c0_g1;TRINITY_DN1040_c0_g3;TRINITY_DN1040_c0_g4;TRINITY_DN10573_c0_g1;TRINITY_DN10573_c0_g2;TRINITY_DN10645_c0_g1;TRINITY_DN10758_c0_g1;TRINITY_DN108050_c0_g1;TRINITY_DN11247_c0_g1;TRINITY_DN11247_c0_g2;TRINITY_DN1183_c1_g1;TRINITY_DN11874_c0_g1;TRINITY_DN11874_c0_g2;TRINITY_DN11874_c0_g3;TRINITY_DN120870_c3_g1;TRINITY_DN121367_c5_g1;TRINITY_DN12289_c0_g1;TRINITY_DN12289_c0_g2;TRI…	K02866+K02955+K02955+K02976+K02976+K02974+K02865+K02937+K02921+K02921+K02918+K02995+K02995+K02995+K02943+K02973+K02885+K02885+K02962+K02910+K02942+K02943+K02912+K02912+K02978+K02973+K02981+K02870+K02901+K02901+K02941+K02942+K02930+K02866+K02997+K02896+K02927+K02977+K02900+K02937+K02991+K02957+K02922+K02975+K02936+K02893+K02893+K02985+K02923+K02979+K02971+K02891+K02953+K02977+K02903+K02966+K02875+…
Phenylpropanoid biosynthesis	ko00940	32/526 6.08365019011407%	441/21607 2.04100522978664%	2.98071269065294	4.50527e-08	4.70801e-06	TRINITY_DN10769_c3_g2;TRINITY_DN10999_c0_g1;TRINITY_DN12817_c0_g2;TRINITY_DN13495_c2_g1;TRINITY_DN159_c2_g2;TRINITY_DN2568_c0_g1;TRINITY_DN2568_c1_g1;TRINITY_DN2703_c0_g2;TRINITY_DN27473_c0_g1;TRINITY_DN3118_c0_g1;TRINITY_DN3424_c1_g3;TRINITY_DN35394_c0_g1;TRINITY_DN35873_c0_g3;TRINITY_DN3651_c6_g1;TRINITY_DN3893_c0_g2;TRINITY_DN412_c2_g1;TRINITY_DN4697_c1_g3;TRINITY_DN4697_c2_g1;TRINITY_DN49532_…	K00430+K09753+K00430+K00430+K00430+K00430+K00430+K10775+K13068+K09753+K00430+K00430+K10775+K00430+K00430+K00430+K00430+K00430+K00083+K00430+K00430+K00430+K00430+K00430+K01904+K00430+K00430+K00430+K09753+K00430+K00430+K00083
Pertussis	ko05133	35/526 6.65399239543726%	644/21607 2.98051557365669%	2.23249710695983	9.20061e-06	0.000640976	TRINITY_DN11714_c1_g1;TRINITY_DN120870_c0_g1;TRINITY_DN125_c0_g2;TRINITY_DN12894_c0_g1;TRINITY_DN13178_c0_g1;TRINITY_DN1332_c0_g1;TRINITY_DN13671_c0_g1;TRINITY_DN138506_c0_g1;TRINITY_DN13868_c0_g1;TRINITY_DN148_c1_g2;TRINITY_DN1574_c2_g1;TRINITY_DN17374_c0_g2;TRINITY_DN22039_c0_g1;TRINITY_DN2230_c0_g1;TRINITY_DN22506_c0_g1;TRINITY_DN2300_c1_g1;TRINITY_DN27257_c0_g1;TRINITY_DN2795_c1_g1;TRINITY_DN…	K04730+K02183+K04730+K04730+K05765+K04730+K04730+K04730+K04733+K04730+K04730+K04730+K04733+K04730+K02183+K02183+K04733+K04730+K04733+K04733+K04730+K05765+K04730+K04730+K04733+K05765+K02183+K04733+K02183+K04730+K04730+K04733+K05765+K04730+K04733
Neurotrophin signaling pathway	ko04722	38/526 7.22433460076046%	798/21607 3.69324755866154%	1.95609270324099	7.00762e-05	0.00366148	TRINITY_DN116691_c0_g1;TRINITY_DN116691_c0_g2;TRINITY_DN11714_c1_g1;TRINITY_DN120870_c0_g1;TRINITY_DN125_c0_g2;TRINITY_DN12894_c0_g1;TRINITY_DN1332_c0_g1;TRINITY_DN13671_c0_g1;TRINITY_DN138506_c0_g1;TRINITY_DN13868_c0_g1;TRINITY_DN148_c1_g2;TRINITY_DN1574_c2_g1;TRINITY_DN17374_c0_g2;TRINITY_DN17505_c0_g1;TRINITY_DN19026_c0_g1;TRINITY_DN22039_c0_g1;TRINITY_DN2230_c0_g1;TRINITY_DN22506_c0_g1;TRINIT…	K12462+K12462+K04730+K02183+K04730+K04730+K04730+K04730+K04730+K04733+K04730+K04730+K04730+K04421+K04392+K04733+K04730+K02183+K02183+K04392+K04733+K04730+K04733+K04733+K04730+K04730+K04730+K04733+K02183+K04733+K06630+K02183+K04730+K04730+K04365+K04733+K04730+K04733
Toxoplasmosis	ko05145	37/526 7.03422053231939%	793/21607 3.67010690979775%	1.91662551124622	0.000131464	0.00502105	TRINITY_DN10649_c2_g1;TRINITY_DN11714_c1_g1;TRINITY_DN125_c0_g2;TRINITY_DN12894_c0_g1;TRINITY_DN1332_c0_g1;TRINITY_DN13671_c0_g1;TRINITY_DN138506_c0_g1;TRINITY_DN13868_c0_g1;TRINITY_DN148_c1_g2;TRINITY_DN15250_c1_g1;TRINITY_DN1574_c2_g1;TRINITY_DN17374_c0_g2;TRINITY_DN17854_c0_g1;TRINITY_DN22039_c0_g1;TRINITY_DN2230_c0_g1;TRINITY_DN27257_c0_g1;TRINITY_DN2795_c1_g1;TRINITY_DN282439_c0_g1;TRINITY_D…	K13412+K04730+K04730+K04730+K04730+K04730+K04730+K04733+K04730+K03283+K04730+K04730+K08738+K04733+K04730+K04733+K04730+K03283+K04733+K04733+K03283+K03283+K04730+K04730+K03283+K04730+K04733+K03283+K03283+K13412+K13412+K04733+K04730+K04730+K04733+K04730+K04733
Plant hormone signal transduction	ko04075	30/526 5.70342205323194%	593/21607 2.74448095524599%	2.07814233227964	0.000144145	0.00502105	TRINITY_DN10803_c1_g1;TRINITY_DN11556_c0_g1;TRINITY_DN12437_c0_g1;TRINITY_DN12437_c0_g2;TRINITY_DN12561_c0_g1;TRINITY_DN13214_c0_g1;TRINITY_DN14622_c0_g3;TRINITY_DN15089_c0_g2;TRINITY_DN1559_c0_g2;TRINITY_DN1621_c0_g1;TRINITY_DN17011_c0_g1;TRINITY_DN21960_c0_g1;TRINITY_DN22191_c0_g1;TRINITY_DN23364_c0_g1;TRINITY_DN2494_c0_g2;TRINITY_DN2969_c0_g1;TRINITY_DN2975_c0_g1;TRINITY_DN2975_c0_g2;TRINITY_D…	K13422+K14494+K13464+K13464+K13464+K13464+K13464+K14493+K14493+K13422+K14496+K12126+K13422+K14488+K14498+K14509+K14492+K14492+K14486+K13464+K12126+K14488+K14497+K13464+K13464+K13422+K13464+K14515+K14508+K14484
Plant-pathogen interaction	ko04626	35/526 6.65399239543726%	746/21607 3.45258481047809%	1.92724951324682	0.00017938	0.00535577	TRINITY_DN10649_c2_g1;TRINITY_DN10779_c0_g1;TRINITY_DN1103_c0_g4;TRINITY_DN1177_c0_g1;TRINITY_DN1177_c0_g4;TRINITY_DN120870_c0_g1;TRINITY_DN128_c0_g2;TRINITY_DN13441_c0_g1;TRINITY_DN14039_c0_g1;TRINITY_DN16727_c0_g1;TRINITY_DN19791_c0_g1;TRINITY_DN19964_c0_g1;TRINITY_DN22506_c0_g1;TRINITY_DN2300_c1_g1;TRINITY_DN2765_c0_g3;TRINITY_DN2958_c1_g1;TRINITY_DN33833_c0_g1;TRINITY_DN354_c0_g1;TRINITY_DN37…	K13412+K13448+K18834+K13457+K13457+K02183+K13447+K13420+K13420+K13448+K13424+K13466+K02183+K02183+K13429+K04079+K13457+K13424+K13420+K18834+K13457+K04079+K13457+K16224+K02183+K13459+K13420+K18834+K13412+K13412+K04079+K13448+K13448+K02183+K13448
Measles	ko05162	35/526 6.65399239543726%	800/21607 3.70250381820706%	1.79716017110266	0.000645919	0.0168746	TRINITY_DN11714_c1_g1;TRINITY_DN125_c0_g2;TRINITY_DN12894_c0_g1;TRINITY_DN1332_c0_g1;TRINITY_DN13671_c0_g1;TRINITY_DN138506_c0_g1;TRINITY_DN13868_c0_g1;TRINITY_DN148_c1_g2;TRINITY_DN15250_c1_g1;TRINITY_DN1574_c2_g1;TRINITY_DN17374_c0_g2;TRINITY_DN18403_c0_g1;TRINITY_DN22039_c0_g1;TRINITY_DN2230_c0_g1;TRINITY_DN2687_c0_g1;TRINITY_DN27257_c0_g1;TRINITY_DN2795_c1_g1;TRINITY_DN282439_c0_g1;TRINITY_DN…	K04730+K04730+K04730+K04730+K04730+K04730+K04733+K04730+K03283+K04730+K04730+K14753+K04733+K04730+K10144+K04733+K04730+K03283+K04733+K04733+K03283+K03283+K04730+K04730+K03283+K04730+K04733+K03283+K03283+K04733+K04730+K04730+K04733+K04730+K04733
Toll-like receptor signaling pathway	ko04620	28/526 5.32319391634981%	606/21607 2.80464664229185%	1.89799093977839	0.000983181	0.0222838	TRINITY_DN11714_c1_g1;TRINITY_DN125_c0_g2;TRINITY_DN12894_c0_g1;TRINITY_DN1332_c0_g1;TRINITY_DN13671_c0_g1;TRINITY_DN138506_c0_g1;TRINITY_DN13868_c0_g1;TRINITY_DN148_c1_g2;TRINITY_DN1574_c2_g1;TRINITY_DN17374_c0_g2;TRINITY_DN19026_c0_g1;TRINITY_DN22039_c0_g1;TRINITY_DN2230_c0_g1;TRINITY_DN23508_c1_g1;TRINITY_DN27257_c0_g1;TRINITY_DN2795_c1_g1;TRINITY_DN28889_c1_g1;TRINITY_DN3016_c0_g2;TRINITY_DN3…	K04730+K04730+K04730+K04730+K04730+K04730+K04733+K04730+K04730+K04730+K04392+K04733+K04730+K04392+K04733+K04730+K04733+K04733+K04730+K04730+K04730+K04733+K04733+K04730+K04730+K04733+K04730+K04733
Leishmaniasis	ko05140	26/526 4.94296577946768%	550/21607 2.54547137501736%	1.94186657449015	0.00106621	0.0222838	TRINITY_DN11714_c1_g1;TRINITY_DN125_c0_g2;TRINITY_DN12894_c0_g1;TRINITY_DN1332_c0_g1;TRINITY_DN13671_c0_g1;TRINITY_DN138506_c0_g1;TRINITY_DN13868_c0_g1;TRINITY_DN148_c1_g2;TRINITY_DN1574_c2_g1;TRINITY_DN17374_c0_g2;TRINITY_DN22039_c0_g1;TRINITY_DN2230_c0_g1;TRINITY_DN27257_c0_g1;TRINITY_DN2795_c1_g1;TRINITY_DN28889_c1_g1;TRINITY_DN3016_c0_g2;TRINITY_DN3516_c0_g5;TRINITY_DN4136_c1_g1;TRINITY_DN438…	K04730+K04730+K04730+K04730+K04730+K04730+K04733+K04730+K04730+K04730+K04733+K04730+K04733+K04730+K04733+K04733+K04730+K04730+K04730+K04733+K04733+K04730+K04730+K04733+K04730+K04733
Estrogen signaling pathway	ko04915	18/526 3.42205323193916%	338/21607 1.56430786319248%	2.18758296397957	0.0017023	0.0301492	TRINITY_DN1008_c0_g1;TRINITY_DN120870_c0_g1;TRINITY_DN15250_c1_g1;TRINITY_DN18328_c0_g1;TRINITY_DN22506_c0_g1;TRINITY_DN2300_c1_g1;TRINITY_DN282439_c0_g1;TRINITY_DN2958_c1_g1;TRINITY_DN30512_c0_g1;TRINITY_DN347613_c0_g1;TRINITY_DN4079_c0_g3;TRINITY_DN43091_c0_g1;TRINITY_DN54940_c0_g2;TRINITY_DN5771_c0_g3;TRINITY_DN5898_c2_g1;TRINITY_DN67073_c0_g1;TRINITY_DN69431_c0_g3;TRINITY_DN83974_c0_g1	K09571+K02183+K03283+K09571+K02183+K02183+K03283+K04079+K03283+K03283+K04079+K03283+K02183+K09571+K03283+K03283+K04079+K02183
NF-kappa B signaling pathway	ko04064	26/526 4.94296577946768%	572/21607 2.64729023001805%	1.86717939854822	0.00184682	0.0301492	TRINITY_DN11714_c1_g1;TRINITY_DN125_c0_g2;TRINITY_DN12894_c0_g1;TRINITY_DN1332_c0_g1;TRINITY_DN13671_c0_g1;TRINITY_DN138506_c0_g1;TRINITY_DN13868_c0_g1;TRINITY_DN148_c1_g2;TRINITY_DN1574_c2_g1;TRINITY_DN17374_c0_g2;TRINITY_DN22039_c0_g1;TRINITY_DN2230_c0_g1;TRINITY_DN27257_c0_g1;TRINITY_DN2795_c1_g1;TRINITY_DN28889_c1_g1;TRINITY_DN3016_c0_g2;TRINITY_DN3516_c0_g5;TRINITY_DN4136_c1_g1;TRINITY_DN438…	K04730+K04730+K04730+K04730+K04730+K04730+K04733+K04730+K04730+K04730+K04733+K04730+K04733+K04730+K04733+K04733+K04730+K04730+K04730+K04733+K04733+K04730+K04730+K04733+K04730+K04733
Starch and sucrose metabolism	ko00500	24/526 4.56273764258555%	513/21607 2.37423057342528%	1.92177528739466	0.00187531	0.0301492	TRINITY_DN10171_c1_g1;TRINITY_DN1139_c0_g1;TRINITY_DN1356_c0_g1;TRINITY_DN1356_c1_g1;TRINITY_DN1356_c1_g2;TRINITY_DN15632_c0_g1;TRINITY_DN159264_c0_g1;TRINITY_DN1611_c1_g1;TRINITY_DN1700_c0_g1;TRINITY_DN17427_c0_g1;TRINITY_DN17427_c0_g3;TRINITY_DN18941_c0_g1;TRINITY_DN2554_c0_g1;TRINITY_DN3209_c0_g2;TRINITY_DN3237_c2_g1;TRINITY_DN4050_c2_g2;TRINITY_DN4412_c0_g3;TRINITY_DN489_c0_g1;TRINITY_DN5696_…	K19891+K01179+K01193+K01193+K01193+K01179+K19892+K00695+K01087+K01179+K01179+K19891+K00770+K01051+K00770+K00844+K19891+K19891+K19893+K00844+K01193+K01176+K01176+K01087
Tuberculosis	ko05152	35/526 6.65399239543726%	887/21607 4.10515110843708%	1.62088854214445	0.00362286	0.0521763	TRINITY_DN11071_c2_g1;TRINITY_DN11714_c1_g1;TRINITY_DN120870_c0_g1;TRINITY_DN125_c0_g2;TRINITY_DN12894_c0_g1;TRINITY_DN1332_c0_g1;TRINITY_DN13485_c0_g1;TRINITY_DN13671_c0_g1;TRINITY_DN138506_c0_g1;TRINITY_DN13868_c0_g1;TRINITY_DN148_c1_g2;TRINITY_DN1574_c2_g1;TRINITY_DN17374_c0_g2;TRINITY_DN17854_c0_g1;TRINITY_DN20497_c0_g1;TRINITY_DN22039_c0_g1;TRINITY_DN2230_c0_g1;TRINITY_DN22506_c0_g1;TRINITY_…	K07897+K04730+K02183+K04730+K04730+K04730+K02155+K04730+K04730+K04733+K04730+K04730+K04730+K08738+K07889+K04733+K04730+K02183+K02183+K04733+K04730+K04733+K04733+K04730+K04730+K04730+K04733+K02183+K04733+K02183+K04730+K04730+K04733+K04730+K04733
Chagas disease (American trypanosomiasis)	ko05142	27/526 5.13307984790875%	634/21607 2.9342342759291%	1.74937628192057	0.00374471	0.0521763	TRINITY_DN11714_c1_g1;TRINITY_DN125_c0_g2;TRINITY_DN12894_c0_g1;TRINITY_DN1332_c0_g1;TRINITY_DN13671_c0_g1;TRINITY_DN138506_c0_g1;TRINITY_DN13868_c0_g1;TRINITY_DN148_c1_g2;TRINITY_DN1574_c2_g1;TRINITY_DN17374_c0_g2;TRINITY_DN22039_c0_g1;TRINITY_DN2230_c0_g1;TRINITY_DN27257_c0_g1;TRINITY_DN2795_c1_g1;TRINITY_DN28889_c1_g1;TRINITY_DN3016_c0_g2;TRINITY_DN3516_c0_g5;TRINITY_DN4136_c1_g1;TRINITY_DN438…	K04730+K04730+K04730+K04730+K04730+K04730+K04733+K04730+K04730+K04730+K04733+K04730+K04733+K04730+K04733+K04733+K04730+K04730+K04730+K04733+K08057+K04733+K04730+K04730+K04733+K04730+K04733
alpha-Linolenic acid metabolism	ko00592	10/526 1.90114068441065%	168/21607 0.777525801823483%	2.44511587905124	0.00825694	0.107856	TRINITY_DN14781_c0_g1;TRINITY_DN182_c1_g1;TRINITY_DN27156_c0_g1;TRINITY_DN36269_c0_g1;TRINITY_DN3736_c2_g1;TRINITY_DN44445_c0_g1;TRINITY_DN44823_c0_g1;TRINITY_DN6117_c0_g2;TRINITY_DN77937_c0_g1;TRINITY_DN8080_c0_g1	K08241+K16818+K18857+K01723+K16818+K10526+K16818+K00454+K18857+K08241
Phototransduction - fly	ko04745	8/526 1.52091254752852%	120/21607 0.555375572731059%	2.73852978453739	0.00913517	0.108654	TRINITY_DN10414_c0_g1;TRINITY_DN1153_c1_g1;TRINITY_DN120870_c0_g1;TRINITY_DN22506_c0_g1;TRINITY_DN2300_c1_g1;TRINITY_DN54940_c0_g2;TRINITY_DN7280_c0_g1;TRINITY_DN83974_c0_g1	K05692+K13806+K02183+K02183+K02183+K02183+K05692+K02183
Ovarian steroidogenesis	ko04913	5/526 0.950570342205323%	54/21607 0.249919007728977%	3.80351358963526	0.00995408	0.108654	TRINITY_DN13472_c0_g1;TRINITY_DN14294_c0_g1;TRINITY_DN170_c0_g1;TRINITY_DN2316_c1_g2;TRINITY_DN8617_c0_g1	K00512+K00512+K00512+K00512+K07408
Rap1 signaling pathway	ko04015	12/526 2.28136882129278%	227/21607 1.05058545841625%	2.17152141505167	0.0100084	0.108654	TRINITY_DN10414_c0_g1;TRINITY_DN120870_c0_g1;TRINITY_DN19026_c0_g1;TRINITY_DN22506_c0_g1;TRINITY_DN2300_c1_g1;TRINITY_DN23508_c1_g1;TRINITY_DN36678_c0_g1;TRINITY_DN54940_c0_g2;TRINITY_DN7280_c0_g1;TRINITY_DN77690_c0_g1;TRINITY_DN83974_c0_g1;TRINITY_DN9021_c0_g1	K05692+K02183+K04392+K02183+K02183+K04392+K05759+K02183+K05692+K05759+K02183+K04365
Zeatin biosynthesis	ko00908	3/526 0.570342205323194%	19/21607 0.0879344656824177%	6.48599159495697	0.0103975	0.108654	TRINITY_DN10219_c0_g1;TRINITY_DN3321_c0_g3;TRINITY_DN41577_c0_g1	K13495+K13495+K13493
Influenza A	ko05164	21/526 3.99239543726236%	512/21607 2.36960244365252%	1.68483766040875	0.0145571	0.144878	TRINITY_DN10414_c0_g1;TRINITY_DN13868_c0_g1;TRINITY_DN15250_c1_g1;TRINITY_DN17854_c0_g1;TRINITY_DN19222_c0_g1;TRINITY_DN22039_c0_g1;TRINITY_DN2712_c0_g2;TRINITY_DN27257_c0_g1;TRINITY_DN282439_c0_g1;TRINITY_DN28889_c1_g1;TRINITY_DN3016_c0_g2;TRINITY_DN30512_c0_g1;TRINITY_DN347613_c0_g1;TRINITY_DN43091_c0_g1;TRINITY_DN49_c2_g1;TRINITY_DN5898_c2_g1;TRINITY_DN67073_c0_g1;TRINITY_DN7280_c0_g1;TRINITY_…	K05692+K04733+K03283+K08738+K14297+K04733+K14297+K04733+K03283+K04733+K04733+K03283+K03283+K03283+K04733+K03283+K03283+K05692+K04733+K04733+K04733
Polycyclic aromatic hydrocarbon degradation	ko00624	3/526 0.570342205323194%	22/21607 0.101818855000694%	5.60153819564466	0.0156589	0.14876	TRINITY_DN1028_c0_g2;TRINITY_DN2949_c0_g1;TRINITY_DN6438_c0_g1	K00517+K00480+K00517
Benzoxazinoid biosynthesis	ko00402	2/526 0.380228136882129%	11/21607 0.0509094275003471%	7.46871759419288	0.0281285	0.255602	TRINITY_DN2251_c4_g1;TRINITY_DN8866_c0_g1	K13229+K13229
Longevity regulating pathway - multiple species	ko04213	16/526 3.04182509505703%	390/21607 1.80497061137594%	1.68524909817685	0.0302712	0.263612	TRINITY_DN14025_c0_g1;TRINITY_DN14_c0_g1;TRINITY_DN15250_c1_g1;TRINITY_DN1765_c0_g2;TRINITY_DN1788_c0_g1;TRINITY_DN282439_c0_g1;TRINITY_DN29653_c0_g1;TRINITY_DN30512_c0_g1;TRINITY_DN310932_c0_g1;TRINITY_DN347613_c0_g1;TRINITY_DN43091_c0_g1;TRINITY_DN4370_c0_g1;TRINITY_DN5779_c0_g1;TRINITY_DN5898_c2_g1;TRINITY_DN59397_c0_g1;TRINITY_DN67073_c0_g1	K03695+K07198+K03283+K07198+K03695+K03283+K03781+K03283+K04564+K03283+K03283+K07198+K07199+K03283+K07198+K03283
Brassinosteroid biosynthesis	ko00905	3/526 0.570342205323194%	31/21607 0.143472022955524%	3.97528517110266	0.0389436	0.325568	TRINITY_DN29388_c0_g1;TRINITY_DN3801_c1_g1;TRINITY_DN47104_c0_g1	K15639+K15639+K15639
Phototransduction	ko04744	5/526 0.950570342205323%	80/21607 0.370250381820706%	2.5673716730038	0.0455621	0.366249	TRINITY_DN120870_c0_g1;TRINITY_DN22506_c0_g1;TRINITY_DN2300_c1_g1;TRINITY_DN54940_c0_g2;TRINITY_DN83974_c0_g1	K02183+K02183+K02183+K02183+K02183
Diterpenoid biosynthesis	ko00904	3/526 0.570342205323194%	36/21607 0.166612671819318%	3.42316223067174	0.0566433	0.438461	TRINITY_DN13859_c0_g1;TRINITY_DN19703_c0_g1;TRINITY_DN3374_c2_g1	K16084+K04124+K05282
Steroid hormone biosynthesis	ko00140	5/526 0.950570342205323%	88/21607 0.407275420002777%	2.33397424818527	0.0636492	0.475096	TRINITY_DN13472_c0_g1;TRINITY_DN14294_c0_g1;TRINITY_DN170_c0_g1;TRINITY_DN2316_c1_g2;TRINITY_DN8617_c0_g1	K00512+K00512+K00512+K00512+K07408
Hypertrophic cardiomyopathy (HCM)	ko05410	7/526 1.33079847908745%	146/21607 0.675706946822789%	1.96949059846867	0.0664769	0.479092	TRINITY_DN10414_c0_g1;TRINITY_DN14_c0_g1;TRINITY_DN1765_c0_g2;TRINITY_DN4370_c0_g1;TRINITY_DN5779_c0_g1;TRINITY_DN59397_c0_g1;TRINITY_DN7280_c0_g1	K05692+K07198+K07198+K07198+K07199+K07198+K05692
Neomycin, kanamycin and gentamicin biosynthesis	ko00524	2/526 0.380228136882129%	18/21607 0.0833063359096589%	4.56421630756232	0.0700087	0.486703	TRINITY_DN4050_c2_g2;TRINITY_DN60899_c0_g1	K00844+K00844
Bisphenol degradation	ko00363	2/526 0.380228136882129%	19/21607 0.0879344656824177%	4.32399439663798	0.0770218	0.486703	TRINITY_DN1028_c0_g2;TRINITY_DN6438_c0_g1	K00517+K00517
GnRH signaling pathway	ko04912	7/526 1.33079847908745%	152/21607 0.703475725459342%	1.89174754852912	0.07862	0.486703	TRINITY_DN120870_c0_g1;TRINITY_DN17505_c0_g1;TRINITY_DN22506_c0_g1;TRINITY_DN2300_c1_g1;TRINITY_DN418_c0_g1;TRINITY_DN54940_c0_g2;TRINITY_DN83974_c0_g1	K02183+K04421+K02183+K02183+K01115+K02183+K02183
Prolactin signaling pathway	ko04917	4/526 0.760456273764259%	68/21607 0.3147128245476%	2.41634980988593	0.0839143	0.486703	TRINITY_DN13472_c0_g1;TRINITY_DN14294_c0_g1;TRINITY_DN170_c0_g1;TRINITY_DN2316_c1_g2	K00512+K00512+K00512+K00512
Retrograde endocannabinoid signaling	ko04723	5/526 0.950570342205323%	96/21607 0.444300458184847%	2.13947639416984	0.0852194	0.486703	TRINITY_DN11342_c0_g1;TRINITY_DN1153_c1_g1;TRINITY_DN1556_c1_g3;TRINITY_DN1824_c0_g2;TRINITY_DN8612_c0_g2	K01054+K13806+K01054+K15015+K15015
Salmonella infection	ko05132	8/526 1.52091254752852%	187/21607 0.865460267505901%	1.75734531628068	0.0874968	0.486703	TRINITY_DN10414_c0_g1;TRINITY_DN11071_c2_g1;TRINITY_DN19026_c0_g1;TRINITY_DN23508_c1_g1;TRINITY_DN303480_c0_g1;TRINITY_DN36678_c0_g1;TRINITY_DN7280_c0_g1;TRINITY_DN77690_c0_g1	K05692+K07897+K04392+K04392+K05756+K05759+K05692+K05759
Aldosterone synthesis and secretion	ko04925	6/526 1.14068441064639%	127/21607 0.587772481140371%	1.94069039849106	0.0903155	0.486703	TRINITY_DN1153_c1_g1;TRINITY_DN120870_c0_g1;TRINITY_DN22506_c0_g1;TRINITY_DN2300_c1_g1;TRINITY_DN54940_c0_g2;TRINITY_DN83974_c0_g1	K13806+K02183+K02183+K02183+K02183+K02183
Other types of O-glycan biosynthesis	ko00514	3/526 0.570342205323194%	44/21607 0.203637710001388%	2.80076909782233	0.0913756	0.486703	TRINITY_DN191_c0_g2;TRINITY_DN2812_c0_g1;TRINITY_DN28202_c1_g1	K18134+K00735+K00735
Nicotine addiction	ko05033	2/526 0.380228136882129%	21/21607 0.0971907252279354%	3.91218540648198	0.0916634	0.486703	TRINITY_DN1824_c0_g2;TRINITY_DN8612_c0_g2	K15015+K15015
Other glycan degradation	ko00511	7/526 1.33079847908745%	158/21607 0.731244504095895%	1.81990903402801	0.0919693	0.486703	TRINITY_DN1306_c3_g1;TRINITY_DN1306_c3_g3;TRINITY_DN1338_c0_g1;TRINITY_DN15072_c0_g1;TRINITY_DN2912_c0_g1;TRINITY_DN30666_c0_g1;TRINITY_DN8565_c0_g1	K01206+K01206+K01206+K01206+K01206+K01206+K12309
Antigen processing and presentation	ko04612	12/526 2.28136882129278%	320/21607 1.48100152728282%	1.54042300380228	0.0931488	0.486703	TRINITY_DN15250_c1_g1;TRINITY_DN18435_c0_g1;TRINITY_DN282439_c0_g1;TRINITY_DN2958_c1_g1;TRINITY_DN30512_c0_g1;TRINITY_DN347613_c0_g1;TRINITY_DN4079_c0_g3;TRINITY_DN43091_c0_g1;TRINITY_DN5898_c2_g1;TRINITY_DN67073_c0_g1;TRINITY_DN690_c0_g2;TRINITY_DN69431_c0_g3	K03283+K01365+K03283+K04079+K03283+K03283+K04079+K03283+K03283+K03283+K08057+K04079
MAPK signaling pathway - fly	ko04013	9/526 1.71102661596958%	223/21607 1.03207293932522%	1.65785435386793	0.0959877	0.489303	TRINITY_DN13369_c0_g2;TRINITY_DN1788_c0_g2;TRINITY_DN19026_c0_g1;TRINITY_DN23508_c1_g1;TRINITY_DN310932_c0_g1;TRINITY_DN36678_c0_g1;TRINITY_DN77690_c0_g1;TRINITY_DN9021_c0_g1;TRINITY_DN916_c1_g1	K06689+K04506+K04392+K04392+K04564+K05759+K05759+K04365+K04508
Regulation of actin cytoskeleton	ko04810	13/526 2.47148288973384%	364/21607 1.68463923728421%	1.46706952743074	0.109819	0.542136	TRINITY_DN10414_c0_g1;TRINITY_DN13178_c0_g1;TRINITY_DN15341_c0_g1;TRINITY_DN19026_c0_g1;TRINITY_DN23508_c1_g1;TRINITY_DN303480_c0_g1;TRINITY_DN36678_c0_g1;TRINITY_DN40115_c0_g2;TRINITY_DN53990_c0_g1;TRINITY_DN7280_c0_g1;TRINITY_DN77690_c0_g1;TRINITY_DN9021_c0_g1;TRINITY_DN9142_c0_g3	K05692+K05765+K05768+K04392+K04392+K05756+K05759+K05765+K05765+K05692+K05759+K04365+K05765
Shigellosis	ko05131	7/526 1.33079847908745%	168/21607 0.777525801823483%	1.71158111533587	0.116845	0.542136	TRINITY_DN10414_c0_g1;TRINITY_DN19026_c0_g1;TRINITY_DN23508_c1_g1;TRINITY_DN303480_c0_g1;TRINITY_DN36678_c0_g1;TRINITY_DN7280_c0_g1;TRINITY_DN77690_c0_g1	K05692+K04392+K04392+K05756+K05759+K05692+K05759
Insulin signaling pathway	ko04910	17/526 3.2319391634981%	510/21607 2.360346184107%	1.36926489226869	0.120015	0.542136	TRINITY_DN120870_c0_g1;TRINITY_DN14_c0_g1;TRINITY_DN1765_c0_g2;TRINITY_DN22506_c0_g1;TRINITY_DN2300_c1_g1;TRINITY_DN2756_c0_g1;TRINITY_DN373426_c0_g1;TRINITY_DN4050_c2_g2;TRINITY_DN4370_c0_g1;TRINITY_DN542_c3_g1;TRINITY_DN54940_c0_g2;TRINITY_DN5779_c0_g1;TRINITY_DN59397_c0_g1;TRINITY_DN60899_c0_g1;TRINITY_DN83974_c0_g1;TRINITY_DN87852_c0_g1;TRINITY_DN9021_c0_g1	K02183+K07198+K07198+K02183+K02183+K02991+K07208+K00844+K07198+K07195+K02183+K07199+K07198+K00844+K02183+K07208+K04365
Olfactory transduction	ko04740	5/526 0.950570342205323%	107/21607 0.495209885685195%	1.91953022280658	0.120303	0.542136	TRINITY_DN120870_c0_g1;TRINITY_DN22506_c0_g1;TRINITY_DN2300_c1_g1;TRINITY_DN54940_c0_g2;TRINITY_DN83974_c0_g1	K02183+K02183+K02183+K02183+K02183
Glioma	ko05214	6/526 1.14068441064639%	138/21607 0.638681908640718%	1.78599768556786	0.121205	0.542136	TRINITY_DN120870_c0_g1;TRINITY_DN22506_c0_g1;TRINITY_DN2300_c1_g1;TRINITY_DN54940_c0_g2;TRINITY_DN83974_c0_g1;TRINITY_DN9021_c0_g1	K02183+K02183+K02183+K02183+K02183+K04365
Sesquiterpenoid and triterpenoid biosynthesis	ko00909	3/526 0.570342205323194%	50/21607 0.231406488637941%	2.46467680608365	0.121916	0.542136	TRINITY_DN14278_c0_g1;TRINITY_DN18305_c2_g1;TRINITY_DN7_c0_g2	K14174+K15797+K15891
Circadian rhythm - plant	ko04712	6/526 1.14068441064639%	140/21607 0.647938168186236%	1.76048343291689	0.127321	0.554376	TRINITY_DN10137_c0_g1;TRINITY_DN19078_c0_g1;TRINITY_DN21960_c0_g1;TRINITY_DN4365_c0_g1;TRINITY_DN8605_c1_g1;TRINITY_DN9102_c1_g1	K12135+K00660+K12126+K12126+K16241+K12135
Vascular smooth muscle contraction	ko04270	6/526 1.14068441064639%	141/21607 0.652566297958995%	1.7479977348111	0.130434	0.55634	TRINITY_DN120870_c0_g1;TRINITY_DN22506_c0_g1;TRINITY_DN2300_c1_g1;TRINITY_DN54940_c0_g2;TRINITY_DN83974_c0_g1;TRINITY_DN9021_c0_g1	K02183+K02183+K02183+K02183+K02183+K04365
Inflammatory mediator regulation of TRP channels	ko04750	5/526 0.950570342205323%	114/21607 0.527606794094506%	1.80166433193249	0.145629	0.599236	TRINITY_DN120870_c0_g1;TRINITY_DN22506_c0_g1;TRINITY_DN2300_c1_g1;TRINITY_DN54940_c0_g2;TRINITY_DN83974_c0_g1	K02183+K02183+K02183+K02183+K02183
Glycerophospholipid metabolism	ko00564	11/526 2.09125475285171%	314/21607 1.45323274864627%	1.43903635174735	0.146225	0.599236	TRINITY_DN11127_c0_g1;TRINITY_DN182_c1_g1;TRINITY_DN2368_c0_g1;TRINITY_DN28010_c0_g2;TRINITY_DN3666_c1_g3;TRINITY_DN3736_c2_g1;TRINITY_DN418_c0_g1;TRINITY_DN4446_c0_g1;TRINITY_DN44823_c0_g1;TRINITY_DN5235_c0_g1;TRINITY_DN7118_c0_g3	K00006+K16818+K14156+K13508+K15728+K16818+K01115+K01126+K16818+K08730+K06129
Autophagy - animal	ko04140	8/526 1.52091254752852%	213/21607 0.98579164159763%	1.54283368142952	0.149884	0.602418	TRINITY_DN14_c0_g1;TRINITY_DN1765_c0_g2;TRINITY_DN3441_c0_g1;TRINITY_DN4370_c0_g1;TRINITY_DN59397_c0_g1;TRINITY_DN6932_c0_g1;TRINITY_DN6971_c1_g2;TRINITY_DN9716_c0_g1	K07198+K07198+K08332+K07198+K07198+K08332+K08332+K08332
Protein processing in endoplasmic reticulum	ko04141	29/526 5.51330798479087%	978/21607 4.52631091775813%	1.21805772625129	0.159182	0.626988	TRINITY_DN10716_c0_g1;TRINITY_DN13141_c0_g1;TRINITY_DN13209_c0_g1;TRINITY_DN13369_c0_g2;TRINITY_DN1383_c0_g2;TRINITY_DN15250_c1_g1;TRINITY_DN1608_c1_g1;TRINITY_DN17627_c0_g1;TRINITY_DN21735_c0_g1;TRINITY_DN282439_c0_g1;TRINITY_DN282482_c0_g1;TRINITY_DN2958_c1_g1;TRINITY_DN30031_c0_g1;TRINITY_DN30031_c0_g2;TRINITY_DN30512_c0_g1;TRINITY_DN325741_c0_g1;TRINITY_DN347613_c0_g1;TRINITY_DN4079_c0_g3;TRI…	K13993+K13993+K13993+K06689+K10956+K03283+K14011+K09503+K10661+K03283+K09503+K04079+K13993+K13993+K03283+K03094+K03283+K04079+K03283+K13993+K13993+K03283+K13993+K03283+K08057+K04079+K13993+K13993+K13993
Viral myocarditis	ko05416	5/526 0.950570342205323%	119/21607 0.550747442958301%	1.72596414991852	0.164997	0.626988	TRINITY_DN10414_c0_g1;TRINITY_DN17854_c0_g1;TRINITY_DN19026_c0_g1;TRINITY_DN23508_c1_g1;TRINITY_DN7280_c0_g1	K05692+K08738+K04392+K04392+K05692
Vasopressin-regulated water reabsorption	ko04962	5/526 0.950570342205323%	119/21607 0.550747442958301%	1.72596414991852	0.164997	0.626988	TRINITY_DN116691_c0_g1;TRINITY_DN116691_c0_g2;TRINITY_DN1851_c1_g2;TRINITY_DN20497_c0_g1;TRINITY_DN84145_c0_g2	K12462+K12462+K07904+K07889+K07904
Dilated cardiomyopathy (DCM)	ko05414	2/526 0.380228136882129%	31/21607 0.143472022955524%	2.65019011406844	0.173839	0.648792	TRINITY_DN10414_c0_g1;TRINITY_DN7280_c0_g1	K05692+K05692
MAPK signaling pathway	ko04010	11/526 2.09125475285171%	335/21607 1.55042347387421%	1.34882810283185	0.195941	0.694381	TRINITY_DN15250_c1_g1;TRINITY_DN17505_c0_g1;TRINITY_DN19026_c0_g1;TRINITY_DN23508_c1_g1;TRINITY_DN282439_c0_g1;TRINITY_DN30512_c0_g1;TRINITY_DN347613_c0_g1;TRINITY_DN43091_c0_g1;TRINITY_DN5898_c2_g1;TRINITY_DN67073_c0_g1;TRINITY_DN9021_c0_g1	K03283+K04421+K04392+K04392+K03283+K03283+K03283+K03283+K03283+K03283+K04365
Circadian entrainment	ko04713	5/526 0.950570342205323%	127/21607 0.587772481140371%	1.61724199874255	0.197935	0.694381	TRINITY_DN120870_c0_g1;TRINITY_DN22506_c0_g1;TRINITY_DN2300_c1_g1;TRINITY_DN54940_c0_g2;TRINITY_DN83974_c0_g1	K02183+K02183+K02183+K02183+K02183
Arrhythmogenic right ventricular cardiomyopathy (ARVC)	ko05412	2/526 0.380228136882129%	34/21607 0.1573564122738%	2.41634980988593	0.200344	0.694381	TRINITY_DN10414_c0_g1;TRINITY_DN7280_c0_g1	K05692+K05692
Gastric acid secretion	ko04971	5/526 0.950570342205323%	128/21607 0.59240061091313%	1.60460729562738	0.202203	0.694381	TRINITY_DN120870_c0_g1;TRINITY_DN22506_c0_g1;TRINITY_DN2300_c1_g1;TRINITY_DN54940_c0_g2;TRINITY_DN83974_c0_g1	K02183+K02183+K02183+K02183+K02183
Carbohydrate digestion and absorption	ko04973	4/526 0.760456273764259%	96/21607 0.444300458184847%	1.71158111533587	0.206202	0.694381	TRINITY_DN4050_c2_g2;TRINITY_DN60899_c0_g1;TRINITY_DN6644_c0_g1;TRINITY_DN6644_c1_g1	K00844+K00844+K01176+K01176
Salivary secretion	ko04970	5/526 0.950570342205323%	129/21607 0.597028740685889%	1.5921684793822	0.206503	0.694381	TRINITY_DN120870_c0_g1;TRINITY_DN22506_c0_g1;TRINITY_DN2300_c1_g1;TRINITY_DN54940_c0_g2;TRINITY_DN83974_c0_g1	K02183+K02183+K02183+K02183+K02183
Bile secretion	ko04976	8/526 1.52091254752852%	234/21607 1.08298236682557%	1.40437424848071	0.212348	0.694381	TRINITY_DN13327_c0_g1;TRINITY_DN18181_c0_g1;TRINITY_DN28443_c0_g1;TRINITY_DN37949_c0_g1;TRINITY_DN5011_c2_g1;TRINITY_DN5011_c3_g1;TRINITY_DN8499_c0_g1;TRINITY_DN987_c0_g1	K05681+K05681+K00021+K00021+K05681+K05681+K05681+K05681
Axon guidance	ko04360	7/526 1.33079847908745%	199/21607 0.920997824779007%	1.44495290138907	0.212634	0.694381	TRINITY_DN1144_c1_g1;TRINITY_DN13178_c0_g1;TRINITY_DN19026_c0_g1;TRINITY_DN23508_c1_g1;TRINITY_DN40115_c0_g2;TRINITY_DN53990_c0_g1;TRINITY_DN9142_c0_g3	K06272+K05765+K04392+K04392+K05765+K05765+K05765
Aminobenzoate degradation	ko00627	2/526 0.380228136882129%	36/21607 0.166612671819318%	2.28210815378116	0.218262	0.701797	TRINITY_DN1028_c0_g2;TRINITY_DN6438_c0_g1	K00517+K00517
Galactose metabolism	ko00052	9/526 1.71102661596958%	276/21607 1.27736381728144%	1.3394982641759	0.23203	0.727536	TRINITY_DN1255_c1_g1;TRINITY_DN1356_c0_g1;TRINITY_DN1356_c1_g1;TRINITY_DN1356_c1_g2;TRINITY_DN16267_c0_g1;TRINITY_DN4050_c2_g2;TRINITY_DN60899_c0_g1;TRINITY_DN6131_c0_g1;TRINITY_DN8565_c0_g1	K06617+K01193+K01193+K01193+K18819+K00844+K00844+K01193+K12309
Oxytocin signaling pathway	ko04921	13/526 2.47148288973384%	423/21607 1.95769889387698%	1.26244280847468	0.2336	0.727536	TRINITY_DN10414_c0_g1;TRINITY_DN120870_c0_g1;TRINITY_DN14_c0_g1;TRINITY_DN1765_c0_g2;TRINITY_DN22506_c0_g1;TRINITY_DN2300_c1_g1;TRINITY_DN4370_c0_g1;TRINITY_DN54940_c0_g2;TRINITY_DN5779_c0_g1;TRINITY_DN59397_c0_g1;TRINITY_DN7280_c0_g1;TRINITY_DN83974_c0_g1;TRINITY_DN9688_c0_g2	K05692+K02183+K07198+K07198+K02183+K02183+K07198+K02183+K07199+K07198+K05692+K02183+K03234
Chemical carcinogenesis	ko05204	6/526 1.14068441064639%	173/21607 0.800666450687277%	1.42466867403679	0.246588	0.727536	TRINITY_DN125365_c0_g1;TRINITY_DN17561_c0_g1;TRINITY_DN264_c0_g2;TRINITY_DN8015_c0_g1;TRINITY_DN8617_c0_g1;TRINITY_DN9356_c0_g2	K00799+K00799+K00799+K00799+K07408+K00799
Carotenoid biosynthesis	ko00906	3/526 0.570342205323194%	71/21607 0.328597213865877%	1.7356878916082	0.249258	0.727536	TRINITY_DN13768_c0_g1;TRINITY_DN4513_c0_g3;TRINITY_DN7448_c0_g1	K15747+K17913+K09842
Cutin, suberine and wax biosynthesis	ko00073	3/526 0.570342205323194%	71/21607 0.328597213865877%	1.7356878916082	0.249258	0.727536	TRINITY_DN12880_c0_g1;TRINITY_DN4666_c1_g3;TRINITY_DN8311_c0_g3	K13407+K15406+K17991
Metabolism of xenobiotics by cytochrome P450	ko00980	6/526 1.14068441064639%	174/21607 0.805294580460036%	1.41648092303658	0.250634	0.727536	TRINITY_DN125365_c0_g1;TRINITY_DN17561_c0_g1;TRINITY_DN264_c0_g2;TRINITY_DN8015_c0_g1;TRINITY_DN8617_c0_g1;TRINITY_DN9356_c0_g2	K00799+K00799+K00799+K00799+K07408+K00799
Long-term potentiation	ko04720	6/526 1.14068441064639%	174/21607 0.805294580460036%	1.41648092303658	0.250634	0.727536	TRINITY_DN120870_c0_g1;TRINITY_DN22506_c0_g1;TRINITY_DN2300_c1_g1;TRINITY_DN54940_c0_g2;TRINITY_DN83974_c0_g1;TRINITY_DN9021_c0_g1	K02183+K02183+K02183+K02183+K02183+K04365
Legionellosis	ko05134	14/526 2.66159695817491%	469/21607 2.17059286342389%	1.22620736621077	0.255012	0.730102	TRINITY_DN15250_c1_g1;TRINITY_DN17854_c0_g1;TRINITY_DN191534_c0_g1;TRINITY_DN191534_c0_g3;TRINITY_DN22212_c1_g1;TRINITY_DN282439_c0_g1;TRINITY_DN30512_c0_g1;TRINITY_DN347613_c0_g1;TRINITY_DN384845_c0_g1;TRINITY_DN43091_c0_g1;TRINITY_DN5039_c0_g1;TRINITY_DN5898_c2_g1;TRINITY_DN67073_c0_g1;TRINITY_DN8085_c0_g1	K03283+K08738+K07937+K07937+K03233+K03283+K03283+K03283+K07874+K03283+K03231+K03283+K03283+K07874
Stilbenoid, diarylheptanoid and gingerol biosynthesis	ko00945	3/526 0.570342205323194%	73/21607 0.337853473411394%	1.68813479868743	0.262391	0.737917	TRINITY_DN1028_c0_g2;TRINITY_DN6438_c0_g1;TRINITY_DN7038_c0_g1	K00517+K00517+K16040
Amphetamine addiction	ko05031	5/526 0.950570342205323%	142/21607 0.657194427731754%	1.44640657634017	0.264803	0.737917	TRINITY_DN120870_c0_g1;TRINITY_DN22506_c0_g1;TRINITY_DN2300_c1_g1;TRINITY_DN54940_c0_g2;TRINITY_DN83974_c0_g1	K02183+K02183+K02183+K02183+K02183
Renin secretion	ko04924	5/526 0.950570342205323%	146/21607 0.675706946822789%	1.40677899890619	0.283461	0.775547	TRINITY_DN120870_c0_g1;TRINITY_DN22506_c0_g1;TRINITY_DN2300_c1_g1;TRINITY_DN54940_c0_g2;TRINITY_DN83974_c0_g1	K02183+K02183+K02183+K02183+K02183
Circadian rhythm	ko04710	6/526 1.14068441064639%	184/21607 0.851575878187624%	1.3394982641759	0.292023	0.775547	TRINITY_DN14_c0_g1;TRINITY_DN1765_c0_g2;TRINITY_DN325741_c0_g1;TRINITY_DN4370_c0_g1;TRINITY_DN5779_c0_g1;TRINITY_DN59397_c0_g1	K07198+K07198+K03094+K07198+K07199+K07198
Melanogenesis	ko04916	5/526 0.950570342205323%	148/21607 0.684963206368307%	1.38776847189395	0.292884	0.775547	TRINITY_DN120870_c0_g1;TRINITY_DN22506_c0_g1;TRINITY_DN2300_c1_g1;TRINITY_DN54940_c0_g2;TRINITY_DN83974_c0_g1	K02183+K02183+K02183+K02183+K02183
Calcium signaling pathway	ko04020	6/526 1.14068441064639%	185/21607 0.856204007960383%	1.33225773301819	0.296241	0.775547	TRINITY_DN120870_c0_g1;TRINITY_DN22506_c0_g1;TRINITY_DN2300_c1_g1;TRINITY_DN54940_c0_g2;TRINITY_DN83974_c0_g1;TRINITY_DN9326_c0_g1	K02183+K02183+K02183+K02183+K02183+K05863
Endocytosis	ko04144	21/526 3.99239543726236%	757/21607 3.50349423797843%	1.139546739933	0.300182	0.775547	TRINITY_DN11071_c2_g1;TRINITY_DN117970_c0_g1;TRINITY_DN12137_c0_g1;TRINITY_DN15250_c1_g1;TRINITY_DN1851_c1_g2;TRINITY_DN191534_c0_g1;TRINITY_DN191534_c0_g3;TRINITY_DN20497_c0_g1;TRINITY_DN282439_c0_g1;TRINITY_DN303480_c0_g1;TRINITY_DN30512_c0_g1;TRINITY_DN347613_c0_g1;TRINITY_DN418_c0_g1;TRINITY_DN43091_c0_g1;TRINITY_DN45623_c0_g1;TRINITY_DN4923_c0_g1;TRINITY_DN5572_c0_g1;TRINITY_DN5898_c2_g1;TRI…	K07897+K07901+K12471+K03283+K07904+K07937+K07937+K07889+K03283+K05756+K03283+K03283+K01115+K03283+K10396+K12471+K19366+K03283+K03283+K07904+K19366
Platinum drug resistance	ko01524	7/526 1.33079847908745%	223/21607 1.03207293932522%	1.28944227523061	0.301197	0.775547	TRINITY_DN125365_c0_g1;TRINITY_DN17561_c0_g1;TRINITY_DN17854_c0_g1;TRINITY_DN264_c0_g2;TRINITY_DN662_c1_g2;TRINITY_DN8015_c0_g1;TRINITY_DN9356_c0_g2	K00799+K00799+K08738+K00799+K14686+K00799+K00799
Drug metabolism - cytochrome P450	ko00982	5/526 0.950570342205323%	152/21607 0.703475725459342%	1.35124824894937	0.311883	0.775547	TRINITY_DN125365_c0_g1;TRINITY_DN17561_c0_g1;TRINITY_DN264_c0_g2;TRINITY_DN8015_c0_g1;TRINITY_DN9356_c0_g2	K00799+K00799+K00799+K00799+K00799
Ras signaling pathway	ko04014	10/526 1.90114068441065%	339/21607 1.56893599296524%	1.21173884271566	0.313191	0.775547	TRINITY_DN120870_c0_g1;TRINITY_DN15125_c0_g1;TRINITY_DN19026_c0_g1;TRINITY_DN20497_c0_g1;TRINITY_DN22506_c0_g1;TRINITY_DN2300_c1_g1;TRINITY_DN23508_c1_g1;TRINITY_DN418_c0_g1;TRINITY_DN54940_c0_g2;TRINITY_DN83974_c0_g1	K02183+K19613+K04392+K07889+K02183+K02183+K04392+K01115+K02183+K02183
Bacterial invasion of epithelial cells	ko05100	6/526 1.14068441064639%	190/21607 0.879344656824177%	1.29719831899139	0.317497	0.775547	TRINITY_DN10414_c0_g1;TRINITY_DN1144_c1_g1;TRINITY_DN19026_c0_g1;TRINITY_DN23508_c1_g1;TRINITY_DN303480_c0_g1;TRINITY_DN7280_c0_g1	K05692+K06272+K04392+K04392+K05756+K05692
Leukocyte transendothelial migration	ko04670	4/526 0.760456273764259%	117/21607 0.541491183412783%	1.40437424848071	0.318272	0.775547	TRINITY_DN10414_c0_g1;TRINITY_DN19026_c0_g1;TRINITY_DN23508_c1_g1;TRINITY_DN7280_c0_g1	K05692+K04392+K04392+K05692
Glucagon signaling pathway	ko04922	11/526 2.09125475285171%	379/21607 1.7540611838756%	1.19223592202815	0.319125	0.775547	TRINITY_DN120870_c0_g1;TRINITY_DN14_c0_g1;TRINITY_DN1765_c0_g2;TRINITY_DN21845_c0_g1;TRINITY_DN22506_c0_g1;TRINITY_DN2300_c1_g1;TRINITY_DN4370_c0_g1;TRINITY_DN54940_c0_g2;TRINITY_DN5779_c0_g1;TRINITY_DN59397_c0_g1;TRINITY_DN83974_c0_g1	K02183+K07198+K07198+K00873+K02183+K02183+K07198+K02183+K07199+K07198+K02183
Fatty acid elongation	ko00062	4/526 0.760456273764259%	120/21607 0.555375572731059%	1.36926489226869	0.334841	0.789013	TRINITY_DN11353_c0_g1;TRINITY_DN19301_c0_g1;TRINITY_DN35241_c0_g2;TRINITY_DN854_c1_g1	K15397+K15397+K15397+K15397
Morphine addiction	ko05032	2/526 0.380228136882129%	49/21607 0.226778358865183%	1.67665088849228	0.335708	0.789013	TRINITY_DN1824_c0_g2;TRINITY_DN8612_c0_g2	K15015+K15015
Fc gamma R-mediated phagocytosis	ko04666	9/526 1.71102661596958%	308/21607 1.42546397000972%	1.20032961335243	0.336359	0.789013	TRINITY_DN13178_c0_g1;TRINITY_DN15341_c0_g1;TRINITY_DN19026_c0_g1;TRINITY_DN23508_c1_g1;TRINITY_DN303480_c0_g1;TRINITY_DN40115_c0_g2;TRINITY_DN418_c0_g1;TRINITY_DN53990_c0_g1;TRINITY_DN9142_c0_g3	K05765+K05768+K04392+K04392+K05756+K05765+K01115+K05765+K05765
Alcoholism	ko05034	9/526 1.71102661596958%	309/21607 1.43009209978248%	1.19644505149692	0.339766	0.789013	TRINITY_DN106306_c0_g1;TRINITY_DN120870_c0_g1;TRINITY_DN22506_c0_g1;TRINITY_DN2300_c1_g1;TRINITY_DN23131_c0_g1;TRINITY_DN37301_c4_g1;TRINITY_DN54940_c0_g2;TRINITY_DN83974_c0_g1;TRINITY_DN9021_c0_g1	K11251+K02183+K02183+K02183+K11252+K11253+K02183+K02183+K04365
Type II diabetes mellitus	ko04930	3/526 0.570342205323194%	87/21607 0.402647290230018%	1.41648092303658	0.355639	0.816798	TRINITY_DN21845_c0_g1;TRINITY_DN4050_c2_g2;TRINITY_DN60899_c0_g1	K00873+K00844+K00844
Hippo signaling pathway - fly	ko04391	5/526 0.950570342205323%	163/21607 0.754385152959689%	1.26005971681168	0.364794	0.828717	TRINITY_DN10414_c0_g1;TRINITY_DN12543_c0_g1;TRINITY_DN12543_c0_g2;TRINITY_DN7280_c0_g1;TRINITY_DN79_c0_g1	K05692+K06685+K06685+K05692+K06630
Progesterone-mediated oocyte maturation	ko04914	6/526 1.14068441064639%	205/21607 0.94876660341556%	1.20228136882129	0.382315	0.859181	TRINITY_DN24990_c0_g1;TRINITY_DN2958_c1_g1;TRINITY_DN4079_c0_g3;TRINITY_DN69431_c0_g3;TRINITY_DN9021_c0_g1;TRINITY_DN9574_c1_g1	K06638+K04079+K04079+K04079+K04365+K03350
Longevity regulating pathway	ko04211	9/526 1.71102661596958%	324/21607 1.49951404637386%	1.14105407689058	0.391395	0.864586	TRINITY_DN14_c0_g1;TRINITY_DN1765_c0_g2;TRINITY_DN29653_c0_g1;TRINITY_DN310932_c0_g1;TRINITY_DN373426_c0_g1;TRINITY_DN4370_c0_g1;TRINITY_DN5779_c0_g1;TRINITY_DN59397_c0_g1;TRINITY_DN87852_c0_g1	K07198+K07198+K03781+K04564+K07208+K07198+K07199+K07198+K07208
Transcriptional misregulation in cancer	ko05202	4/526 0.760456273764259%	131/21607 0.606285000231407%	1.25428845093316	0.395668	0.864586	TRINITY_DN1512_c0_g4;TRINITY_DN15580_c0_g1;TRINITY_DN37301_c4_g1;TRINITY_DN7264_c0_g1	K15188+K15188+K11253+K15188
Streptomycin biosynthesis	ko00521	2/526 0.380228136882129%	56/21607 0.259175267274494%	1.46706952743074	0.39713	0.864586	TRINITY_DN4050_c2_g2;TRINITY_DN60899_c0_g1	K00844+K00844
Non-alcoholic fatty liver disease (NAFLD)	ko04932	12/526 2.28136882129278%	451/21607 2.08728652751423%	1.09298306256481	0.418142	0.900946	TRINITY_DN126860_c0_g1;TRINITY_DN14_c0_g1;TRINITY_DN1765_c0_g2;TRINITY_DN17854_c0_g1;TRINITY_DN19026_c0_g1;TRINITY_DN23508_c1_g1;TRINITY_DN289973_c0_g1;TRINITY_DN37867_c0_g1;TRINITY_DN4370_c0_g1;TRINITY_DN5779_c0_g1;TRINITY_DN59397_c0_g1;TRINITY_DN61384_c0_g1	K02267+K07198+K07198+K08738+K04392+K04392+K03955+K02265+K07198+K07199+K07198+K00411
cAMP signaling pathway	ko04024	9/526 1.71102661596958%	335/21607 1.55042347387421%	1.10358662958969	0.429513	0.906994	TRINITY_DN120870_c0_g1;TRINITY_DN19026_c0_g1;TRINITY_DN22506_c0_g1;TRINITY_DN2300_c1_g1;TRINITY_DN23508_c1_g1;TRINITY_DN418_c0_g1;TRINITY_DN54940_c0_g2;TRINITY_DN83974_c0_g1;TRINITY_DN9021_c0_g1	K02183+K04392+K02183+K02183+K04392+K01115+K02183+K02183+K04365
Limonene and pinene degradation	ko00903	2/526 0.380228136882129%	60/21607 0.27768778636553%	1.36926489226869	0.431045	0.906994	TRINITY_DN1028_c0_g2;TRINITY_DN6438_c0_g1	K00517+K00517
Amyotrophic lateral sclerosis (ALS)	ko05014	4/526 0.760456273764259%	138/21607 0.638681908640718%	1.19066512371191	0.433968	0.906994	TRINITY_DN17854_c0_g1;TRINITY_DN19026_c0_g1;TRINITY_DN23508_c1_g1;TRINITY_DN29653_c0_g1	K08738+K04392+K04392+K03781
Pancreatic secretion	ko04972	5/526 0.950570342205323%	182/21607 0.842319618642107%	1.12851502110057	0.456019	0.943644	TRINITY_DN117970_c0_g1;TRINITY_DN1851_c1_g2;TRINITY_DN19026_c0_g1;TRINITY_DN23508_c1_g1;TRINITY_DN84145_c0_g2	K07901+K07904+K04392+K04392+K07904
Cardiac muscle contraction	ko04260	3/526 0.570342205323194%	104/21607 0.481325496366918%	1.1849407721556	0.466295	0.947677	TRINITY_DN126860_c0_g1;TRINITY_DN37867_c0_g1;TRINITY_DN61384_c0_g1	K02267+K02265+K00411
Focal adhesion	ko04510	6/526 1.14068441064639%	225/21607 1.04132919887074%	1.09541191381496	0.468623	0.947677	TRINITY_DN10414_c0_g1;TRINITY_DN1144_c1_g1;TRINITY_DN19026_c0_g1;TRINITY_DN23508_c1_g1;TRINITY_DN7280_c0_g1;TRINITY_DN9021_c0_g1	K05692+K06272+K04392+K04392+K05692+K04365
Apoptosis - fly	ko04214	4/526 0.760456273764259%	145/21607 0.67107881705003%	1.13318473842926	0.471571	0.947677	TRINITY_DN16888_c0_g1;TRINITY_DN17854_c0_g1;TRINITY_DN374260_c0_g1;TRINITY_DN9021_c0_g1	K01527+K08738+K03386+K04365
Pancreatic cancer	ko05212	3/526 0.570342205323194%	108/21607 0.499838015457953%	1.14105407689058	0.491179	0.971341	TRINITY_DN19026_c0_g1;TRINITY_DN23508_c1_g1;TRINITY_DN9021_c0_g1	K04392+K04392+K04365
Colorectal cancer	ko05210	4/526 0.760456273764259%	149/21607 0.689591336141065%	1.10276367162579	0.492642	0.971341	TRINITY_DN17854_c0_g1;TRINITY_DN19026_c0_g1;TRINITY_DN23508_c1_g1;TRINITY_DN9021_c0_g1	K08738+K04392+K04392+K04365
Epstein-Barr virus infection	ko05169	27/526 5.13307984790875%	1096/21607 5.07243023094368%	1.01195671782632	0.503037	0.974182	TRINITY_DN11714_c1_g1;TRINITY_DN125_c0_g2;TRINITY_DN12894_c0_g1;TRINITY_DN1332_c0_g1;TRINITY_DN13671_c0_g1;TRINITY_DN138506_c0_g1;TRINITY_DN148_c1_g2;TRINITY_DN1513_c0_g1;TRINITY_DN15250_c1_g1;TRINITY_DN1574_c2_g1;TRINITY_DN17374_c0_g2;TRINITY_DN2230_c0_g1;TRINITY_DN2795_c1_g1;TRINITY_DN282439_c0_g1;TRINITY_DN30512_c0_g1;TRINITY_DN323807_c0_g1;TRINITY_DN347613_c0_g1;TRINITY_DN3516_c0_g5;TRINITY_D…	K04730+K04730+K04730+K04730+K04730+K04730+K04730+K07936+K03283+K04730+K04730+K04730+K04730+K03283+K03283+K07936+K03283+K04730+K04730+K03283+K04730+K03283+K03283+K06630+K04730+K04730+K04730
p53 signaling pathway	ko04115	3/526 0.570342205323194%	110/21607 0.509094275003471%	1.12030763912893	0.503405	0.974182	TRINITY_DN17854_c0_g1;TRINITY_DN1788_c0_g2;TRINITY_DN2687_c0_g1	K08738+K04506+K10144
Regulation of lipolysis in adipocytes	ko04923	2/526 0.380228136882129%	70/21607 0.323969084093118%	1.1736556219446	0.511057	0.979916	TRINITY_DN11342_c0_g1;TRINITY_DN1556_c1_g3	K01054+K01054
Flavonoid biosynthesis	ko00941	3/526 0.570342205323194%	115/21607 0.532234923867265%	1.07159861134072	0.53329	0.999999	TRINITY_DN19078_c0_g1;TRINITY_DN33_c0_g2;TRINITY_DN996_c0_g3	K00660+K05280+K05278
Pathogenic Escherichia coli infection	ko05130	5/526 0.950570342205323%	199/21607 0.920997824779007%	1.03210921527791	0.534378	0.999999	TRINITY_DN10414_c0_g1;TRINITY_DN303480_c0_g1;TRINITY_DN343953_c0_g1;TRINITY_DN7280_c0_g1;TRINITY_DN8043_c2_g2	K05692+K05756+K11294+K05692+K11294
Hippo signaling pathway - multiple species	ko04392	2/526 0.380228136882129%	74/21607 0.342481603184153%	1.11021477751516	0.540934	0.999999	TRINITY_DN12543_c0_g1;TRINITY_DN12543_c0_g2	K06685+K06685
Alzheimer disease	ko05010	12/526 2.28136882129278%	493/21607 2.2816679779701%	0.999868886849351	0.541304	0.999999	TRINITY_DN120870_c0_g1;TRINITY_DN126860_c0_g1;TRINITY_DN17854_c0_g1;TRINITY_DN222994_c0_g1;TRINITY_DN22506_c0_g1;TRINITY_DN2300_c1_g1;TRINITY_DN289973_c0_g1;TRINITY_DN37867_c0_g1;TRINITY_DN54940_c0_g2;TRINITY_DN61384_c0_g1;TRINITY_DN67756_c0_g1;TRINITY_DN83974_c0_g1	K02183+K02267+K08738+K02133+K02183+K02183+K03955+K02265+K02183+K00411+K00134+K02183
NOD-like receptor signaling pathway	ko04621	3/526 0.570342205323194%	118/21607 0.546119313185542%	1.044354578849	0.550727	0.999999	TRINITY_DN2958_c1_g1;TRINITY_DN4079_c0_g3;TRINITY_DN69431_c0_g3	K04079+K04079+K04079
Adherens junction	ko04520	4/526 0.760456273764259%	161/21607 0.745128893414171%	1.02057010603878	0.553557	0.999999	TRINITY_DN10414_c0_g1;TRINITY_DN19026_c0_g1;TRINITY_DN23508_c1_g1;TRINITY_DN7280_c0_g1	K05692+K04392+K04392+K05692
Osteoclast differentiation	ko04380	3/526 0.570342205323194%	120/21607 0.555375572731059%	1.02694866920152	0.562136	0.999999	TRINITY_DN19026_c0_g1;TRINITY_DN23508_c1_g1;TRINITY_DN885_c0_g1	K04392+K04392+K14379
Amoebiasis	ko05146	2/526 0.380228136882129%	78/21607 0.360994122275189%	1.05328068636053	0.569523	0.999999	TRINITY_DN11071_c2_g1;TRINITY_DN20497_c0_g1	K07897+K07889
Retinol metabolism	ko00830	2/526 0.380228136882129%	80/21607 0.370250381820706%	1.02694866920152	0.583327	0.999999	TRINITY_DN17371_c0_g1;TRINITY_DN8617_c0_g1	K07437+K07408
Natural killer cell mediated cytotoxicity	ko04650	3/526 0.570342205323194%	124/21607 0.573888091822095%	0.993821292775665	0.584417	0.999999	TRINITY_DN19026_c0_g1;TRINITY_DN23508_c1_g1;TRINITY_DN9021_c0_g1	K04392+K04392+K04365
Vibrio cholerae infection	ko05110	6/526 1.14068441064639%	259/21607 1.19868561114454%	0.951612666441564	0.60563	0.999999	TRINITY_DN10414_c0_g1;TRINITY_DN13485_c0_g1;TRINITY_DN1383_c0_g2;TRINITY_DN191534_c0_g1;TRINITY_DN191534_c0_g3;TRINITY_DN7280_c0_g1	K05692+K02155+K10956+K07937+K07937+K05692
Terpenoid backbone biosynthesis	ko00900	4/526 0.760456273764259%	172/21607 0.796038320914518%	0.955301087629322	0.605811	0.999999	TRINITY_DN28443_c0_g1;TRINITY_DN37949_c0_g1;TRINITY_DN4550_c0_g1;TRINITY_DN7_c0_g2	K00021+K00021+K01662+K15891
Adipocytokine signaling pathway	ko04920	5/526 0.950570342205323%	217/21607 1.00430416068867%	0.946496469310158	0.611294	0.999999	TRINITY_DN14_c0_g1;TRINITY_DN1765_c0_g2;TRINITY_DN4370_c0_g1;TRINITY_DN5779_c0_g1;TRINITY_DN59397_c0_g1	K07198+K07198+K07198+K07199+K07198
Phosphatidylinositol signaling system	ko04070	7/526 1.33079847908745%	305/21607 1.41157958069144%	0.942772548775167	0.615341	0.999999	TRINITY_DN120870_c0_g1;TRINITY_DN22506_c0_g1;TRINITY_DN2300_c1_g1;TRINITY_DN3904_c1_g1;TRINITY_DN4559_c0_g1;TRINITY_DN54940_c0_g2;TRINITY_DN83974_c0_g1	K02183+K02183+K02183+K20279+K01106+K02183+K02183
Endometrial cancer	ko05213	2/526 0.380228136882129%	85/21607 0.3933910306845%	0.966539923954373	0.616397	0.999999	TRINITY_DN1144_c1_g1;TRINITY_DN9021_c0_g1	K06272+K04365
Renal cell carcinoma	ko05211	3/526 0.570342205323194%	130/21607 0.601656870458648%	0.947952617724481	0.616456	0.999999	TRINITY_DN19026_c0_g1;TRINITY_DN23508_c1_g1;TRINITY_DN9021_c0_g1	K04392+K04392+K04365
GABAergic synapse	ko04727	3/526 0.570342205323194%	131/21607 0.606285000231407%	0.940716338199867	0.621631	0.999999	TRINITY_DN1768_c1_g2;TRINITY_DN1824_c0_g2;TRINITY_DN8612_c0_g2	K14207+K15015+K15015
Hippo signaling pathway	ko04390	5/526 0.950570342205323%	221/21607 1.0228166797797%	0.929365311494589	0.627356	0.999999	TRINITY_DN10414_c0_g1;TRINITY_DN12543_c0_g1;TRINITY_DN12543_c0_g2;TRINITY_DN7280_c0_g1;TRINITY_DN79_c0_g1	K05692+K06685+K06685+K05692+K06630
Fc epsilon RI signaling pathway	ko04664	2/526 0.380228136882129%	87/21607 0.402647290230018%	0.94432061535772	0.62905	0.999999	TRINITY_DN19026_c0_g1;TRINITY_DN23508_c1_g1	K04392+K04392
Proteoglycans in cancer	ko05205	7/526 1.33079847908745%	317/21607 1.46711713796455%	0.907083998032889	0.655279	0.999999	TRINITY_DN10414_c0_g1;TRINITY_DN18435_c0_g1;TRINITY_DN19026_c0_g1;TRINITY_DN23508_c1_g1;TRINITY_DN2756_c0_g1;TRINITY_DN7280_c0_g1;TRINITY_DN9021_c0_g1	K05692+K01365+K04392+K04392+K02991+K05692+K04365
Dopaminergic synapse	ko04728	6/526 1.14068441064639%	273/21607 1.26347942796316%	0.902812016880458	0.656121	0.999999	TRINITY_DN120870_c0_g1;TRINITY_DN22506_c0_g1;TRINITY_DN2300_c1_g1;TRINITY_DN45623_c0_g1;TRINITY_DN54940_c0_g2;TRINITY_DN83974_c0_g1	K02183+K02183+K02183+K10396+K02183+K02183
FoxO signaling pathway	ko04068	8/526 1.52091254752852%	362/21607 1.6753829777387%	0.90779992857593	0.658283	0.999999	TRINITY_DN14_c0_g1;TRINITY_DN1765_c0_g2;TRINITY_DN29653_c0_g1;TRINITY_DN310932_c0_g1;TRINITY_DN4370_c0_g1;TRINITY_DN5779_c0_g1;TRINITY_DN59397_c0_g1;TRINITY_DN9021_c0_g1	K07198+K07198+K03781+K04564+K07198+K07199+K07198+K04365
Systemic lupus erythematosus	ko05322	3/526 0.570342205323194%	139/21607 0.643310038413477%	0.886574390677572	0.661299	0.999999	TRINITY_DN106306_c0_g1;TRINITY_DN23131_c0_g1;TRINITY_DN37301_c4_g1	K11251+K11252+K11253
Human T-cell leukemia virus 1 infection	ko05166	7/526 1.33079847908745%	319/21607 1.47637339751007%	0.901396951023279	0.661689	0.999999	TRINITY_DN1513_c0_g1;TRINITY_DN17505_c0_g1;TRINITY_DN323807_c0_g1;TRINITY_DN61068_c0_g1;TRINITY_DN690_c0_g2;TRINITY_DN9326_c0_g1;TRINITY_DN9574_c1_g1	K07936+K04421+K07936+K15306+K08057+K05863+K03350
cGMP-PKG signaling pathway	ko04022	6/526 1.14068441064639%	277/21607 1.2819919470542%	0.889775020246805	0.669791	0.999999	TRINITY_DN120870_c0_g1;TRINITY_DN22506_c0_g1;TRINITY_DN2300_c1_g1;TRINITY_DN54940_c0_g2;TRINITY_DN83974_c0_g1;TRINITY_DN9326_c0_g1	K02183+K02183+K02183+K02183+K02183+K05863
Phospholipase D signaling pathway	ko04072	5/526 0.950570342205323%	240/21607 1.11075114546212%	0.855790557667934	0.697959	0.999999	TRINITY_DN191534_c0_g1;TRINITY_DN191534_c0_g3;TRINITY_DN373426_c0_g1;TRINITY_DN418_c0_g1;TRINITY_DN87852_c0_g1	K07937+K07937+K07208+K01115+K07208
AGE-RAGE signaling pathway in diabetic complications	ko04933	2/526 0.380228136882129%	100/21607 0.462812977275883%	0.821558935361217	0.703443	0.999999	TRINITY_DN19026_c0_g1;TRINITY_DN23508_c1_g1	K04392+K04392
HIF-1 signaling pathway	ko04066	5/526 0.950570342205323%	244/21607 1.12926366455315%	0.841761204263542	0.711584	0.999999	TRINITY_DN23349_c0_g1;TRINITY_DN2756_c0_g1;TRINITY_DN4050_c2_g2;TRINITY_DN60899_c0_g1;TRINITY_DN67756_c0_g1	K01689+K02991+K00844+K00844+K00134
Oocyte meiosis	ko04114	8/526 1.52091254752852%	383/21607 1.77257370296663%	0.858024997766284	0.717993	0.999999	TRINITY_DN120870_c0_g1;TRINITY_DN22506_c0_g1;TRINITY_DN2300_c1_g1;TRINITY_DN325741_c0_g1;TRINITY_DN54940_c0_g2;TRINITY_DN79_c0_g1;TRINITY_DN83974_c0_g1;TRINITY_DN9574_c1_g1	K02183+K02183+K02183+K03094+K02183+K06630+K02183+K03350
Phagosome	ko04145	11/526 2.09125475285171%	524/21607 2.42514000092563%	0.862323310016544	0.732948	0.999999	TRINITY_DN10414_c0_g1;TRINITY_DN11071_c2_g1;TRINITY_DN11122_c0_g2;TRINITY_DN13485_c0_g1;TRINITY_DN1383_c0_g2;TRINITY_DN18435_c0_g1;TRINITY_DN19026_c0_g1;TRINITY_DN20497_c0_g1;TRINITY_DN23508_c1_g1;TRINITY_DN690_c0_g2;TRINITY_DN7280_c0_g1	K05692+K07897+K08488+K02155+K10956+K01365+K04392+K07889+K04392+K08057+K05692
Fanconi anemia pathway	ko03460	3/526 0.570342205323194%	157/21607 0.726616374323136%	0.78492891913492	0.739277	0.999999	TRINITY_DN1961_c0_g1;TRINITY_DN44457_c0_g1;TRINITY_DN7652_c0_g2	K15078+K15078+K07466
Adrenergic signaling in cardiomyocytes	ko04261	5/526 0.950570342205323%	254/21607 1.17554496228074%	0.808620999371276	0.743733	0.999999	TRINITY_DN120870_c0_g1;TRINITY_DN22506_c0_g1;TRINITY_DN2300_c1_g1;TRINITY_DN54940_c0_g2;TRINITY_DN83974_c0_g1	K02183+K02183+K02183+K02183+K02183
Chemokine signaling pathway	ko04062	3/526 0.570342205323194%	159/21607 0.735872633868654%	0.775055599397374	0.746996	0.999999	TRINITY_DN19026_c0_g1;TRINITY_DN23508_c1_g1;TRINITY_DN9021_c0_g1	K04392+K04392+K04365
Choline metabolism in cancer	ko05231	6/526 1.14068441064639%	302/21607 1.39769519137317%	0.816118147709818	0.747181	0.999999	TRINITY_DN19026_c0_g1;TRINITY_DN23508_c1_g1;TRINITY_DN2368_c0_g1;TRINITY_DN373426_c0_g1;TRINITY_DN418_c0_g1;TRINITY_DN87852_c0_g1	K04392+K04392+K14156+K07208+K01115+K07208
Two-component system	ko02020	2/526 0.380228136882129%	109/21607 0.504466145230712%	0.753723793909373	0.747348	0.999999	TRINITY_DN17854_c0_g1;TRINITY_DN61384_c0_g1	K08738+K00411
PI3K-Akt signaling pathway	ko04151	13/526 2.47148288973384%	635/21607 2.93886240570186%	0.840965839346127	0.775695	0.999999	TRINITY_DN14_c0_g1;TRINITY_DN1765_c0_g2;TRINITY_DN19026_c0_g1;TRINITY_DN23508_c1_g1;TRINITY_DN2756_c0_g1;TRINITY_DN2958_c1_g1;TRINITY_DN373426_c0_g1;TRINITY_DN4079_c0_g3;TRINITY_DN4370_c0_g1;TRINITY_DN59397_c0_g1;TRINITY_DN69431_c0_g3;TRINITY_DN79_c0_g1;TRINITY_DN87852_c0_g1	K07198+K07198+K04392+K04392+K02991+K04079+K07208+K04079+K07198+K07198+K04079+K06630+K07208
ABC transporters	ko02010	6/526 1.14068441064639%	313/21607 1.44860461887351%	0.787436679259952	0.776776	0.999999	TRINITY_DN13327_c0_g1;TRINITY_DN18181_c0_g1;TRINITY_DN5011_c2_g1;TRINITY_DN5011_c3_g1;TRINITY_DN8499_c0_g1;TRINITY_DN987_c0_g1	K05681+K05681+K05681+K05681+K05681+K05681
VEGF signaling pathway	ko04370	2/526 0.380228136882129%	116/21607 0.536863053640024%	0.70824046151829	0.777532	0.999999	TRINITY_DN19026_c0_g1;TRINITY_DN23508_c1_g1	K04392+K04392
Insulin resistance	ko04931	6/526 1.14068441064639%	314/21607 1.45323274864627%	0.78492891913492	0.779333	0.999999	TRINITY_DN14_c0_g1;TRINITY_DN1765_c0_g2;TRINITY_DN4370_c0_g1;TRINITY_DN5779_c0_g1;TRINITY_DN59397_c0_g1;TRINITY_DN614_c0_g2	K07198+K07198+K07198+K07199+K07198+K14497
AMPK signaling pathway	ko04152	11/526 2.09125475285171%	548/21607 2.53621511547184%	0.824557325636257	0.783046	0.999999	TRINITY_DN117970_c0_g1;TRINITY_DN14_c0_g1;TRINITY_DN1765_c0_g2;TRINITY_DN28443_c0_g1;TRINITY_DN373426_c0_g1;TRINITY_DN37949_c0_g1;TRINITY_DN4370_c0_g1;TRINITY_DN5779_c0_g1;TRINITY_DN59397_c0_g1;TRINITY_DN87852_c0_g1;TRINITY_DN9688_c0_g2	K07901+K07198+K07198+K00021+K07208+K00021+K07198+K07199+K07198+K07208+K03234
Platelet activation	ko04611	2/526 0.380228136882129%	118/21607 0.546119313185542%	0.696236385899336	0.785557	0.999999	TRINITY_DN10414_c0_g1;TRINITY_DN7280_c0_g1	K05692+K05692
Phenylalanine metabolism	ko00360	3/526 0.570342205323194%	174/21607 0.805294580460036%	0.70824046151829	0.799188	0.999999	TRINITY_DN2703_c0_g2;TRINITY_DN35873_c0_g3;TRINITY_DN7369_c1_g1	K10775+K10775+K01904
mTOR signaling pathway	ko04150	9/526 1.71102661596958%	464/21607 2.1474522145601%	0.796770519208077	0.79943	0.999999	TRINITY_DN14_c0_g1;TRINITY_DN15010_c0_g1;TRINITY_DN1765_c0_g2;TRINITY_DN2756_c0_g1;TRINITY_DN373426_c0_g1;TRINITY_DN4370_c0_g1;TRINITY_DN59397_c0_g1;TRINITY_DN87852_c0_g1;TRINITY_DN9021_c0_g1	K07198+K14299+K07198+K02991+K07208+K07198+K07198+K07208+K04365
Glutamatergic synapse	ko04724	2/526 0.380228136882129%	122/21607 0.564631832276577%	0.673408963410833	0.800847	0.999999	TRINITY_DN1768_c1_g2;TRINITY_DN418_c0_g1	K14207+K01115
Wnt signaling pathway	ko04310	5/526 0.950570342205323%	275/21607 1.27273568750868%	0.746871759419288	0.802489	0.999999	TRINITY_DN1788_c0_g2;TRINITY_DN19026_c0_g1;TRINITY_DN23508_c1_g1;TRINITY_DN325741_c0_g1;TRINITY_DN916_c1_g1	K04506+K04392+K04392+K03094+K04508
Various types of N-glycan biosynthesis	ko00513	2/526 0.380228136882129%	124/21607 0.573888091822095%	0.66254752851711	0.808123	0.999999	TRINITY_DN146_c1_g2;TRINITY_DN9166_c0_g2	K14413+K14413
Prostate cancer	ko05215	4/526 0.760456273764259%	234/21607 1.08298236682557%	0.702187124240356	0.82452	0.999999	TRINITY_DN2958_c1_g1;TRINITY_DN4079_c0_g3;TRINITY_DN69431_c0_g3;TRINITY_DN9021_c0_g1	K04079+K04079+K04079+K04365
Glutathione metabolism	ko00480	6/526 1.14068441064639%	335/21607 1.55042347387421%	0.735724419726463	0.828032	0.999999	TRINITY_DN125365_c0_g1;TRINITY_DN17561_c0_g1;TRINITY_DN264_c0_g2;TRINITY_DN35888_c0_g1;TRINITY_DN8015_c0_g1;TRINITY_DN9356_c0_g2	K00799+K00799+K00799+K00031+K00799+K00799
Thyroid hormone signaling pathway	ko04919	4/526 0.760456273764259%	237/21607 1.09686675614384%	0.693298679629719	0.831923	0.999999	TRINITY_DN10414_c0_g1;TRINITY_DN373426_c0_g1;TRINITY_DN7280_c0_g1;TRINITY_DN87852_c0_g1	K05692+K07208+K05692+K07208
Central carbon metabolism in cancer	ko05230	3/526 0.570342205323194%	186/21607 0.860832137733142%	0.66254752851711	0.834177	0.999999	TRINITY_DN21845_c0_g1;TRINITY_DN4050_c2_g2;TRINITY_DN60899_c0_g1	K00873+K00844+K00844
B cell receptor signaling pathway	ko04662	2/526 0.380228136882129%	132/21607 0.610913130004165%	0.622393132849407	0.834913	0.999999	TRINITY_DN19026_c0_g1;TRINITY_DN23508_c1_g1	K04392+K04392
Porphyrin and chlorophyll metabolism	ko00860	2/526 0.380228136882129%	139/21607 0.643310038413477%	0.591049593785048	0.855533	0.999999	TRINITY_DN3393_c1_g1;TRINITY_DN858_c0_g1	K13545+K01599
Parkinson disease	ko05012	7/526 1.33079847908745%	400/21607 1.85125190910353%	0.718864068441065	0.858045	0.999999	TRINITY_DN126860_c0_g1;TRINITY_DN17854_c0_g1;TRINITY_DN222994_c0_g1;TRINITY_DN289973_c0_g1;TRINITY_DN37867_c0_g1;TRINITY_DN61384_c0_g1;TRINITY_DN9326_c0_g1	K02267+K08738+K02133+K03955+K02265+K00411+K05863
Endocrine and other factor-regulated calcium reabsorption	ko04961	2/526 0.380228136882129%	142/21607 0.657194427731754%	0.578562630536068	0.86363	0.999999	TRINITY_DN1851_c1_g2;TRINITY_DN84145_c0_g2	K07904+K07904
Rheumatoid arthritis	ko05323	3/526 0.570342205323194%	198/21607 0.916369695006248%	0.622393132849407	0.863795	0.999999	TRINITY_DN13485_c0_g1;TRINITY_DN18435_c0_g1;TRINITY_DN885_c0_g1	K02155+K01365+K14379
Glycerolipid metabolism	ko00561	5/526 0.950570342205323%	305/21607 1.41157958069144%	0.673408963410833	0.867353	0.999999	TRINITY_DN11342_c0_g1;TRINITY_DN1556_c1_g3;TRINITY_DN19868_c0_g2;TRINITY_DN28010_c0_g2;TRINITY_DN3666_c1_g3	K01054+K01054+K06119+K13508+K15728
Fructose and mannose metabolism	ko00051	4/526 0.760456273764259%	254/21607 1.17554496228074%	0.646896799497021	0.869107	0.999999	TRINITY_DN106044_c0_g1;TRINITY_DN12823_c0_g1;TRINITY_DN4050_c2_g2;TRINITY_DN60899_c0_g1	K01623+K01803+K00844+K00844
EGFR tyrosine kinase inhibitor resistance	ko01521	2/526 0.380228136882129%	146/21607 0.675706946822789%	0.562711599562477	0.873778	0.999999	TRINITY_DN2756_c0_g1;TRINITY_DN9021_c0_g1	K02991+K04365
Cyanoamino acid metabolism	ko00460	2/526 0.380228136882129%	156/21607 0.721988244550377%	0.526640343180267	0.896182	0.999999	TRINITY_DN1669_c0_g2;TRINITY_DN1669_c0_g3	K13030+K13030
Pathways in cancer	ko05200	7/526 1.33079847908745%	426/21607 1.97158328319526%	0.674989735625413	0.89676	0.999999	TRINITY_DN17854_c0_g1;TRINITY_DN19026_c0_g1;TRINITY_DN23508_c1_g1;TRINITY_DN2958_c1_g1;TRINITY_DN4079_c0_g3;TRINITY_DN69431_c0_g3;TRINITY_DN9021_c0_g1	K08738+K04392+K04392+K04079+K04079+K04079+K04365
Synaptic vesicle cycle	ko04721	4/526 0.760456273764259%	271/21607 1.25422316841764%	0.606316557462153	0.898998	0.999999	TRINITY_DN13485_c0_g1;TRINITY_DN1824_c0_g2;TRINITY_DN5242_c0_g2;TRINITY_DN8612_c0_g2	K02155+K15015+K18211+K15015
Epithelial cell signaling in Helicobacter pylori infection	ko05120	3/526 0.570342205323194%	221/21607 1.0228166797797%	0.557619186896753	0.90781	0.999999	TRINITY_DN13485_c0_g1;TRINITY_DN19026_c0_g1;TRINITY_DN23508_c1_g1	K02155+K04392+K04392
Cell cycle - yeast	ko04111	4/526 0.760456273764259%	288/21607 1.33290137455454%	0.570527038445289	0.922711	0.999999	TRINITY_DN12543_c0_g1;TRINITY_DN12543_c0_g2;TRINITY_DN325741_c0_g1;TRINITY_DN9574_c1_g1	K06685+K06685+K03094+K03350
Apoptosis	ko04210	4/526 0.760456273764259%	290/21607 1.34215763410006%	0.566592369214632	0.925145	0.999999	TRINITY_DN10414_c0_g1;TRINITY_DN17854_c0_g1;TRINITY_DN18435_c0_g1;TRINITY_DN7280_c0_g1	K05692+K08738+K01365+K05692
Viral carcinogenesis	ko05203	8/526 1.52091254752852%	505/21607 2.33720553524321%	0.650739750781162	0.927412	0.999999	TRINITY_DN15341_c0_g1;TRINITY_DN19026_c0_g1;TRINITY_DN21845_c0_g1;TRINITY_DN23131_c0_g1;TRINITY_DN23508_c1_g1;TRINITY_DN24990_c0_g1;TRINITY_DN61068_c0_g1;TRINITY_DN79_c0_g1	K05768+K04392+K00873+K11252+K04392+K06638+K15306+K06630
Amino sugar and nucleotide sugar metabolism	ko00520	6/526 1.14068441064639%	403/21607 1.86513629842181%	0.611582334015794	0.929678	0.999999	TRINITY_DN2554_c0_g1;TRINITY_DN3117_c0_g1;TRINITY_DN3237_c2_g1;TRINITY_DN4050_c2_g2;TRINITY_DN4589_c0_g1;TRINITY_DN60899_c0_g1	K00770+K12450+K00770+K00844+K20547+K00844
Tyrosine metabolism	ko00350	2/526 0.380228136882129%	182/21607 0.842319618642107%	0.451406008440229	0.938288	0.999999	TRINITY_DN27156_c0_g1;TRINITY_DN77937_c0_g1	K18857+K18857
Ascorbate and aldarate metabolism	ko00053	2/526 0.380228136882129%	184/21607 0.851575878187624%	0.446499421391966	0.940747	0.999999	TRINITY_DN3455_c0_g1;TRINITY_DN8801_c0_g2	K00225+K00423
Glycolysis / Gluconeogenesis	ko00010	9/526 1.71102661596958%	574/21607 2.65654648956357%	0.644079304725693	0.941774	0.999999	TRINITY_DN106044_c0_g1;TRINITY_DN12823_c0_g1;TRINITY_DN21845_c0_g1;TRINITY_DN23349_c0_g1;TRINITY_DN27156_c0_g1;TRINITY_DN4050_c2_g2;TRINITY_DN60899_c0_g1;TRINITY_DN67756_c0_g1;TRINITY_DN77937_c0_g1	K01623+K01803+K00873+K01689+K18857+K00844+K00844+K00134+K18857
Arginine and proline metabolism	ko00330	3/526 0.570342205323194%	251/21607 1.16166057296247%	0.490971475315468	0.945819	0.999999	TRINITY_DN12219_c0_g1;TRINITY_DN3863_c0_g1;TRINITY_DN6017_c0_g2	K14329+K00318+K17839
RNA degradation	ko03018	7/526 1.33079847908745%	476/21607 2.2029897718332%	0.604087452471483	0.946533	0.999999	TRINITY_DN11342_c0_g2;TRINITY_DN20754_c0_g1;TRINITY_DN23349_c0_g1;TRINITY_DN30499_c0_g1;TRINITY_DN3820_c0_g1;TRINITY_DN5685_c0_g2;TRINITY_DN9828_c0_g2	K12581+K13126+K01689+K13126+K12581+K12581+K12581
MAPK signaling pathway - yeast	ko04011	3/526 0.570342205323194%	256/21607 1.18480122182626%	0.481382188688213	0.95052	0.999999	TRINITY_DN11127_c0_g1;TRINITY_DN29653_c0_g1;TRINITY_DN79_c0_g1	K00006+K03781+K06630
Tight junction	ko04530	2/526 0.380228136882129%	193/21607 0.893229046142454%	0.425678204850371	0.950704	0.999999	TRINITY_DN10414_c0_g1;TRINITY_DN7280_c0_g1	K05692+K05692
DNA replication	ko03030	2/526 0.380228136882129%	202/21607 0.934882214097283%	0.406712344238226	0.959053	0.999999	TRINITY_DN4139_c0_g1;TRINITY_DN7652_c0_g2	K10744+K07466
Nucleotide excision repair	ko03420	2/526 0.380228136882129%	210/21607 0.971907252279354%	0.391218540648198	0.965323	0.999999	TRINITY_DN16172_c0_g1;TRINITY_DN7652_c0_g2	K10840+K07466
Cysteine and methionine metabolism	ko00270	5/526 0.950570342205323%	395/21607 1.82811126023974%	0.519974009722289	0.965387	0.999999	TRINITY_DN103415_c0_g1;TRINITY_DN282384_c0_g1;TRINITY_DN43991_c0_g1;TRINITY_DN5420_c1_g1;TRINITY_DN857_c0_g1	K01251+K00789+K05933+K05933+K05933
Carbon fixation in photosynthetic organisms	ko00710	4/526 0.760456273764259%	348/21607 1.61058916092007%	0.47216030767886	0.971607	0.999999	TRINITY_DN106044_c0_g1;TRINITY_DN12823_c0_g1;TRINITY_DN18769_c0_g1;TRINITY_DN67756_c0_g1	K01623+K01803+K01807+K00134
Inositol phosphate metabolism	ko00562	3/526 0.570342205323194%	287/21607 1.32827324478178%	0.429386203150462	0.972152	0.999999	TRINITY_DN12823_c0_g1;TRINITY_DN3904_c1_g1;TRINITY_DN4559_c0_g1	K01803+K20279+K01106
RNA transport	ko03013	11/526 2.09125475285171%	747/21607 3.45721294025084%	0.604896137146813	0.975537	0.999999	TRINITY_DN127821_c0_g1;TRINITY_DN15010_c0_g1;TRINITY_DN1513_c0_g1;TRINITY_DN1910_c0_g3;TRINITY_DN19222_c0_g1;TRINITY_DN20754_c0_g1;TRINITY_DN2712_c0_g2;TRINITY_DN282563_c0_g1;TRINITY_DN30499_c0_g1;TRINITY_DN323807_c0_g1;TRINITY_DN5039_c0_g1	K03236+K14299+K07936+K14314+K14297+K13126+K14297+K03113+K13126+K07936+K03231
Ribosome biogenesis in eukaryotes	ko03008	5/526 0.950570342205323%	420/21607 1.94381450455871%	0.489023175810248	0.976925	0.999999	TRINITY_DN123896_c0_g1;TRINITY_DN1513_c0_g1;TRINITY_DN323807_c0_g1;TRINITY_DN50404_c0_g1;TRINITY_DN86689_c1_g1	K11129+K07936+K07936+K14563+K11131
Pentose phosphate pathway	ko00030	2/526 0.380228136882129%	239/21607 1.10612301568936%	0.343748508519338	0.981181	0.999999	TRINITY_DN106044_c0_g1;TRINITY_DN18769_c0_g1	K01623+K01807
Tryptophan metabolism	ko00380	2/526 0.380228136882129%	240/21607 1.11075114546212%	0.342316223067174	0.981578	0.999999	TRINITY_DN29653_c0_g1;TRINITY_DN8617_c0_g1	K03781+K07408
Sphingolipid signaling pathway	ko04071	3/526 0.570342205323194%	310/21607 1.43472022955524%	0.397528517110266	0.982038	0.999999	TRINITY_DN19026_c0_g1;TRINITY_DN23508_c1_g1;TRINITY_DN418_c0_g1	K04392+K04392+K01115
Cell cycle	ko04110	4/526 0.760456273764259%	377/21607 1.74480492433008%	0.435840284011256	0.982966	0.999999	TRINITY_DN24990_c0_g1;TRINITY_DN325741_c0_g1;TRINITY_DN79_c0_g1;TRINITY_DN9574_c1_g1	K06638+K03094+K06630+K03350
Oxidative phosphorylation	ko00190	7/526 1.33079847908745%	573/21607 2.65191835979081%	0.50182482962727	0.987075	0.999999	TRINITY_DN12598_c0_g1;TRINITY_DN126860_c0_g1;TRINITY_DN13485_c0_g1;TRINITY_DN222994_c0_g1;TRINITY_DN289973_c0_g1;TRINITY_DN37867_c0_g1;TRINITY_DN61384_c0_g1	K01507+K02267+K02155+K02133+K03955+K02265+K00411
Glyoxylate and dicarboxylate metabolism	ko00630	4/526 0.760456273764259%	396/21607 1.8327393900125%	0.414928755232938	0.98791	0.999999	TRINITY_DN133286_c0_g1;TRINITY_DN29653_c0_g1;TRINITY_DN5788_c2_g1;TRINITY_DN5788_c2_g2	K01647+K03781+K01638+K01638
Lysosome	ko04142	5/526 0.950570342205323%	460/21607 2.12893969546906%	0.446499421391966	0.988223	0.999999	TRINITY_DN13485_c0_g1;TRINITY_DN18435_c0_g1;TRINITY_DN7118_c0_g3;TRINITY_DN8565_c0_g1;TRINITY_DN885_c0_g1	K02155+K01365+K06129+K12309+K14379
Ubiquitin mediated proteolysis	ko04120	5/526 0.950570342205323%	466/21607 2.15670847410561%	0.440750501803228	0.989378	0.999999	TRINITY_DN13369_c0_g2;TRINITY_DN1788_c0_g2;TRINITY_DN2687_c0_g1;TRINITY_DN325741_c0_g1;TRINITY_DN9574_c1_g1	K06689+K04506+K10144+K03094+K03350
Huntington disease	ko05016	8/526 1.52091254752852%	646/21607 2.9897718332022%	0.50870522313388	0.989817	0.999999	TRINITY_DN126860_c0_g1;TRINITY_DN17854_c0_g1;TRINITY_DN222994_c0_g1;TRINITY_DN289973_c0_g1;TRINITY_DN310932_c0_g1;TRINITY_DN37867_c0_g1;TRINITY_DN61384_c0_g1;TRINITY_DN9326_c0_g1	K02267+K08738+K02133+K03955+K04564+K02265+K00411+K05863
Fatty acid degradation	ko00071	2/526 0.380228136882129%	271/21607 1.25422316841764%	0.303158278731076	0.990543	0.999999	TRINITY_DN27156_c0_g1;TRINITY_DN77937_c0_g1	K18857+K18857
Methane metabolism	ko00680	2/526 0.380228136882129%	285/21607 1.31901698523627%	0.288266293109199	0.993028	0.999999	TRINITY_DN106044_c0_g1;TRINITY_DN23349_c0_g1	K01623+K01689
Spliceosome	ko03040	9/526 1.71102661596958%	757/21607 3.50349423797843%	0.488377174256998	0.995487	0.999999	TRINITY_DN15250_c1_g1;TRINITY_DN26194_c0_g1;TRINITY_DN2648_c0_g1;TRINITY_DN282439_c0_g1;TRINITY_DN30512_c0_g1;TRINITY_DN347613_c0_g1;TRINITY_DN43091_c0_g1;TRINITY_DN5898_c2_g1;TRINITY_DN67073_c0_g1	K03283+K12741+K12818+K03283+K03283+K03283+K03283+K03283+K03283
mRNA surveillance pathway	ko03015	4/526 0.760456273764259%	455/21607 2.10579904660527%	0.361124806752183	0.995975	0.999999	TRINITY_DN20754_c0_g1;TRINITY_DN22205_c0_g1;TRINITY_DN30499_c0_g1;TRINITY_DN3478_c0_g1	K13126+K14407+K13126+K14407
Longevity regulating pathway - worm	ko04212	2/526 0.380228136882129%	318/21607 1.47174526773731%	0.258351866465791	0.996629	0.999999	TRINITY_DN29653_c0_g1;TRINITY_DN310932_c0_g1	K03781+K04564
Peroxisome	ko04146	3/526 0.570342205323194%	410/21607 1.89753320683112%	0.300570342205323	0.997568	0.999999	TRINITY_DN29653_c0_g1;TRINITY_DN310932_c0_g1;TRINITY_DN35888_c0_g1	K03781+K04564+K00031
Herpes simplex virus 1 infection	ko05168	2/526 0.380228136882129%	343/21607 1.58744851205628%	0.239521555498897	0.998069	0.999999	TRINITY_DN17854_c0_g1;TRINITY_DN325741_c0_g1	K08738+K03094
Pyruvate metabolism	ko00620	3/526 0.570342205323194%	445/21607 2.05951774887768%	0.276929978211646	0.998825	0.999999	TRINITY_DN21845_c0_g1;TRINITY_DN5788_c2_g1;TRINITY_DN5788_c2_g2	K00873+K01638+K01638
Citrate cycle (TCA cycle)	ko00020	2/526 0.380228136882129%	406/21607 1.87902068774008%	0.202354417576654	0.999536	0.999999	TRINITY_DN133286_c0_g1;TRINITY_DN35888_c0_g1	K01647+K00031
Aminoacyl-tRNA biosynthesis	ko00970	2/526 0.380228136882129%	426/21607 1.97158328319526%	0.192854210178689	0.999706	0.999999	TRINITY_DN185_c1_g2;TRINITY_DN3221_c1_g1	K01870+K01873
Purine metabolism	ko00230	2/526 0.380228136882129%	682/21607 3.15638450502152%	0.120463187003111	0.999999	0.999999	TRINITY_DN21845_c0_g1;TRINITY_DN66070_c0_g1	K00873+K00940
