# Supplementary material for: Transcriptome Profiling Provides Molecular Insights into Auxin-Induced Adventitious Root Formation in Sugarcane (Saccharum spp. Interspecific Hybrids) Microshoots
Source: Plants (Basel). 2020 Jul 23;9(8):931. doi: 10.3390/plants9080931 (PMC7465322; doi:10.3390/plants9080931)
Supplement: Supplementary file 1 [file plants-09-00931-s001.zip › plants-836632-supplementary-proof/0721plants additional files/Table S18 DEGs description.xlsx]

## Sheet: sheet
Auxin		Log 2 Fold change
Gene ID	Description	CK3/TM3	CK7/TM7
TRINITY_DN1885_c0_g2	ATP-binding cassette, subfamily B (MDR/TAP), member 1	-2.74791	NA
TRINITY_DN984_c0_g1	ATP-binding cassette, subfamily B (MDR/TAP), member 1	1.14247	NA
TRINITY_DN483_c0_g1	ATP-binding cassette, subfamily C (CFTR/MRP), member 1	-1.40014	NA
TRINITY_DN93602_c0_g1	ATP-binding cassette, subfamily C (CFTR/MRP), member 1	-1.68318	NA
TRINITY_DN10673_c0_g1	auxin response factor	-1.45771	NA
TRINITY_DN3251_c0_g2	auxin response factor	NA	1.06329
TRINITY_DN2401_c0_g2	auxin responsive GH3 gene family	1.66734	NA
TRINITY_DN638_c2_g1	auxin responsive GH3 gene family	1.78661	NA
TRINITY_DN15418_c0_g1	probable indole-3-acetic acid-amido synthetase GH3.2	1.25017	NA
TRINITY_DN54608_c0_g1	auxin-responsive protein IAA	1.36759	NA
TRINITY_DN7885_c0_g2	auxin-responsive protein IAA	1.08064	NA
TRINITY_DN8953_c0_g1	auxin-responsive protein IAA	-1.0281	NA
TRINITY_DN8957_c0_g1	auxin-responsive protein IAA	1.06154	-1.97291
TRINITY_DN20672_c0_g1	protein PIN-LIKES 7	-1.22212	NA
TRINITY_DN1991_c0_g1	SAUR family protein	-1.93401	NA
TRINITY_DN23364_c0_g1	SAUR family protein	-3.43514	1.33403
TRINITY_DN4911_c0_g1	SAUR family protein	-1.51006	1.58707
TRINITY_DN6686_c0_g1	SAUR family protein	1.286	NA
TRINITY_DN8681_c0_g2	SAUR family protein	1.44461	NA
Ethylene		Log 2 Fold change
Gene ID	Description	CK3/TM3	CK7/TM7
TRINITY_DN2424_c1_g1	ethylene receptor 2	1.10215	NA
TRINITY_DN2969_c0_g1	ethylene receptor 3	1.4092	-1.07964
TRINITY_DN857_c0_g1	aminocyclopropanecarboxylate oxidase	-2.06015	1.65672
TRINITY_DN8838_c0_g2	EIN3-binding F-box protein	1.65143	-2.01636
TRINITY_DN6468_c7_g1	ethylene-insensitive protein 2	1.68028	NA
TRINITY_DN539_c1_g2	ethylene-insensitive protein 3	1.37131	NA
TRINITY_DN2246_c0_g3	1-aminocyclopropane-1-carboxylate synthase 1/2/6	-2.17774	NA
TRINITY_DN43991_c0_g1	aminocyclopropanecarboxylate oxidase	-2.24562	1.63245
TRINITY_DN5420_c1_g1	aminocyclopropanecarboxylate oxidase	-2.22978	2.42216
Cytokinin		Log 2 Fold change
Gene ID	Description	CK3/TM3	CK7/TM7
TRINITY_DN2975_c0_g1	wo-component response regulator ORR7	-1.1884	-1.30439
TRINITY_DN2975_c0_g2	two-component response regulator ORR11	-1.37534	-1.23992
TRINITY_DN921_c2_g2	two-component response regulator ARR-B family	1.09678	NA
Brassinosteroid		Log 2 Fold change
Gene ID	Description	CK3/TM3	CK7/TM3
TRINITY_DN10833_c0_g1	protein brassinosteroid insensitive 1	2.8098	NA
TRINITY_DN11822_c1_g2	BRASSINOSTEROID INSENSITIVE 1-associated receptor kinase 1-like isoform X1	1.41474	NA
TRINITY_DN1852_c4_g1	protein brassinosteroid insensitive 1	1.28118	NA
TRINITY_DN704_c1_g1	protein brassinosteroid insensitive 1	-1.03436	NA
TRINITY_DN895_c0_g2	protein brassinosteroid insensitive 1	-1.39926	NA
TRINITY_DN947_c1_g1	protein brassinosteroid insensitive 1	1.25962	NA
Jasmonate		Log 2 Fold change
Gene ID	Description	CK3/TM3	CK7/TM7
TRINITY_DN10413_c0_g1	jasmonate ZIM domain-containing protein	-1.69834	NA
TRINITY_DN12437_c0_g2	jasmonate ZIM domain-containing protein	-2.07767	2.22767
TRINITY_DN12561_c0_g1	jasmonate ZIM domain-containing protein	-1.27289	2.08105
TRINITY_DN13214_c0_g1	jasmonate ZIM domain-containing protein	-3.42617	4.55282
TRINITY_DN14622_c0_g3	jasmonate ZIM domain-containing protein	-2.81197	2.14144
TRINITY_DN6298_c0_g2	jasmonate ZIM domain-containing protein	-1.67437	1.90181
TRINITY_DN8522_c0_g1	jasmonate ZIM domain-containing protein	-1.58514	1.85266
TRINITY_DN10803_c1_g1	transcription factor MYC2	-2.72162	4.35278
TRINITY_DN181002_c0_g1	transcription factor MYC2	-1.19585	NA
TRINITY_DN6130_c0_g1	transcription factor MYC2	1.27108	NA
TRINITY_DN7240_c0_g1	transcription factor MYC2	-1.85575	1.83657
Salicylic acid		Log 2 Fold change
Gene ID	Description	CK3/TM3	CK7/TM7
TRINITY_DN19328_c0_g1	transcription factor TGA	1.62098	NA
TRINITY_DN8913_c0_g2	regulatory protein NPR1	-1.37679	1.50797
Flavonoid biosynthesis		Log 2 Fold change
Gene ID	Description	CK3/TM3	CK7/TM7
TRINITY_DN1042_c0_g2	flavonol synthase	-1.33228	NA
TRINITY_DN13298_c0_g2	5-O-(4-coumaroyl)-D-quinate 3'-monooxygenase	1.02891	NA
TRINITY_DN1639_c1_g1	flavonol synthase	1.22807	NA
TRINITY_DN19078_c0_g1	chalcone synthase	1.5819	1.11898
TRINITY_DN22004_c0_g1	shikimate O-hydroxycinnamoyltransferase	1.53396	NA
TRINITY_DN324443_c0_g1	leucoanthocyanidin reductase	-1.33056	NA
TRINITY_DN33_c0_g2	flavonoid 3'-monooxygenase	NA	1.13803
TRINITY_DN352_c0_g3	flavonoid 3'-monooxygenase	1.23782	NA
TRINITY_DN38318_c0_g1	flavonoid 3'-monooxygenase	1.47944	NA
TRINITY_DN4085_c0_g1	trans-cinnamate 4-monooxygenase	1.88203	NA
TRINITY_DN5516_c0_g1	trans-cinnamate 4-monooxygenase	1.85869	NA
TRINITY_DN996_c0_g3	flavonol synthase	NA	1.47317
TRINITY_DN996_c0_g4	flavonol synthase	1.13602	NA
Phenylpropanoid biosynthesis		Log 2 Fold change
Gene ID	Description	CK3/TM3	CK7/TM7
TRINITY_DN20526_c0_g1	4-coumarate--CoA ligase	1.6253	NA
TRINITY_DN7369_c1_g1	4-coumarate--CoA ligase	NA	1.02347
TRINITY_DN13298_c0_g2	5-O-(4-coumaroyl)-D-quinate 3'-monooxygenase [EC:1.14.14.96]	1.02891	NA
TRINITY_DN49532_c0_g1	8-hydroxygeraniol dehydrogenase	-1.02099	1.46241
TRINITY_DN9720_c0_g1	8-hydroxygeraniol dehydrogenase	NA	1.8455
TRINITY_DN1864_c0_g1	beta-glucosidase	1.12267	NA
TRINITY_DN20253_c0_g1	beta-glucosidase	-2.65646	NA
TRINITY_DN10999_c0_g1	cinnamoyl-CoA reductase	-2.65646	1.15363
TRINITY_DN3118_c0_g1	cinnamoyl-CoA reductase	NA	1.1894
TRINITY_DN3118_c0_g3	cinnamoyl-CoA reductase	2.32024	NA
TRINITY_DN8894_c0_g1	cinnamoyl-CoA reductase	NA	1.25529
TRINITY_DN976_c0_g2	cinnamoyl-CoA reductase	1.05938	NA
TRINITY_DN10769_c3_g2	peroxidase	NA	1.90279
TRINITY_DN12203_c0_g1	peroxidase	-1.48514	NA
TRINITY_DN12203_c3_g1	peroxidase	1.43179	NA
TRINITY_DN12817_c0_g2	peroxidase	NA	1.07139
TRINITY_DN13495_c2_g1	peroxidase	NA	1.56262
TRINITY_DN1352_c1_g2	peroxidase	-1.45826	NA
TRINITY_DN1352_c3_g1	peroxidase	1.07813	NA
TRINITY_DN159_c2_g2	peroxidase	NA	-1.38472
TRINITY_DN2568_c0_g1	peroxidase	1.43395	-1.0039
TRINITY_DN2568_c1_g1	peroxidase	NA	1.03886
TRINITY_DN27693_c0_g1	peroxidase	1.29351	NA
TRINITY_DN3424_c1_g3	peroxidase	NA	-1.40331
TRINITY_DN3424_c1_g4	peroxidase	-1.48654	NA
TRINITY_DN35394_c0_g1	peroxidase	1.07473	-1.01111
TRINITY_DN3651_c0_g3	peroxidase	-1.18461	NA
TRINITY_DN3651_c6_g1	peroxidase	NA	-1.23757
TRINITY_DN3893_c0_g2	peroxidase	NA	1.5896
TRINITY_DN3912_c1_g1	peroxidase	1.07433	NA
TRINITY_DN412_c2_g1	peroxidase	NA	-1.69296
TRINITY_DN4229_c0_g2	peroxidase	-1.35082	NA
TRINITY_DN4697_c0_g4	peroxidase	-1.06197	NA
TRINITY_DN4697_c1_g3	peroxidase	NA	1.00679
TRINITY_DN4697_c2_g1	peroxidase	NA	-1.15207
TRINITY_DN4697_c5_g1	peroxidase	1.22833	NA
TRINITY_DN5018_c0_g1	peroxidase	NA	1.31201
TRINITY_DN5103_c0_g3	peroxidase	1.00719	NA
TRINITY_DN54605_c0_g1	peroxidase	NA	-1.03914
TRINITY_DN6637_c0_g1	peroxidase	1.24283	NA
TRINITY_DN7295_c0_g1	peroxidase	NA	1.45246
TRINITY_DN7295_c1_g1	peroxidase	NA	1.19825
TRINITY_DN73119_c0_g1	peroxidase	NA	-1.38768
TRINITY_DN7610_c0_g2	peroxidase	NA	-1.24437
TRINITY_DN7897_c0_g1	peroxidase	-1.94455	1.22579
TRINITY_DN8458_c0_g1	peroxidase	NA	-1.20114
TRINITY_DN93150_c0_g2	peroxidase	NA	1.21276
TRINITY_DN9351_c0_g3	peroxidase	1.53729	-1.00568
TRINITY_DN9869_c1_g2	peroxidase	-1.07964	NA
TRINITY_DN26709_c0_g2	phenylalanine ammonia-lyase	-1.34123	NA
TRINITY_DN2703_c0_g2	phenylalanine ammonia-lyase	NA	1.65536
TRINITY_DN35873_c0_g3	phenylalanine ammonia-lyase	-1.05339	1.15316
TRINITY_DN422_c1_g1	phenylalanine ammonia-lyase	-1.31028	NA
TRINITY_DN15750_c1_g1	phenylalanine/tyrosine ammonia-lyase	1.83469	NA
TRINITY_DN422_c3_g1	phenylalanine/tyrosine ammonia-lyase	1.27165	NA
TRINITY_DN22004_c0_g1	shikimate O-hydroxycinnamoyltransferase	1.53396	NA
TRINITY_DN27473_c0_g1	sinapate 1-glucosyltransferase	NA	1.31058
TRINITY_DN4085_c0_g1	trans-cinnamate 4-monooxygenase	1.88203	NA
TRINITY_DN5516_c0_g1	trans-cinnamate 4-monooxygenase	1.85869	NA
Cell cycle		Log 2 Fold change
#ID	Description	CK3/TM3	CK7/TM7
TRINITY_DN38664_c0_g1	14-3-3 protein epsilon	-2.31907	NA
TRINITY_DN9574_c1_g1	anaphase-promoting complex subunit 3	NA	1.1822
TRINITY_DN2558_c1_g2	cell division cycle 2-like	NA	1.00638
TRINITY_DN1512_c0_g4	cyclin T	-1.55018	1.78652
TRINITY_DN15580_c0_g1	cyclin T	-1.78141	1.22774
TRINITY_DN7264_c0_g1	cyclin T	-1.48545	1.67011
TRINITY_DN17303_c0_g1	cyclin-dependent kinase 12/13	-1.61696	NA
TRINITY_DN3656_c0_g1	cyclin-dependent kinase 12/13	2.06924	-1.91943
TRINITY_DN355_c1_g1	cyclin-dependent kinase 2	-1.3835	NA
TRINITY_DN10229_c0_g1	Cyclin-P3-1	1.14533	NA
TRINITY_DN39410_c0_g1	Cyclin-P4-1	-1.74886	NA
TRINITY_DN133286_c0_g1	cyclin-U4-1	NA	3.26282
TRINITY_DN24990_c0_g1	mitotic spindle assembly checkpoint protein MAD1	NA	1.50324
TRINITY_DN12543_c0_g1	MOB kinase activator 1	-2.15977	2.59754
TRINITY_DN12543_c0_g2	MOB kinase activator 1	-2.48219	2.71833
TRINITY_DN79_c0_g1	protein epsilon	NA	3.9082
TRINITY_DN23652_c0_g2	Putative cyclin-dependent kinase	-2.26449	NA
TRINITY_DN2462_c2_g1	Putative cyclin-dependent kinase	-1.40433	NA
TRINITY_DN7652_c0_g2	replication factor A1	NA	-1.08806
TRINITY_DN58083_c0_g1	retinoblastoma-like protein 1	1.03597	NA
TRINITY_DN325741_c0_g1	S-phase kinase-associated protein 1	NA	2.31976
Cell wall modification		Log 2 Fold change
Gene ID	Description	CK3/TM3	CK7/TM7
TRINITY_DN104415_c0_g1	pectinesterase	-1.11352	NA
TRINITY_DN10772_c0_g1	Cellulose synthase	-1.00129	1.09939
TRINITY_DN11032_c1_g1	Putative germin-like protein	-2.03487	1.19722
TRINITY_DN11826_c0_g1	xyloglucan:xyloglucosyl transferase	-2.13757	1.28514
TRINITY_DN1254_c0_g1	xyloglucan:xyloglucosyl transferase	-2.20338	1.42433
TRINITY_DN1362_c0_g1	WNK lysine deficient protein kinase	-1.73475	1.22012
TRINITY_DN16511_c0_g1	expansin-A10-like	1.21088	-1.51917
TRINITY_DN17136_c0_g1	Germin-like protein	-2.33081	NA
TRINITY_DN17251_c0_g1	Cellulose synthase	1.33139	NA
TRINITY_DN17457_c0_g1	probable xyloglucan endotransglucosylase/hydrolase	-1.31084	NA
TRINITY_DN17629_c1_g1	Protein trichome birefringence-like 21	-1.44252	NA
TRINITY_DN17715_c0_g1	Cellulose synthase	-1.48973	NA
TRINITY_DN19060_c0_g1	expansin-B11-like	1.97888	NA
TRINITY_DN19490_c0_g1	large subunit ribosomal protein L4e	NA	3.36269
TRINITY_DN20318_c0_g1	xyloglucan endotransglycosylase/hydrolase	NA	1.54038
TRINITY_DN23882_c0_g1	Germin-like protein	NA	1.05781
TRINITY_DN25484_c0_g1	Germin-like protein 5-1	1.22615	NA
TRINITY_DN2554_c0_g1	1,4-beta-D-xylan synthase	-2.47495	1.37436
TRINITY_DN2621_c0_g1	Probable LRR receptor-like serine/threonine-protein kinase	1.13478	NA
TRINITY_DN27976_c0_g2	LRR receptor-like serine/threonine-protein kinase EFR	1.14528	NA
TRINITY_DN28557_c0_g1	40S ribosomal protein S3a-2	2.49664	NA
TRINITY_DN3237_c2_g1	1,4-beta-D-xylan synthase	-2.40648	1.86311
TRINITY_DN34757_c0_g1	Germin-like protein 1-3	1.47218	NA
TRINITY_DN3922_c0_g4	cellulose synthase A	1.41991	NA
TRINITY_DN435_c0_g2	pectinesterase	-1.18672	NA
TRINITY_DN4568_c0_g4	plasminogen activator inhibitor 1 RNA-binding protein	NA	1.13206
TRINITY_DN48688_c0_g1	Germin-like protein 1-3	1.87642	NA
TRINITY_DN5059_c0_g3	cellulose synthase A	1.37474	NA
TRINITY_DN5065_c0_g1	galacturan 1,4-alpha-galacturonidase	-1.00376	NA
TRINITY_DN54970_c0_g1	expansin-A15-like	2.9299	-1.0602
TRINITY_DN56328_c0_g1	cellulose synthase A	-1.1386	NA
TRINITY_DN5634_c0_g1	Glycosyl transferase family 21	-1.50862	NA
TRINITY_DN56507_c0_g1	xyloglucan endotransglucosylase/hydrolase protein	3.00378	NA
TRINITY_DN5769_c0_g2	xyloglucosyl transferase	1.42632	NA
TRINITY_DN5769_c0_g4	probable xyloglucan endotransglucosylase/hydrolase	-1.06328	NA
TRINITY_DN5769_c0_g5	xyloglucan endotransglucosylase/hydrolase protein	2.88091	NA
TRINITY_DN6198_c0_g1	xyloglucosyl transferase	2.68259	NA
TRINITY_DN6198_c0_g2	xyloglucan endotransglucosylase/hydrolase protein	1.55773	-1.72625
TRINITY_DN6198_c0_g3	xyloglucan endotransglucosylase/hydrolase protein	2.93769	NA
TRINITY_DN637_c0_g1	rhamnogalacturonan II specific xylosyltransferase	-1.05747	NA
TRINITY_DN6522_c0_g1	xyloglucan endotransglycosylase/hydrolase	-2.22725	1.6392
TRINITY_DN816_c0_g1	plasminogen activator inhibitor 1 RNA-binding protein	-1.39133	1.20391
TRINITY_DN9183_c0_g2	probable xyloglucan endotransglucosylase/hydrolase	-3.35193	3.01799
Transcription facotr			Log 2 Fold change
Gene ID	TF family	Description	CK3/TM3	CK7/TM7
TRINITY_DN10803_c1_g1	bHLH	transcription factor bHLH35	-2.72162	4.35278
TRINITY_DN12142_c0_g1	bHLH	transcription factor bHLH168	NA	1.61572
TRINITY_DN14999_c0_g1	bHLH	transcription factor bHLH78	-1.49117	NA
TRINITY_DN1555_c2_g2	bHLH	Transcription factor bHLH96	1.17418	NA
TRINITY_DN15654_c0_g1	bHLH	transcription factor bHLH69	NA	-1.12157
TRINITY_DN1654_c0_g1	bHLH	transcription factor PIF5	3.42961	NA
TRINITY_DN16990_c0_g1	bHLH	transcription factor BHLH148	-1.15568	2.6622
TRINITY_DN181002_c0_g1	bHLH	transcription factor bHLH13	-1.19585	NA
TRINITY_DN19670_c0_g1	bHLH	transcription factor bHLH128	1.53603	NA
TRINITY_DN21960_c0_g1	bHLH	transcription factor bHLH66 isoform X2	-1.15851	1.84464
TRINITY_DN21960_c0_g2	bHLH	transcription factor PIL1 isoform X1	-2.16439	1.34058
TRINITY_DN22191_c0_g1	bHLH	transcription factor bHLH35-like isoform X2	NA	1.84673
TRINITY_DN2264_c0_g1	bHLH	transcription factor bHLH128-like	1.53711	NA
TRINITY_DN264_c0_g1	bHLH	transcription factor bHLH80	1.13403	-1.03473
TRINITY_DN31567_c0_g1	bHLH	transcription factor BHLH148-like isoform X2	-1.32498	1.87561
TRINITY_DN36_c0_g2	bHLH	Transcription factor bHLH96	1.32518	NA
TRINITY_DN4365_c0_g1	bHLH	transcription factor bHLH129 isoform X2	NA	-1.25642
TRINITY_DN4365_c0_g2	bHLH	transcription factor bHLH128 isoform X4	NA	-1.38217
TRINITY_DN4586_c0_g1	bHLH	transcription factor bHLH112	-1.18767	NA
TRINITY_DN6587_c0_g1	bHLH	transcription factor bHLH101-like	-1.6953	NA
TRINITY_DN722_c0_g1	bHLH	transcription factor bHLH130 isoform X1	1.04676	NA
TRINITY_DN7240_c0_g1	bHLH	transcription factor bHLH18-like	-1.85575	1.83657
TRINITY_DN817_c0_g2	bHLH	transcription factor bHLH130-like	1.07557	NA
TRINITY_DN8728_c0_g1	bHLH	transcription factor bHLH51	NA	-1.14555
TRINITY_DN9142_c0_g3	bHLH	hypothetical protein SORBI_3006G131900	NA	1.53437
TRINITY_DN9313_c4_g2	bHLH	transcription factor bHLH96	2.67646	NA
TRINITY_DN1938_c0_g1	bZIP	bZIP transcription factor 44	NA	1.31602
TRINITY_DN50366_c0_g1	bZIP	basic leucine zipper 43	1.6533	NA
TRINITY_DN5451_c0_g1	bZIP	G-box-binding factor 3-like	-1.08629	1.30506
TRINITY_DN5650_c0_g1	bZIP	basic leucine zipper 6	-1.13602	NA
TRINITY_DN7540_c0_g1	bZIP	bZIP transcription factor	2.27906	-1.63732
TRINITY_DN8605_c1_g1	bZIP	transcription factor HY5	NA	1.48317
TRINITY_DN9106_c0_g1	bZIP	bZIP transcription factor 11	1.32728	NA
TRINITY_DN14778_c0_g1	C2C2->C2C2-GATA	GATA transcription factor 12	-1.13598	NA
TRINITY_DN1616_c0_g3	C2C2->C2C2-GATA	GATA transcription factor 12	-1.08375	NA
TRINITY_DN3037_c0_g1	C2C2->C2C2-GATA	GATA transcription factor 2	-2.02839	NA
TRINITY_DN4336_c0_g1	C2C2->C2C2-GATA	GATA transcription factor 23	1.25249	NA
TRINITY_DN4493_c0_g2	C2C2->C2C2-GATA	GATA transcription factor 8 [Sorghum bicolor]	-1.45401	1.32757
TRINITY_DN5250_c2_g1	C2C2->C2C2-GATA	putative GATA transcription factor 22	-1.01805	NA
TRINITY_DN7687_c2_g1	C2C2->C2C2-GATA	GATA transcription factor 2	-1.79402	NA
TRINITY_DN37077_c0_g1	C2H2	hypothetical protein SORBI_3001G330400	-1.3852	NA
TRINITY_DN3340_c0_g2	C2H2	hypothetical protein SORBI_3001G330200	-1.74126	NA
TRINITY_DN1447_c1_g2	C2H2	zinc finger protein ZAT5	-2.647	1.65861
TRINITY_DN9396_c0_g2	C2H2	Zinc finger protein AZF2	-1.0941	NA
TRINITY_DN1447_c1_g1	C2H2	zinc finger protein ZAT12	-2.18051	1.34131
TRINITY_DN10306_c0_g1	Ethylene responsive TF	ethylene-responsive transcription factor ERF014	-3.00243	1.42596
TRINITY_DN10306_c0_g2	Ethylene responsive TF	ethylene-responsive transcription factor ERF014	-4.66867	2.58538
TRINITY_DN107_c0_g2	Ethylene responsive TF	ethylene-responsive transcription factor ERF109	-1.90127	3.45794
TRINITY_DN11904_c1_g1	Ethylene responsive TF	ethylene-responsive transcription factor TINY	NA	1.24148
TRINITY_DN12856_c0_g1	Ethylene responsive TF	ethylene-responsive transcription factor RAP2-7 isoform X2	1.21322	NA
TRINITY_DN13676_c0_g1	Ethylene responsive TF	ethylene-responsive transcription factor 1-like	NA	-1.05747
TRINITY_DN13680_c2_g1	Ethylene responsive TF	ethylene-responsive transcription factor ERF039	-1.66297	1.60777
TRINITY_DN1472_c2_g3	Ethylene responsive TF	ethylene-responsive transcription factor 5	1.14349	NA
TRINITY_DN1537_c1_g2	Ethylene responsive TF	ethylene-responsive transcription factor 7-like	-1.34143	NA
TRINITY_DN15465_c0_g1	Ethylene responsive TF	ethylene-responsive transcription factor ERF027	-1.1034	NA
TRINITY_DN16935_c0_g1	Ethylene responsive TF	ethylene-responsive transcription factor 1B-like	1.17773	NA
TRINITY_DN17450_c0_g1	Ethylene responsive TF	OSIGBa0152L12.5	-1.60887	NA
TRINITY_DN1753_c0_g1	Ethylene responsive TF	hypothetical protein BAE44_0020551	-1.53164	NA
TRINITY_DN1939_c3_g1	Ethylene responsive TF	Ethylene-responsive transcription factor 5	1.00498	NA
TRINITY_DN2062_c0_g1	Ethylene responsive TF	ethylene-responsive transcription factor 11	-1.13087	NA
TRINITY_DN20693_c0_g1	Ethylene responsive TF	Ethylene-responsive transcription factor ERF113	-1.01138	NA
TRINITY_DN20796_c0_g1	Ethylene responsive TF	ethylene-responsive transcription factor 8	-1.09854	NA
TRINITY_DN21608_c0_g1	Ethylene responsive TF	hypothetical protein GQ55_9G304200	2.03243	-1.1807
TRINITY_DN22483_c0_g1	Ethylene responsive TF	ethylene-responsive transcription factor ERF109	-5.08952	3.9687
TRINITY_DN2455_c1_g1	Ethylene responsive TF	ethylene-responsive transcription factor ERF098-like	-1.1448	NA
TRINITY_DN26370_c0_g2	Ethylene responsive TF	ethylene-responsive transcription factor ERF053	-1.67303	NA
TRINITY_DN3182_c1_g1	Ethylene responsive TF	ethylene-responsive transcription factor ERF109	-5.49376	3.00869
TRINITY_DN3436_c1_g1	Ethylene responsive TF	ethylene-responsive transcription factor RAP2-1	1.40747	-1.13791
TRINITY_DN34541_c0_g1	Ethylene responsive TF	ethylene-responsive transcription factor RAP2-13	-1.39688	NA
TRINITY_DN3685_c1_g2	Ethylene responsive TF	hypothetical protein SORBI_3005G051200	NA	-1.27606
TRINITY_DN3853_c0_g2	Ethylene responsive TF	ethylene-responsive transcription factor ERF104	-1.26402	NA
TRINITY_DN4086_c0_g1	Ethylene responsive TF	ethylene-responsive transcription factor ERF109	-3.10354	2.79781
TRINITY_DN42029_c0_g1	Ethylene responsive TF	EREB	1.09524	NA
TRINITY_DN43175_c2_g1	Ethylene responsive TF	ethylene-responsive element binding protein 2	3.03551	-1.4697
TRINITY_DN5098_c0_g4	Ethylene responsive TF	ethylene-responsive transcription factor ERF003-like	1.1234	-1.15885
TRINITY_DN5098_c1_g1	Ethylene responsive TF	ethylene-responsive transcription factor ABI4-like	2.28154	-2.79686
TRINITY_DN53080_c0_g1	Ethylene responsive TF	AP2-like ethylene-responsive transcription factor TOE3 isoform X2	1.12285	NA
TRINITY_DN6170_c0_g2	Ethylene responsive TF	ethylene-responsive transcription factor ERF095-like	NA	1.53861
TRINITY_DN6357_c0_g1	Ethylene responsive TF	ethylene-responsive transcription factor ERF034	-1.54755	1.23267
TRINITY_DN6453_c0_g1	Ethylene responsive TF	ethylene-responsive transcription factor 1	1.59535	NA
TRINITY_DN6555_c0_g2	Ethylene responsive TF	uncharacterized protein LOC100284527	NA	1.23604
TRINITY_DN6705_c0_g1	Ethylene responsive TF	ethylene-responsive transcription factor 1-like	1.87313	NA
TRINITY_DN73585_c0_g2	Ethylene responsive TF	ethylene-responsive transcription factor ERF039	-1.44551	NA
TRINITY_DN7578_c0_g1	Ethylene responsive TF	ethylene-responsive transcription factor ERF027-like	-1.57636	2.54941
TRINITY_DN7578_c0_g2	Ethylene responsive TF	hypothetical protein BAE44_0006232	-1.44414	2.41749
TRINITY_DN7644_c0_g1	Ethylene responsive TF	Ethylene-responsive transcription factor ERF109 [	-2.89017	3.27355
TRINITY_DN7924_c0_g1	Ethylene responsive TF	ethylene-responsive element binding protein 2	-1.94793	2.68616
TRINITY_DN82_c1_g1	Ethylene responsive TF	uncharacterized protein LOC100280468 isoform X1	2.08954	NA
TRINITY_DN8307_c1_g1	Ethylene responsive TF	ethylene-responsive transcription factor ERF027	-1.61634	1.33797
TRINITY_DN9823_c0_g1	Ethylene responsive TF	Ethylene-responsive transcription factor 1	2.38661	NA
TRINITY_DN11556_c0_g1	GRAS	scarecrow-like protein 4	-1.02537	1.09602
TRINITY_DN18674_c0_g2	GRAS	scarecrow-like 6	2.07423	NA
TRINITY_DN10137_c0_g1	HB->HB-HD-ZIP	hypothetical protein SORBI_3001G298400	-1.15566	1.74171
TRINITY_DN10311_c0_g1	HB->HB-HD-ZIP	homeobox-leucine zipper protein HAT7	-1.60601	NA
TRINITY_DN18873_c0_g1	HB->HB-HD-ZIP	homeobox-leucine zipper protein ATHB-6	-1.41867	NA
TRINITY_DN22403_c0_g1	HB->HB-HD-ZIP	homeobox-leucine zipper protein HOX24	-1.27971	NA
TRINITY_DN29141_c0_g1	HB->HB-HD-ZIP	homeobox-leucine zipper protein HOX21 isoform X2 [	-1.60677	NA
TRINITY_DN29141_c2_g1	HB->HB-HD-ZIP	hypothetical protein SORBI_3007G226600	1.08611	NA
TRINITY_DN3586_c0_g2	HB->HB-HD-ZIP	homeobox-leucine zipper protein HOX28-like	-2.92449	NA
TRINITY_DN24901_c0_g1	HSF	heat stress transcription factor A-2c	-1.15038	NA
TRINITY_DN2570_c0_g2	HSF	hypothetical protein GW17_00004427	-1.10092	NA
TRINITY_DN2570_c0_g4	HSF	hypothetical protein GQ55_4G114800	-1.53847	NA
TRINITY_DN308_c0_g1	HSF	hypothetical protein SORBI_3007G180300 [	-1.13911	NA
TRINITY_DN308_c0_g2	HSF	heat stress transcription factor B-2c [	-1.2688	1.5298
TRINITY_DN6693_c0_g1	HSF	heat stress transcription factor A-2a	-1.82231	3.09808
TRINITY_DN9563_c0_g1	HSF	heat stress transcription factor A-2c	-1.57676	NA
TRINITY_DN9563_c0_g2	HSF	heat stress transcription factor A-2c	-1.53847	NA
TRINITY_DN9954_c2_g1	HSF	heat stress transcription factor C-2b isoform X3	-1.41854	NA
TRINITY_DN10429_c0_g1	MYB	Myb-related protein MYBAS2	1.16884	NA
TRINITY_DN12074_c0_g1	MYB	transcription factor MYB44	-2.29872	NA
TRINITY_DN1265_c0_g1	MYB	Protein ODORANT1	-1.48364	1.94867
TRINITY_DN27501_c0_g1	MYB	Transcription factor MYB59	1.1493	NA
TRINITY_DN2754_c0_g1	MYB	transcription factor MYB4	-1.4904	NA
TRINITY_DN3273_c0_g5	MYB	transcription factor DIVARICATA-like	1.55977	-2.46811
TRINITY_DN39280_c0_g1	MYB	transcription factor MYB16	-1.12304	NA
TRINITY_DN5860_c0_g1	MYB	transcription factor MYB44-like	-1.84009	NA
TRINITY_DN6067_c0_g1	MYB	transcription factor MYB4	-1.2889	NA
TRINITY_DN655_c0_g2	MYB	transcription factor MYB106	-1.09179	NA
TRINITY_DN8803_c0_g1	MYB	transcription factor MYB44	-1.01615	-1.12427
TRINITY_DN8803_c0_g2	MYB	Transcription factor MYB44	-1.22624	-1.04343
TRINITY_DN9147_c0_g2	MYB	transcription factor MYB16	-1.04469	NA
TRINITY_DN9275_c0_g1	MYB	transcription factor MYB44	-1.30066	-1.05451
TRINITY_DN96602_c0_g1	MYB	myb-related protein Hv1	1.61237	NA
TRINITY_DN1621_c0_g1	MYC	transcription factor MYC2	NA	1.16148
TRINITY_DN6130_c0_g1	MYC	anthocyanin regulatory R-S protein isoform X2	1.27108	NA
TRINITY_DN12108_c0_g3	NAC	NAC transcription factor 32 [Zea mays]	-1.72092	NA
TRINITY_DN13623_c0_g1	NAC	NAC domain-containing protein 102	1.98655	NA
TRINITY_DN16888_c0_g1	NAC	basic transcription factor 3-like	NA	2.05148
TRINITY_DN18281_c0_g1	TRIHELIX	trihelix transcription factor GTL1 isoform X2	-1.22012	NA
TRINITY_DN2078_c0_g2	TRIHELIX	sequence-specific DNA binding transcription factor	3.54096	NA
TRINITY_DN3207_c0_g1	TRIHELIX	trihelix transcription factor GT-3b	-1.5703	1.62662
TRINITY_DN3326_c1_g1	TRIHELIX	hypothetical protein SORBI_3004G300500	-1.39123	NA
TRINITY_DN1051_c0_g1	WRKY	probable WRKY transcription factor 50	1.07443	NA
TRINITY_DN1051_c0_g3	WRKY	putative WRKY transcription factor 50	1.14776	NA
TRINITY_DN1103_c0_g4	WRKY	WRKY23 transcription factor, partial	-1.3355	1.51921
TRINITY_DN17911_c0_g1	WRKY	WRKY transcription factor WRKY24 isoform X2	-1.58069	NA
TRINITY_DN18706_c0_g1	WRKY	probable WRKY transcription factor 31 isoform X2	NA	1.12082
TRINITY_DN188_c0_g3	WRKY	probable WRKY transcription factor 34	1.02265	NA
TRINITY_DN19791_c0_g1	WRKY	probable WRKY transcription factor 47 isoform X1	NA	1.17141
TRINITY_DN2774_c0_g1	WRKY	probable WRKY transcription factor 65	1.07848	NA
TRINITY_DN354_c0_g1	WRKY	WRKY transcription factor 6 isoform X2	-1.32583	1.08648
TRINITY_DN3645_c0_g1	WRKY	probable WRKY transcription factor 50	-1.26923	NA
TRINITY_DN3891_c0_g1	WRKY	WRKY transcription factor WRKY28	-1.22622	1.25431
TRINITY_DN3924_c1_g1	WRKY	hypothetical protein SORBI_3003G000600	-1.21758	NA
TRINITY_DN567_c0_g1	WRKY	putative WRKY transcription factor 38	-1.80396	4.24824
TRINITY_DN602_c23_g3	WRKY	probable WRKY transcription factor 31 isoform X2	NA	1.09142
TRINITY_DN8630_c0_g3	WRKY	transcription factor WRKY	NA	1.22751
TRINITY_DN3265_c2_g1	Others	transcription factor TCP14-like	-1.03353	NA
TRINITY_DN41343_c0_g2	Others	multiprotein-bridging factor 1c	-3.50644	NA
TRINITY_DN4287_c0_g1	Others	cytochrome P450 72A14	NA	1.00656
TRINITY_DN5117_c0_g1	Others	transcription factor PCF5	NA	-2.25859
TRINITY_DN9303_c0_g1	Others	nuclear transcription factor Y subunit A-8-like	1.01737	NA
TRINITY_DN12561_c0_g1	Others	protein TIFY 9	-1.27289	2.08105
