# Supplementary material for: Transcriptome Profiling Provides Molecular Insights into Auxin-Induced Adventitious Root Formation in Sugarcane (Saccharum spp. Interspecific Hybrids) Microshoots
Source: Plants (Basel). 2020 Jul 23;9(8):931. doi: 10.3390/plants9080931 (PMC7465322; doi:10.3390/plants9080931)
Supplement: Supplementary file 1 [file plants-09-00931-s001.zip › plants-836632-supplementary-proof/0721plants additional files/Table S19 Primer used for qRT-PCR.xlsx]

## Sheet: sheet
GENE	Primer	Primer sequence
GAPDH	GAPDH-F	CACGGCCACTGGAAGCA
	GAPDH-R	TCCTCAGGGTTCCTGATGCC
TRINITY_DN23364_c0_g1	TRINITY_DN23364_c0_g1-F	CCTGCTGTGGATGCTGGAGAAC	CK3 TM3	3.43514	SAUR family protein
	TRINITY_DN23364_c0_g1-R	ACACGGATGCCGAACGAATTGA
TRINITY_DN8957_c0_g1	TRINITY_DN8957_c0_g1-F	CCTCTTCTGTTCACCGCCACTG	CK3 TM3	-1.06154	auxin-responsive protein IAA
	TRINITY_DN8957_c0_g1-R	CGCACGACTCCTCACAACTTCA
TRINITY_DN13680_c2_g1	TRINITY_DN13680_c2_g1-F	GGCAAGTGGGTGTCGGAGAT	CK3 TM3	1.66297	EREBP-like factor
	TRINITY_DN13680_c2_g1-R	CAGGGACGGGAAGTTGAGGT
TRINITY_DN7578_c0_g1	TRINITY_DN7578_c0_g1-F	ACCTCCTCCTGTTGTTGCCATA	CK3 TM3	1.57636	ethylene-responsive transcription factor ERF027-like
	TRINITY_DN7578_c0_g1-R	AATTGCACGCACGCTTAGCT
TRINITY_DN17371_c0_g1	TRINITY_DN17371_c0_g1-F	GCGGAAGAAGGCGATGAAGGT	CK3 TM3	1.04799	P450 87A3 isoform X1
	TRINITY_DN17371_c0_g1-R	CTGGCGAAGAGGAGCACGAA
TRINITY_DN14781_c0_g1	TRINITY_DN14781_c0_g1-F	CTCCTCGCCAACGCTCTCAT	CK3 TM3	2.19075	jasmonate O-methyltransferase
	TRINITY_DN14781_c0_g1-R	TGCATGGTCCTGACGGTGAAG
TRINITY_DN3321_c0_g3	TRINITY_DN3321_c0_g3-F	CGGTCTGATCGGTGAACTTGGA	CK3 TM3	1.81443	cis-zeatin O-glucosyltransferase
	TRINITY_DN3321_c0_g3-R	CGGAGCAGATCGCAGAGCTT
TRINITY_DN9351_c0_g3	TRINITY_DN9351_c0_g3-F	GCTGTTGGTGTTTGGGCGTAAG	CK3 TM3	-1.53729	peroxidase
	TRINITY_DN9351_c0_g3-R	CCAGTTCGGGACCTCCATGATC
TRINITY_DN98975_c0_g1	TRINITY_DN98975_c0_g1-F	TGGGAGGCTGGCTATAAATGGC	CK3 TM3	1.19775	tubulin beta-4 chain
	TRINITY_DN98975_c0_g1-R	CAGGTTCTTGGCAACGAGGAGA
TRINITY_DN19078_c0_g1	TRINITY_DN19078_c0_g1-F	AATGGTCTGGCTCGCTGATACT	CK3 TM3	-1.5819	chalcone synthase
	TRINITY_DN19078_c0_g1-R	CTCACCTTGACTCGCTTGTTGG
