# Supplementary material for: Transcriptome Profiling Provides Molecular Insights into Auxin-Induced Adventitious Root Formation in Sugarcane (Saccharum spp. Interspecific Hybrids) Microshoots
Source: Plants (Basel). 2020 Jul 23;9(8):931. doi: 10.3390/plants9080931 (PMC7465322; doi:10.3390/plants9080931)
Supplement: Supplementary file 1 [file plants-09-00931-s001.zip › plants-836632-supplementary-proof/0721plants additional files/Table S2 Assemble_stat.xls]

#	Unigenes	Transcripts
Total_seq_num	116027	128094
Total_seq_len	59370633	76639853
Max_len	24125	24125
Min_len	199	199
Average_len	511	598
Percent_GC	49.10%	49.53%
N40	1888	2078
N50	1265	1571
N60	511	1036
N70	255	332
N80	240	248
N90	224	229
