# Supplementary material for: Transcriptome Profiling Provides Molecular Insights into Auxin-Induced Adventitious Root Formation in Sugarcane (Saccharum spp. Interspecific Hybrids) Microshoots
Source: Plants (Basel). 2020 Jul 23;9(8):931. doi: 10.3390/plants9080931 (PMC7465322; doi:10.3390/plants9080931)
Supplement: Supplementary file 1 [file plants-09-00931-s001.zip › plants-836632-supplementary-proof/0721plants additional files/Table S3 Function_Annotation.stat.xls]

Anno_Database	Annotated_Number	300<=length<1000	length>=1000
COG	20563	1373	5019
GO	28705	3864	9697
KEGG	31595	3589	9414
KOG	30348	2661	7525
Pfam	34513	3076	10612
Swissprot	38107	3777	10427
nr	48400	5785	12705
All	55373	5871	12732
