# Supplementary material for: Transcriptome Profiling Provides Molecular Insights into Auxin-Induced Adventitious Root Formation in Sugarcane (Saccharum spp. Interspecific Hybrids) Microshoots
Source: Plants (Basel). 2020 Jul 23;9(8):931. doi: 10.3390/plants9080931 (PMC7465322; doi:10.3390/plants9080931)
Supplement: Supplementary file 1 [file plants-09-00931-s001.zip › plants-836632-supplementary-proof/0721plants additional files/Table S4 unigene.fa.GO_ann.stat.xls]

#GO_classify1	GO_classify2	GO T
#Total_gene		28706
cellular component	extracellular region	500
cellular component	cell	13334
cellular component	nucleoid	36
cellular component	membrane	7892
cellular component	virion	80
cellular component	cell junction	320
cellular component	membrane-enclosed lumen	639
cellular component	protein-containing complex	4285
cellular component	organelle	9220
cellular component	extracellular region part	53
cellular component	organelle part	4151
cellular component	virion part	80
cellular component	membrane part	5937
cellular component	cell part	13354
cellular component	supramolecular complex	190
molecular function	catalytic activity	14583
molecular function	structural molecule activity	1520
molecular function	transporter activity	1294
molecular function	binding	14611
molecular function	antioxidant activity	296
molecular function	protein tag	9
molecular function	protein folding chaperone	7
molecular function	translation regulator activity	406
molecular function	nutrient reservoir activity	19
molecular function	molecular transducer activity	49
molecular function	molecular function regulator	345
molecular function	molecular carrier activity	4
molecular function	transcription regulator activity	589
molecular function	small molecule sensor activity	22
molecular function	cargo adaptor activity	1
biological process	reproduction	471
biological process	cell killing	4
biological process	immune system process	61
biological process	metabolic process	15000
biological process	cell population proliferation	15
biological process	cellular process	14436
biological process	carbon utilization	11
biological process	nitrogen utilization	13
biological process	reproductive process	466
biological process	biological adhesion	2
biological process	signaling	897
biological process	multicellular organismal process	534
biological process	developmental process	709
biological process	growth	106
biological process	locomotion	37
biological process	pigmentation	2
biological process	rhythmic process	6
biological process	response to stimulus	2776
biological process	localization	3178
biological process	multi-organism process	269
biological process	biological regulation	4629
biological process	cellular component organization or biogenesis	2472
biological process	detoxification	336
