# Supplementary material for: Transcriptome Profiling Provides Molecular Insights into Auxin-Induced Adventitious Root Formation in Sugarcane (Saccharum spp. Interspecific Hybrids) Microshoots
Source: Plants (Basel). 2020 Jul 23;9(8):931. doi: 10.3390/plants9080931 (PMC7465322; doi:10.3390/plants9080931)
Supplement: Supplementary file 1 [file plants-09-00931-s001.zip › plants-836632-supplementary-proof/0721plants additional files/Table S5 additional file(KEGG).xlsx]

## Sheet: Sheet1
#pathway	pathway_id	Gene_number	Gene_id	KOs
Ribosome	ko03010	1808	TRINITY_DN10002_c0_g1;TRINITY_DN100385_c0_g1;TRINITY_DN100504_c2_g1;TRINITY_DN100575_c0_g1;TRINITY_DN100583_c0_g1;TRINITY_DN100805_c0_g1;TRINITY_DN100895_c0_g1;TRINITY_DN101146_c0_g1;TRINITY_DN101323_c0_g1;TRINITY_DN101471_c0_g1;TRINITY_DN101534_c0_g1;TRINITY_DN101566_c0_g1;TRINITY_DN101_c0_g1;TRINITY_DN102079_c0_g1;TRINITY_DN10208_c0_g1;TRINITY_DN102225_c0_g2;TRINITY_DN102468_c0_g1;TRINITY_DN102…	K02935+K02889+K02900+K02912+K02873+K02998+K02922+K02936+K02943+K02920+K02883+K02978+K02940+K02927+K02866+K02930+K02885+K02889+K02934+K02980+K02977+K02955+K02955+K02885+K02885+K02987+K02987+K02971+K02971+K02993+K02901+K02916+K02927+K02989+K02875+K02882+K02976+K02976+K02882+K02882+K02917+K02938+K02985+K02974+K02988+K02936+K02975+K02865+K02937+K02866+K02983+K02877+K02880+K02898+K02867+K02872+K02947+…
Epstein-Barr virus infection	ko05169	1096	TRINITY_DN100499_c1_g1;TRINITY_DN10072_c0_g1;TRINITY_DN101022_c0_g1;TRINITY_DN10132_c4_g1;TRINITY_DN101346_c0_g1;TRINITY_DN10153_c0_g1;TRINITY_DN10153_c0_g2;TRINITY_DN10228_c0_g1;TRINITY_DN102697_c0_g1;TRINITY_DN103236_c0_g1;TRINITY_DN10406_c0_g1;TRINITY_DN10430_c0_g1;TRINITY_DN104443_c0_g1;TRINITY_DN104443_c0_g2;TRINITY_DN10644_c0_g1;TRINITY_DN106793_c0_g1;TRINITY_DN106964_c0_g1;TRINITY_DN10705_…	K03283+K04730+K07936+K03006+K03136+K03283+K03283+K04730+K03018+K06630+K03063+K04730+K03021+K03021+K03115+K03006+K03097+K04730+K04730+K03283+K03283+K03283+K04730+K04730+K03083+K04730+K03097+K06630+K04730+K04730+K03010+K16196+K04730+K04730+K04730+K04730+K03283+K03006+K04730+K04730+K03097+K03136+K04730+K03024+K04730+K04730+K03283+K04730+K04730+K04730+K04730+K04730+K03066+K04730+K04730+K03283+K03283+…
Protein processing in endoplasmic reticulum	ko04141	978	TRINITY_DN0_c1_g1;TRINITY_DN0_c1_g2;TRINITY_DN100499_c1_g1;TRINITY_DN10060_c0_g1;TRINITY_DN10153_c0_g1;TRINITY_DN10153_c0_g2;TRINITY_DN10181_c0_g1;TRINITY_DN10196_c0_g1;TRINITY_DN10324_c1_g2;TRINITY_DN10357_c0_g1;TRINITY_DN104541_c0_g1;TRINITY_DN10491_c0_g1;TRINITY_DN104931_c1_g1;TRINITY_DN105431_c1_g1;TRINITY_DN105622_c0_g1;TRINITY_DN105622_c0_g2;TRINITY_DN106245_c0_g2;TRINITY_DN10658_c0_g1;TRIN…	K04079+K04079+K03283+K14007+K03283+K03283+K14009+K14006+K04079+K13989+K09487+K13993+K03347+K04079+K09580+K09580+K04079+K07953+K10578+K13993+K03283+K03283+K03283+K10666+K03868+K10088+K16196+K13993+K12670+K12666+K09580+K04079+K03283+K04374+K03347+K10575+K05546+K13719+K09580+K09490+K03283+K04523+K07953+K07953+K07953+K03283+K03283+K14012+K16196+K16196+K03283+K05546+K09584+K03094+K14004+K10839+K14026+…
Tuberculosis	ko05152	887	TRINITY_DN1000_c1_g1;TRINITY_DN10013_c0_g1;TRINITY_DN1001_c11_g1;TRINITY_DN100483_c1_g1;TRINITY_DN10072_c0_g1;TRINITY_DN10072_c0_g2;TRINITY_DN10183_c0_g1;TRINITY_DN10214_c0_g1;TRINITY_DN10228_c0_g1;TRINITY_DN10328_c0_g1;TRINITY_DN10364_c0_g1;TRINITY_DN10430_c0_g1;TRINITY_DN10471_c0_g2;TRINITY_DN1058_c0_g2;TRINITY_DN10705_c0_g2;TRINITY_DN10705_c1_g1;TRINITY_DN10738_c0_g1;TRINITY_DN10757_c0_g1;TRIN…	K07889+K04733+K04733+K04515+K04730+K04733+K04733+K07897+K04730+K04733+K07889+K04730+K04733+K04733+K04730+K04730+K04730+K04730+K04730+K02155+K04730+K04730+K07897+K04733+K04733+K04730+K04730+K04730+K04730+K07897+K00914+K04730+K02155+K02146+K04730+K07897+K04733+K04733+K04733+K04730+K03661+K04077+K04730+K04733+K04730+K04730+K04730+K04730+K02183+K04730+K02183+K04730+K04730+K04730+K08064+K02146+K04730+…
Measles	ko05162	800	TRINITY_DN10013_c0_g1;TRINITY_DN1001_c11_g1;TRINITY_DN100499_c1_g1;TRINITY_DN10072_c0_g1;TRINITY_DN10072_c0_g2;TRINITY_DN10153_c0_g1;TRINITY_DN10153_c0_g2;TRINITY_DN10183_c0_g1;TRINITY_DN10228_c0_g1;TRINITY_DN10328_c0_g1;TRINITY_DN10430_c0_g1;TRINITY_DN10471_c0_g2;TRINITY_DN1058_c0_g2;TRINITY_DN10644_c0_g1;TRINITY_DN106964_c0_g1;TRINITY_DN10705_c0_g2;TRINITY_DN10705_c1_g1;TRINITY_DN107223_c0_g1;T…	K04733+K04733+K03283+K04730+K04733+K03283+K03283+K04733+K04730+K04733+K04730+K04733+K04733+K03115+K03097+K04730+K04730+K03283+K03283+K03283+K04730+K04730+K03083+K04730+K03097+K04730+K04730+K04733+K16196+K04733+K04730+K04730+K04730+K04730+K03283+K04730+K04730+K04733+K03097+K04733+K04733+K04730+K04730+K04733+K04730+K03283+K04730+K04730+K04730+K04730+K04730+K04730+K04730+K03283+K03283+K16196+K16196+…
Neurotrophin signaling pathway	ko04722	798	TRINITY_DN10013_c0_g1;TRINITY_DN1001_c11_g1;TRINITY_DN100483_c1_g1;TRINITY_DN10072_c0_g1;TRINITY_DN10072_c0_g2;TRINITY_DN10183_c0_g1;TRINITY_DN10228_c0_g1;TRINITY_DN103236_c0_g1;TRINITY_DN10328_c0_g1;TRINITY_DN10430_c0_g1;TRINITY_DN10471_c0_g2;TRINITY_DN1058_c0_g2;TRINITY_DN10705_c0_g2;TRINITY_DN10705_c1_g1;TRINITY_DN10738_c0_g1;TRINITY_DN10757_c0_g1;TRINITY_DN107699_c0_g1;TRINITY_DN10809_c0_g3;T…	K04733+K04733+K04515+K04730+K04733+K04733+K04730+K06630+K04733+K04730+K04733+K04733+K04730+K04730+K04730+K04730+K03083+K04730+K04392+K06630+K04730+K04365+K04730+K04421+K04733+K04733+K04392+K04730+K04730+K04730+K04730+K04374+K04730+K04730+K04733+K04733+K04733+K04730+K04730+K04733+K04730+K12462+K12462+K04730+K04730+K04730+K02183+K04730+K02183+K04730+K04730+K04730+K06276+K04392+K04730+K04730+K04730+…
Toxoplasmosis	ko05145	793	TRINITY_DN10013_c0_g1;TRINITY_DN1001_c11_g1;TRINITY_DN100499_c1_g1;TRINITY_DN10072_c0_g1;TRINITY_DN10072_c0_g2;TRINITY_DN10153_c0_g1;TRINITY_DN10153_c0_g2;TRINITY_DN10179_c0_g1;TRINITY_DN10179_c0_g2;TRINITY_DN10183_c0_g1;TRINITY_DN10228_c0_g1;TRINITY_DN10328_c0_g1;TRINITY_DN10430_c0_g1;TRINITY_DN10471_c0_g2;TRINITY_DN1055_c0_g1;TRINITY_DN1058_c0_g2;TRINITY_DN10649_c2_g1;TRINITY_DN10705_c0_g2;TRIN…	K04733+K04733+K03283+K04730+K04733+K03283+K03283+K13412+K13412+K04733+K04730+K04733+K04730+K04733+K13412+K04733+K13412+K04730+K04730+K03283+K03283+K03283+K04730+K04730+K04730+K04730+K04730+K04733+K04733+K13412+K04730+K04730+K04730+K04730+K03283+K04730+K04730+K04733+K04733+K04733+K04730+K13412+K04730+K04733+K04730+K03283+K04730+K04730+K04730+K04730+K04730+K04730+K04730+K03283+K03283+K06276+K03283+…
Spliceosome	ko03040	757	TRINITY_DN100499_c1_g1;TRINITY_DN1009_c0_g1;TRINITY_DN10153_c0_g1;TRINITY_DN10153_c0_g2;TRINITY_DN10185_c0_g2;TRINITY_DN10188_c0_g1;TRINITY_DN101975_c0_g1;TRINITY_DN10458_c3_g1;TRINITY_DN10458_c5_g3;TRINITY_DN10545_c0_g1;TRINITY_DN10582_c0_g1;TRINITY_DN10610_c0_g1;TRINITY_DN10610_c0_g2;TRINITY_DN10674_c0_g1;TRINITY_DN107223_c0_g1;TRINITY_DN107223_c1_g1;TRINITY_DN107318_c0_g1;TRINITY_DN107369_c0_g…	K03283+K12812+K03283+K03283+K12741+K12893+K12813+K12857+K12832+K12812+K12847+K12862+K12862+K12823+K03283+K03283+K03283+K12882+K12828+K10599+K12869+K12859+K12882+K12741+K12861+K03283+K12828+K11097+K12822+K11099+K03283+K03283+K03283+K03283+K12840+K12821+K12627+K12830+K12816+K11094+K12893+K03283+K12829+K12868+K12837+K12829+K03283+K12818+K12625+K12625+K12811+K12900+K12900+K12741+K12829+K12896+K12859+…
Endocytosis	ko04144	757	TRINITY_DN1000_c1_g1;TRINITY_DN100328_c0_g1;TRINITY_DN100499_c1_g1;TRINITY_DN10153_c0_g1;TRINITY_DN10153_c0_g2;TRINITY_DN10161_c1_g1;TRINITY_DN10214_c0_g1;TRINITY_DN102348_c0_g1;TRINITY_DN103304_c0_g2;TRINITY_DN103550_c0_g1;TRINITY_DN1035_c1_g2;TRINITY_DN10364_c0_g1;TRINITY_DN10368_c0_g1;TRINITY_DN104388_c1_g1;TRINITY_DN105329_c0_g1;TRINITY_DN10636_c0_g1;TRINITY_DN106692_c0_g1;TRINITY_DN107223_c0…	K07889+K00889+K03283+K03283+K03283+K07904+K07897+K18441+K01115+K07904+K12471+K07889+K12191+K07937+K10396+K07937+K00889+K03283+K03283+K03283+K01528+K12471+K07897+K12486+K05754+K01115+K07901+K03283+K07897+K11247+K07897+K11247+K03283+K07901+K00889+K03283+K03283+K03283+K12486+K19476+K12471+K12489+K18461+K10396+K12198+K03283+K11827+K12486+K12198+K10364+K12493+K00889+K05758+K07897+K07904+K03283+K07901+…
RNA transport	ko03013	747	TRINITY_DN1009_c0_g1;TRINITY_DN101022_c0_g1;TRINITY_DN10221_c0_g1;TRINITY_DN10248_c0_g1;TRINITY_DN10367_c0_g1;TRINITY_DN10490_c0_g1;TRINITY_DN10545_c0_g1;TRINITY_DN106645_c0_g1;TRINITY_DN10734_c0_g1;TRINITY_DN107369_c0_g1;TRINITY_DN1076_c2_g1;TRINITY_DN107902_c0_g1;TRINITY_DN1081_c0_g1;TRINITY_DN110541_c1_g1;TRINITY_DN111267_c0_g2;TRINITY_DN111536_c0_g1;TRINITY_DN11237_c1_g2;TRINITY_DN11237_c1_g3…	K12812+K07936+K13126+K14289+K03259+K09291+K12812+K03113+K03231+K12882+K03257+K03231+K14323+K12882+K03254+K14303+K10577+K10577+K09291+K03231+K03257+K03231+K03231+K02516+K03231+K03231+K03231+K03257+K13126+K14525+K14004+K14313+K03236+K14290+K07936+K03260+K03231+K03231+K03237+K03237+K03240+K03240+K03259+K03236+K02516+K03259+K14323+K14317+K14310+K18213+K13175+K13175+K03231+K03231+K03231+K03231+K14304+…
Plant-pathogen interaction	ko04626	746	TRINITY_DN0_c1_g1;TRINITY_DN0_c1_g2;TRINITY_DN10179_c0_g1;TRINITY_DN10179_c0_g2;TRINITY_DN102679_c0_g1;TRINITY_DN10324_c1_g2;TRINITY_DN103825_c0_g1;TRINITY_DN10452_c0_g3;TRINITY_DN104541_c0_g1;TRINITY_DN1051_c0_g1;TRINITY_DN1051_c0_g3;TRINITY_DN105431_c1_g1;TRINITY_DN1055_c0_g1;TRINITY_DN10565_c0_g1;TRINITY_DN106245_c0_g2;TRINITY_DN10649_c2_g1;TRINITY_DN10779_c0_g1;TRINITY_DN10830_c0_g1;TRINITY_D…	K04079+K04079+K13412+K13412+K13457+K04079+K13414+K13457+K09487+K13424+K18834+K04079+K13412+K13457+K04079+K13412+K13448+K13420+K13428+K13457+K13456+K13436+K13457+K13424+K13424+K18835+K18834+K13420+K13413+K13436+K13457+K13416+K13412+K13457+K04079+K13420+K13428+K13448+K13457+K13412+K18875+K02183+K13457+K13457+K13448+K02183+K13416+K13416+K13459+K02183+K13457+K13414+K13429+K02183+K13412+K18880+K13457+…
Purine metabolism	ko00230	682	TRINITY_DN10086_c0_g1;TRINITY_DN10132_c4_g1;TRINITY_DN102697_c0_g1;TRINITY_DN10285_c0_g1;TRINITY_DN103346_c0_g1;TRINITY_DN103424_c0_g1;TRINITY_DN104061_c0_g1;TRINITY_DN104443_c0_g1;TRINITY_DN104443_c0_g2;TRINITY_DN10538_c0_g1;TRINITY_DN10596_c0_g2;TRINITY_DN106251_c0_g1;TRINITY_DN106793_c0_g1;TRINITY_DN10840_c0_g1;TRINITY_DN109427_c0_g1;TRINITY_DN10992_c0_g1;TRINITY_DN11104_c0_g1;TRINITY_DN1124_c…	K00940+K03006+K03018+K01756+K00940+K02324+K00873+K03021+K03021+K00962+K00088+K01488+K03006+K13811+K00940+K00873+K03010+K00962+K02328+K00873+K03006+K01490+K03024+K01081+K02335+K00939+K02327+K00873+K00940+K01519+K02685+K02335+K02335+K02335+K14641+K01427+K00873+K03006+K00942+K14641+K03021+K03006+K00940+K00873+K00860+K18532+K00764+K00962+K00939+K10808+K02335+K03504+K03040+K01513+K03006+K03002+K00856+…
Huntington disease	ko05016	646	TRINITY_DN10132_c4_g1;TRINITY_DN10206_c0_g1;TRINITY_DN10418_c0_g2;TRINITY_DN10657_c0_g1;TRINITY_DN106793_c0_g1;TRINITY_DN107177_c0_g1;TRINITY_DN10778_c0_g1;TRINITY_DN10935_c1_g2;TRINITY_DN11104_c0_g1;TRINITY_DN111_c0_g1;TRINITY_DN113558_c0_g1;TRINITY_DN115233_c0_g1;TRINITY_DN117010_c0_g1;TRINITY_DN11828_c0_g2;TRINITY_DN118848_c0_g1;TRINITY_DN12440_c0_g1;TRINITY_DN125916_c0_g1;TRINITY_DN125976_c0_…	K03006+K00417+K03129+K02135+K03006+K04565+K04565+K00417+K03010+K02136+K03006+K05863+K02132+K03939+K02256+K11827+K02133+K03006+K02133+K00412+K02267+K03006+K02267+K08738+K10411+K00235+K10408+K05863+K04564+K02132+K11644+K10412+K11826+K00419+K03006+K02256+K02134+K03006+K03940+K05863+K02133+K02135+K03010+K03012+K08738+K08738+K08738+K03955+K09565+K04498+K02137+K15040+K10408+K05863+K10408+K03949+K00413+…
Pertussis	ko05133	644	TRINITY_DN10013_c0_g1;TRINITY_DN1001_c11_g1;TRINITY_DN10072_c0_g1;TRINITY_DN10072_c0_g2;TRINITY_DN10183_c0_g1;TRINITY_DN10228_c0_g1;TRINITY_DN10328_c0_g1;TRINITY_DN10430_c0_g1;TRINITY_DN10471_c0_g2;TRINITY_DN1058_c0_g2;TRINITY_DN10705_c0_g2;TRINITY_DN10705_c1_g1;TRINITY_DN10738_c0_g1;TRINITY_DN10757_c0_g1;TRINITY_DN10809_c0_g3;TRINITY_DN10983_c0_g3;TRINITY_DN11049_c0_g1;TRINITY_DN11138_c0_g1;TRIN…	K04733+K04733+K04730+K04733+K04733+K04730+K04733+K04730+K04733+K04733+K04730+K04730+K04730+K04730+K04730+K04730+K04730+K04733+K04733+K04730+K04730+K04730+K04730+K04730+K04730+K05765+K04733+K04733+K04733+K04730+K04730+K04733+K04730+K04730+K04730+K04730+K02183+K04730+K02183+K04730+K04730+K04730+K04730+K04730+K04730+K04730+K04730+K02183+K04730+K02183+K04733+K04733+K04730+K04733+K04730+K04730+K04730+…
PI3K-Akt signaling pathway	ko04151	635	TRINITY_DN0_c1_g1;TRINITY_DN0_c1_g2;TRINITY_DN1007_c0_g1;TRINITY_DN1007_c0_g2;TRINITY_DN1007_c2_g1;TRINITY_DN10203_c0_g2;TRINITY_DN103236_c0_g1;TRINITY_DN10324_c1_g2;TRINITY_DN10367_c0_g1;TRINITY_DN10424_c0_g1;TRINITY_DN104541_c0_g1;TRINITY_DN105431_c1_g1;TRINITY_DN106245_c0_g2;TRINITY_DN107699_c0_g1;TRINITY_DN1080_c0_g1;TRINITY_DN108785_c0_g1;TRINITY_DN109463_c0_g1;TRINITY_DN109684_c0_g1;TRINITY…	K04079+K04079+K07198+K07198+K07198+K11584+K06630+K04079+K03259+K11584+K09487+K04079+K04079+K03083+K07198+K04688+K04392+K06630+K06236+K07208+K07208+K07198+K04392+K04079+K04374+K07198+K07198+K07198+K07203+K13303+K07198+K07208+K07198+K06276+K04392+K04382+K07198+K04392+K03259+K03083+K04392+K07198+K07198+K03259+K11583+K02991+K02991+K04688+K04688+K11583+K04392+K06236+K06236+K01110+K04536+K07198+K03456+…
Chagas disease (American trypanosomiasis)	ko05142	634	TRINITY_DN10013_c0_g1;TRINITY_DN1001_c11_g1;TRINITY_DN10072_c0_g1;TRINITY_DN10072_c0_g2;TRINITY_DN10183_c0_g1;TRINITY_DN10228_c0_g1;TRINITY_DN10328_c0_g1;TRINITY_DN10430_c0_g1;TRINITY_DN10471_c0_g2;TRINITY_DN1058_c0_g2;TRINITY_DN10705_c0_g2;TRINITY_DN10705_c1_g1;TRINITY_DN10738_c0_g1;TRINITY_DN10757_c0_g1;TRINITY_DN10809_c0_g3;TRINITY_DN10983_c0_g3;TRINITY_DN11049_c0_g1;TRINITY_DN11138_c0_g1;TRIN…	K04733+K04733+K04730+K04733+K04733+K04730+K04733+K04730+K04733+K04733+K04730+K04730+K04730+K04730+K04730+K04730+K04730+K04733+K01354+K04733+K04730+K04730+K04730+K04730+K04730+K04730+K04733+K04733+K04733+K04730+K04730+K04733+K04730+K04730+K04730+K04730+K04730+K04730+K04730+K04730+K04730+K04730+K04730+K04730+K04382+K04730+K04730+K04733+K04733+K04730+K04733+K04730+K04730+K04730+K04730+K04733+K04733+…
Toll-like receptor signaling pathway	ko04620	606	TRINITY_DN10013_c0_g1;TRINITY_DN1001_c11_g1;TRINITY_DN10072_c0_g1;TRINITY_DN10072_c0_g2;TRINITY_DN10183_c0_g1;TRINITY_DN10228_c0_g1;TRINITY_DN10328_c0_g1;TRINITY_DN10430_c0_g1;TRINITY_DN10471_c0_g2;TRINITY_DN1058_c0_g2;TRINITY_DN10705_c0_g2;TRINITY_DN10705_c1_g1;TRINITY_DN10738_c0_g1;TRINITY_DN10757_c0_g1;TRINITY_DN10809_c0_g3;TRINITY_DN109463_c0_g1;TRINITY_DN10983_c0_g3;TRINITY_DN11049_c0_g1;TRI…	K04733+K04733+K04730+K04733+K04733+K04730+K04733+K04730+K04733+K04733+K04730+K04730+K04730+K04730+K04730+K04392+K04730+K04730+K04733+K04733+K04392+K04730+K04730+K04730+K04730+K04730+K04730+K04733+K04733+K04733+K04730+K04730+K04733+K04730+K04730+K04730+K04730+K04730+K04730+K04730+K04730+K04392+K04730+K04730+K04730+K04730+K05399+K04730+K04730+K04733+K04733+K04730+K04733+K04392+K04730+K04730+K04730+…
Plant hormone signal transduction	ko04075	593	TRINITY_DN1002_c6_g1;TRINITY_DN10095_c0_g1;TRINITY_DN10150_c0_g1;TRINITY_DN101807_c0_g1;TRINITY_DN10259_c0_g1;TRINITY_DN10259_c0_g2;TRINITY_DN102713_c0_g1;TRINITY_DN102884_c0_g1;TRINITY_DN10289_c0_g1;TRINITY_DN103304_c0_g1;TRINITY_DN1033_c0_g1;TRINITY_DN1033_c0_g2;TRINITY_DN103479_c0_g1;TRINITY_DN10354_c0_g1;TRINITY_DN10354_c0_g2;TRINITY_DN10392_c0_g1;TRINITY_DN10413_c0_g1;TRINITY_DN10497_c0_g1;T…	K14494+K14498+K14486+K14492+K14491+K14491+K14498+K13415+K14514+K14489+K14432+K14432+K14486+K13946+K13946+K14432+K13464+K13946+K13946+K13946+K13415+K14513+K14486+K14486+K14486+K13422+K13415+K14498+K14497+K14432+K14497+K14489+K14508+K13415+K14431+K14431+K13416+K14509+K14432+K14432+K14486+K14515+K14494+K14431+K14489+K14503+K14486+K14486+K14491+K14515+K14486+K14492+K13416+K13416+K14487+K14488+K14486+…
Glycolysis / Gluconeogenesis	ko00010	574	TRINITY_DN10009_c0_g1;TRINITY_DN10176_c0_g1;TRINITY_DN10297_c0_g1;TRINITY_DN103494_c0_g1;TRINITY_DN10365_c0_g1;TRINITY_DN1039_c0_g2;TRINITY_DN104061_c0_g1;TRINITY_DN105354_c0_g1;TRINITY_DN1053_c0_g1;TRINITY_DN10557_c0_g1;TRINITY_DN106044_c0_g1;TRINITY_DN10620_c0_g1;TRINITY_DN10629_c0_g1;TRINITY_DN107303_c0_g1;TRINITY_DN10793_c0_g1;TRINITY_DN108228_c0_g1;TRINITY_DN10831_c0_g1;TRINITY_DN10910_c0_g1…	K01803+K03103+K01623+K00895+K01810+K00128+K00873+K00128+K00627+K01785+K01623+K00016+K00131+K01689+K01568+K00844+K01623+K01623+K00873+K01689+K00873+K15633+K00850+K00627+K01689+K15634+K00927+K00627+K00873+K00895+K01610+K00134+K00134+K00134+K00850+K00873+K00850+K01803+K01623+K01689+K00850+K00873+K01895+K01623+K01810+K00927+K01623+K00134+K00927+K00927+K00927+K00895+K01689+K00128+K01803+K01810+K00016+…
Oxidative phosphorylation	ko00190	573	TRINITY_DN10171_c2_g1;TRINITY_DN10206_c0_g1;TRINITY_DN10237_c0_g1;TRINITY_DN10657_c0_g1;TRINITY_DN10898_c0_g1;TRINITY_DN10935_c1_g2;TRINITY_DN1094_c2_g2;TRINITY_DN11013_c0_g1;TRINITY_DN1115_c2_g2;TRINITY_DN111_c0_g1;TRINITY_DN114245_c2_g1;TRINITY_DN11444_c0_g1;TRINITY_DN115_c1_g1;TRINITY_DN1164_c0_g1;TRINITY_DN1164_c0_g2;TRINITY_DN117010_c0_g1;TRINITY_DN11750_c0_g1;TRINITY_DN11828_c0_g2;TRINITY_D…	K02129+K00417+K02148+K02135+K01535+K00417+K02155+K02150+K01507+K02136+K02155+K02146+K03661+K02145+K02145+K02132+K01507+K03939+K02146+K02256+K02145+K02112+K02155+K02133+K01507+K02133+K00412+K02267+K02267+K00235+K02132+K02155+K01507+K01507+K00419+K01507+K02257+K02256+K01507+K02134+K01535+K03940+K01507+K01507+K02133+K02135+K01507+K05575+K01507+K01507+K02155+K03955+K01535+K02137+K01507+K01507+K03949+…
NF-kappa B signaling pathway	ko04064	572	TRINITY_DN10013_c0_g1;TRINITY_DN1001_c11_g1;TRINITY_DN10072_c0_g1;TRINITY_DN10072_c0_g2;TRINITY_DN10183_c0_g1;TRINITY_DN10228_c0_g1;TRINITY_DN10328_c0_g1;TRINITY_DN10430_c0_g1;TRINITY_DN10471_c0_g2;TRINITY_DN1058_c0_g2;TRINITY_DN10644_c0_g1;TRINITY_DN106964_c0_g1;TRINITY_DN10705_c0_g2;TRINITY_DN10705_c1_g1;TRINITY_DN10738_c0_g1;TRINITY_DN10757_c0_g1;TRINITY_DN10809_c0_g3;TRINITY_DN109654_c0_g1;TR…	K04733+K04733+K04730+K04733+K04733+K04730+K04733+K04730+K04733+K04733+K03115+K03097+K04730+K04730+K04730+K04730+K04730+K03097+K04730+K04730+K04733+K04733+K10577+K10577+K04730+K04730+K04730+K04730+K04730+K04730+K04733+K03097+K04733+K04733+K04730+K04730+K04733+K04730+K04730+K04730+K04730+K04730+K04730+K04730+K04730+K04730+K04730+K04730+K04730+K05399+K04730+K04730+K04733+K04733+K04730+K04733+K03097+…
Leishmaniasis	ko05140	550	TRINITY_DN10013_c0_g1;TRINITY_DN1001_c11_g1;TRINITY_DN10072_c0_g1;TRINITY_DN10072_c0_g2;TRINITY_DN10183_c0_g1;TRINITY_DN10228_c0_g1;TRINITY_DN10328_c0_g1;TRINITY_DN10430_c0_g1;TRINITY_DN10471_c0_g2;TRINITY_DN1058_c0_g2;TRINITY_DN10705_c0_g2;TRINITY_DN10705_c1_g1;TRINITY_DN10738_c0_g1;TRINITY_DN10757_c0_g1;TRINITY_DN10809_c0_g3;TRINITY_DN10983_c0_g3;TRINITY_DN11049_c0_g1;TRINITY_DN11138_c0_g1;TRIN…	K04733+K04733+K04730+K04733+K04733+K04730+K04733+K04730+K04733+K04733+K04730+K04730+K04730+K04730+K04730+K04730+K04730+K04733+K04733+K04730+K04730+K04730+K04730+K04730+K04730+K04733+K04733+K04733+K04730+K04730+K04733+K04730+K04730+K04730+K04730+K04730+K04730+K04730+K04730+K04730+K04730+K04730+K04730+K04730+K04730+K04733+K04733+K04730+K04733+K04730+K04730+K04730+K04730+K04733+K04733+K04730+K04733+…
AMPK signaling pathway	ko04152	548	TRINITY_DN1007_c0_g1;TRINITY_DN1007_c0_g2;TRINITY_DN1007_c2_g1;TRINITY_DN101446_c3_g1;TRINITY_DN101446_c4_g1;TRINITY_DN10171_c0_g1;TRINITY_DN10203_c0_g2;TRINITY_DN104099_c0_g1;TRINITY_DN10424_c0_g1;TRINITY_DN1052_c0_g2;TRINITY_DN1080_c0_g1;TRINITY_DN10874_c0_g3;TRINITY_DN108785_c0_g1;TRINITY_DN110360_c0_g1;TRINITY_DN110360_c2_g1;TRINITY_DN110594_c0_g2;TRINITY_DN111043_c0_g1;TRINITY_DN112068_c0_g1…	K07198+K07198+K07198+K03234+K03234+K07359+K11584+K03234+K11584+K07199+K07198+K07877+K04688+K07208+K07208+K01103+K07198+K07901+K03234+K11262+K03234+K07198+K07198+K07198+K00850+K07199+K07203+K03234+K03234+K07198+K07901+K07208+K00507+K07198+K06276+K07877+K01103+K03234+K04382+K07198+K03234+K03234+K00850+K08272+K00850+K07297+K07198+K07198+K11583+K04688+K04688+K07901+K11583+K00850+K00021+K07198+K03456+…
Pyrimidine metabolism	ko00240	545	TRINITY_DN10086_c0_g1;TRINITY_DN10132_c4_g1;TRINITY_DN102697_c0_g1;TRINITY_DN103346_c0_g1;TRINITY_DN103424_c0_g1;TRINITY_DN104443_c0_g1;TRINITY_DN104443_c0_g2;TRINITY_DN10538_c0_g1;TRINITY_DN106793_c0_g1;TRINITY_DN109427_c0_g1;TRINITY_DN10978_c0_g1;TRINITY_DN11073_c0_g1;TRINITY_DN11104_c0_g1;TRINITY_DN111618_c0_g1;TRINITY_DN1124_c0_g1;TRINITY_DN11266_c0_g1;TRINITY_DN113558_c0_g1;TRINITY_DN114022_…	K00940+K03006+K03018+K00940+K02324+K03021+K03021+K00962+K03006+K00940+K00876+K13421+K03010+K13421+K00962+K02328+K03006+K13800+K00207+K00876+K03024+K01081+K02335+K00384+K02327+K00940+K01519+K00876+K16904+K02685+K00876+K13421+K13421+K13421+K13421+K00876+K13421+K13998+K01240+K02335+K02335+K02335+K09903+K14641+K03006+K14641+K01489+K03021+K03006+K13421+K00940+K01937+K00384+K16329+K00962+K10808+K02335+…
Phagosome	ko04145	524	TRINITY_DN1000_c1_g1;TRINITY_DN10040_c0_g1;TRINITY_DN10040_c0_g3;TRINITY_DN10214_c0_g1;TRINITY_DN10237_c0_g1;TRINITY_DN102557_c0_g1;TRINITY_DN1028_c0_g1;TRINITY_DN1031_c0_g1;TRINITY_DN10364_c0_g1;TRINITY_DN10414_c0_g1;TRINITY_DN10414_c3_g1;TRINITY_DN108514_c0_g2;TRINITY_DN109463_c0_g1;TRINITY_DN1094_c2_g2;TRINITY_DN11013_c0_g1;TRINITY_DN11071_c2_g1;TRINITY_DN11122_c0_g2;TRINITY_DN112399_c0_g1;TRI…	K07889+K01365+K01365+K07897+K02148+K00921+K01365+K07375+K07889+K05692+K05692+K05692+K04392+K02155+K02150+K07897+K08488+K04392+K07374+K07897+K00914+K07374+K02155+K02146+K07897+K03661+K02145+K02145+K05692+K05692+K02146+K05692+K05692+K04392+K02145+K04392+K02155+K07374+K00921+K04392+K07897+K07375+K01365+K04392+K02155+K09481+K10956+K07897+K07375+K07375+K10956+K07374+K07375+K01365+K07375+K07374+K01365+…
Starch and sucrose metabolism	ko00500	513	TRINITY_DN10007_c0_g1;TRINITY_DN1002_c0_g1;TRINITY_DN1002_c0_g4;TRINITY_DN1002_c4_g1;TRINITY_DN10171_c1_g1;TRINITY_DN10197_c0_g1;TRINITY_DN10358_c0_g1;TRINITY_DN10365_c0_g1;TRINITY_DN103_c0_g2;TRINITY_DN104415_c0_g1;TRINITY_DN105545_c0_g1;TRINITY_DN10591_c0_g1;TRINITY_DN10591_c1_g1;TRINITY_DN10602_c1_g2;TRINITY_DN10625_c0_g1;TRINITY_DN1072_c0_g3;TRINITY_DN107773_c0_g1;TRINITY_DN108228_c0_g1;TRINI…	K19891+K19891+K19891+K19891+K19891+K05350+K01179+K01810+K19891+K01051+K00012+K01177+K01177+K13648+K05350+K00699+K01188+K00844+K01188+K05350+K08678+K01184+K00963+K01184+K01187+K00700+K01051+K01179+K01179+K01188+K01184+K01187+K01193+K01179+K01188+K01193+K00696+K05350+K01051+K01188+K01188+K00975+K00705+K00963+K00688+K13648+K19891+K19891+K01193+K01193+K01193+K01193+K01810+K00012+K01184+K01184+K01513+…
Influenza A	ko05164	512	TRINITY_DN10013_c0_g1;TRINITY_DN1001_c11_g1;TRINITY_DN100499_c1_g1;TRINITY_DN10072_c0_g2;TRINITY_DN1009_c0_g1;TRINITY_DN10153_c0_g1;TRINITY_DN10153_c0_g2;TRINITY_DN10183_c0_g1;TRINITY_DN10328_c0_g1;TRINITY_DN10414_c0_g1;TRINITY_DN10414_c3_g1;TRINITY_DN10471_c0_g2;TRINITY_DN10545_c0_g1;TRINITY_DN1058_c0_g2;TRINITY_DN107223_c0_g1;TRINITY_DN107223_c1_g1;TRINITY_DN107318_c0_g1;TRINITY_DN107699_c0_g1;…	K04733+K04733+K03283+K04733+K12812+K03283+K03283+K04733+K04733+K05692+K05692+K04733+K12812+K04733+K03283+K03283+K03283+K03083+K05692+K00787+K04733+K14404+K16196+K04733+K03283+K04733+K04733+K04733+K15044+K04733+K03283+K00787+K14396+K05692+K05692+K03283+K03283+K16196+K16196+K03283+K05692+K05692+K14290+K04733+K04733+K04733+K03283+K16196+K03237+K03237+K16196+K03083+K08738+K00787+K00787+K04733+K04733+…
Insulin signaling pathway	ko04910	510	TRINITY_DN100424_c0_g2;TRINITY_DN1007_c0_g1;TRINITY_DN1007_c0_g2;TRINITY_DN1007_c2_g1;TRINITY_DN10367_c0_g1;TRINITY_DN10378_c0_g1;TRINITY_DN1052_c0_g2;TRINITY_DN107699_c0_g1;TRINITY_DN1080_c0_g1;TRINITY_DN10815_c0_g1;TRINITY_DN10815_c0_g2;TRINITY_DN108228_c0_g1;TRINITY_DN10825_c0_g1;TRINITY_DN108785_c0_g1;TRINITY_DN109991_c0_g1;TRINITY_DN110360_c0_g1;TRINITY_DN110360_c2_g1;TRINITY_DN111043_c0_g1;…	K04739+K07198+K07198+K07198+K03259+K07195+K07199+K03083+K07198+K07195+K07195+K00844+K07195+K04688+K04365+K07208+K07208+K07198+K06269+K11262+K07198+K07195+K07198+K07198+K07199+K07203+K07198+K02183+K02183+K07208+K07198+K06276+K07195+K02183+K02183+K07198+K03259+K03083+K07198+K07198+K03259+K02991+K02991+K04688+K04688+K00688+K07198+K07198+K07204+K07204+K07198+K02183+K07198+K02183+K07198+K02183+K07198+…
Viral carcinogenesis	ko05203	505	TRINITY_DN100156_c0_g3;TRINITY_DN100530_c0_g1;TRINITY_DN100530_c0_g2;TRINITY_DN100809_c1_g2;TRINITY_DN101346_c0_g1;TRINITY_DN1023_c0_g1;TRINITY_DN10255_c0_g1;TRINITY_DN103236_c0_g1;TRINITY_DN104061_c0_g1;TRINITY_DN109463_c0_g1;TRINITY_DN109684_c0_g1;TRINITY_DN10992_c0_g1;TRINITY_DN112399_c0_g1;TRINITY_DN113256_c0_g1;TRINITY_DN11404_c0_g1;TRINITY_DN11444_c0_g1;TRINITY_DN115479_c0_g1;TRINITY_DN1188…	K10610+K11254+K11254+K11594+K03136+K03363+K11643+K06630+K00873+K04392+K06630+K00873+K04392+K00873+K04374+K02146+K03136+K02146+K04392+K03136+K00873+K11252+K04392+K00873+K03137+K10691+K04392+K04392+K15979+K00873+K03141+K11418+K05768+K05768+K11838+K04681+K02206+K03062+K03141+K03136+K03136+K11407+K04498+K06063+K05768+K11252+K04392+K04392+K06062+K00873+K11252+K11252+K06630+K05768+K11254+K04392+K06630+…
Alzheimer disease	ko05010	493	TRINITY_DN10206_c0_g1;TRINITY_DN10657_c0_g1;TRINITY_DN107699_c0_g1;TRINITY_DN10935_c1_g2;TRINITY_DN111_c0_g1;TRINITY_DN112054_c0_g1;TRINITY_DN115_c2_g1;TRINITY_DN116749_c0_g1;TRINITY_DN117010_c0_g1;TRINITY_DN117784_c0_g1;TRINITY_DN117927_c0_g3;TRINITY_DN11828_c0_g2;TRINITY_DN118848_c0_g1;TRINITY_DN12083_c0_g1;TRINITY_DN120870_c0_g1;TRINITY_DN120917_c0_g1;TRINITY_DN12136_c0_g1;TRINITY_DN12308_c0_g…	K00417+K02135+K03083+K00417+K02136+K04532+K01408+K04532+K02132+K02183+K02183+K03939+K02256+K06268+K02183+K00134+K02183+K00134+K00134+K06171+K02133+K02133+K00412+K02267+K03083+K02267+K08738+K04348+K00235+K02132+K06268+K00419+K00134+K02183+K02256+K02134+K03940+K02133+K02135+K02183+K02183+K08738+K08738+K08738+K03955+K02137+K03083+K03949+K00413+K00411+K03083+K02183+K02183+K00411+K03966+K00412+K02262+…
RNA degradation	ko03018	476	TRINITY_DN1011_c0_g2;TRINITY_DN10221_c0_g1;TRINITY_DN1031_c0_g2;TRINITY_DN10538_c0_g1;TRINITY_DN1066_c0_g1;TRINITY_DN107303_c0_g1;TRINITY_DN110854_c2_g1;TRINITY_DN1124_c0_g1;TRINITY_DN11342_c0_g2;TRINITY_DN11578_c2_g1;TRINITY_DN116008_c0_g1;TRINITY_DN116220_c0_g1;TRINITY_DN116680_c0_g1;TRINITY_DN118129_c0_g1;TRINITY_DN11829_c0_g1;TRINITY_DN11888_c0_g1;TRINITY_DN11888_c0_g2;TRINITY_DN11888_c0_g3;T…	K10643+K13126+K12617+K00962+K12581+K01689+K01689+K00962+K12581+K00850+K12585+K04077+K12599+K01689+K12604+K12619+K12619+K12619+K03514+K12604+K12619+K12600+K13126+K12581+K12581+K12581+K12627+K14442+K12616+K11600+K12619+K12619+K00850+K12580+K04077+K00850+K12608+K14442+K12625+K12625+K01689+K00850+K00962+K12590+K12581+K12617+K01148+K12581+K08311+K03681+K14442+K12599+K11600+K12611+K04077+K14442+K12616+…
Legionellosis	ko05134	469	TRINITY_DN100499_c1_g1;TRINITY_DN101020_c0_g1;TRINITY_DN10153_c0_g1;TRINITY_DN10153_c0_g2;TRINITY_DN104388_c1_g1;TRINITY_DN10636_c0_g1;TRINITY_DN10658_c0_g1;TRINITY_DN107223_c0_g1;TRINITY_DN107223_c1_g1;TRINITY_DN107318_c0_g1;TRINITY_DN10734_c0_g1;TRINITY_DN107902_c0_g1;TRINITY_DN111892_c0_g1;TRINITY_DN112146_c0_g1;TRINITY_DN112146_c0_g3;TRINITY_DN113123_c0_g1;TRINITY_DN113356_c1_g1;TRINITY_DN113…	K03283+K03233+K03283+K03283+K07937+K07937+K07953+K03283+K03283+K03283+K03231+K03231+K07874+K07874+K07874+K03231+K03283+K03231+K03231+K03231+K04077+K03283+K03231+K07953+K07874+K03231+K07953+K07953+K03283+K03283+K03283+K03596+K07874+K03231+K03231+K03283+K13525+K04077+K03233+K08738+K03283+K03231+K03231+K03231+K03231+K03233+K07953+K03283+K03231+K04077+K08738+K08738+K08738+K07953+K07953+K07953+K03283+…
Ubiquitin mediated proteolysis	ko04120	466	TRINITY_DN100156_c0_g3;TRINITY_DN1023_c0_g1;TRINITY_DN10433_c0_g1;TRINITY_DN10455_c0_g1;TRINITY_DN104931_c1_g1;TRINITY_DN1050_c0_g1;TRINITY_DN1050_c0_g2;TRINITY_DN106751_c0_g1;TRINITY_DN10699_c0_g1;TRINITY_DN108085_c0_g1;TRINITY_DN10864_c0_g2;TRINITY_DN11021_c0_g2;TRINITY_DN11217_c0_g1;TRINITY_DN11237_c1_g2;TRINITY_DN11237_c1_g3;TRINITY_DN112874_c0_g1;TRINITY_DN11333_c0_g1;TRINITY_DN11351_c0_g1;T…	K10610+K03363+K03353+K10615+K03347+K10140+K10140+K10578+K10260+K10590+K10599+K03868+K10143+K10577+K10577+K10140+K03869+K10589+K03347+K10575+K03178+K10589+K10604+K10615+K12456+K10604+K10615+K10604+K03094+K10260+K03347+K03353+K10615+K10615+K10581+K10592+K10581+K10601+K03347+K03178+K03094+K10590+K06689+K10576+K10601+K10688+K10575+K03869+K10615+K10592+K06688+K10601+K10609+K10615+K04506+K10144+K03348+…
mTOR signaling pathway	ko04150	464	TRINITY_DN1007_c0_g1;TRINITY_DN1007_c0_g2;TRINITY_DN1007_c2_g1;TRINITY_DN10237_c0_g1;TRINITY_DN10367_c0_g1;TRINITY_DN107699_c0_g1;TRINITY_DN1080_c0_g1;TRINITY_DN108785_c0_g1;TRINITY_DN109991_c0_g1;TRINITY_DN11013_c0_g1;TRINITY_DN110360_c0_g1;TRINITY_DN110360_c2_g1;TRINITY_DN111043_c0_g1;TRINITY_DN114957_c0_g1;TRINITY_DN11570_c1_g1;TRINITY_DN11570_c2_g1;TRINITY_DN1164_c0_g1;TRINITY_DN1164_c0_g2;TR…	K07198+K07198+K07198+K02148+K03259+K03083+K07198+K04688+K04365+K02150+K07208+K07208+K07198+K07198+K07198+K07198+K02145+K02145+K07203+K07198+K07208+K07198+K06276+K02145+K14004+K07198+K08272+K03259+K03083+K07198+K07198+K03259+K02991+K02991+K04688+K04688+K01110+K07198+K07198+K07204+K07204+K07198+K07198+K08266+K07198+K07198+K14299+K02991+K08269+K03083+K08272+K07198+K02147+K02144+K03083+K02148+K07198+…
Lysosome	ko04142	460	TRINITY_DN10001_c0_g1;TRINITY_DN10040_c0_g1;TRINITY_DN10040_c0_g3;TRINITY_DN100959_c0_g2;TRINITY_DN101493_c0_g1;TRINITY_DN1028_c0_g1;TRINITY_DN103048_c0_g1;TRINITY_DN103576_c0_g1;TRINITY_DN106548_c0_g1;TRINITY_DN107671_c0_g1;TRINITY_DN1094_c2_g2;TRINITY_DN10_c0_g1;TRINITY_DN11025_c0_g1;TRINITY_DN111954_c0_g1;TRINITY_DN11390_c0_g1;TRINITY_DN114245_c2_g1;TRINITY_DN11444_c0_g1;TRINITY_DN11518_c0_g1;…	K01074+K01365+K01365+K08568+K12373+K01365+K12385+K12397+K01369+K12402+K02155+K12309+K01366+K12392+K12347+K02155+K02146+K12309+K03661+K12402+K12391+K12400+K12309+K02146+K12385+K14379+K14379+K12402+K12309+K01373+K02155+K01373+K01074+K01052+K01365+K06129+K12309+K19363+K10532+K02155+K01373+K01369+K12309+K12397+K01373+K08568+K01205+K12402+K01365+K10532+K06129+K01369+K01365+K01279+K01192+K02155+K01369+…
mRNA surveillance pathway	ko03015	455	TRINITY_DN10004_c0_g1;TRINITY_DN1009_c0_g1;TRINITY_DN10203_c0_g2;TRINITY_DN10221_c0_g1;TRINITY_DN10424_c0_g1;TRINITY_DN10545_c0_g1;TRINITY_DN10684_c0_g1;TRINITY_DN107134_c0_g1;TRINITY_DN107369_c0_g1;TRINITY_DN10766_c0_g1;TRINITY_DN1081_c0_g1;TRINITY_DN110541_c1_g1;TRINITY_DN11156_c0_g1;TRINITY_DN11277_c0_g1;TRINITY_DN113591_c0_g1;TRINITY_DN117581_c0_g1;TRINITY_DN1191_c0_g1;TRINITY_DN119402_c0_g1;…	K14399+K12812+K11584+K13126+K11584+K12812+K14962+K03265+K12882+K14399+K14323+K12882+K14404+K06269+K14400+K14396+K14411+K13126+K04382+K14400+K03265+K11583+K14323+K11583+K14400+K14407+K03456+K14376+K06100+K14411+K03456+K13114+K14411+K04382+K12812+K04382+K14396+K14411+K12876+K14397+K14398+K11584+K13126+K14407+K13025+K14396+K14416+K12877+K12812+K14327+K12812+K14411+K11584+K14396+K14396+K03267+K12812+…
Non-alcoholic fatty liver disease (NAFLD)	ko04932	451	TRINITY_DN1007_c0_g1;TRINITY_DN1007_c0_g2;TRINITY_DN1007_c2_g1;TRINITY_DN10206_c0_g1;TRINITY_DN1052_c0_g2;TRINITY_DN107699_c0_g1;TRINITY_DN1080_c0_g1;TRINITY_DN10935_c1_g2;TRINITY_DN109463_c0_g1;TRINITY_DN111043_c0_g1;TRINITY_DN112399_c0_g1;TRINITY_DN11404_c0_g1;TRINITY_DN114957_c0_g1;TRINITY_DN11570_c1_g1;TRINITY_DN11570_c2_g1;TRINITY_DN11653_c0_g2;TRINITY_DN11770_c0_g1;TRINITY_DN11828_c0_g2;TRI…	K07198+K07198+K07198+K00417+K07199+K03083+K07198+K00417+K04392+K07198+K04392+K04374+K07198+K07198+K07198+K07199+K07198+K03939+K02256+K07198+K04392+K07198+K04392+K03237+K03237+K00412+K02267+K07297+K03083+K02267+K08738+K04392+K07198+K07198+K04392+K00235+K07198+K07198+K00419+K07198+K02256+K03940+K07198+K07198+K08738+K08738+K08738+K07198+K03955+K03237+K04392+K04392+K03083+K07198+K03949+K00413+K00411+…
Pyruvate metabolism	ko00620	445	TRINITY_DN100591_c0_g3;TRINITY_DN1039_c0_g2;TRINITY_DN104061_c0_g1;TRINITY_DN105354_c0_g1;TRINITY_DN1053_c0_g1;TRINITY_DN10620_c0_g1;TRINITY_DN10656_c0_g2;TRINITY_DN109054_c0_g2;TRINITY_DN10992_c0_g1;TRINITY_DN110226_c0_g2;TRINITY_DN113256_c0_g1;TRINITY_DN114749_c0_g1;TRINITY_DN116276_c1_g1;TRINITY_DN117454_c0_g1;TRINITY_DN118820_c0_g1;TRINITY_DN120473_c0_g1;TRINITY_DN120650_c0_g1;TRINITY_DN1220_…	K00026+K00128+K00873+K00128+K00627+K00016+K18881+K01006+K00873+K00029+K00873+K11262+K00025+K00627+K00627+K00873+K01610+K01512+K01006+K01759+K00873+K01676+K00026+K00873+K01895+K18881+K01759+K01962+K01759+K01595+K00102+K00025+K00128+K00016+K01610+K00873+K00029+K00128+K03778+K01069+K00029+K00128+K11262+K00873+K00025+K00026+K01895+K01895+K00029+K01895+K18881+K00873+K11262+K11262+K00029+K00024+K00025+…
Phenylpropanoid biosynthesis	ko00940	441	TRINITY_DN10039_c0_g2;TRINITY_DN1004_c5_g1;TRINITY_DN1009_c0_g2;TRINITY_DN1009_c0_g3;TRINITY_DN101730_c0_g1;TRINITY_DN10176_c1_g1;TRINITY_DN10193_c0_g1;TRINITY_DN10197_c0_g1;TRINITY_DN10287_c0_g1;TRINITY_DN10288_c0_g2;TRINITY_DN1039_c0_g1;TRINITY_DN1039_c0_g3;TRINITY_DN1039_c0_g4;TRINITY_DN10625_c0_g1;TRINITY_DN10652_c0_g1;TRINITY_DN10687_c0_g1;TRINITY_DN10690_c0_g1;TRINITY_DN10769_c0_g1;TRINITY_…	K13065+K00430+K00430+K00430+K00083+K09753+K13065+K05350+K09753+K00430+K12355+K12355+K12355+K05350+K01904+K00430+K00430+K00430+K00430+K00430+K00430+K00430+K00430+K01188+K00430+K01188+K05350+K00430+K09753+K00430+K09753+K09753+K13065+K09753+K01188+K13065+K13065+K00430+K00430+K09753+K00430+K00430+K00430+K00430+K00430+K01188+K00430+K05350+K00430+K00430+K01188+K01188+K01904+K00430+K00430+K01904+K00430+…
Aminoacyl-tRNA biosynthesis	ko00970	426	TRINITY_DN101538_c0_g1;TRINITY_DN10207_c0_g2;TRINITY_DN1022_c0_g1;TRINITY_DN102537_c0_g1;TRINITY_DN10893_c0_g1;TRINITY_DN10893_c0_g2;TRINITY_DN109478_c0_g1;TRINITY_DN111713_c0_g1;TRINITY_DN112972_c0_g1;TRINITY_DN11403_c0_g1;TRINITY_DN11575_c0_g1;TRINITY_DN11628_c0_g1;TRINITY_DN117_c2_g1;TRINITY_DN118591_c0_g1;TRINITY_DN1188_c0_g1;TRINITY_DN1198_c0_g2;TRINITY_DN121352_c0_g1;TRINITY_DN123335_c0_g1;…	K04567+K01885+K04567+K01872+K01869+K01869+K01872+K01870+K01881+K01881+K01869+K01893+K01885+K01874+K01869+K01872+K01873+K01869+K04567+K01876+K01868+K01870+K01872+K01892+K01893+K01885+K01870+K01873+K02433+K01885+K02433+K01881+K01873+K01873+K01868+K01876+K01868+K14164+K01883+K01875+K01870+K01874+K01874+K01886+K01887+K01876+K01870+K01876+K01870+K01873+K01892+K01887+K01869+K01886+K01868+K01870+K01870+…
Pathways in cancer	ko05200	426	TRINITY_DN0_c1_g1;TRINITY_DN0_c1_g2;TRINITY_DN103115_c1_g1;TRINITY_DN10324_c1_g2;TRINITY_DN104541_c0_g1;TRINITY_DN10468_c0_g1;TRINITY_DN10490_c0_g1;TRINITY_DN105431_c1_g1;TRINITY_DN106245_c0_g2;TRINITY_DN107699_c0_g1;TRINITY_DN109463_c0_g1;TRINITY_DN109991_c0_g1;TRINITY_DN11021_c0_g2;TRINITY_DN112399_c0_g1;TRINITY_DN1128_c0_g2;TRINITY_DN113251_c0_g2;TRINITY_DN113309_c2_g1;TRINITY_DN115295_c0_g1;T…	K04079+K04079+K06228+K04079+K09487+K02219+K09291+K04079+K04079+K03083+K04392+K04365+K03868+K04392+K09291+K06228+K04079+K06228+K07203+K04392+K06228+K08737+K04392+K03083+K08738+K04392+K06228+K04482+K04392+K04630+K01110+K04536+K04079+K04079+K06228+K02206+K06620+K04630+K04079+K02219+K08738+K08738+K08738+K04498+K06228+K04392+K04392+K03083+K04079+K04079+K06620+K03083+K04392+K04498+K08737+K04392+K04365+…
Oxytocin signaling pathway	ko04921	423	TRINITY_DN100483_c1_g1;TRINITY_DN1007_c0_g1;TRINITY_DN1007_c0_g2;TRINITY_DN1007_c2_g1;TRINITY_DN101446_c3_g1;TRINITY_DN101446_c4_g1;TRINITY_DN10171_c0_g1;TRINITY_DN104099_c0_g1;TRINITY_DN10414_c0_g1;TRINITY_DN10414_c3_g1;TRINITY_DN1052_c0_g2;TRINITY_DN1080_c0_g1;TRINITY_DN108514_c0_g2;TRINITY_DN108820_c0_g1;TRINITY_DN111043_c0_g1;TRINITY_DN11277_c0_g1;TRINITY_DN11328_c0_g2;TRINITY_DN114785_c0_g1;…	K04515+K07198+K07198+K07198+K03234+K03234+K07359+K03234+K05692+K05692+K07199+K07198+K05692+K08794+K07198+K06269+K03234+K03234+K07198+K07198+K07198+K07199+K03234+K03234+K07198+K02183+K02183+K05692+K05692+K07198+K05692+K05692+K03234+K06268+K02183+K02183+K07198+K08794+K03234+K03234+K04515+K07198+K04348+K07198+K04630+K07198+K06268+K07198+K08794+K03234+K07198+K02183+K07198+K02183+K07198+K04630+K02183+…
Ribosome biogenesis in eukaryotes	ko03008	420	TRINITY_DN100853_c0_g2;TRINITY_DN101022_c0_g1;TRINITY_DN101228_c0_g1;TRINITY_DN1024_c0_g1;TRINITY_DN105612_c0_g1;TRINITY_DN10562_c0_g1;TRINITY_DN10644_c0_g1;TRINITY_DN106964_c0_g1;TRINITY_DN108845_c0_g1;TRINITY_DN109654_c0_g1;TRINITY_DN110634_c0_g1;TRINITY_DN11136_c0_g1;TRINITY_DN115042_c0_g1;TRINITY_DN115537_c0_g1;TRINITY_DN1187_c2_g1;TRINITY_DN11888_c0_g1;TRINITY_DN11888_c0_g2;TRINITY_DN11888_c…	K03264+K07936+K14563+K14550+K14521+K14548+K03115+K03097+K14521+K03097+K14559+K14567+K03097+K11131+K14537+K12619+K12619+K12619+K12619+K11131+K14564+K14564+K14525+K14556+K14290+K14538+K07936+K12619+K12619+K14553+K11129+K03097+K03097+K14566+K14565+K11131+K14570+K14539+K18532+K14573+K14556+K07936+K03539+K14552+K11108+K06943+K07936+K14290+K12619+K14556+K11131+K14563+K07936+K14568+K14525+K14568+K14556+…
Peroxisome	ko04146	410	TRINITY_DN10041_c0_g1;TRINITY_DN103035_c0_g1;TRINITY_DN103795_c0_g1;TRINITY_DN106005_c0_g1;TRINITY_DN10686_c0_g1;TRINITY_DN107177_c0_g1;TRINITY_DN10717_c0_g1;TRINITY_DN10778_c0_g1;TRINITY_DN1077_c0_g1;TRINITY_DN10881_c1_g1;TRINITY_DN11015_c0_g1;TRINITY_DN1131_c2_g1;TRINITY_DN11439_c0_g1;TRINITY_DN114660_c0_g1;TRINITY_DN11928_c0_g1;TRINITY_DN119357_c0_g1;TRINITY_DN1194_c0_g1;TRINITY_DN12164_c2_g2;…	K12261+K00232+K07513+K13356+K13337+K04565+K13343+K04565+K13352+K12663+K13356+K08726+K01897+K12261+K03781+K01897+K01897+K11147+K13356+K00031+K13343+K13356+K12663+K05677+K03781+K11517+K01640+K13346+K17879+K00232+K11517+K04564+K13341+K01897+K01897+K05677+K12261+K01897+K01578+K13347+K08726+K06664+K00031+K07513+K00232+K03781+K13356+K13339+K01897+K07513+K05677+K00031+K11517+K00106+K07513+K00232+K13348+…
Citrate cycle (TCA cycle)	ko00020	406	TRINITY_DN100591_c0_g3;TRINITY_DN10077_c0_g1;TRINITY_DN1053_c0_g1;TRINITY_DN1090_c0_g1;TRINITY_DN1090_c0_g2;TRINITY_DN110738_c0_g1;TRINITY_DN111965_c0_g1;TRINITY_DN113712_c0_g1;TRINITY_DN115161_c0_g2;TRINITY_DN116276_c1_g1;TRINITY_DN117454_c0_g1;TRINITY_DN118820_c0_g1;TRINITY_DN12021_c0_g1;TRINITY_DN120650_c0_g1;TRINITY_DN121014_c0_g1;TRINITY_DN124056_c0_g1;TRINITY_DN125371_c0_g2;TRINITY_DN127046…	K00026+K01647+K00627+K00030+K00030+K01681+K01647+K01899+K01647+K00025+K00627+K00627+K01681+K01610+K01681+K00031+K01676+K00026+K01681+K00235+K01647+K01647+K00164+K01681+K01647+K00031+K00025+K00031+K01610+K01647+K00025+K00026+K01900+K00234+K01681+K01648+K00235+K00658+K01681+K00031+K00164+K00024+K00025+K00031+K00031+K01647+K00382+K01679+K00030+K01900+K01648+K01900+K00030+K01900+K01900+K00030+K01900+…
Amino sugar and nucleotide sugar metabolism	ko00520	403	TRINITY_DN101493_c0_g1;TRINITY_DN102563_c0_g1;TRINITY_DN10365_c0_g1;TRINITY_DN104795_c0_g1;TRINITY_DN105545_c0_g1;TRINITY_DN105695_c0_g1;TRINITY_DN10602_c1_g2;TRINITY_DN10752_c0_g1;TRINITY_DN107888_c0_g1;TRINITY_DN108228_c0_g1;TRINITY_DN108531_c0_g3;TRINITY_DN10977_c0_g1;TRINITY_DN1099_c0_g1;TRINITY_DN11084_c0_g1;TRINITY_DN1121_c0_g1;TRINITY_DN116517_c0_g1;TRINITY_DN116959_c0_g1;TRINITY_DN11802_c…	K12373+K12447+K01810+K12450+K00012+K16190+K13648+K01183+K12447+K00844+K20547+K08678+K01809+K00963+K01183+K12447+K12448+K16190+K12448+K12446+K13379+K00975+K12447+K01183+K00963+K01209+K13648+K01810+K00012+K15920+K20547+K20547+K01209+K12447+K00820+K00966+K08678+K00847+K01183+K02564+K00326+K12447+K13648+K08678+K13648+K08678+K13648+K00972+K13648+K00965+K01810+K02377+K00975+K00770+K00847+K12449+K00963+…
Parkinson disease	ko05012	400	TRINITY_DN10206_c0_g1;TRINITY_DN10657_c0_g1;TRINITY_DN106751_c0_g1;TRINITY_DN10935_c1_g2;TRINITY_DN111_c0_g1;TRINITY_DN114328_c0_g1;TRINITY_DN114498_c0_g1;TRINITY_DN115233_c0_g1;TRINITY_DN117010_c0_g1;TRINITY_DN11728_c0_g2;TRINITY_DN11828_c0_g2;TRINITY_DN118848_c0_g1;TRINITY_DN125916_c0_g1;TRINITY_DN126028_c0_g1;TRINITY_DN126621_c0_g1;TRINITY_DN126786_c0_g1;TRINITY_DN126860_c0_g1;TRINITY_DN126926…	K00417+K02135+K10578+K00417+K02136+K10575+K03178+K05863+K02132+K08669+K03939+K02256+K02133+K02133+K00412+K02267+K02267+K08738+K03178+K00235+K05863+K02132+K04630+K10575+K00419+K02256+K02134+K03940+K05863+K02133+K02135+K04630+K08738+K08738+K08738+K03955+K09565+K02137+K15040+K05863+K03949+K00413+K00411+K00411+K03966+K00412+K02262+K02133+K02137+K02265+K02262+K10578+K05863+K08738+K00234+K03939+K00235+…
Glyoxylate and dicarboxylate metabolism	ko00630	396	TRINITY_DN100591_c0_g3;TRINITY_DN10077_c0_g1;TRINITY_DN104563_c0_g1;TRINITY_DN108895_c0_g2;TRINITY_DN109390_c0_g1;TRINITY_DN110047_c1_g1;TRINITY_DN110738_c0_g1;TRINITY_DN111965_c0_g1;TRINITY_DN115161_c0_g2;TRINITY_DN11620_c0_g2;TRINITY_DN116276_c1_g1;TRINITY_DN11928_c0_g1;TRINITY_DN12021_c0_g1;TRINITY_DN120767_c0_g1;TRINITY_DN121014_c0_g1;TRINITY_DN126561_c0_g2;TRINITY_DN126861_c0_g1;TRINITY_DN12…	K00026+K01647+K01915+K00600+K00600+K01602+K01681+K01647+K01647+K19269+K00025+K03781+K01681+K01915+K01681+K03781+K11517+K01637+K00026+K01681+K15919+K01647+K11517+K00284+K01647+K01681+K01915+K19269+K01915+K00122+K01647+K01455+K03781+K00025+K00281+K01647+K11517+K01847+K00025+K00026+K00284+K01915+K01915+K00281+K01681+K01847+K01847+K00122+K03781+K01681+K01915+K00024+K00025+K00281+K00122+K01647+K00382+…
Cysteine and methionine metabolism	ko00270	395	TRINITY_DN100591_c0_g3;TRINITY_DN1013_c0_g1;TRINITY_DN10178_c0_g1;TRINITY_DN103415_c0_g1;TRINITY_DN1042_c0_g1;TRINITY_DN1042_c0_g3;TRINITY_DN105383_c0_g1;TRINITY_DN10620_c0_g1;TRINITY_DN106943_c0_g1;TRINITY_DN1072_c2_g1;TRINITY_DN10748_c0_g1;TRINITY_DN10903_c1_g1;TRINITY_DN110251_c0_g1;TRINITY_DN11146_c0_g1;TRINITY_DN112810_c0_g1;TRINITY_DN11572_c0_g1;TRINITY_DN116276_c1_g1;TRINITY_DN116604_c0_g1…	K00026+K00815+K00797+K01251+K05933+K05933+K01697+K00016+K01251+K01761+K00547+K01738+K14454+K00789+K01611+K17398+K00025+K08967+K01611+K01697+K00789+K00789+K00789+K00789+K00549+K00815+K00026+K00547+K14454+K01251+K00797+K05933+K00928+K00549+K00789+K01919+K00826+K00133+K00558+K00811+K08963+K00928+K01738+K00558+K00789+K00827+K00025+K01251+K01758+K00016+K01251+K01251+K01251+K14455+K01758+K00789+K11204+…
Longevity regulating pathway - multiple species	ko04213	390	TRINITY_DN100499_c1_g1;TRINITY_DN1007_c0_g1;TRINITY_DN1007_c0_g2;TRINITY_DN1007_c2_g1;TRINITY_DN10153_c0_g1;TRINITY_DN10153_c0_g2;TRINITY_DN1052_c0_g2;TRINITY_DN107177_c0_g1;TRINITY_DN107223_c0_g1;TRINITY_DN107223_c1_g1;TRINITY_DN107318_c0_g1;TRINITY_DN10778_c0_g1;TRINITY_DN1080_c0_g1;TRINITY_DN108785_c0_g1;TRINITY_DN111043_c0_g1;TRINITY_DN113356_c1_g1;TRINITY_DN114957_c0_g1;TRINITY_DN11570_c1_g1…	K03283+K07198+K07198+K07198+K03283+K03283+K07199+K04565+K03283+K03283+K03283+K04565+K07198+K04688+K07198+K03283+K07198+K07198+K07198+K07199+K03283+K07203+K07198+K03283+K03283+K07198+K03283+K03781+K08339+K07198+K03283+K03781+K07198+K07198+K03283+K04688+K04688+K04564+K07198+K07198+K07204+K03695+K07204+K07198+K03283+K07198+K07198+K03781+K07198+K03283+K07198+K03283+K07198+K07204+K07198+K07198+K07198+…
Oocyte meiosis	ko04114	383	TRINITY_DN100483_c1_g1;TRINITY_DN10203_c0_g2;TRINITY_DN1023_c0_g1;TRINITY_DN103236_c0_g1;TRINITY_DN10424_c0_g1;TRINITY_DN10433_c0_g1;TRINITY_DN104931_c1_g1;TRINITY_DN109684_c0_g1;TRINITY_DN11021_c0_g2;TRINITY_DN11277_c0_g1;TRINITY_DN11429_c0_g1;TRINITY_DN11723_c0_g1;TRINITY_DN117784_c0_g1;TRINITY_DN117927_c0_g3;TRINITY_DN118343_c0_g3;TRINITY_DN120238_c0_g1;TRINITY_DN120518_c0_g1;TRINITY_DN12083_c…	K04515+K11584+K03363+K06630+K11584+K03353+K03347+K06630+K03868+K06269+K03347+K12456+K02183+K02183+K06631+K03094+K04382+K06268+K02183+K02183+K03347+K03353+K04515+K04348+K03347+K03094+K06268+K03456+K03456+K02183+K04382+K02206+K04382+K02183+K02183+K03348+K11584+K06630+K03094+K03353+K02183+K02183+K11584+K06630+K04515+K11584+K06630+K06630+K02183+K03094+K06630+K02183+K03456+K06268+K02183+K06268+K02183+…
Glucagon signaling pathway	ko04922	379	TRINITY_DN100483_c1_g1;TRINITY_DN1007_c0_g1;TRINITY_DN1007_c0_g2;TRINITY_DN1007_c2_g1;TRINITY_DN104061_c0_g1;TRINITY_DN1052_c0_g2;TRINITY_DN10620_c0_g1;TRINITY_DN1080_c0_g1;TRINITY_DN10928_c0_g1;TRINITY_DN10992_c0_g1;TRINITY_DN111025_c0_g3;TRINITY_DN111043_c0_g1;TRINITY_DN113256_c0_g1;TRINITY_DN11404_c0_g1;TRINITY_DN114749_c0_g1;TRINITY_DN114957_c0_g1;TRINITY_DN11570_c1_g1;TRINITY_DN11570_c2_g1;T…	K04515+K07198+K07198+K07198+K00873+K07199+K00016+K07198+K11434+K00873+K15423+K07198+K00873+K04374+K11262+K07198+K07198+K07198+K07199+K07198+K02183+K02183+K07198+K00873+K06268+K02183+K02183+K07198+K04515+K00873+K07198+K04348+K07198+K00873+K00688+K07198+K06268+K07198+K07198+K02183+K07198+K02183+K07198+K02183+K07198+K04498+K11434+K00016+K07198+K00873+K02183+K02183+K11262+K07198+K04498+K00873+K04515+…
Cell cycle	ko04110	377	TRINITY_DN1023_c0_g1;TRINITY_DN103236_c0_g1;TRINITY_DN10433_c0_g1;TRINITY_DN104931_c1_g1;TRINITY_DN10494_c0_g1;TRINITY_DN107065_c0_g1;TRINITY_DN107699_c0_g1;TRINITY_DN109684_c0_g1;TRINITY_DN11021_c0_g2;TRINITY_DN111354_c0_g2;TRINITY_DN11429_c0_g1;TRINITY_DN11723_c0_g1;TRINITY_DN118343_c0_g3;TRINITY_DN120238_c0_g1;TRINITY_DN12154_c0_g1;TRINITY_DN121986_c0_g1;TRINITY_DN123775_c0_g3;TRINITY_DN1243_c…	K03363+K06630+K03353+K03347+K02606+K04802+K03083+K06630+K03868+K06670+K03347+K12456+K06631+K03094+K03347+K03353+K02180+K02180+K03083+K03347+K05868+K06634+K03094+K04681+K02206+K06620+K02202+K02540+K04802+K03348+K04498+K02212+K03083+K06630+K03094+K06620+K02540+K03353+K03083+K06630+K04498+K06630+K06630+K05868+K03094+K06630+K06627+K06632+K06067+K05868+K06639+K02540+K02209+K02209+K02178+K06620+K03083+…
Regulation of actin cytoskeleton	ko04810	364	TRINITY_DN100328_c0_g1;TRINITY_DN102557_c0_g1;TRINITY_DN10414_c0_g1;TRINITY_DN10414_c3_g1;TRINITY_DN106692_c0_g1;TRINITY_DN108514_c0_g2;TRINITY_DN109463_c0_g1;TRINITY_DN109991_c0_g1;TRINITY_DN11190_c0_g1;TRINITY_DN112399_c0_g1;TRINITY_DN11277_c0_g1;TRINITY_DN11501_c1_g1;TRINITY_DN117_c0_g3;TRINITY_DN118268_c0_g1;TRINITY_DN118339_c0_g1;TRINITY_DN118339_c1_g1;TRINITY_DN119219_c1_g1;TRINITY_DN119219…	K00889+K00921+K05692+K05692+K00889+K05692+K04392+K04365+K05754+K04392+K06269+K05765+K00889+K05759+K05692+K05692+K05692+K05692+K04392+K04392+K00889+K00921+K04392+K05758+K04392+K05765+K05768+K05768+K05759+K05759+K05749+K05747+K05765+K05750+K05765+K05765+K05765+K05757+K05747+K05768+K00921+K04392+K04392+K05768+K05692+K04392+K04392+K05756+K04365+K05692+K00921+K05750+K00921+K04392+K05756+K04392+K06269+…
FoxO signaling pathway	ko04068	362	TRINITY_DN1007_c0_g1;TRINITY_DN1007_c0_g2;TRINITY_DN1007_c2_g1;TRINITY_DN1052_c0_g2;TRINITY_DN1080_c0_g1;TRINITY_DN10928_c0_g1;TRINITY_DN109991_c0_g1;TRINITY_DN11067_c0_g2;TRINITY_DN111043_c0_g1;TRINITY_DN114957_c0_g1;TRINITY_DN11570_c1_g1;TRINITY_DN11570_c2_g1;TRINITY_DN11653_c0_g2;TRINITY_DN116957_c0_g1;TRINITY_DN11770_c0_g1;TRINITY_DN118343_c0_g3;TRINITY_DN118888_c0_g1;TRINITY_DN11910_c1_g1;TR…	K07198+K07198+K07198+K07199+K07198+K11434+K04365+K08960+K07198+K07198+K07198+K07198+K07199+K13303+K07198+K06631+K07198+K06276+K03781+K08960+K07198+K03781+K07198+K07198+K05868+K04564+K01110+K07198+K13303+K07198+K11838+K07198+K02206+K07198+K07198+K03781+K07198+K04498+K11434+K07198+K08341+K07198+K08960+K04498+K11838+K07198+K05868+K07198+K07198+K04365+K07198+K07198+K05868+K07198+K03781+K05868+K07198+…
Valine, leucine and isoleucine degradation	ko00280	358	TRINITY_DN100110_c1_g1;TRINITY_DN100810_c1_g1;TRINITY_DN101720_c0_g2;TRINITY_DN10366_c0_g1;TRINITY_DN103795_c0_g1;TRINITY_DN1039_c0_g2;TRINITY_DN105354_c0_g1;TRINITY_DN10785_c0_g1;TRINITY_DN109102_c0_g1;TRINITY_DN114086_c0_g1;TRINITY_DN118911_c0_g1;TRINITY_DN127908_c0_g1;TRINITY_DN12925_c0_g1;TRINITY_DN129584_c0_g1;TRINITY_DN1357_c0_g1;TRINITY_DN138612_c0_g1;TRINITY_DN138_c0_g2;TRINITY_DN14238_c0…	K00140+K00140+K00140+K05605+K07513+K00128+K00128+K01641+K00166+K05605+K05605+K01640+K05605+K05607+K00253+K00249+K01968+K00826+K07513+K00827+K05607+K01641+K01641+K07513+K01968+K00128+K00128+K00128+K01641+K00826+K00826+K00020+K01847+K07513+K00166+K05605+K05607+K00826+K01847+K01847+K01969+K05605+K18660+K00382+K05605+K05605+K01641+K00140+K00626+K00626+K05605+K13524+K00128+K01965+K00128+K05607+K05607+…
Carbon fixation in photosynthetic organisms	ko00710	348	TRINITY_DN10009_c0_g1;TRINITY_DN100591_c0_g3;TRINITY_DN10297_c0_g1;TRINITY_DN10452_c0_g2;TRINITY_DN10452_c0_g4;TRINITY_DN104613_c0_g1;TRINITY_DN10470_c0_g1;TRINITY_DN106044_c0_g1;TRINITY_DN106378_c0_g1;TRINITY_DN10831_c0_g1;TRINITY_DN109054_c0_g2;TRINITY_DN10910_c0_g1;TRINITY_DN110047_c1_g1;TRINITY_DN110226_c0_g2;TRINITY_DN110251_c0_g1;TRINITY_DN116276_c1_g1;TRINITY_DN11835_c1_g1;TRINITY_DN120650…	K01803+K00026+K01623+K01807+K01807+K00814+K01807+K01623+K00814+K01623+K01006+K01623+K01602+K00029+K14454+K00025+K00927+K01610+K00134+K00134+K00134+K01006+K01100+K00026+K01803+K14454+K01623+K01783+K01623+K00927+K00615+K01623+K00134+K00927+K00855+K01807+K01807+K00927+K01595+K00615+K00025+K00927+K01803+K01610+K00029+K01623+K14455+K01807+K00029+K00025+K00026+K00814+K00029+K00927+K01807+K01807+K01807+…
Herpes simplex virus 1 infection	ko05168	343	TRINITY_DN10132_c4_g1;TRINITY_DN10188_c0_g1;TRINITY_DN103875_c0_g1;TRINITY_DN10418_c0_g2;TRINITY_DN104931_c1_g1;TRINITY_DN10644_c0_g1;TRINITY_DN106793_c0_g1;TRINITY_DN106964_c0_g1;TRINITY_DN109654_c0_g1;TRINITY_DN1115_c2_g1;TRINITY_DN11277_c0_g1;TRINITY_DN113558_c0_g1;TRINITY_DN11429_c0_g1;TRINITY_DN115042_c0_g1;TRINITY_DN1189_c4_g5;TRINITY_DN1189_c6_g1;TRINITY_DN120238_c0_g1;TRINITY_DN12154_c0_g…	K03006+K12893+K03131+K03129+K03347+K03115+K03006+K03097+K03097+K16196+K06269+K03006+K03347+K03097+K16196+K16196+K03094+K03347+K03134+K03097+K03097+K12893+K16196+K03237+K03237+K16196+K03006+K03006+K08738+K03347+K03094+K12896+K03006+K11838+K02206+K03006+K08738+K08738+K08738+K04498+K03237+K16196+K03094+K16196+K11674+K12896+K16196+K14840+K04498+K11838+K12891+K03006+K03094+K08738+K12891+K03115+K03006+…
Ras signaling pathway	ko04014	339	TRINITY_DN1000_c1_g1;TRINITY_DN103304_c0_g2;TRINITY_DN10353_c0_g2;TRINITY_DN10364_c0_g1;TRINITY_DN10587_c0_g1;TRINITY_DN106_c0_g1;TRINITY_DN106_c3_g2;TRINITY_DN10801_c0_g1;TRINITY_DN10801_c0_g2;TRINITY_DN10886_c0_g1;TRINITY_DN10927_c1_g1;TRINITY_DN109463_c0_g1;TRINITY_DN11194_c0_g1;TRINITY_DN112399_c0_g1;TRINITY_DN11291_c0_g2;TRINITY_DN11365_c0_g1;TRINITY_DN11387_c0_g1;TRINITY_DN11451_c0_g1;TRINI…	K07889+K01115+K19613+K07889+K19613+K19613+K19613+K19613+K19613+K19613+K19613+K04392+K01115+K04392+K19613+K10632+K19613+K19613+K02183+K19613+K02183+K04392+K02183+K02183+K04392+K19613+K04392+K19613+K04392+K19613+K19613+K19613+K04536+K19613+K19613+K02183+K10632+K01115+K01115+K01115+K02183+K02183+K19613+K07889+K19613+K04392+K04392+K01115+K01115+K19613+K07889+K04392+K02183+K02183+K07888+K19613+K19613+…
Estrogen signaling pathway	ko04915	338	TRINITY_DN0_c1_g1;TRINITY_DN0_c1_g2;TRINITY_DN100499_c1_g1;TRINITY_DN1008_c0_g1;TRINITY_DN10153_c0_g1;TRINITY_DN10153_c0_g2;TRINITY_DN10324_c1_g2;TRINITY_DN103403_c0_g1;TRINITY_DN104541_c0_g1;TRINITY_DN105431_c1_g1;TRINITY_DN106245_c0_g2;TRINITY_DN107223_c0_g1;TRINITY_DN107223_c1_g1;TRINITY_DN107284_c0_g1;TRINITY_DN107318_c0_g1;TRINITY_DN11133_c0_g1;TRINITY_DN11210_c0_g1;TRINITY_DN113309_c2_g1;TR…	K04079+K04079+K03283+K09571+K03283+K03283+K04079+K09571+K09487+K04079+K04079+K03283+K03283+K09571+K03283+K09571+K09571+K04079+K03283+K04374+K03283+K02183+K02183+K03283+K03283+K03283+K02183+K02183+K03283+K09571+K03283+K04630+K04079+K04079+K02183+K03283+K02183+K09571+K04630+K04079+K02183+K03283+K04079+K03283+K04079+K02183+K02183+K09571+K02183+K02183+K03283+K09571+K04079+K04079+K02183+K02183+K03283+…
Glutathione metabolism	ko00480	335	TRINITY_DN10048_c0_g1;TRINITY_DN10091_c0_g1;TRINITY_DN101096_c0_g2;TRINITY_DN10178_c0_g1;TRINITY_DN10271_c0_g1;TRINITY_DN108984_c0_g1;TRINITY_DN10958_c0_g1;TRINITY_DN112616_c0_g1;TRINITY_DN112992_c0_g1;TRINITY_DN11406_c0_g1;TRINITY_DN11546_c0_g1;TRINITY_DN116615_c0_g1;TRINITY_DN119274_c0_g1;TRINITY_DN11979_c0_g2;TRINITY_DN12006_c0_g1;TRINITY_DN122_c0_g1;TRINITY_DN1234_c0_g1;TRINITY_DN1234_c0_g2;T…	K00799+K01255+K01255+K00797+K00799+K00799+K00799+K00799+K00799+K00434+K01256+K01469+K00036+K18592+K00799+K00434+K00799+K00799+K00799+K00799+K00031+K00799+K01581+K00797+K00432+K00434+K00799+K10808+K00033+K10807+K00799+K01919+K10808+K00031+K00799+K00434+K00031+K00033+K00383+K01469+K11204+K00033+K00799+K11204+K11204+K00799+K00797+K00799+K00799+K00432+K00799+K00797+K00031+K00031+K00031+K00432+K00799+…
MAPK signaling pathway	ko04010	335	TRINITY_DN100499_c1_g1;TRINITY_DN10130_c0_g1;TRINITY_DN10153_c0_g1;TRINITY_DN10153_c0_g2;TRINITY_DN10404_c0_g1;TRINITY_DN105858_c0_g1;TRINITY_DN107223_c0_g1;TRINITY_DN107223_c1_g1;TRINITY_DN107318_c0_g1;TRINITY_DN109463_c0_g1;TRINITY_DN109991_c0_g1;TRINITY_DN11050_c0_g1;TRINITY_DN112399_c0_g1;TRINITY_DN113356_c1_g1;TRINITY_DN11404_c0_g1;TRINITY_DN11544_c0_g1;TRINITY_DN1155_c3_g1;TRINITY_DN116803_…	K03283+K04424+K03283+K03283+K04420+K04424+K03283+K03283+K03283+K04392+K04365+K04421+K04392+K03283+K04374+K04422+K04424+K03283+K04424+K04422+K03283+K03283+K03283+K04392+K04424+K06268+K04392+K03283+K04421+K04392+K04348+K04424+K03283+K04392+K04460+K04421+K04421+K04424+K04424+K06268+K04424+K04421+K03283+K03283+K04392+K04464+K04392+K03283+K04460+K04424+K04392+K04422+K04421+K04392+K04460+K04420+K04421+…
cAMP signaling pathway	ko04024	335	TRINITY_DN100483_c1_g1;TRINITY_DN103035_c0_g1;TRINITY_DN103304_c0_g2;TRINITY_DN109463_c0_g1;TRINITY_DN109991_c0_g1;TRINITY_DN11194_c0_g1;TRINITY_DN112399_c0_g1;TRINITY_DN11277_c0_g1;TRINITY_DN117784_c0_g1;TRINITY_DN117927_c0_g3;TRINITY_DN118589_c0_g1;TRINITY_DN118589_c0_g2;TRINITY_DN119547_c0_g1;TRINITY_DN120870_c0_g1;TRINITY_DN12136_c0_g1;TRINITY_DN12349_c1_g1;TRINITY_DN124184_c0_g1;TRINITY_DN12…	K04515+K00232+K01115+K04392+K04365+K01115+K04392+K06269+K02183+K02183+K01539+K01539+K04392+K02183+K02183+K04515+K04392+K04392+K01539+K04392+K00232+K04630+K02183+K01115+K01115+K01115+K02183+K04630+K00232+K02183+K04498+K01539+K04392+K04392+K01115+K01115+K04392+K02183+K02183+K04498+K01539+K04515+K02183+K04392+K00232+K04365+K02183+K02183+K00232+K02183+K04392+K04392+K06269+K01539+K02183+K02183+K06269+…
Longevity regulating pathway	ko04211	324	TRINITY_DN1007_c0_g1;TRINITY_DN1007_c0_g2;TRINITY_DN1007_c2_g1;TRINITY_DN10171_c0_g1;TRINITY_DN10367_c0_g1;TRINITY_DN1052_c0_g2;TRINITY_DN1080_c0_g1;TRINITY_DN108785_c0_g1;TRINITY_DN110360_c0_g1;TRINITY_DN110360_c2_g1;TRINITY_DN111043_c0_g1;TRINITY_DN11404_c0_g1;TRINITY_DN114957_c0_g1;TRINITY_DN11570_c1_g1;TRINITY_DN11570_c2_g1;TRINITY_DN11653_c0_g2;TRINITY_DN11680_c0_g1;TRINITY_DN11770_c0_g1;TRI…	K07198+K07198+K07198+K07359+K03259+K07199+K07198+K04688+K07208+K07208+K07198+K04374+K07198+K07198+K07198+K07199+K07203+K07198+K07208+K07198+K03781+K08339+K07198+K03259+K03781+K07297+K07198+K07198+K03259+K04688+K04688+K04564+K11420+K11420+K07198+K07198+K07204+K07204+K07198+K07198+K07198+K03781+K07198+K08331+K08269+K11420+K07359+K07198+K11420+K11420+K07198+K07359+K07204+K07198+K07198+K07198+K08269+…
Antigen processing and presentation	ko04612	320	TRINITY_DN0_c1_g1;TRINITY_DN0_c1_g2;TRINITY_DN10040_c0_g1;TRINITY_DN10040_c0_g3;TRINITY_DN100499_c1_g1;TRINITY_DN10153_c0_g1;TRINITY_DN10153_c0_g2;TRINITY_DN1028_c0_g1;TRINITY_DN10324_c1_g2;TRINITY_DN105431_c1_g1;TRINITY_DN106245_c0_g2;TRINITY_DN106548_c0_g1;TRINITY_DN107223_c0_g1;TRINITY_DN107223_c1_g1;TRINITY_DN107318_c0_g1;TRINITY_DN113309_c2_g1;TRINITY_DN113356_c1_g1;TRINITY_DN116803_c0_g1;TR…	K04079+K04079+K01365+K01365+K03283+K03283+K03283+K01365+K04079+K04079+K04079+K01369+K03283+K03283+K03283+K04079+K03283+K03283+K08064+K03283+K03283+K03283+K03283+K08065+K08065+K01365+K03283+K01369+K04079+K04079+K09489+K03283+K01365+K08066+K01369+K04079+K01365+K08066+K01369+K08057+K03283+K08057+K01363+K04079+K03283+K04079+K08065+K01363+K08054+K01365+K03283+K08057+K09489+K04079+K01365+K04079+K01369+…
Human T-cell leukemia virus 1 infection	ko05166	319	TRINITY_DN101022_c0_g1;TRINITY_DN1023_c0_g1;TRINITY_DN103424_c0_g1;TRINITY_DN10433_c0_g1;TRINITY_DN107065_c0_g1;TRINITY_DN107699_c0_g1;TRINITY_DN109909_c0_g1;TRINITY_DN11050_c0_g1;TRINITY_DN11266_c0_g1;TRINITY_DN11404_c0_g1;TRINITY_DN115233_c0_g1;TRINITY_DN117055_c0_g1;TRINITY_DN12030_c0_g1;TRINITY_DN12083_c0_g1;TRINITY_DN12183_c0_g2;TRINITY_DN12192_c0_g1;TRINITY_DN121986_c0_g1;TRINITY_DN122021_c…	K07936+K03363+K02324+K03353+K04802+K03083+K00787+K04421+K02328+K04374+K05863+K00787+K02327+K06268+K15308+K14290+K03353+K07936+K02180+K02180+K08065+K08065+K04421+K03083+K00787+K00787+K04348+K04421+K04421+K05863+K06268+K03504+K07936+K04421+K06620+K05863+K04802+K03348+K07936+K04498+K14290+K08057+K15040+K08057+K03083+K06062+K05863+K08065+K06620+K03353+K03083+K07936+K00787+K00787+K04498+K08054+K04421+…
Longevity regulating pathway - worm	ko04212	318	TRINITY_DN106005_c0_g1;TRINITY_DN108785_c0_g1;TRINITY_DN11015_c0_g1;TRINITY_DN11404_c0_g1;TRINITY_DN116220_c0_g1;TRINITY_DN11680_c0_g1;TRINITY_DN118703_c0_g2;TRINITY_DN11928_c0_g1;TRINITY_DN12176_c0_g1;TRINITY_DN123376_c0_g1;TRINITY_DN124587_c0_g1;TRINITY_DN124912_c0_g1;TRINITY_DN126561_c0_g2;TRINITY_DN12946_c0_g1;TRINITY_DN12946_c0_g2;TRINITY_DN1320_c0_g1;TRINITY_DN13372_c0_g1;TRINITY_DN13527_c0…	K13356+K04688+K13356+K04374+K04077+K07203+K00507+K03781+K18461+K13356+K13356+K04077+K03781+K04688+K04688+K04564+K01110+K10798+K13113+K04077+K03781+K13356+K10798+K08269+K04077+K11204+K04077+K08341+K01358+K01358+K11204+K11204+K04077+K08269+K14966+K03781+K01358+K04077+K04688+K04077+K04077+K13356+K04077+K04043+K07203+K04077+K04688+K04043+K04374+K04043+K04564+K01358+K03781+K00922+K17794+K17794+K04564+…
Proteoglycans in cancer	ko05205	317	TRINITY_DN10040_c0_g1;TRINITY_DN10040_c0_g3;TRINITY_DN100483_c1_g1;TRINITY_DN1028_c0_g1;TRINITY_DN10414_c0_g1;TRINITY_DN10414_c3_g1;TRINITY_DN10674_c0_g1;TRINITY_DN1077_c1_g1;TRINITY_DN108514_c0_g2;TRINITY_DN108785_c0_g1;TRINITY_DN109463_c0_g1;TRINITY_DN109991_c0_g1;TRINITY_DN112399_c0_g1;TRINITY_DN11277_c0_g1;TRINITY_DN11680_c0_g1;TRINITY_DN118339_c0_g1;TRINITY_DN118339_c1_g1;TRINITY_DN11910_c1_…	K01365+K01365+K04515+K01365+K05692+K05692+K12823+K16865+K05692+K04688+K04392+K04365+K04392+K06269+K07203+K05692+K05692+K06276+K05692+K05692+K04392+K07964+K04515+K04392+K04392+K02991+K02991+K01365+K04688+K04688+K04392+K16865+K01365+K01365+K02991+K04392+K04392+K05692+K04392+K04515+K04392+K01365+K04365+K05692+K12823+K01365+K04392+K04392+K06269+K04688+K06269+K06269+K05692+K07203+K07964+K01365+K06269+…
Glycine, serine and threonine metabolism	ko00260	314	TRINITY_DN101260_c0_g1;TRINITY_DN10325_c0_g1;TRINITY_DN105383_c0_g1;TRINITY_DN10677_c0_g1;TRINITY_DN10773_c0_g1;TRINITY_DN107766_c0_g1;TRINITY_DN108895_c0_g2;TRINITY_DN109390_c0_g1;TRINITY_DN1118_c1_g1;TRINITY_DN1139_c5_g1;TRINITY_DN114380_c0_g1;TRINITY_DN11473_c0_g1;TRINITY_DN11535_c0_g1;TRINITY_DN1156_c0_g1;TRINITY_DN11795_c0_g1;TRINITY_DN118238_c0_g1;TRINITY_DN118260_c0_g1;TRINITY_DN125076_c0_…	K00130+K01696+K01697+K00276+K01695+K00276+K00600+K00600+K00276+K00872+K00276+K15633+K00058+K00058+K00831+K15634+K01697+K01620+K15919+K00928+K00276+K01079+K00133+K00928+K00827+K01620+K01758+K00281+K00276+K01758+K12524+K00499+K00276+K01754+K15634+K01733+K00281+K01620+K00276+K12524+K00281+K01697+K00639+K00928+K00382+K00130+K00130+K02437+K00306+K00600+K00600+K01834+K00306+K00276+K00827+K00133+K00130+…
Glycerophospholipid metabolism	ko00564	314	TRINITY_DN103304_c0_g2;TRINITY_DN10388_c0_g1;TRINITY_DN10607_c0_g1;TRINITY_DN1099_c1_g1;TRINITY_DN110_c0_g1;TRINITY_DN110_c2_g1;TRINITY_DN11127_c0_g1;TRINITY_DN111311_c0_g2;TRINITY_DN11194_c0_g1;TRINITY_DN1131_c1_g1;TRINITY_DN1131_c1_g2;TRINITY_DN1131_c4_g1;TRINITY_DN116493_c0_g1;TRINITY_DN123761_c0_g1;TRINITY_DN1245_c1_g1;TRINITY_DN1252_c0_g1;TRINITY_DN1252_c1_g1;TRINITY_DN1253_c0_g1;TRINITY_DN1…	K01115+K00894+K01114+K08730+K00901+K00901+K00006+K00901+K01115+K13508+K13508+K13508+K00967+K00550+K01094+K14674+K14674+K13508+K13508+K00968+K16818+K01114+K01114+K00901+K00550+K06129+K15728+K13506+K13510+K13506+K13508+K16818+K00655+K13523+K00967+K01115+K01115+K06130+K16860+K01115+K06129+K00901+K00981+K01115+K01115+K13519+K08730+K00981+K00901+K15728+K05929+K00901+K00981+K00981+K00981+K00655+K00901+…
Insulin resistance	ko04931	314	TRINITY_DN1007_c0_g1;TRINITY_DN1007_c0_g2;TRINITY_DN1007_c2_g1;TRINITY_DN1052_c0_g2;TRINITY_DN107699_c0_g1;TRINITY_DN1080_c0_g1;TRINITY_DN108785_c0_g1;TRINITY_DN10885_c0_g2;TRINITY_DN1093_c0_g1;TRINITY_DN111043_c0_g1;TRINITY_DN11277_c0_g1;TRINITY_DN114957_c0_g1;TRINITY_DN11570_c1_g1;TRINITY_DN11570_c2_g1;TRINITY_DN11653_c0_g2;TRINITY_DN11680_c0_g1;TRINITY_DN11770_c0_g1;TRINITY_DN118888_c0_g1;TRIN…	K07198+K07198+K07198+K07199+K03083+K07198+K04688+K14497+K14497+K07198+K06269+K07198+K07198+K07198+K07199+K07203+K07198+K07198+K06276+K07198+K03083+K07198+K07198+K04688+K04688+K00688+K01110+K07198+K07198+K00820+K07198+K07198+K07198+K07198+K03083+K07198+K03083+K07198+K07198+K07198+K07198+K07198+K07198+K09667+K09667+K07198+K06269+K05695+K04688+K06269+K06269+K03083+K07198+K07198+K03083+K07203+K06269+…
ABC transporters	ko02010	313	TRINITY_DN1006_c0_g1;TRINITY_DN101003_c0_g2;TRINITY_DN10235_c0_g1;TRINITY_DN10324_c0_g1;TRINITY_DN103_c1_g1;TRINITY_DN110756_c0_g1;TRINITY_DN11295_c0_g1;TRINITY_DN11454_c0_g1;TRINITY_DN12053_c0_g2;TRINITY_DN12269_c1_g1;TRINITY_DN12382_c0_g1;TRINITY_DN125599_c0_g1;TRINITY_DN12583_c0_g1;TRINITY_DN12583_c0_g2;TRINITY_DN13128_c0_g1;TRINITY_DN13327_c0_g1;TRINITY_DN13632_c0_g1;TRINITY_DN13642_c0_g1;TRI…	K05658+K05681+K05658+K05681+K05658+K05641+K05658+K05681+K05658+K05658+K05670+K05677+K05658+K05658+K05674+K05681+K05677+K05681+K05681+K05643+K05658+K05681+K05681+K05677+K05658+K05658+K05658+K05658+K05681+K02045+K05681+K05658+K05658+K05658+K05666+K05665+K05681+K05658+K05681+K05658+K05658+K05666+K05666+K05665+K05643+K05681+K05681+K05681+K02045+K05658+K05681+K02046+K05681+K05658+K05657+K05643+K05681+…
Sphingolipid signaling pathway	ko04071	310	TRINITY_DN10203_c0_g2;TRINITY_DN103304_c0_g2;TRINITY_DN10424_c0_g1;TRINITY_DN109463_c0_g1;TRINITY_DN109641_c1_g1;TRINITY_DN11194_c0_g1;TRINITY_DN112399_c0_g1;TRINITY_DN11910_c1_g1;TRINITY_DN119547_c0_g1;TRINITY_DN120518_c0_g1;TRINITY_DN12223_c3_g1;TRINITY_DN124184_c0_g1;TRINITY_DN127206_c0_g1;TRINITY_DN128444_c0_g1;TRINITY_DN12985_c0_g1;TRINITY_DN130113_c0_g2;TRINITY_DN13315_c0_g2;TRINITY_DN13372…	K11584+K01115+K11584+K04392+K00654+K01115+K04392+K06276+K04392+K04382+K18953+K04392+K04392+K11583+K11583+K04392+K04630+K01110+K03456+K01634+K03456+K04382+K04382+K01115+K01115+K01115+K04630+K12349+K11584+K04392+K04392+K01115+K01115+K04392+K11584+K11584+K04392+K03456+K04392+K04392+K00654+K11584+K04718+K04712+K01115+K05665+K11583+K01115+K04392+K12349+K04392+K04630+K03456+K01115+K00922+K04392+K04392+…
Alcoholism	ko05034	309	TRINITY_DN100530_c0_g1;TRINITY_DN100530_c0_g2;TRINITY_DN10171_c0_g1;TRINITY_DN104240_c1_g1;TRINITY_DN106306_c0_g1;TRINITY_DN10725_c0_g1;TRINITY_DN10725_c2_g1;TRINITY_DN107670_c0_g1;TRINITY_DN10909_c0_g1;TRINITY_DN109991_c0_g1;TRINITY_DN11240_c0_g1;TRINITY_DN11277_c0_g1;TRINITY_DN11404_c0_g1;TRINITY_DN117784_c0_g1;TRINITY_DN117927_c0_g3;TRINITY_DN119594_c0_g1;TRINITY_DN120870_c0_g1;TRINITY_DN12136…	K11254+K11254+K07359+K11253+K11251+K11253+K11253+K11253+K11253+K04365+K11253+K06269+K04374+K02183+K02183+K11253+K02183+K02183+K11252+K11251+K11253+K11251+K04630+K11418+K11251+K04536+K11253+K02183+K02183+K04630+K02183+K11407+K11253+K11252+K11251+K11251+K07359+K11252+K11252+K11251+K11251+K11251+K11253+K11254+K02183+K02183+K07359+K02183+K04365+K11253+K02183+K06067+K02183+K11254+K02183+K06269+K11253+…
Fc gamma R-mediated phagocytosis	ko04666	308	TRINITY_DN100328_c0_g1;TRINITY_DN103304_c0_g2;TRINITY_DN106692_c0_g1;TRINITY_DN108785_c0_g1;TRINITY_DN109463_c0_g1;TRINITY_DN11190_c0_g1;TRINITY_DN11194_c0_g1;TRINITY_DN112399_c0_g1;TRINITY_DN11501_c1_g1;TRINITY_DN117_c0_g3;TRINITY_DN119547_c0_g1;TRINITY_DN124184_c0_g1;TRINITY_DN126738_c0_g1;TRINITY_DN127206_c0_g1;TRINITY_DN1276_c0_g1;TRINITY_DN12946_c0_g1;TRINITY_DN12946_c0_g2;TRINITY_DN130113_c…	K00889+K01115+K00889+K04688+K04392+K05754+K01115+K04392+K05765+K00889+K04392+K04392+K00889+K04392+K05758+K04688+K04688+K04392+K05765+K05768+K05768+K05747+K05765+K05765+K05765+K01115+K01115+K01115+K05765+K05757+K05747+K05768+K04392+K04392+K01115+K01115+K05768+K04392+K04392+K05756+K04392+K05756+K04392+K05756+K04688+K05765+K05765+K05765+K04718+K01115+K04688+K01115+K04392+K04392+K04393+K04409+K01115+…
Glycerolipid metabolism	ko00561	305	TRINITY_DN101744_c0_g1;TRINITY_DN1039_c0_g2;TRINITY_DN105354_c0_g1;TRINITY_DN105902_c0_g1;TRINITY_DN10860_c0_g1;TRINITY_DN110_c0_g1;TRINITY_DN110_c2_g1;TRINITY_DN111311_c0_g2;TRINITY_DN1131_c1_g1;TRINITY_DN1131_c1_g2;TRINITY_DN1131_c4_g1;TRINITY_DN11342_c0_g1;TRINITY_DN11553_c0_g2;TRINITY_DN1172_c0_g1;TRINITY_DN12108_c0_g1;TRINITY_DN122615_c0_g1;TRINITY_DN122_c2_g1;TRINITY_DN122_c2_g2;TRINITY_DN1…	K01054+K00128+K00128+K01054+K00863+K00901+K00901+K00901+K13508+K13508+K13508+K01054+K00679+K07407+K01054+K01054+K01054+K01054+K01054+K14674+K14674+K13508+K13508+K00863+K00901+K15728+K07407+K13506+K01054+K13506+K13508+K00864+K00864+K00655+K13523+K07407+K00901+K00011+K01054+K01054+K00128+K13519+K00128+K00901+K00128+K00679+K15728+K00901+K00655+K00901+K00901+K01054+K00864+K14457+K00655+K07407+K00863+…
Phosphatidylinositol signaling system	ko04070	305	TRINITY_DN100328_c0_g1;TRINITY_DN102557_c0_g1;TRINITY_DN103127_c0_g1;TRINITY_DN106437_c0_g1;TRINITY_DN106692_c0_g1;TRINITY_DN10741_c0_g1;TRINITY_DN110_c0_g1;TRINITY_DN110_c2_g1;TRINITY_DN111311_c0_g2;TRINITY_DN111549_c0_g1;TRINITY_DN11314_c0_g1;TRINITY_DN113961_c0_g3;TRINITY_DN11421_c0_g1;TRINITY_DN11460_c0_g2;TRINITY_DN11479_c0_g1;TRINITY_DN11524_c0_g2;TRINITY_DN115298_c0_g1;TRINITY_DN117784_c0_…	K00889+K00921+K05857+K01106+K00889+K00913+K00901+K00901+K00901+K05857+K18081+K00914+K05857+K01092+K15422+K05857+K00913+K02183+K02183+K00889+K10047+K02183+K02183+K00889+K00921+K00901+K15422+K00888+K01110+K05857+K02183+K02183+K00901+K00981+K02183+K00921+K20279+K00914+K00981+K19801+K00901+K02183+K02183+K02183+K00901+K00981+K00981+K00981+K00901+K00901+K13024+K02183+K00921+K00921+K02183+K02183+K05857+…
Proteasome	ko03050	304	TRINITY_DN10406_c0_g1;TRINITY_DN10507_c0_g1;TRINITY_DN11154_c0_g1;TRINITY_DN118269_c0_g1;TRINITY_DN119425_c0_g2;TRINITY_DN12190_c0_g1;TRINITY_DN124215_c0_g2;TRINITY_DN124370_c4_g1;TRINITY_DN12653_c0_g1;TRINITY_DN129931_c0_g2;TRINITY_DN13280_c0_g1;TRINITY_DN133901_c0_g1;TRINITY_DN13837_c0_g2;TRINITY_DN14054_c0_g1;TRINITY_DN142315_c0_g1;TRINITY_DN145490_c0_g1;TRINITY_DN14722_c0_g3;TRINITY_DN150153_…	K03063+K02730+K02732+K03066+K03061+K02727+K06699+K03032+K06699+K02732+K02728+K02738+K10881+K03036+K03028+K03062+K03031+K02736+K02736+K03038+K02736+K02725+K02726+K03066+K03066+K03064+K02726+K02737+K02726+K03065+K02731+K02731+K02737+K03028+K02727+K03061+K03038+K02735+K02735+K03033+K03029+K02738+K03036+K02737+K03064+K02734+K02729+K03035+K02729+K02729+K11599+K02735+K03030+K03062+K03064+K03065+K03028+…
Choline metabolism in cancer	ko05231	302	TRINITY_DN100328_c0_g1;TRINITY_DN103304_c0_g2;TRINITY_DN106692_c0_g1;TRINITY_DN108785_c0_g1;TRINITY_DN109463_c0_g1;TRINITY_DN110360_c0_g1;TRINITY_DN110360_c2_g1;TRINITY_DN110_c0_g1;TRINITY_DN110_c2_g1;TRINITY_DN111311_c0_g2;TRINITY_DN11194_c0_g1;TRINITY_DN112399_c0_g1;TRINITY_DN11680_c0_g1;TRINITY_DN117_c0_g3;TRINITY_DN118560_c0_g1;TRINITY_DN11910_c1_g1;TRINITY_DN119547_c0_g1;TRINITY_DN120793_c0_…	K00889+K01115+K00889+K04688+K04392+K07208+K07208+K00901+K00901+K00901+K01115+K04392+K07203+K00889+K07208+K06276+K04392+K15377+K04392+K00889+K04392+K00968+K04688+K04688+K00901+K04392+K05747+K01115+K01115+K01115+K00901+K05747+K04392+K04392+K01115+K01115+K04392+K00901+K15377+K00901+K04392+K00901+K00901+K00968+K04392+K04392+K04688+K08202+K15377+K15377+K07203+K01115+K04688+K01115+K04392+K04392+K01115+…
Apoptosis	ko04210	290	TRINITY_DN10040_c0_g1;TRINITY_DN10040_c0_g3;TRINITY_DN100959_c0_g2;TRINITY_DN1028_c0_g1;TRINITY_DN10414_c0_g1;TRINITY_DN10414_c3_g1;TRINITY_DN108514_c0_g2;TRINITY_DN11025_c0_g1;TRINITY_DN113158_c1_g2;TRINITY_DN11404_c0_g1;TRINITY_DN114084_c0_g1;TRINITY_DN11728_c0_g2;TRINITY_DN118339_c0_g1;TRINITY_DN118339_c1_g1;TRINITY_DN11910_c1_g1;TRINITY_DN119219_c1_g1;TRINITY_DN119219_c1_g3;TRINITY_DN12252_c4…	K01365+K01365+K08568+K01365+K05692+K05692+K05692+K01366+K07374+K04374+K07374+K08669+K05692+K05692+K06276+K05692+K05692+K01373+K03237+K03237+K01373+K07374+K08738+K01365+K01373+K10798+K07374+K01373+K08568+K01365+K07374+K01365+K08738+K08738+K08738+K07374+K10798+K03237+K01363+K08568+K07374+K07374+K05692+K01363+K07374+K07374+K07374+K01365+K05692+K08738+K07374+K01365+K08669+K01363+K07374+K07374+K01366+…
Cell cycle - yeast	ko04111	288	TRINITY_DN1023_c0_g1;TRINITY_DN10433_c0_g1;TRINITY_DN10464_c0_g1;TRINITY_DN10468_c0_g1;TRINITY_DN104931_c1_g1;TRINITY_DN10494_c0_g1;TRINITY_DN11021_c0_g2;TRINITY_DN111354_c0_g2;TRINITY_DN11429_c0_g1;TRINITY_DN115807_c0_g1;TRINITY_DN120238_c0_g1;TRINITY_DN120518_c0_g1;TRINITY_DN12154_c0_g1;TRINITY_DN121986_c0_g1;TRINITY_DN123775_c0_g3;TRINITY_DN1243_c0_g2;TRINITY_DN12543_c0_g1;TRINITY_DN12543_c0_g…	K03363+K03353+K06685+K02219+K03347+K02606+K03868+K06670+K03347+K02516+K03094+K04382+K03347+K03353+K02180+K02180+K06685+K06685+K02516+K03347+K03094+K03456+K03456+K04382+K04382+K02540+K02219+K03348+K06677+K06677+K02212+K06662+K03094+K02540+K03353+K06683+K02516+K03094+K06685+K03456+K06639+K02540+K02209+K02209+K02178+K06683+K06685+K03357+K02516+K03349+K06636+K02210+K02210+K02212+K03347+K06669+K03094+…
Inositol phosphate metabolism	ko00562	287	TRINITY_DN10009_c0_g1;TRINITY_DN100110_c1_g1;TRINITY_DN100328_c0_g1;TRINITY_DN100810_c1_g1;TRINITY_DN101720_c0_g2;TRINITY_DN10176_c0_g1;TRINITY_DN102557_c0_g1;TRINITY_DN103127_c0_g1;TRINITY_DN10607_c0_g1;TRINITY_DN106437_c0_g1;TRINITY_DN106692_c0_g1;TRINITY_DN10741_c0_g1;TRINITY_DN111549_c0_g1;TRINITY_DN11314_c0_g1;TRINITY_DN113961_c0_g3;TRINITY_DN11421_c0_g1;TRINITY_DN11460_c0_g2;TRINITY_DN11479…	K01803+K00140+K00889+K00140+K00140+K03103+K00921+K05857+K01114+K01106+K00889+K00913+K05857+K18081+K00914+K05857+K01092+K15422+K05857+K00913+K00889+K10047+K00889+K00921+K01803+K01114+K01114+K15422+K00888+K01110+K05857+K01858+K00921+K20279+K00469+K01803+K00914+K19801+K00010+K00921+K00921+K05857+K20279+K18081+K00140+K01114+K00921+K00921+K00913+K00922+K00140+K00999+K00889+K05857+K05857+K19801+K00889+…
Methane metabolism	ko00680	285	TRINITY_DN10297_c0_g1;TRINITY_DN106044_c0_g1;TRINITY_DN107303_c0_g1;TRINITY_DN10831_c0_g1;TRINITY_DN10860_c0_g1;TRINITY_DN108895_c0_g2;TRINITY_DN10910_c0_g1;TRINITY_DN109390_c0_g1;TRINITY_DN110854_c2_g1;TRINITY_DN11473_c0_g1;TRINITY_DN11535_c0_g1;TRINITY_DN1156_c0_g1;TRINITY_DN11578_c2_g1;TRINITY_DN11795_c0_g1;TRINITY_DN118129_c0_g1;TRINITY_DN118238_c0_g1;TRINITY_DN12341_c0_g1;TRINITY_DN12603_c0_…	K01623+K01623+K01689+K01623+K00863+K00600+K01623+K00600+K01689+K15633+K00058+K00058+K00850+K00831+K01689+K15634+K00850+K00850+K00863+K01623+K01689+K00850+K01895+K01623+K00122+K01079+K01623+K01595+K01689+K01623+K00850+K00850+K00850+K00850+K01895+K01895+K15634+K00121+K01895+K00850+K00122+K00850+K00850+K00024+K00863+K00863+K00122+K01895+K00121+K01623+K01623+K01689+K00122+K00600+K00600+K01834+K01689+…
cGMP-PKG signaling pathway	ko04022	277	TRINITY_DN11277_c0_g1;TRINITY_DN11404_c0_g1;TRINITY_DN115233_c0_g1;TRINITY_DN117784_c0_g1;TRINITY_DN117927_c0_g3;TRINITY_DN118589_c0_g1;TRINITY_DN118589_c0_g2;TRINITY_DN12083_c0_g1;TRINITY_DN120870_c0_g1;TRINITY_DN12136_c0_g1;TRINITY_DN127504_c0_g1;TRINITY_DN129228_c0_g1;TRINITY_DN131530_c0_g1;TRINITY_DN13315_c0_g2;TRINITY_DN13571_c0_g1;TRINITY_DN141360_c0_g1;TRINITY_DN1432_c0_g1;TRINITY_DN14474_…	K06269+K04374+K05863+K02183+K02183+K01539+K01539+K06268+K02183+K02183+K04348+K01539+K05863+K04630+K06268+K02183+K09260+K09260+K05863+K02183+K04630+K02183+K09565+K01539+K15040+K05863+K09260+K19477+K02183+K02183+K01539+K02183+K05863+K02183+K06268+K02183+K06268+K02183+K04348+K04348+K06269+K01539+K02183+K02183+K06269+K06269+K06268+K05863+K05863+K01539+K06269+K02183+K05863+K04374+K01539+K04630+K02183+…
Galactose metabolism	ko00052	276	TRINITY_DN100616_c0_g1;TRINITY_DN102563_c0_g1;TRINITY_DN10557_c0_g1;TRINITY_DN107888_c0_g1;TRINITY_DN108228_c0_g1;TRINITY_DN10_c0_g1;TRINITY_DN11084_c0_g1;TRINITY_DN111300_c0_g2;TRINITY_DN11518_c0_g1;TRINITY_DN11578_c2_g1;TRINITY_DN116517_c0_g1;TRINITY_DN1172_c0_g1;TRINITY_DN11747_c0_g1;TRINITY_DN11793_c0_g1;TRINITY_DN11866_c0_g2;TRINITY_DN119720_c0_g1;TRINITY_DN12210_c0_g1;TRINITY_DN12232_c0_g1;…	K18819+K12447+K01785+K12447+K00844+K12309+K00963+K01187+K12309+K00850+K12447+K07407+K01187+K06617+K12309+K01193+K12309+K06617+K00850+K01193+K06617+K06617+K06617+K06617+K06617+K00850+K12447+K00963+K00850+K12309+K01193+K01193+K01193+K01193+K07407+K12447+K12309+K07407+K12447+K00011+K12309+K00965+K12309+K18819+K00963+K00850+K00850+K00850+K00850+K12309+K01193+K01835+K01187+K01190+K12447+K01190+K00850+…
Wnt signaling pathway	ko04310	275	TRINITY_DN100483_c1_g1;TRINITY_DN104931_c1_g1;TRINITY_DN10644_c0_g1;TRINITY_DN106964_c0_g1;TRINITY_DN107699_c0_g1;TRINITY_DN10771_c0_g1;TRINITY_DN109463_c0_g1;TRINITY_DN109654_c0_g1;TRINITY_DN1100_c0_g1;TRINITY_DN11021_c0_g2;TRINITY_DN11067_c0_g2;TRINITY_DN112399_c0_g1;TRINITY_DN11429_c0_g1;TRINITY_DN115042_c0_g1;TRINITY_DN119547_c0_g1;TRINITY_DN11954_c0_g1;TRINITY_DN120238_c0_g1;TRINITY_DN12083_…	K04515+K03347+K03115+K03097+K03083+K04508+K04392+K03097+K19882+K03868+K08960+K04392+K03347+K03097+K04392+K08960+K03094+K06268+K03347+K04515+K03097+K03097+K04392+K03083+K04392+K04348+K04508+K03347+K04392+K03094+K06268+K04506+K19882+K04506+K04498+K04392+K04392+K03083+K03094+K03083+K04392+K08960+K04498+K04515+K04392+K03094+K04506+K04505+K03115+K04506+K06268+K06268+K04392+K04506+K04506+K04348+K04348+…
Dopaminergic synapse	ko04728	273	TRINITY_DN100483_c1_g1;TRINITY_DN10203_c0_g2;TRINITY_DN10424_c0_g1;TRINITY_DN105329_c0_g1;TRINITY_DN107699_c0_g1;TRINITY_DN11277_c0_g1;TRINITY_DN11404_c0_g1;TRINITY_DN117784_c0_g1;TRINITY_DN117927_c0_g3;TRINITY_DN120518_c0_g1;TRINITY_DN120870_c0_g1;TRINITY_DN12136_c0_g1;TRINITY_DN122103_c0_g1;TRINITY_DN12349_c1_g1;TRINITY_DN126835_c0_g1;TRINITY_DN127504_c0_g1;TRINITY_DN128444_c0_g1;TRINITY_DN1298…	K04515+K11584+K11584+K10396+K03083+K06269+K04374+K02183+K02183+K04382+K02183+K02183+K10396+K04515+K03083+K04348+K11583+K11583+K04630+K04536+K03456+K03456+K02183+K04382+K04382+K02183+K04630+K02183+K11584+K03083+K03083+K02183+K02183+K11584+K04515+K11584+K02183+K02183+K10396+K03456+K02183+K02183+K04348+K04348+K06269+K02183+K02183+K06269+K06269+K03083+K11584+K10396+K03083+K06269+K02183+K11583+K04374+…
Fatty acid degradation	ko00071	271	TRINITY_DN103035_c0_g1;TRINITY_DN103795_c0_g1;TRINITY_DN1039_c0_g2;TRINITY_DN105354_c0_g1;TRINITY_DN11439_c0_g1;TRINITY_DN119188_c0_g1;TRINITY_DN119357_c0_g1;TRINITY_DN1194_c0_g1;TRINITY_DN130925_c0_g1;TRINITY_DN132028_c0_g1;TRINITY_DN13471_c0_g1;TRINITY_DN13514_c0_g1;TRINITY_DN138612_c0_g1;TRINITY_DN1411_c0_g1;TRINITY_DN14771_c0_g1;TRINITY_DN148475_c0_g1;TRINITY_DN152570_c0_g1;TRINITY_DN153739_c…	K00232+K07513+K00128+K00128+K01897+K10527+K01897+K01897+K00232+K10527+K01897+K01897+K00249+K01897+K07513+K00232+K01897+K07513+K00128+K00128+K00128+K07513+K00232+K00121+K01897+K00232+K10527+K00121+K00626+K00626+K00232+K01897+K00128+K01897+K00121+K00121+K00121+K18857+K00128+K00121+K00626+K07511+K10527+K00128+K18857+K01897+K01897+K18857+K14085+K14085+K00232+K00128+K00128+K00128+K18857+K14085+K01897+…
Synaptic vesicle cycle	ko04721	271	TRINITY_DN10237_c0_g1;TRINITY_DN105780_c0_g1;TRINITY_DN105892_c0_g1;TRINITY_DN107533_c0_g1;TRINITY_DN107788_c0_g1;TRINITY_DN1094_c2_g2;TRINITY_DN11013_c0_g1;TRINITY_DN114245_c2_g1;TRINITY_DN11444_c0_g1;TRINITY_DN115_c1_g1;TRINITY_DN1164_c0_g1;TRINITY_DN1164_c0_g2;TRINITY_DN118825_c0_g1;TRINITY_DN11987_c0_g1;TRINITY_DN12429_c0_g1;TRINITY_DN12440_c0_g1;TRINITY_DN13485_c0_g1;TRINITY_DN13595_c0_g1;TR…	K02148+K15015+K08486+K01528+K15015+K02155+K02150+K02155+K02146+K03661+K02145+K02145+K02146+K02145+K02155+K11827+K02155+K11826+K08486+K01528+K01528+K06027+K02155+K15292+K02147+K02154+K02144+K08486+K06027+K02148+K06027+K02154+K06027+K02144+K02148+K15015+K15015+K15015+K06027+K04646+K02144+K01528+K02155+K08486+K02155+K04646+K02145+K02151+K02151+K01528+K02155+K15015+K02145+K01528+K02147+K15296+K11827+…
Alanine, aspartate and glutamate metabolism	ko00250	266	TRINITY_DN10081_c0_g1;TRINITY_DN10285_c0_g1;TRINITY_DN104563_c0_g1;TRINITY_DN104613_c0_g1;TRINITY_DN106378_c0_g1;TRINITY_DN108683_c0_g1;TRINITY_DN109315_c0_g2;TRINITY_DN110251_c0_g1;TRINITY_DN120767_c0_g1;TRINITY_DN127718_c0_g1;TRINITY_DN129014_c0_g1;TRINITY_DN12903_c0_g1;TRINITY_DN1337_c1_g2;TRINITY_DN135126_c0_g1;TRINITY_DN136192_c0_g1;TRINITY_DN13905_c0_g1;TRINITY_DN14410_c0_g1;TRINITY_DN14826…	K01755+K01756+K01915+K00814+K00814+K00261+K00261+K14454+K01915+K01953+K14454+K01580+K00764+K01915+K01915+K00820+K00609+K00811+K01756+K00827+K00261+K01940+K00294+K14455+K01580+K01580+K01953+K00764+K00814+K01955+K01915+K01915+K00264+K01580+K14454+K01915+K01755+K00261+K01580+K01953+K01915+K13524+K00814+K01915+K00261+K16871+K00264+K01915+K00827+K13524+K01953+K11541+K00262+K14455+K00278+K01915+K01953+…
Propanoate metabolism	ko00640	260	TRINITY_DN100110_c1_g1;TRINITY_DN100810_c1_g1;TRINITY_DN101720_c0_g2;TRINITY_DN10366_c0_g1;TRINITY_DN10620_c0_g1;TRINITY_DN109102_c0_g1;TRINITY_DN113712_c0_g1;TRINITY_DN114086_c0_g1;TRINITY_DN114749_c0_g1;TRINITY_DN118911_c0_g1;TRINITY_DN12925_c0_g1;TRINITY_DN13362_c0_g1;TRINITY_DN138612_c0_g1;TRINITY_DN14132_c0_g1;TRINITY_DN141340_c1_g1;TRINITY_DN15753_c0_g1;TRINITY_DN166427_c0_g1;TRINITY_DN1689…	K00140+K00140+K00140+K05605+K00016+K00166+K01899+K05605+K11262+K05605+K05605+K01895+K00249+K01578+K01962+K00016+K11262+K01847+K01900+K01895+K01895+K00166+K05605+K01847+K01847+K01895+K11262+K11262+K01720+K05605+K00382+K01895+K05605+K05605+K00140+K01900+K01900+K00626+K00626+K01900+K01900+K01900+K05605+K13524+K01900+K01965+K00140+K01895+K00626+K01966+K07511+K01895+K13524+K00140+K00166+K01965+K05605+…
PPAR signaling pathway	ko03320	260	TRINITY_DN102079_c1_g1;TRINITY_DN103035_c0_g1;TRINITY_DN103795_c0_g1;TRINITY_DN10703_c0_g1;TRINITY_DN112988_c0_g1;TRINITY_DN113036_c3_g1;TRINITY_DN11439_c0_g1;TRINITY_DN1144_c1_g1;TRINITY_DN118703_c0_g2;TRINITY_DN11910_c1_g1;TRINITY_DN119357_c0_g1;TRINITY_DN1194_c0_g1;TRINITY_DN123670_c0_g1;TRINITY_DN123733_c0_g3;TRINITY_DN123733_c1_g1;TRINITY_DN130925_c0_g1;TRINITY_DN13290_c0_g1;TRINITY_DN13471_…	K08770+K00232+K07513+K08770+K08770+K08770+K01897+K06272+K00507+K06276+K01897+K01897+K08770+K08770+K08770+K00232+K08762+K01897+K01897+K08762+K00249+K01897+K00864+K00864+K08770+K08762+K08770+K07513+K00232+K01897+K07513+K08770+K08770+K08770+K07513+K08770+K00232+K08770+K08770+K08770+K00864+K01897+K08770+K00232+K08770+K08770+K06272+K08762+K08762+K00232+K01897+K08762+K01897+K08770+K08770+K08762+K08762+…
Vibrio cholerae infection	ko05110	259	TRINITY_DN10237_c0_g1;TRINITY_DN10414_c0_g1;TRINITY_DN10414_c3_g1;TRINITY_DN104388_c1_g1;TRINITY_DN10636_c0_g1;TRINITY_DN108514_c0_g2;TRINITY_DN1094_c2_g2;TRINITY_DN11013_c0_g1;TRINITY_DN114245_c2_g1;TRINITY_DN11444_c0_g1;TRINITY_DN115_c1_g1;TRINITY_DN1164_c0_g1;TRINITY_DN1164_c0_g2;TRINITY_DN118339_c0_g1;TRINITY_DN118339_c1_g1;TRINITY_DN118825_c0_g1;TRINITY_DN119219_c1_g1;TRINITY_DN119219_c1_g3;…	K02148+K05692+K05692+K07937+K07937+K05692+K02155+K02150+K02155+K02146+K03661+K02145+K02145+K05692+K05692+K02146+K05692+K05692+K02145+K02155+K02155+K09481+K10956+K10956+K02155+K02147+K02154+K02144+K05692+K02148+K07342+K02154+K02144+K05692+K02148+K07937+K07937+K02144+K07937+K07937+K07937+K02155+K07937+K05692+K02155+K02145+K09481+K02151+K02151+K02155+K02145+K07937+K02147+K02147+K07937+K02151+K02152+…
MAPK signaling pathway - yeast	ko04011	256	TRINITY_DN100328_c0_g1;TRINITY_DN103236_c0_g1;TRINITY_DN106692_c0_g1;TRINITY_DN109684_c0_g1;TRINITY_DN11050_c0_g2;TRINITY_DN11127_c0_g1;TRINITY_DN115807_c0_g1;TRINITY_DN117_c0_g3;TRINITY_DN11910_c1_g1;TRINITY_DN11928_c0_g1;TRINITY_DN126561_c0_g2;TRINITY_DN126738_c0_g1;TRINITY_DN128096_c0_g1;TRINITY_DN13235_c0_g1;TRINITY_DN13490_c0_g1;TRINITY_DN139147_c0_g1;TRINITY_DN14500_c0_g1;TRINITY_DN1497_c0_…	K00889+K06630+K00889+K06630+K11228+K00006+K02516+K00889+K06276+K03781+K03781+K00889+K02516+K00888+K04536+K02218+K07973+K03781+K04464+K15174+K06630+K15174+K02516+K06630+K06630+K06630+K06630+K00706+K03781+K02218+K02516+K02218+K02218+K11228+K02218+K04536+K04393+K04409+K03781+K02218+K06630+K06630+K02218+K00889+K06630+K06630+K06630+K00889+K00889+K00889+K00889+K00889+K00006+K04409+K02218+K00889+K02218+…
Fructose and mannose metabolism	ko00051	254	TRINITY_DN10009_c0_g1;TRINITY_DN10297_c0_g1;TRINITY_DN103494_c0_g1;TRINITY_DN106044_c0_g1;TRINITY_DN108228_c0_g1;TRINITY_DN10831_c0_g1;TRINITY_DN10860_c0_g1;TRINITY_DN10910_c0_g1;TRINITY_DN1099_c0_g1;TRINITY_DN110594_c0_g2;TRINITY_DN11578_c2_g1;TRINITY_DN12042_c0_g1;TRINITY_DN12056_c0_g1;TRINITY_DN12341_c0_g1;TRINITY_DN12603_c0_g1;TRINITY_DN12823_c0_g1;TRINITY_DN128384_c0_g1;TRINITY_DN129314_c0_g…	K01803+K01623+K00895+K01623+K00844+K01623+K00863+K01623+K01809+K01103+K00850+K01103+K00895+K00850+K00850+K01803+K00863+K01623+K00850+K01623+K01623+K00966+K00847+K19355+K19355+K00011+K00895+K01803+K19355+K01623+K01103+K02377+K00847+K00850+K00850+K00850+K00850+K00847+K17497+K00966+K00966+K00850+K00850+K00850+K00863+K00863+K01623+K00966+K00844+K00844+K01623+K17497+K00847+K00011+K00011+K00850+K19029+…
Adrenergic signaling in cardiomyocytes	ko04261	254	TRINITY_DN100483_c1_g1;TRINITY_DN10203_c0_g2;TRINITY_DN10424_c0_g1;TRINITY_DN11277_c0_g1;TRINITY_DN11404_c0_g1;TRINITY_DN117784_c0_g1;TRINITY_DN117927_c0_g3;TRINITY_DN118589_c0_g1;TRINITY_DN118589_c0_g2;TRINITY_DN120518_c0_g1;TRINITY_DN120870_c0_g1;TRINITY_DN12136_c0_g1;TRINITY_DN12349_c1_g1;TRINITY_DN128444_c0_g1;TRINITY_DN129228_c0_g1;TRINITY_DN12985_c0_g1;TRINITY_DN13315_c0_g2;TRINITY_DN1358_c…	K04515+K11584+K11584+K06269+K04374+K02183+K02183+K01539+K01539+K04382+K02183+K02183+K04515+K11583+K01539+K11583+K04630+K03456+K03456+K02183+K04382+K04382+K02183+K04630+K02183+K01539+K11584+K02183+K02183+K11584+K01539+K04515+K11584+K02183+K02183+K03456+K02183+K02183+K06269+K01539+K02183+K02183+K06269+K06269+K11584+K01539+K06269+K02183+K11583+K04374+K01539+K04630+K03456+K02183+K00922+K02183+K06269+…
Arginine and proline metabolism	ko00330	251	TRINITY_DN10178_c0_g1;TRINITY_DN1033_c2_g4;TRINITY_DN1039_c0_g2;TRINITY_DN105354_c0_g1;TRINITY_DN108_c0_g1;TRINITY_DN109847_c0_g1;TRINITY_DN110251_c0_g1;TRINITY_DN112810_c0_g1;TRINITY_DN11503_c0_g1;TRINITY_DN11641_c0_g2;TRINITY_DN11755_c0_g1;TRINITY_DN118232_c0_g1;TRINITY_DN12219_c0_g1;TRINITY_DN12422_c0_g1;TRINITY_DN128907_c0_g1;TRINITY_DN129014_c0_g1;TRINITY_DN130343_c0_g1;TRINITY_DN13630_c1_g1…	K00797+K00286+K00128+K00128+K00286+K00819+K14454+K01611+K00472+K13366+K00472+K01611+K14329+K01259+K01581+K14454+K00797+K00472+K12251+K00811+K01259+K12657+K00294+K10536+K13427+K17839+K00128+K12251+K14455+K00128+K00128+K00472+K00797+K00819+K00797+K14454+K00472+K00286+K01611+K00286+K12251+K01611+K00128+K00128+K00318+K00797+K01581+K00128+K14455+K00472+K01581+K01611+K14085+K14085+K01426+K01426+K14455+…
MicroRNAs in cancer	ko05206	247	TRINITY_DN1006_c0_g1;TRINITY_DN10235_c0_g1;TRINITY_DN103_c1_g1;TRINITY_DN1069_c2_g1;TRINITY_DN1077_c1_g1;TRINITY_DN10813_c0_g1;TRINITY_DN11237_c1_g2;TRINITY_DN11237_c1_g3;TRINITY_DN11295_c0_g1;TRINITY_DN11572_c0_g1;TRINITY_DN116517_c1_g1;TRINITY_DN116707_c1_g1;TRINITY_DN11680_c0_g1;TRINITY_DN12053_c0_g2;TRINITY_DN12225_c0_g1;TRINITY_DN12269_c1_g1;TRINITY_DN12583_c0_g1;TRINITY_DN12583_c0_g2;TRINIT…	K05658+K05658+K05658+K13863+K16865+K13863+K10577+K10577+K05658+K17398+K11592+K11592+K07203+K05658+K11592+K05658+K05658+K05658+K01110+K07204+K07204+K16865+K06620+K00558+K05658+K00558+K04498+K11592+K04464+K06620+K10577+K05658+K05658+K04498+K05658+K05658+K07204+K11592+K07204+K05658+K06620+K05658+K11592+K11592+K11592+K11592+K05658+K07203+K11592+K05665+K05658+K04728+K05658+K05658+K11430+K11592+K05665+…
HIF-1 signaling pathway	ko04066	244	TRINITY_DN100483_c1_g1;TRINITY_DN10367_c0_g1;TRINITY_DN107303_c0_g1;TRINITY_DN108228_c0_g1;TRINITY_DN108785_c0_g1;TRINITY_DN11021_c0_g2;TRINITY_DN110594_c0_g2;TRINITY_DN110854_c2_g1;TRINITY_DN11680_c0_g1;TRINITY_DN118129_c0_g1;TRINITY_DN12042_c0_g1;TRINITY_DN120917_c0_g1;TRINITY_DN12308_c0_g1;TRINITY_DN12308_c0_g2;TRINITY_DN12349_c1_g1;TRINITY_DN12647_c0_g1;TRINITY_DN128385_c0_g2;TRINITY_DN1284_c…	K04515+K03259+K01689+K00844+K04688+K03868+K01103+K01689+K07203+K01689+K01103+K00134+K00134+K00134+K04515+K03259+K03259+K02991+K02991+K04688+K04688+K01689+K00134+K04498+K02991+K01689+K01103+K04498+K04515+K03259+K04688+K00134+K07203+K00844+K00844+K04688+K01689+K00134+K01689+K02991+K00922+K00161+K01689+K04688+K00161+K00134+K04368+K02991+K00134+K00134+K02991+K04688+K00134+K04688+K07203+K04688+K01689+…
Tryptophan metabolism	ko00380	240	TRINITY_DN1039_c0_g2;TRINITY_DN105354_c0_g1;TRINITY_DN111824_c0_g1;TRINITY_DN11928_c0_g1;TRINITY_DN121066_c0_g1;TRINITY_DN124827_c0_g1;TRINITY_DN126561_c0_g2;TRINITY_DN13351_c0_g1;TRINITY_DN14670_c2_g1;TRINITY_DN1497_c0_g1;TRINITY_DN15623_c0_g1;TRINITY_DN15845_c0_g1;TRINITY_DN15845_c0_g2;TRINITY_DN161099_c0_g1;TRINITY_DN166382_c0_g1;TRINITY_DN172830_c0_g1;TRINITY_DN1794_c0_g1;TRINITY_DN1794_c0_g2…	K00128+K00128+K16903+K03781+K11816+K07408+K03781+K00164+K07408+K03781+K00128+K07408+K07408+K00128+K00128+K11817+K07408+K07408+K07408+K11816+K11816+K11817+K03781+K00164+K16903+K07408+K00626+K00626+K07408+K16903+K00128+K03781+K00128+K07408+K00626+K07408+K00164+K07408+K00164+K07511+K07408+K00164+K07408+K00128+K16903+K14085+K14085+K11816+K01426+K01426+K00128+K00128+K00128+K00486+K14085+K00164+K03781+…
Phospholipase D signaling pathway	ko04072	240	TRINITY_DN100328_c0_g1;TRINITY_DN102348_c0_g1;TRINITY_DN103304_c0_g2;TRINITY_DN104388_c1_g1;TRINITY_DN10636_c0_g1;TRINITY_DN106692_c0_g1;TRINITY_DN107533_c0_g1;TRINITY_DN110360_c0_g1;TRINITY_DN110360_c2_g1;TRINITY_DN110_c0_g1;TRINITY_DN110_c2_g1;TRINITY_DN111311_c0_g2;TRINITY_DN11194_c0_g1;TRINITY_DN11680_c0_g1;TRINITY_DN117_c0_g3;TRINITY_DN118560_c0_g1;TRINITY_DN126738_c0_g1;TRINITY_DN12976_c0_g…	K00889+K18441+K01115+K07937+K07937+K00889+K01528+K07208+K07208+K00901+K00901+K00901+K01115+K07203+K00889+K07208+K00889+K00901+K01528+K01528+K13523+K01115+K01115+K01115+K00901+K01115+K01115+K00901+K00901+K00901+K00901+K07937+K07937+K07937+K07937+K07937+K01528+K07937+K07203+K01115+K01528+K01115+K01528+K07937+K01115+K00922+K07937+K00889+K07937+K00889+K00889+K00889+K07937+K07937+K00889+K00889+K04368+…
Pentose phosphate pathway	ko00030	239	TRINITY_DN10297_c0_g1;TRINITY_DN103494_c0_g1;TRINITY_DN10365_c0_g1;TRINITY_DN10452_c0_g2;TRINITY_DN10452_c0_g4;TRINITY_DN10470_c0_g1;TRINITY_DN106043_c0_g1;TRINITY_DN106044_c0_g1;TRINITY_DN10629_c0_g1;TRINITY_DN10831_c0_g1;TRINITY_DN10910_c0_g1;TRINITY_DN11578_c2_g1;TRINITY_DN119274_c0_g1;TRINITY_DN12056_c0_g1;TRINITY_DN122905_c0_g2;TRINITY_DN12341_c0_g1;TRINITY_DN12401_c0_g1;TRINITY_DN12603_c0_g…	K01623+K00895+K01810+K01807+K01807+K01807+K00616+K01623+K00131+K01623+K01623+K00850+K00036+K00895+K00616+K00850+K00616+K00850+K01623+K00850+K01783+K01623+K00616+K01810+K00033+K00615+K01623+K01807+K01807+K00615+K00895+K01810+K00033+K01623+K00033+K01807+K00850+K00850+K00850+K00850+K01835+K00616+K01057+K01057+K01057+K01807+K01807+K01807+K00850+K00850+K00850+K01807+K01810+K01623+K01623+K00852+K01057+…
Thyroid hormone signaling pathway	ko04919	237	TRINITY_DN103127_c0_g1;TRINITY_DN10414_c0_g1;TRINITY_DN10414_c3_g1;TRINITY_DN10607_c0_g1;TRINITY_DN107699_c0_g1;TRINITY_DN108514_c0_g2;TRINITY_DN1093_c1_g1;TRINITY_DN109_c5_g1;TRINITY_DN110360_c0_g1;TRINITY_DN110360_c2_g1;TRINITY_DN111549_c0_g1;TRINITY_DN11421_c0_g1;TRINITY_DN11524_c0_g2;TRINITY_DN11680_c0_g1;TRINITY_DN118339_c0_g1;TRINITY_DN118339_c1_g1;TRINITY_DN118560_c0_g1;TRINITY_DN118589_c0…	K05857+K05692+K05692+K01114+K03083+K05692+K15133+K04650+K07208+K07208+K05857+K05857+K05857+K07203+K05692+K05692+K07208+K01539+K01539+K06276+K05692+K05692+K03083+K01114+K01114+K01539+K11644+K05857+K15164+K15164+K04498+K01539+K03083+K06062+K05692+K03083+K15170+K04498+K01539+K11644+K05692+K04650+K06067+K05857+K01539+K03083+K05692+K03083+K06062+K07203+K01539+K01114+K01539+K11644+K00922+K03083+K11644+…
Bile secretion	ko04976	234	TRINITY_DN1006_c0_g1;TRINITY_DN101003_c0_g2;TRINITY_DN10235_c0_g1;TRINITY_DN10324_c0_g1;TRINITY_DN103_c1_g1;TRINITY_DN11295_c0_g1;TRINITY_DN11454_c0_g1;TRINITY_DN118589_c0_g1;TRINITY_DN118589_c0_g2;TRINITY_DN12053_c0_g2;TRINITY_DN12269_c1_g1;TRINITY_DN12583_c0_g1;TRINITY_DN12583_c0_g2;TRINITY_DN129228_c0_g1;TRINITY_DN13327_c0_g1;TRINITY_DN13428_c0_g2;TRINITY_DN13642_c0_g1;TRINITY_DN14381_c0_g1;TR…	K05658+K05681+K05658+K05681+K05658+K05658+K05681+K01539+K01539+K05658+K05658+K05658+K05658+K01539+K05681+K00021+K05681+K05681+K05658+K01539+K05681+K05681+K05658+K00021+K05658+K01539+K05658+K05658+K05681+K05681+K05658+K01539+K05658+K05658+K05666+K01539+K05681+K01539+K05658+K05681+K05658+K05658+K01539+K05666+K05666+K05681+K05681+K00021+K05681+K05658+K05681+K00021+K05681+K05658+K01539+K05681+K05658+…
Prostate cancer	ko05215	234	TRINITY_DN0_c1_g1;TRINITY_DN0_c1_g2;TRINITY_DN10324_c1_g2;TRINITY_DN104541_c0_g1;TRINITY_DN105431_c1_g1;TRINITY_DN106245_c0_g2;TRINITY_DN107699_c0_g1;TRINITY_DN109991_c0_g1;TRINITY_DN113309_c2_g1;TRINITY_DN11404_c0_g1;TRINITY_DN11680_c0_g1;TRINITY_DN11910_c1_g1;TRINITY_DN126835_c0_g1;TRINITY_DN13372_c0_g1;TRINITY_DN137448_c0_g2;TRINITY_DN137448_c3_g1;TRINITY_DN142066_c0_g1;TRINITY_DN14506_c0_g1;T…	K04079+K04079+K04079+K09487+K04079+K04079+K03083+K04365+K04079+K04374+K07203+K06276+K03083+K01110+K04079+K04079+K02206+K06620+K04079+K04498+K03083+K04079+K04079+K06620+K03083+K04498+K04365+K04079+K04079+K04079+K06620+K04079+K03083+K09487+K09487+K09487+K03083+K07203+K09487+K04079+K04079+K04374+K09487+K09487+K04079+K04079+K06618+K00922+K03083+K09487+K04079+K04079+K03083+K09487+K04079+K04079+K09487+…
Rap1 signaling pathway	ko04015	227	TRINITY_DN10414_c0_g1;TRINITY_DN10414_c3_g1;TRINITY_DN108514_c0_g2;TRINITY_DN109463_c0_g1;TRINITY_DN109991_c0_g1;TRINITY_DN112399_c0_g1;TRINITY_DN117784_c0_g1;TRINITY_DN117927_c0_g3;TRINITY_DN118268_c0_g1;TRINITY_DN118339_c0_g1;TRINITY_DN118339_c1_g1;TRINITY_DN119219_c1_g1;TRINITY_DN119219_c1_g3;TRINITY_DN119547_c0_g1;TRINITY_DN120870_c0_g1;TRINITY_DN12136_c0_g1;TRINITY_DN124184_c0_g1;TRINITY_DN1…	K05692+K05692+K05692+K04392+K04365+K04392+K02183+K02183+K05759+K05692+K05692+K05692+K05692+K04392+K02183+K02183+K04392+K04392+K04392+K04630+K05759+K05759+K02183+K02183+K04630+K02183+K04392+K04392+K05692+K04392+K02183+K02183+K02183+K04392+K04365+K05692+K02183+K02183+K02183+K04392+K04392+K02183+K02183+K05692+K02183+K04392+K04392+K04630+K04393+K02183+K00922+K02183+K02183+K04392+K04392+K02183+K02183+…
Focal adhesion	ko04510	225	TRINITY_DN10414_c0_g1;TRINITY_DN10414_c3_g1;TRINITY_DN107699_c0_g1;TRINITY_DN108514_c0_g2;TRINITY_DN109463_c0_g1;TRINITY_DN109991_c0_g1;TRINITY_DN11031_c0_g1;TRINITY_DN112399_c0_g1;TRINITY_DN11277_c0_g1;TRINITY_DN1144_c1_g1;TRINITY_DN118339_c0_g1;TRINITY_DN118339_c1_g1;TRINITY_DN11910_c1_g1;TRINITY_DN119219_c1_g1;TRINITY_DN119219_c1_g3;TRINITY_DN119547_c0_g1;TRINITY_DN124184_c0_g1;TRINITY_DN12683…	K05692+K05692+K03083+K05692+K04392+K04365+K06236+K04392+K06269+K06272+K05692+K05692+K06276+K05692+K05692+K04392+K04392+K03083+K04392+K04392+K06236+K06236+K01110+K06236+K04392+K04392+K03083+K05692+K03083+K04392+K04392+K04365+K05692+K04392+K04392+K06269+K06272+K06269+K06269+K03083+K06236+K05692+K03083+K06269+K04392+K04392+K04393+K04409+K00922+K03083+K06269+K04392+K04392+K04392+K04392+K03083+K06269+…
Carbon fixation pathways in prokaryotes	ko00720	224	TRINITY_DN109054_c0_g2;TRINITY_DN110738_c0_g1;TRINITY_DN12021_c0_g1;TRINITY_DN121014_c0_g1;TRINITY_DN12320_c0_g2;TRINITY_DN124056_c0_g1;TRINITY_DN125371_c0_g2;TRINITY_DN127251_c0_g1;TRINITY_DN13362_c0_g1;TRINITY_DN134832_c0_g1;TRINITY_DN141340_c1_g1;TRINITY_DN147184_c0_g1;TRINITY_DN14824_c0_g1;TRINITY_DN154976_c0_g2;TRINITY_DN168975_c0_g1;TRINITY_DN1748_c0_g1;TRINITY_DN1748_c0_g2;TRINITY_DN179531…	K01006+K01681+K01681+K01681+K01006+K00031+K01676+K01681+K01895+K01681+K01962+K00031+K01595+K00031+K01847+K01895+K01895+K01681+K01648+K01847+K01847+K01895+K01681+K00031+K00024+K01938+K00031+K00031+K01895+K01679+K01648+K00626+K00626+K01006+K01006+K01679+K01648+K00031+K01895+K00626+K01895+K01595+K01681+K01681+K01681+K01679+K01679+K01679+K01681+K01006+K01648+K01681+K01007+K01938+K01006+K01681+K00024+…
Platinum drug resistance	ko01524	223	TRINITY_DN10048_c0_g1;TRINITY_DN10271_c0_g1;TRINITY_DN10331_c0_g1;TRINITY_DN10375_c0_g1;TRINITY_DN10814_c0_g1;TRINITY_DN108984_c0_g1;TRINITY_DN10958_c0_g1;TRINITY_DN111569_c0_g1;TRINITY_DN112616_c0_g1;TRINITY_DN112992_c0_g1;TRINITY_DN11910_c1_g1;TRINITY_DN12006_c0_g1;TRINITY_DN12080_c0_g1;TRINITY_DN1234_c0_g1;TRINITY_DN1234_c0_g2;TRINITY_DN1234_c1_g2;TRINITY_DN12396_c0_g1;TRINITY_DN125365_c0_g1;T…	K00799+K00799+K14686+K03164+K03164+K00799+K00799+K17686+K00799+K00799+K06276+K00799+K08737+K00799+K00799+K00799+K00799+K00799+K08738+K00799+K02350+K00799+K02350+K17686+K00799+K08738+K08738+K08738+K17686+K00799+K08737+K00799+K00799+K00799+K08738+K02350+K00799+K05666+K10849+K00799+K00799+K00799+K00799+K00799+K00799+K00799+K00799+K00799+K00799+K04728+K00922+K02350+K05666+K05666+K00799+K00799+K00799+…
MAPK signaling pathway - fly	ko04013	223	TRINITY_DN10771_c0_g1;TRINITY_DN109463_c0_g1;TRINITY_DN109991_c0_g1;TRINITY_DN112399_c0_g1;TRINITY_DN11767_c0_g1;TRINITY_DN118268_c0_g1;TRINITY_DN119547_c0_g1;TRINITY_DN120518_c0_g1;TRINITY_DN12192_c0_g1;TRINITY_DN124184_c0_g1;TRINITY_DN127206_c0_g1;TRINITY_DN127944_c0_g1;TRINITY_DN130113_c0_g2;TRINITY_DN1320_c0_g1;TRINITY_DN13369_c0_g2;TRINITY_DN13860_c0_g1;TRINITY_DN13860_c0_g2;TRINITY_DN141919…	K04508+K04392+K04365+K04392+K13411+K05759+K04392+K04382+K14290+K04392+K04392+K04508+K04392+K04564+K06689+K05759+K05759+K04382+K04506+K09260+K04382+K09260+K04506+K14290+K04392+K04392+K09260+K04392+K06689+K04392+K04365+K04506+K14290+K04506+K04392+K04506+K04506+K04392+K06689+K04506+K04506+K04392+K04392+K04564+K04392+K04564+K04392+K04506+K04392+K09260+K04392+K05759+K04506+K04506+K04506+K14290+K05759+…
Mitophagy - yeast	ko04139	221	TRINITY_DN100328_c0_g1;TRINITY_DN10589_c0_g2;TRINITY_DN10589_c0_g3;TRINITY_DN10644_c0_g1;TRINITY_DN106692_c0_g1;TRINITY_DN106964_c0_g1;TRINITY_DN107545_c0_g1;TRINITY_DN109654_c0_g1;TRINITY_DN11294_c1_g1;TRINITY_DN115042_c0_g1;TRINITY_DN11680_c0_g1;TRINITY_DN117_c0_g3;TRINITY_DN12416_c0_g1;TRINITY_DN12416_c0_g2;TRINITY_DN126738_c0_g1;TRINITY_DN13424_c1_g1;TRINITY_DN140_c0_g1;TRINITY_DN140_c0_g2;TR…	K00889+K17800+K17800+K03115+K00889+K03097+K17065+K03097+K17065+K03097+K07203+K00889+K03097+K03097+K00889+K11644+K17800+K17800+K17800+K17800+K17800+K17065+K08269+K04464+K17800+K08341+K11644+K08269+K11088+K11088+K17800+K17065+K03115+K17065+K08955+K03097+K07203+K03097+K11644+K17065+K03115+K11644+K03097+K03097+K00889+K17065+K11644+K00889+K08269+K00889+K00889+K11644+K08341+K08955+K11644+K00889+K00889+…
Hippo signaling pathway	ko04390	221	TRINITY_DN103236_c0_g1;TRINITY_DN10414_c0_g1;TRINITY_DN10414_c3_g1;TRINITY_DN10464_c0_g1;TRINITY_DN107699_c0_g1;TRINITY_DN108514_c0_g2;TRINITY_DN109684_c0_g1;TRINITY_DN11067_c0_g2;TRINITY_DN11277_c0_g1;TRINITY_DN118339_c0_g1;TRINITY_DN118339_c1_g1;TRINITY_DN119219_c1_g1;TRINITY_DN119219_c1_g3;TRINITY_DN11954_c0_g1;TRINITY_DN120518_c0_g1;TRINITY_DN12543_c0_g1;TRINITY_DN12543_c0_g2;TRINITY_DN126835…	K06630+K05692+K05692+K06685+K03083+K05692+K06630+K08960+K06269+K05692+K05692+K05692+K05692+K08960+K04382+K06685+K06685+K03083+K03456+K03456+K04382+K04382+K03083+K08959+K06630+K05692+K03083+K06630+K08960+K06630+K06630+K06630+K05692+K06685+K03456+K06269+K06269+K06269+K03083+K06685+K05692+K03083+K08959+K06269+K03456+K08959+K08959+K08959+K06630+K03083+K06269+K06630+K06630+K06630+K06630+K03083+K04354+…
Epithelial cell signaling in Helicobacter pylori infection	ko05120	221	TRINITY_DN10237_c0_g1;TRINITY_DN109463_c0_g1;TRINITY_DN1094_c2_g2;TRINITY_DN11013_c0_g1;TRINITY_DN112399_c0_g1;TRINITY_DN114245_c2_g1;TRINITY_DN11444_c0_g1;TRINITY_DN115_c1_g1;TRINITY_DN1164_c0_g1;TRINITY_DN1164_c0_g2;TRINITY_DN118825_c0_g1;TRINITY_DN119547_c0_g1;TRINITY_DN11987_c0_g1;TRINITY_DN124184_c0_g1;TRINITY_DN12429_c0_g1;TRINITY_DN127206_c0_g1;TRINITY_DN130113_c0_g2;TRINITY_DN13485_c0_g1;…	K02148+K04392+K02155+K02150+K04392+K02155+K02146+K03661+K02145+K02145+K02146+K04392+K02145+K04392+K02155+K04392+K04392+K02155+K02155+K04392+K04392+K02147+K02154+K02144+K04392+K02148+K04392+K02154+K02144+K02148+K02144+K04392+K04392+K02155+K02155+K02145+K02151+K02151+K02155+K04392+K02145+K04392+K04393+K02147+K04409+K02147+K02151+K04392+K02152+K04392+K04392+K02146+K04392+K02147+K02151+K02148+K04409+…
Adipocytokine signaling pathway	ko04920	217	TRINITY_DN1007_c0_g1;TRINITY_DN1007_c0_g2;TRINITY_DN1007_c2_g1;TRINITY_DN10171_c0_g1;TRINITY_DN1052_c0_g2;TRINITY_DN1080_c0_g1;TRINITY_DN111043_c0_g1;TRINITY_DN11439_c0_g1;TRINITY_DN114957_c0_g1;TRINITY_DN11570_c1_g1;TRINITY_DN11570_c2_g1;TRINITY_DN11653_c0_g2;TRINITY_DN11680_c0_g1;TRINITY_DN11770_c0_g1;TRINITY_DN118888_c0_g1;TRINITY_DN119357_c0_g1;TRINITY_DN1194_c0_g1;TRINITY_DN12314_c2_g1;TRINI…	K07198+K07198+K07198+K07359+K07199+K07198+K07198+K01897+K07198+K07198+K07198+K07199+K07203+K07198+K07198+K01897+K01897+K07198+K07297+K07198+K07198+K01897+K01897+K07198+K07198+K07198+K01897+K07198+K07198+K07198+K01897+K07359+K07198+K07198+K07359+K07198+K07198+K07198+K07198+K07198+K01897+K07198+K07359+K07198+K07198+K07203+K07198+K07198+K01897+K07198+K01897+K07198+K07198+K07198+K07198+K07297+K07199+…
Meiosis - yeast	ko04113	215	TRINITY_DN10203_c0_g2;TRINITY_DN1023_c0_g1;TRINITY_DN10424_c0_g1;TRINITY_DN10433_c0_g1;TRINITY_DN10494_c0_g1;TRINITY_DN10799_c0_g1;TRINITY_DN11277_c0_g1;TRINITY_DN120518_c0_g1;TRINITY_DN121986_c0_g1;TRINITY_DN1358_c0_g1;TRINITY_DN139032_c0_g1;TRINITY_DN141919_c0_g1;TRINITY_DN14398_c0_g1;TRINITY_DN14749_c0_g1;TRINITY_DN15068_c0_g1;TRINITY_DN15388_c0_g2;TRINITY_DN153958_c0_g1;TRINITY_DN15413_c0_g1;…	K11584+K03363+K11584+K03353+K02606+K10872+K06269+K04382+K03353+K03456+K03456+K04382+K04382+K02540+K03348+K11584+K12761+K02212+K06662+K02540+K10872+K03353+K06683+K10872+K11584+K11584+K10878+K10872+K03456+K06639+K06269+K02540+K02209+K02209+K02178+K06269+K06269+K06683+K03357+K11584+K03349+K06269+K06636+K02210+K02210+K02212+K06669+K06639+K03456+K06669+K02210+K06269+K10872+K06269+K02210+K03363+K03358+…
Autophagy - animal	ko04140	213	TRINITY_DN1007_c0_g1;TRINITY_DN1007_c0_g2;TRINITY_DN1007_c2_g1;TRINITY_DN1080_c0_g1;TRINITY_DN10899_c0_g1;TRINITY_DN10935_c1_g1;TRINITY_DN111043_c0_g1;TRINITY_DN11218_c1_g1;TRINITY_DN11308_c0_g1;TRINITY_DN113961_c0_g3;TRINITY_DN114957_c0_g1;TRINITY_DN11570_c1_g1;TRINITY_DN11570_c2_g1;TRINITY_DN11770_c0_g1;TRINITY_DN11857_c0_g1;TRINITY_DN11886_c0_g1;TRINITY_DN118888_c0_g1;TRINITY_DN12114_c0_g1;TRI…	K07198+K07198+K07198+K07198+K08332+K08332+K07198+K08332+K08337+K00914+K07198+K07198+K07198+K07198+K08332+K08343+K07198+K08339+K07198+K08332+K08334+K07198+K07198+K07198+K08333+K07198+K08332+K08333+K07198+K08332+K07198+K07198+K07198+K08332+K08331+K08269+K07198+K00914+K08341+K07198+K07198+K07198+K07198+K08269+K08332+K07198+K07198+K08333+K08332+K07198+K08332+K07198+K07198+K08332+K07198+K07198+K08332+…
Nucleotide excision repair	ko03420	210	TRINITY_DN100156_c0_g3;TRINITY_DN103424_c0_g1;TRINITY_DN1050_c0_g1;TRINITY_DN1050_c0_g2;TRINITY_DN1065_c0_g1;TRINITY_DN107065_c0_g1;TRINITY_DN10780_c0_g1;TRINITY_DN11021_c0_g2;TRINITY_DN11266_c0_g1;TRINITY_DN112874_c0_g1;TRINITY_DN117117_c0_g1;TRINITY_DN1179_c6_g1;TRINITY_DN118502_c0_g1;TRINITY_DN12030_c0_g1;TRINITY_DN12097_c0_g1;TRINITY_DN12418_c0_g1;TRINITY_DN12418_c0_g2;TRINITY_DN12418_c0_g3;T…	K10610+K02324+K10140+K10140+K07466+K04802+K07466+K03868+K02328+K10140+K02335+K10755+K10755+K02327+K10839+K02335+K02335+K02335+K06634+K07466+K03141+K10739+K02335+K03504+K07466+K10609+K02202+K07466+K03141+K04802+K07466+K07466+K10841+K07466+K10840+K02335+K10848+K03143+K10754+K02335+K04802+K10756+K07466+K03142+K10843+K10849+K10841+K10740+K10844+K10739+K10140+K04802+K04802+K10845+K10739+K10844+K10756+…
Progesterone-mediated oocyte maturation	ko04914	205	TRINITY_DN0_c1_g1;TRINITY_DN0_c1_g2;TRINITY_DN10324_c1_g2;TRINITY_DN10433_c0_g1;TRINITY_DN105431_c1_g1;TRINITY_DN106245_c0_g2;TRINITY_DN109991_c0_g1;TRINITY_DN113309_c2_g1;TRINITY_DN11723_c0_g1;TRINITY_DN118343_c0_g3;TRINITY_DN121986_c0_g1;TRINITY_DN12866_c1_g1;TRINITY_DN13315_c0_g2;TRINITY_DN137448_c0_g2;TRINITY_DN137448_c3_g1;TRINITY_DN142066_c0_g1;TRINITY_DN14815_c0_g1;TRINITY_DN149028_c0_g1;T…	K04079+K04079+K04079+K03353+K04079+K04079+K04365+K04079+K12456+K06631+K03353+K05868+K04630+K04079+K04079+K02206+K04630+K04079+K03348+K04079+K04079+K03353+K05868+K04365+K06627+K04079+K04079+K05868+K02178+K04079+K04079+K05868+K03357+K06627+K03349+K04079+K04079+K05868+K04630+K04079+K04079+K00922+K03364+K04079+K04079+K06638+K04079+K04079+K06627+K03358+K02206+K04079+K06638+K04368+K04079+K04365+K03364+…
DNA replication	ko03030	202	TRINITY_DN103424_c0_g1;TRINITY_DN1065_c0_g1;TRINITY_DN107065_c0_g1;TRINITY_DN10780_c0_g1;TRINITY_DN11266_c0_g1;TRINITY_DN11658_c1_g1;TRINITY_DN117117_c0_g1;TRINITY_DN1179_c6_g1;TRINITY_DN118502_c0_g1;TRINITY_DN12030_c0_g1;TRINITY_DN12244_c0_g1;TRINITY_DN12366_c0_g1;TRINITY_DN12418_c0_g1;TRINITY_DN12418_c0_g2;TRINITY_DN12418_c0_g3;TRINITY_DN131292_c0_g1;TRINITY_DN13546_c0_g1;TRINITY_DN1354_c0_g1;T…	K02324+K07466+K04802+K07466+K02328+K04799+K02335+K10755+K10755+K02327+K02685+K03469+K02335+K02335+K02335+K07466+K10739+K02335+K03504+K07466+K07466+K02540+K04802+K07466+K07466+K02212+K07466+K02540+K02335+K10754+K03111+K02335+K02685+K02540+K02209+K02209+K02320+K04802+K10756+K07466+K10745+K02685+K10740+K02210+K02210+K02212+K02210+K10739+K03469+K04802+K04802+K10739+K02210+K02209+K10756+K02542+K07466+…
Axon guidance	ko04360	199	TRINITY_DN100483_c1_g1;TRINITY_DN107699_c0_g1;TRINITY_DN109463_c0_g1;TRINITY_DN112399_c0_g1;TRINITY_DN1144_c1_g1;TRINITY_DN11501_c1_g1;TRINITY_DN119547_c0_g1;TRINITY_DN12083_c0_g1;TRINITY_DN12349_c1_g1;TRINITY_DN124184_c0_g1;TRINITY_DN126835_c0_g1;TRINITY_DN127206_c0_g1;TRINITY_DN127504_c0_g1;TRINITY_DN130113_c0_g2;TRINITY_DN13178_c0_g1;TRINITY_DN13315_c0_g2;TRINITY_DN13571_c0_g1;TRINITY_DN13998_…	K04515+K03083+K04392+K04392+K06272+K05765+K04392+K06268+K04515+K04392+K03083+K04392+K04348+K04392+K05765+K04630+K06268+K05765+K05765+K05765+K05765+K04630+K04392+K04392+K03083+K03083+K04392+K04515+K04392+K06268+K06268+K04392+K04348+K04348+K04392+K06272+K06268+K03083+K05765+K05765+K05765+K03083+K04392+K04392+K04630+K04393+K04409+K00922+K03083+K04392+K06268+K04392+K04392+K04392+K03083+K05766+K05765+…
Pathogenic Escherichia coli infection	ko05130	199	TRINITY_DN1031_c0_g1;TRINITY_DN10414_c0_g1;TRINITY_DN10414_c3_g1;TRINITY_DN108514_c0_g2;TRINITY_DN11190_c0_g1;TRINITY_DN113158_c1_g2;TRINITY_DN114084_c0_g1;TRINITY_DN118339_c0_g1;TRINITY_DN118339_c1_g1;TRINITY_DN119219_c1_g1;TRINITY_DN119219_c1_g3;TRINITY_DN12512_c0_g1;TRINITY_DN1276_c0_g1;TRINITY_DN12859_c0_g1;TRINITY_DN13072_c0_g1;TRINITY_DN1395_c1_g1;TRINITY_DN139611_c3_g1;TRINITY_DN139611_c4_…	K07375+K05692+K05692+K05692+K05754+K07374+K07374+K05692+K05692+K05692+K05692+K07374+K05758+K07375+K11294+K05747+K07375+K07375+K07374+K07375+K11294+K07375+K07374+K05757+K05747+K07374+K07375+K07375+K07375+K07374+K07374+K05692+K07374+K07374+K07375+K07374+K05756+K05692+K07375+K07374+K05756+K05756+K07375+K07374+K07375+K07374+K05692+K11294+K07374+K07375+K07374+K07374+K07374+K07374+K07375+K07374+K04393+…
beta-Alanine metabolism	ko00410	198	TRINITY_DN100110_c1_g1;TRINITY_DN100810_c1_g1;TRINITY_DN101720_c0_g2;TRINITY_DN10178_c0_g1;TRINITY_DN10366_c0_g1;TRINITY_DN1039_c0_g2;TRINITY_DN105354_c0_g1;TRINITY_DN10677_c0_g1;TRINITY_DN107766_c0_g1;TRINITY_DN1118_c1_g1;TRINITY_DN114086_c0_g1;TRINITY_DN114380_c0_g1;TRINITY_DN11506_c0_g1;TRINITY_DN11641_c0_g2;TRINITY_DN118911_c0_g1;TRINITY_DN12903_c0_g1;TRINITY_DN12925_c0_g1;TRINITY_DN130343_c0…	K00140+K00140+K00140+K00797+K05605+K00128+K00128+K00276+K00276+K00276+K05605+K00276+K00207+K13366+K05605+K01580+K05605+K00797+K00276+K00249+K01578+K17839+K00128+K00276+K00128+K01580+K00128+K00276+K01580+K00797+K05605+K00276+K00797+K01580+K05605+K05605+K05605+K00140+K00207+K01580+K05605+K13524+K00128+K00128+K00140+K07511+K00797+K00276+K13524+K00140+K00128+K14085+K14085+K00276+K00128+K00128+K00128+…
Rheumatoid arthritis	ko05323	198	TRINITY_DN10040_c0_g1;TRINITY_DN10040_c0_g3;TRINITY_DN10237_c0_g1;TRINITY_DN1028_c0_g1;TRINITY_DN1094_c2_g2;TRINITY_DN11013_c0_g1;TRINITY_DN114245_c2_g1;TRINITY_DN11444_c0_g1;TRINITY_DN115_c1_g1;TRINITY_DN1164_c0_g1;TRINITY_DN1164_c0_g2;TRINITY_DN118825_c0_g1;TRINITY_DN11987_c0_g1;TRINITY_DN12008_c0_g1;TRINITY_DN12008_c0_g2;TRINITY_DN12429_c0_g1;TRINITY_DN12863_c0_g1;TRINITY_DN13485_c0_g1;TRINITY…	K01365+K01365+K02148+K01365+K02155+K02150+K02155+K02146+K03661+K02145+K02145+K02146+K02145+K14379+K14379+K02155+K01365+K02155+K01365+K01365+K02155+K02147+K02154+K02144+K02148+K02154+K01365+K02144+K14379+K02148+K01365+K02144+K02155+K02155+K01365+K02145+K02151+K02151+K02155+K02145+K02147+K02147+K02151+K02152+K02146+K01365+K02147+K02151+K02148+K01365+K14379+K01365+K02149+K02145+K02154+K02145+K02148+…
Pentose and glucuronate interconversions	ko00040	196	TRINITY_DN102563_c0_g1;TRINITY_DN1039_c0_g2;TRINITY_DN104415_c0_g1;TRINITY_DN105354_c0_g1;TRINITY_DN105545_c0_g1;TRINITY_DN105695_c0_g1;TRINITY_DN1072_c0_g3;TRINITY_DN107888_c0_g1;TRINITY_DN11046_c0_g1;TRINITY_DN11084_c0_g1;TRINITY_DN11095_c0_g1;TRINITY_DN11285_c0_g1;TRINITY_DN1156_c0_g2;TRINITY_DN116517_c0_g1;TRINITY_DN11802_c0_g1;TRINITY_DN12660_c0_g1;TRINITY_DN1290_c0_g1;TRINITY_DN1312_c0_g1;T…	K12447+K00128+K01051+K00128+K00012+K16190+K00699+K12447+K01184+K00963+K01184+K01051+K01184+K12447+K16190+K01051+K12447+K00963+K01783+K00012+K01184+K01184+K00854+K12447+K12447+K01184+K00011+K00128+K00128+K00128+K00963+K12447+K01728+K01051+K01051+K01728+K00699+K12447+K12447+K01051+K01051+K01051+K01051+K12447+K00012+K00128+K00128+K01213+K12447+K00011+K00011+K12447+K00002+K00128+K00699+K00963+K12447+…
Lysine degradation	ko00310	195	TRINITY_DN1039_c0_g2;TRINITY_DN105354_c0_g1;TRINITY_DN13266_c0_g1;TRINITY_DN13266_c0_g2;TRINITY_DN13351_c0_g1;TRINITY_DN13939_c0_g1;TRINITY_DN15479_c1_g1;TRINITY_DN15623_c0_g1;TRINITY_DN15811_c0_g1;TRINITY_DN15872_c0_g1;TRINITY_DN161099_c0_g1;TRINITY_DN1661_c0_g2;TRINITY_DN166382_c0_g1;TRINITY_DN178482_c0_g1;TRINITY_DN1825_c1_g1;TRINITY_DN186058_c1_g2;TRINITY_DN194311_c0_g1;TRINITY_DN21014_c0_g1;…	K00128+K00128+K11420+K11420+K00164+K11423+K11420+K00128+K11423+K11420+K00128+K11420+K00128+K11423+K14157+K00658+K00164+K00306+K00626+K00626+K11423+K00128+K00128+K00306+K00626+K11423+K00164+K11433+K11433+K00164+K07511+K00658+K00164+K00658+K00128+K11423+K11422+K14085+K14085+K11420+K11420+K11420+K00128+K00128+K00128+K14085+K00164+K14157+K00164+K00252+K00658+K00626+K11420+K00128+K00658+K14085+K11433+…
Tight junction	ko04530	193	TRINITY_DN10130_c0_g1;TRINITY_DN10414_c0_g1;TRINITY_DN10414_c3_g1;TRINITY_DN10515_c0_g1;TRINITY_DN105858_c0_g1;TRINITY_DN10644_c0_g1;TRINITY_DN106964_c0_g1;TRINITY_DN108514_c0_g2;TRINITY_DN109654_c0_g1;TRINITY_DN115042_c0_g1;TRINITY_DN1155_c3_g1;TRINITY_DN117252_c0_g1;TRINITY_DN118339_c0_g1;TRINITY_DN118339_c1_g1;TRINITY_DN119219_c1_g1;TRINITY_DN119219_c1_g3;TRINITY_DN120518_c0_g1;TRINITY_DN1207_…	K04424+K05692+K05692+K10352+K04424+K03115+K03097+K05692+K03097+K03097+K04424+K04424+K05692+K05692+K05692+K05692+K04382+K04424+K03097+K03097+K04424+K04424+K04424+K04630+K01110+K03456+K04424+K06100+K03456+K04382+K04382+K04630+K05692+K04424+K05692+K06111+K03115+K03456+K05692+K03097+K03097+K04630+K04393+K03456+K06100+K04424+K03115+K03097+K03097+K04424+K04354+K04424+K05692+K05692+K05692+K03456+K04424+…
Bacterial invasion of epithelial cells	ko05100	190	TRINITY_DN10414_c0_g1;TRINITY_DN10414_c3_g1;TRINITY_DN107533_c0_g1;TRINITY_DN108514_c0_g2;TRINITY_DN108746_c0_g2;TRINITY_DN109463_c0_g1;TRINITY_DN11190_c0_g1;TRINITY_DN112399_c0_g1;TRINITY_DN1144_c1_g1;TRINITY_DN118339_c0_g1;TRINITY_DN118339_c1_g1;TRINITY_DN119219_c1_g1;TRINITY_DN119219_c1_g3;TRINITY_DN119547_c0_g1;TRINITY_DN124184_c0_g1;TRINITY_DN127206_c0_g1;TRINITY_DN1276_c0_g1;TRINITY_DN13011…	K05692+K05692+K01528+K05692+K19241+K04392+K05754+K04392+K06272+K05692+K05692+K05692+K05692+K04392+K04392+K04392+K05758+K04392+K01528+K01528+K05747+K19241+K05757+K05747+K04392+K04392+K05692+K04392+K04392+K05756+K05692+K04646+K04392+K05756+K04392+K05756+K06272+K01528+K05692+K04646+K01528+K04392+K04392+K01528+K04393+K19241+K00922+K04392+K04392+K05757+K04392+K04392+K04646+K05692+K05692+K05692+K05692+…
RNA polymerase	ko03020	189	TRINITY_DN10132_c4_g1;TRINITY_DN102697_c0_g1;TRINITY_DN104443_c0_g1;TRINITY_DN104443_c0_g2;TRINITY_DN106793_c0_g1;TRINITY_DN11104_c0_g1;TRINITY_DN113558_c0_g1;TRINITY_DN116112_c0_g1;TRINITY_DN125976_c0_g1;TRINITY_DN126715_c0_g1;TRINITY_DN12682_c1_g1;TRINITY_DN137276_c0_g1;TRINITY_DN13814_c0_g3;TRINITY_DN13843_c0_g1;TRINITY_DN1445_c6_g1;TRINITY_DN147782_c0_g2;TRINITY_DN14869_c0_g1;TRINITY_DN15389_…	K03006+K03018+K03021+K03021+K03006+K03010+K03006+K03024+K03006+K03021+K03006+K03040+K03006+K03002+K03006+K03010+K03012+K03020+K03019+K03025+K03006+K14721+K14721+K14721+K03015+K03021+K03021+K03017+K03006+K03012+K03004+K03004+K03010+K03022+K03008+K03017+K03006+K03006+K03006+K03043+K03006+K03010+K03017+K03018+K03013+K03010+K03015+K03046+K03006+K03017+K03021+K03020+K02999+K03011+K03002+K02999+K03043+…
Salmonella infection	ko05132	187	TRINITY_DN10214_c0_g1;TRINITY_DN10414_c0_g1;TRINITY_DN10414_c3_g1;TRINITY_DN108514_c0_g2;TRINITY_DN109463_c0_g1;TRINITY_DN11071_c2_g1;TRINITY_DN11190_c0_g1;TRINITY_DN112399_c0_g1;TRINITY_DN113397_c0_g1;TRINITY_DN115028_c0_g1;TRINITY_DN118268_c0_g1;TRINITY_DN118339_c0_g1;TRINITY_DN118339_c1_g1;TRINITY_DN119219_c1_g1;TRINITY_DN119219_c1_g3;TRINITY_DN119547_c0_g1;TRINITY_DN12072_c0_g1;TRINITY_DN1241…	K07897+K05692+K05692+K05692+K04392+K07897+K05754+K04392+K07897+K07897+K05759+K05692+K05692+K05692+K05692+K04392+K05399+K04392+K04392+K05758+K07897+K04392+K05759+K05759+K07897+K05747+K05757+K05747+K04392+K04392+K07897+K05692+K04392+K04392+K05756+K05692+K04392+K05756+K04392+K05756+K05692+K07897+K07897+K04392+K04392+K04393+K07897+K07897+K05399+K04392+K04392+K05757+K07897+K04392+K04392+K05759+K04437+…
Central carbon metabolism in cancer	ko05230	186	TRINITY_DN104061_c0_g1;TRINITY_DN108228_c0_g1;TRINITY_DN10992_c0_g1;TRINITY_DN113256_c0_g1;TRINITY_DN11578_c2_g1;TRINITY_DN11680_c0_g1;TRINITY_DN119274_c0_g1;TRINITY_DN120473_c0_g1;TRINITY_DN12341_c0_g1;TRINITY_DN125264_c0_g1;TRINITY_DN12603_c0_g1;TRINITY_DN131783_c0_g1;TRINITY_DN13276_c0_g1;TRINITY_DN13372_c0_g1;TRINITY_DN137415_c0_g1;TRINITY_DN15862_c0_g1;TRINITY_DN16785_c1_g1;TRINITY_DN1681_c0…	K00873+K00844+K00873+K00873+K00850+K07203+K00036+K00873+K00850+K00873+K00850+K00850+K00873+K01110+K11416+K00873+K00873+K00850+K00850+K00850+K00850+K00850+K00873+K00850+K00850+K00873+K07203+K00844+K00844+K00873+K00873+K01834+K00922+K00161+K00873+K00850+K00850+K00873+K00161+K04368+K00036+K01834+K00873+K00873+K01110+K07203+K00873+K01834+K00873+K00850+K01834+K04371+K00922+K00873+K00844+K04368+K00162+…
Calcium signaling pathway	ko04020	185	TRINITY_DN100483_c1_g1;TRINITY_DN103127_c0_g1;TRINITY_DN111549_c0_g1;TRINITY_DN11421_c0_g1;TRINITY_DN115233_c0_g1;TRINITY_DN11524_c0_g2;TRINITY_DN117784_c0_g1;TRINITY_DN117927_c0_g3;TRINITY_DN12083_c0_g1;TRINITY_DN120870_c0_g1;TRINITY_DN12136_c0_g1;TRINITY_DN12349_c1_g1;TRINITY_DN127504_c0_g1;TRINITY_DN131530_c0_g1;TRINITY_DN13571_c0_g1;TRINITY_DN14004_c1_g1;TRINITY_DN141360_c0_g1;TRINITY_DN14555…	K04515+K05857+K05857+K05857+K05863+K05857+K02183+K02183+K06268+K02183+K02183+K04515+K04348+K05863+K06268+K05857+K02183+K05863+K02183+K02183+K09565+K15040+K05863+K02183+K02183+K04515+K02183+K05863+K02183+K06268+K02183+K06268+K02183+K04348+K04348+K05857+K02183+K02183+K06268+K05863+K05863+K04718+K02183+K05863+K02183+K02183+K02183+K06268+K02183+K05863+K02183+K04718+K05857+K05857+K05863+K04718+K05863+…
Ascorbate and aldarate metabolism	ko00053	184	TRINITY_DN102563_c0_g1;TRINITY_DN1039_c0_g2;TRINITY_DN105354_c0_g1;TRINITY_DN105545_c0_g1;TRINITY_DN105695_c0_g1;TRINITY_DN1072_c0_g3;TRINITY_DN107888_c0_g1;TRINITY_DN11406_c0_g1;TRINITY_DN116517_c0_g1;TRINITY_DN11802_c0_g1;TRINITY_DN11919_c0_g1;TRINITY_DN1210_c0_g2;TRINITY_DN122_c0_g1;TRINITY_DN1232_c0_g1;TRINITY_DN1290_c0_g1;TRINITY_DN1333_c1_g1;TRINITY_DN13614_c0_g1;TRINITY_DN139022_c1_g1;TRIN…	K12447+K00128+K00128+K00012+K16190+K00699+K12447+K00434+K12447+K16190+K10047+K19642+K00434+K08232+K12447+K00434+K00012+K12447+K00423+K12447+K00434+K00469+K00128+K00128+K19642+K00128+K10046+K12447+K08232+K00699+K12447+K12447+K10046+K12447+K14190+K08232+K00012+K00128+K00128+K10046+K12447+K12447+K00128+K00699+K14190+K14085+K14085+K12447+K00128+K00128+K00128+K10047+K00225+K10046+K14085+K10046+K12447+…
Circadian rhythm	ko04710	184	TRINITY_DN1007_c0_g1;TRINITY_DN1007_c0_g2;TRINITY_DN1007_c2_g1;TRINITY_DN104931_c1_g1;TRINITY_DN1052_c0_g2;TRINITY_DN1080_c0_g1;TRINITY_DN11021_c0_g2;TRINITY_DN11067_c0_g2;TRINITY_DN111043_c0_g1;TRINITY_DN11429_c0_g1;TRINITY_DN114957_c0_g1;TRINITY_DN11570_c1_g1;TRINITY_DN11570_c2_g1;TRINITY_DN11653_c0_g2;TRINITY_DN11770_c0_g1;TRINITY_DN118888_c0_g1;TRINITY_DN11954_c0_g1;TRINITY_DN120238_c0_g1;TRI…	K07198+K07198+K07198+K03347+K07199+K07198+K03868+K08960+K07198+K03347+K07198+K07198+K07198+K07199+K07198+K07198+K08960+K03094+K03347+K07198+K07198+K07198+K03347+K03094+K10269+K07198+K07198+K07198+K07198+K07198+K07198+K07198+K08959+K03094+K07198+K08960+K07198+K03094+K07198+K07198+K07198+K07198+K07198+K10269+K07198+K07198+K08959+K07198+K07198+K03347+K03094+K07198+K08959+K08959+K08959+K03347+K07198+…
Tyrosine metabolism	ko00350	182	TRINITY_DN1013_c0_g1;TRINITY_DN10298_c2_g1;TRINITY_DN10677_c0_g1;TRINITY_DN1073_c0_g2;TRINITY_DN107766_c0_g1;TRINITY_DN110251_c0_g1;TRINITY_DN1118_c1_g1;TRINITY_DN114380_c0_g1;TRINITY_DN1256_c0_g1;TRINITY_DN129014_c0_g1;TRINITY_DN13261_c0_g1;TRINITY_DN133591_c0_g1;TRINITY_DN133894_c1_g1;TRINITY_DN148263_c0_g1;TRINITY_DN15628_c1_g2;TRINITY_DN1589_c4_g1;TRINITY_DN159395_c0_g1;TRINITY_DN160246_c0_g1…	K00815+K01555+K00276+K01557+K00276+K14454+K00276+K00276+K00815+K14454+K01555+K15849+K00276+K00811+K00276+K00451+K01800+K14455+K01557+K00276+K00815+K00121+K00276+K14454+K01555+K00121+K00817+K00121+K00121+K00121+K18857+K00121+K00457+K00451+K00276+K01557+K14455+K18857+K00451+K18857+K01557+K02510+K00276+K14455+K00276+K18857+K00815+K01800+K15849+K00276+K00276+K00121+K01800+K01800+K00815+K01800+K00545+…
Pancreatic secretion	ko04972	182	TRINITY_DN10161_c1_g1;TRINITY_DN103550_c0_g1;TRINITY_DN109463_c0_g1;TRINITY_DN112068_c0_g1;TRINITY_DN112399_c0_g1;TRINITY_DN117970_c0_g1;TRINITY_DN118589_c0_g1;TRINITY_DN118589_c0_g2;TRINITY_DN119547_c0_g1;TRINITY_DN124184_c0_g1;TRINITY_DN127206_c0_g1;TRINITY_DN128393_c0_g1;TRINITY_DN129228_c0_g1;TRINITY_DN129531_c0_g1;TRINITY_DN130113_c0_g2;TRINITY_DN15180_c2_g1;TRINITY_DN152470_c0_g1;TRINITY_DN…	K07904+K07904+K04392+K07901+K04392+K07901+K01539+K01539+K04392+K04392+K04392+K07904+K01539+K07901+K04392+K07904+K01539+K07904+K04392+K04392+K04392+K01539+K04392+K07904+K07904+K07901+K07904+K07904+K07904+K07904+K07904+K07904+K07904+K07904+K04392+K04392+K01539+K07904+K07904+K07904+K07904+K07904+K01539+K04392+K04392+K01539+K07904+K07904+K07901+K07904+K04392+K04392+K04392+K04392+K01539+K07901+K05853+…
Hedgehog signaling pathway - fly	ko04341	179	TRINITY_DN10186_c0_g1;TRINITY_DN101881_c0_g2;TRINITY_DN103115_c1_g1;TRINITY_DN104931_c1_g1;TRINITY_DN106270_c0_g1;TRINITY_DN107699_c0_g1;TRINITY_DN11021_c0_g2;TRINITY_DN11067_c0_g2;TRINITY_DN113251_c0_g2;TRINITY_DN11333_c0_g1;TRINITY_DN11429_c0_g1;TRINITY_DN115272_c0_g1;TRINITY_DN115295_c0_g1;TRINITY_DN11954_c0_g1;TRINITY_DN120238_c0_g1;TRINITY_DN1203_c2_g1;TRINITY_DN12154_c0_g1;TRINITY_DN12294_c…	K10523+K10523+K06228+K03347+K10523+K03083+K03868+K08960+K06228+K03869+K03347+K10523+K06228+K08960+K03094+K06228+K03347+K10523+K10523+K10523+K10523+K03083+K06228+K03347+K03094+K10523+K03869+K06228+K10523+K10523+K06228+K03869+K03083+K03094+K03083+K03869+K03869+K08960+K10523+K03094+K06228+K03869+K03083+K10523+K10523+K10523+K03083+K10523+K10523+K06228+K03347+K03094+K03347+K03083+K03347+K03094+K03094+…
Phenylalanine metabolism	ko00360	174	TRINITY_DN1013_c0_g1;TRINITY_DN10652_c0_g1;TRINITY_DN10677_c0_g1;TRINITY_DN107766_c0_g1;TRINITY_DN110251_c0_g1;TRINITY_DN1118_c1_g1;TRINITY_DN114380_c0_g1;TRINITY_DN1256_c0_g1;TRINITY_DN127137_c0_g1;TRINITY_DN1285_c0_g1;TRINITY_DN129014_c0_g1;TRINITY_DN133591_c0_g1;TRINITY_DN133894_c1_g1;TRINITY_DN146855_c0_g1;TRINITY_DN148263_c0_g1;TRINITY_DN154810_c0_g1;TRINITY_DN15628_c1_g2;TRINITY_DN15750_c1_…	K00815+K01904+K00276+K00276+K14454+K00276+K00276+K00815+K01904+K01904+K14454+K15849+K00276+K13064+K00811+K01904+K00276+K13064+K14455+K00276+K01904+K00815+K00276+K14454+K01904+K01904+K00817+K00457+K10775+K00276+K14455+K13064+K10775+K10775+K00074+K10775+K10775+K10775+K00588+K01426+K01426+K00276+K14455+K00276+K00074+K00815+K00588+K15849+K00276+K00276+K00588+K01904+K00815+K00815+K01904+K00500+K00457+…
Metabolism of xenobiotics by cytochrome P450	ko00980	174	TRINITY_DN10048_c0_g1;TRINITY_DN10271_c0_g1;TRINITY_DN1072_c0_g3;TRINITY_DN108984_c0_g1;TRINITY_DN10958_c0_g1;TRINITY_DN112616_c0_g1;TRINITY_DN112992_c0_g1;TRINITY_DN12006_c0_g1;TRINITY_DN1234_c0_g1;TRINITY_DN1234_c0_g2;TRINITY_DN1234_c1_g2;TRINITY_DN12396_c0_g1;TRINITY_DN124827_c0_g1;TRINITY_DN125365_c0_g1;TRINITY_DN13356_c0_g1;TRINITY_DN14023_c0_g1;TRINITY_DN14670_c2_g1;TRINITY_DN148887_c0_g1;T…	K00799+K00799+K00699+K00799+K00799+K00799+K00799+K00799+K00799+K00799+K00799+K00799+K07408+K00799+K00799+K00799+K07408+K00799+K00079+K07408+K07408+K00799+K00799+K00799+K00799+K00121+K07408+K07408+K07408+K00799+K00699+K00121+K00799+K00799+K00799+K07408+K07408+K00799+K00799+K00799+K00799+K00799+K00799+K00799+K04097+K00121+K00121+K00121+K00121+K07408+K07408+K07408+K07408+K07408+K00799+K00799+K00799+…
Long-term potentiation	ko04720	174	TRINITY_DN100483_c1_g1;TRINITY_DN109991_c0_g1;TRINITY_DN11277_c0_g1;TRINITY_DN11404_c0_g1;TRINITY_DN117784_c0_g1;TRINITY_DN117927_c0_g3;TRINITY_DN12083_c0_g1;TRINITY_DN120870_c0_g1;TRINITY_DN12136_c0_g1;TRINITY_DN12349_c1_g1;TRINITY_DN127504_c0_g1;TRINITY_DN13571_c0_g1;TRINITY_DN141360_c0_g1;TRINITY_DN14650_c0_g1;TRINITY_DN14947_c0_g1;TRINITY_DN15197_c0_g1;TRINITY_DN165507_c0_g1;TRINITY_DN165507_…	K04515+K04365+K06269+K04374+K02183+K02183+K06268+K02183+K02183+K04515+K04348+K06268+K02183+K02183+K02183+K04498+K02183+K02183+K04498+K04515+K02183+K04365+K02183+K06268+K02183+K06268+K02183+K04348+K04348+K06269+K02183+K02183+K06269+K06269+K06268+K06269+K02183+K04374+K02183+K02183+K06269+K02183+K06268+K02183+K02183+K06269+K02183+K04368+K02183+K02183+K02183+K04365+K02183+K02183+K06268+K02183+K04371+…
Chemical carcinogenesis	ko05204	173	TRINITY_DN10048_c0_g1;TRINITY_DN10271_c0_g1;TRINITY_DN1072_c0_g3;TRINITY_DN108984_c0_g1;TRINITY_DN10958_c0_g1;TRINITY_DN112616_c0_g1;TRINITY_DN112992_c0_g1;TRINITY_DN12006_c0_g1;TRINITY_DN1234_c0_g1;TRINITY_DN1234_c0_g2;TRINITY_DN1234_c1_g2;TRINITY_DN12396_c0_g1;TRINITY_DN124827_c0_g1;TRINITY_DN125365_c0_g1;TRINITY_DN13356_c0_g1;TRINITY_DN14023_c0_g1;TRINITY_DN14670_c2_g1;TRINITY_DN148887_c0_g1;T…	K00799+K00799+K00699+K00799+K00799+K00799+K00799+K00799+K00799+K00799+K00799+K00799+K07408+K00799+K00799+K00799+K07408+K00799+K00079+K07408+K07408+K00799+K00799+K00799+K00799+K00121+K07408+K07408+K07408+K00799+K00699+K00121+K00799+K00799+K00799+K07408+K07408+K00799+K00799+K00799+K00799+K00799+K00799+K00799+K04097+K00121+K00121+K00121+K00121+K07408+K07408+K07408+K07408+K07408+K00799+K00799+K00799+…
Terpenoid backbone biosynthesis	ko00900	172	TRINITY_DN10785_c0_g1;TRINITY_DN109909_c0_g1;TRINITY_DN11064_c0_g1;TRINITY_DN11553_c0_g1;TRINITY_DN1155_c1_g1;TRINITY_DN117055_c0_g1;TRINITY_DN122_c3_g1;TRINITY_DN126_c0_g1;TRINITY_DN126_c0_g2;TRINITY_DN12864_c0_g1;TRINITY_DN13215_c0_g1;TRINITY_DN13424_c2_g1;TRINITY_DN13428_c0_g2;TRINITY_DN14656_c0_g1;TRINITY_DN147382_c0_g1;TRINITY_DN14897_c0_g1;TRINITY_DN1522_c0_g1;TRINITY_DN1522_c0_g2;TRINITY_D…	K01641+K00787+K01823+K10960+K13789+K00787+K13789+K00787+K00787+K01597+K00099+K13789+K00021+K15891+K15892+K14066+K01641+K01641+K00938+K01662+K10960+K10960+K03526+K00021+K00787+K00787+K01641+K01823+K05356+K03526+K10960+K01770+K01641+K00626+K00626+K15891+K06013+K15891+K13789+K00626+K08658+K13789+K05906+K01662+K00938+K00938+K00021+K10960+K05355+K06013+K06013+K00021+K05954+K05356+K00021+K01641+K00021+…
alpha-Linolenic acid metabolism	ko00592	168	TRINITY_DN103035_c0_g1;TRINITY_DN103795_c0_g1;TRINITY_DN110087_c0_g1;TRINITY_DN119188_c0_g1;TRINITY_DN121310_c0_g1;TRINITY_DN124264_c0_g1;TRINITY_DN1252_c0_g1;TRINITY_DN1252_c1_g1;TRINITY_DN12712_c0_g1;TRINITY_DN12826_c0_g1;TRINITY_DN130925_c0_g1;TRINITY_DN132028_c0_g1;TRINITY_DN14278_c0_g2;TRINITY_DN14771_c0_g1;TRINITY_DN14781_c0_g1;TRINITY_DN148475_c0_g1;TRINITY_DN153739_c0_g3;TRINITY_DN16040_c…	K00232+K07513+K00454+K10527+K05894+K05894+K14674+K14674+K10526+K16818+K00232+K10527+K16818+K07513+K08241+K00232+K07513+K08241+K00454+K00454+K07513+K08241+K00232+K05894+K16818+K16818+K00232+K00454+K00454+K10527+K08241+K00232+K18857+K10528+K10527+K18857+K18857+K00454+K00454+K00232+K18857+K16818+K10527+K00232+K10526+K01047+K07513+K07513+K16818+K14674+K07513+K07513+K07513+K00232+K05894+K00232+K07513+…
Shigellosis	ko05131	168	TRINITY_DN10414_c0_g1;TRINITY_DN10414_c3_g1;TRINITY_DN108514_c0_g2;TRINITY_DN108746_c0_g2;TRINITY_DN109463_c0_g1;TRINITY_DN11190_c0_g1;TRINITY_DN112399_c0_g1;TRINITY_DN118268_c0_g1;TRINITY_DN118339_c0_g1;TRINITY_DN118339_c1_g1;TRINITY_DN119219_c1_g1;TRINITY_DN119219_c1_g3;TRINITY_DN119547_c0_g1;TRINITY_DN12114_c0_g1;TRINITY_DN124184_c0_g1;TRINITY_DN127206_c0_g1;TRINITY_DN1276_c0_g1;TRINITY_DN1301…	K05692+K05692+K05692+K19241+K04392+K05754+K04392+K05759+K05692+K05692+K05692+K05692+K04392+K08339+K04392+K04392+K05758+K04392+K05759+K05759+K05747+K19241+K05757+K05747+K04392+K04392+K05692+K04392+K04392+K05756+K05692+K04392+K05756+K04392+K05756+K05692+K04392+K04392+K04393+K19241+K04392+K04392+K05757+K04392+K04392+K05759+K05759+K05692+K05692+K05692+K05692+K04392+K04392+K04392+K05692+K05692+K04392+…
Gap junction	ko04540	167	TRINITY_DN1031_c0_g1;TRINITY_DN10404_c0_g1;TRINITY_DN113158_c1_g2;TRINITY_DN114084_c0_g1;TRINITY_DN12512_c0_g1;TRINITY_DN12859_c0_g1;TRINITY_DN13315_c0_g2;TRINITY_DN139611_c3_g1;TRINITY_DN139611_c4_g1;TRINITY_DN141859_c0_g1;TRINITY_DN144412_c1_g1;TRINITY_DN1469_c0_g1;TRINITY_DN14815_c0_g1;TRINITY_DN148177_c2_g1;TRINITY_DN151704_c0_g1;TRINITY_DN15499_c0_g1;TRINITY_DN15564_c0_g1;TRINITY_DN15864_c0_…	K07375+K04420+K07374+K07374+K07374+K07375+K04630+K07375+K07375+K07374+K07375+K07375+K04630+K07374+K07374+K07375+K04464+K08959+K07375+K07375+K07374+K07374+K07374+K19477+K07374+K07375+K07374+K04420+K07375+K07374+K07375+K07374+K07375+K07374+K08959+K07374+K07375+K07374+K07374+K07374+K07374+K07375+K07374+K04630+K08959+K08959+K08959+K19477+K07374+K07375+K07374+K04420+K07374+K07375+K07375+K07374+K07374+…
Fatty acid biosynthesis	ko00061	166	TRINITY_DN10322_c0_g1;TRINITY_DN11439_c0_g1;TRINITY_DN11462_c0_g1;TRINITY_DN114749_c0_g1;TRINITY_DN11727_c0_g1;TRINITY_DN119357_c0_g1;TRINITY_DN1194_c0_g1;TRINITY_DN12513_c0_g1;TRINITY_DN12513_c0_g2;TRINITY_DN12536_c0_g1;TRINITY_DN13471_c0_g1;TRINITY_DN13514_c0_g1;TRINITY_DN140167_c0_g1;TRINITY_DN1411_c0_g1;TRINITY_DN141340_c1_g1;TRINITY_DN1467_c0_g1;TRINITY_DN14709_c0_g2;TRINITY_DN152570_c0_g1;T…	K10781+K01897+K03921+K11262+K00648+K01897+K01897+K00208+K00208+K09458+K01897+K01897+K00059+K01897+K01962+K00645+K00059+K01897+K00059+K00059+K11262+K00645+K01897+K11262+K11262+K09458+K01897+K01897+K00059+K03921+K10781+K03921+K10781+K01897+K01897+K10782+K00208+K00208+K10782+K00665+K01897+K01897+K00208+K01897+K01897+K00059+K15013+K00667+K11262+K01897+K01897+K00667+K00648+K11262+K01897+K01897+K00059+…
Selenocompound metabolism	ko00450	165	TRINITY_DN1047_c0_g1;TRINITY_DN1063_c0_g1;TRINITY_DN1072_c2_g1;TRINITY_DN10840_c0_g1;TRINITY_DN10949_c0_g1;TRINITY_DN10949_c1_g2;TRINITY_DN115191_c1_g1;TRINITY_DN118591_c0_g1;TRINITY_DN1189_c16_g1;TRINITY_DN1189_c4_g8;TRINITY_DN1189_c7_g1;TRINITY_DN1189_c9_g1;TRINITY_DN11923_c0_g2;TRINITY_DN119787_c0_g1;TRINITY_DN124521_c0_g1;TRINITY_DN12533_c1_g2;TRINITY_DN126398_c0_g2;TRINITY_DN133500_c0_g1;TRI…	K08247+K08247+K01761+K13811+K08247+K08247+K08247+K01874+K08247+K08247+K08247+K08247+K08247+K00384+K00549+K08247+K08247+K00549+K00384+K08247+K08247+K13811+K01758+K01874+K01874+K08247+K01758+K08247+K08247+K08247+K01760+K08247+K00958+K13811+K08247+K01008+K00384+K00384+K00549+K00548+K08247+K08247+K08247+K00548+K11717+K00548+K00549+K00384+K01761+K00384+K01874+K01874+K00816+K08247+K00548+K01739+K01758+…
Hippo signaling pathway - fly	ko04391	163	TRINITY_DN103236_c0_g1;TRINITY_DN10414_c0_g1;TRINITY_DN10414_c3_g1;TRINITY_DN10464_c0_g1;TRINITY_DN10810_c0_g1;TRINITY_DN108514_c0_g2;TRINITY_DN109684_c0_g1;TRINITY_DN11067_c0_g2;TRINITY_DN118339_c0_g1;TRINITY_DN118339_c1_g1;TRINITY_DN119219_c1_g1;TRINITY_DN119219_c1_g3;TRINITY_DN11954_c0_g1;TRINITY_DN120518_c0_g1;TRINITY_DN12543_c0_g1;TRINITY_DN12543_c0_g2;TRINITY_DN1358_c0_g1;TRINITY_DN139032_c…	K06630+K05692+K05692+K06685+K16675+K05692+K06630+K08960+K05692+K05692+K05692+K05692+K08960+K04382+K06685+K06685+K03456+K03456+K04382+K04382+K06630+K05692+K16675+K06630+K08960+K06630+K06630+K16675+K16675+K06630+K05692+K06685+K03456+K16675+K06685+K05692+K03456+K06630+K06630+K16675+K06630+K06630+K06630+K04354+K16675+K05692+K05692+K05692+K06685+K03456+K05692+K04354+K03456+K08960+K06685+K06630+K05692+…
N-Glycan biosynthesis	ko00510	162	TRINITY_DN104480_c0_g1;TRINITY_DN110587_c0_g1;TRINITY_DN1118_c5_g1;TRINITY_DN1119_c0_g1;TRINITY_DN1119_c0_g2;TRINITY_DN112085_c0_g1;TRINITY_DN115368_c0_g3;TRINITY_DN11667_c0_g1;TRINITY_DN119770_c0_g1;TRINITY_DN12710_c0_g1;TRINITY_DN12710_c0_g2;TRINITY_DN12710_c0_g3;TRINITY_DN129914_c0_g1;TRINITY_DN130855_c0_g1;TRINITY_DN13131_c0_g1;TRINITY_DN133223_c0_g1;TRINITY_DN139141_c0_g1;TRINITY_DN142798_c0…	K03849+K03848+K12670+K03843+K03843+K12666+K05546+K01001+K05546+K07151+K07151+K07151+K01230+K12670+K03844+K07151+K01001+K00726+K01230+K12667+K09659+K12667+K00726+K12669+K12670+K12669+K07441+K07441+K00729+K07151+K00736+K03842+K03850+K12670+K01230+K05546+K00721+K03844+K03844+K12666+K12669+K00729+K01230+K00729+K05546+K07441+K05546+K03849+K07151+K03843+K12670+K03845+K01230+K05546+K05546+K01230+K00721+…
Quorum sensing	ko02024	162	TRINITY_DN10607_c0_g1;TRINITY_DN11118_c0_g1;TRINITY_DN11439_c0_g1;TRINITY_DN119357_c0_g1;TRINITY_DN1194_c0_g1;TRINITY_DN128629_c0_g1;TRINITY_DN12903_c0_g1;TRINITY_DN12907_c0_g2;TRINITY_DN13471_c0_g1;TRINITY_DN13514_c0_g1;TRINITY_DN13669_c0_g2;TRINITY_DN13681_c0_g1;TRINITY_DN13918_c0_g2;TRINITY_DN1411_c0_g1;TRINITY_DN152570_c0_g1;TRINITY_DN16300_c0_g1;TRINITY_DN17049_c0_g2;TRINITY_DN17301_c0_g1;TR…	K01114+K03217+K01897+K01897+K01897+K01114+K01580+K01114+K01897+K01897+K03106+K03100+K01658+K01897+K01897+K01580+K01580+K03070+K01728+K03106+K01728+K01897+K01580+K03217+K01114+K01580+K01657+K01897+K01897+K03217+K03106+K03100+K01658+K03070+K01114+K01897+K03106+K01114+K01897+K01626+K01114+K01580+K01897+K01897+K01897+K01897+K03070+K01897+K01897+K11752+K01114+K01897+K01897+K03070+K03100+K01897+K01626+…
Hepatitis C	ko05160	162	TRINITY_DN107699_c0_g1;TRINITY_DN109991_c0_g1;TRINITY_DN1115_c2_g1;TRINITY_DN1189_c4_g5;TRINITY_DN1189_c6_g1;TRINITY_DN11910_c1_g1;TRINITY_DN120518_c0_g1;TRINITY_DN12434_c0_g2;TRINITY_DN124623_c0_g1;TRINITY_DN124623_c0_g2;TRINITY_DN12533_c3_g1;TRINITY_DN126835_c0_g1;TRINITY_DN1358_c0_g1;TRINITY_DN139032_c0_g1;TRINITY_DN141919_c0_g1;TRINITY_DN14398_c0_g1;TRINITY_DN1532_c0_g1;TRINITY_DN15542_c0_g2;…	K03083+K04365+K16196+K16196+K16196+K06276+K04382+K16196+K03237+K03237+K16196+K03083+K03456+K03456+K04382+K04382+K03237+K16196+K03083+K16196+K03083+K16196+K04365+K03456+K03250+K16196+K03083+K03083+K16196+K03456+K00922+K03237+K16196+K03083+K16196+K03083+K04354+K16196+K04706+K16196+K16196+K04365+K03456+K04354+K03083+K03456+K03083+K03083+K03250+K04371+K00922+K03083+K03456+K04354+K06276+K03250+K16196+…
Adherens junction	ko04520	161	TRINITY_DN10414_c0_g1;TRINITY_DN10414_c3_g1;TRINITY_DN10644_c0_g1;TRINITY_DN106964_c0_g1;TRINITY_DN108514_c0_g2;TRINITY_DN109463_c0_g1;TRINITY_DN109654_c0_g1;TRINITY_DN112399_c0_g1;TRINITY_DN115042_c0_g1;TRINITY_DN1164_c1_g1;TRINITY_DN1164_c1_g2;TRINITY_DN118339_c0_g1;TRINITY_DN118339_c1_g1;TRINITY_DN119219_c1_g1;TRINITY_DN119219_c1_g3;TRINITY_DN119547_c0_g1;TRINITY_DN12416_c0_g1;TRINITY_DN12416_…	K05692+K05692+K03115+K03097+K05692+K04392+K03097+K04392+K03097+K06085+K06085+K05692+K05692+K05692+K05692+K04392+K03097+K03097+K04392+K04392+K04392+K05747+K05747+K04498+K04392+K04392+K05692+K04392+K04498+K04392+K05692+K03115+K04392+K04392+K05695+K05692+K03097+K03097+K04392+K04392+K04393+K03115+K04392+K03097+K04392+K03097+K04392+K04392+K05692+K05692+K05692+K05692+K04392+K04392+K05695+K04392+K04427+…
Biosynthesis of unsaturated fatty acids	ko01040	159	TRINITY_DN103035_c0_g1;TRINITY_DN103795_c0_g1;TRINITY_DN11462_c0_g1;TRINITY_DN118703_c0_g2;TRINITY_DN12229_c0_g1;TRINITY_DN129870_c0_g1;TRINITY_DN130925_c0_g1;TRINITY_DN136830_c0_g2;TRINITY_DN140167_c0_g1;TRINITY_DN14709_c0_g2;TRINITY_DN14771_c0_g1;TRINITY_DN148475_c0_g1;TRINITY_DN153739_c0_g3;TRINITY_DN15746_c0_g1;TRINITY_DN164351_c0_g2;TRINITY_DN16495_c0_g1;TRINITY_DN170532_c0_g1;TRINITY_DN1766…	K00232+K07513+K03921+K00507+K10246+K10258+K00232+K01068+K00059+K00059+K07513+K00232+K07513+K10258+K00059+K00059+K07513+K10251+K00232+K00232+K10251+K10256+K00232+K01068+K10246+K10258+K00059+K03921+K03921+K00507+K10258+K01068+K00232+K10256+K10251+K10256+K00507+K10251+K00507+K10246+K00059+K00232+K10251+K07513+K10258+K07513+K00507+K07513+K10703+K07513+K07513+K10251+K10256+K00232+K00507+K00232+K10246+…
Protein export	ko03060	159	TRINITY_DN10006_c0_g1;TRINITY_DN10503_c0_g1;TRINITY_DN11118_c0_g1;TRINITY_DN11172_c0_g1;TRINITY_DN11338_c0_g2;TRINITY_DN116146_c0_g1;TRINITY_DN1186_c0_g1;TRINITY_DN1204_c0_g1;TRINITY_DN121533_c0_g1;TRINITY_DN127966_c0_g1;TRINITY_DN13669_c0_g2;TRINITY_DN13681_c0_g1;TRINITY_DN13726_c0_g1;TRINITY_DN137574_c0_g2;TRINITY_DN1383_c0_g2;TRINITY_DN14016_c0_g1;TRINITY_DN14787_c0_g1;TRINITY_DN15061_c0_g1;TR…	K13431+K03116+K03217+K13280+K03109+K09490+K12272+K13280+K09490+K09490+K03106+K03100+K09481+K09490+K10956+K10956+K12272+K03108+K13280+K13280+K03104+K09490+K12272+K03105+K09490+K03070+K07342+K03116+K03106+K09490+K09647+K03217+K09490+K09481+K09540+K03217+K03106+K03100+K09490+K03070+K09490+K13280+K03108+K03106+K10956+K09490+K10956+K09490+K03070+K09490+K09490+K10956+K10956+K10956+K03118+K09490+K10956+…
Chemokine signaling pathway	ko04062	159	TRINITY_DN107699_c0_g1;TRINITY_DN109463_c0_g1;TRINITY_DN109991_c0_g1;TRINITY_DN112399_c0_g1;TRINITY_DN119547_c0_g1;TRINITY_DN124184_c0_g1;TRINITY_DN126835_c0_g1;TRINITY_DN127206_c0_g1;TRINITY_DN130113_c0_g2;TRINITY_DN13315_c0_g2;TRINITY_DN13490_c0_g1;TRINITY_DN1395_c1_g1;TRINITY_DN14815_c0_g1;TRINITY_DN15066_c0_g1;TRINITY_DN155138_c1_g1;TRINITY_DN156035_c0_g1;TRINITY_DN1563_c1_g1;TRINITY_DN1638_c…	K03083+K04392+K04365+K04392+K04392+K04392+K03083+K04392+K04392+K04630+K04536+K05747+K04630+K05747+K04392+K04392+K03083+K03083+K04392+K04392+K04365+K04392+K04392+K03083+K03083+K04392+K04392+K04630+K04536+K04393+K04409+K00922+K03083+K04392+K04392+K04392+K04392+K03083+K04409+K04368+K04365+K04392+K04392+K04392+K03083+K03083+K04409+K03083+K04392+K04392+K04371+K00922+K03083+K04393+K04368+K04630+K04409+…
Other glycan degradation	ko00511	158	TRINITY_DN10131_c0_g1;TRINITY_DN101493_c0_g1;TRINITY_DN10203_c0_g1;TRINITY_DN1021_c0_g1;TRINITY_DN108192_c0_g3;TRINITY_DN10_c0_g1;TRINITY_DN11518_c0_g1;TRINITY_DN115952_c0_g1;TRINITY_DN117244_c0_g1;TRINITY_DN11866_c0_g2;TRINITY_DN121165_c0_g1;TRINITY_DN121165_c0_g2;TRINITY_DN12210_c0_g1;TRINITY_DN1240_c0_g1;TRINITY_DN1240_c0_g2;TRINITY_DN1306_c0_g3;TRINITY_DN1306_c1_g1;TRINITY_DN1306_c3_g1;TRINIT…	K01191+K12373+K01206+K01191+K01191+K12309+K12309+K01191+K01191+K12309+K01191+K01191+K12309+K01191+K01191+K01206+K01206+K01206+K01206+K01206+K12309+K01206+K01206+K01191+K01206+K12309+K01191+K15923+K01192+K01206+K12309+K12309+K17108+K01206+K01191+K01191+K12309+K01190+K01191+K01190+K17108+K01227+K01206+K12309+K12309+K12309+K12309+K01206+K01206+K01206+K12309+K12309+K01191+K12309+K01206+K01206+K12309+…
Fanconi anemia pathway	ko03460	157	TRINITY_DN10391_c0_g1;TRINITY_DN1065_c0_g1;TRINITY_DN106_c0_g3;TRINITY_DN106_c1_g2;TRINITY_DN106_c2_g1;TRINITY_DN10780_c0_g1;TRINITY_DN12242_c1_g1;TRINITY_DN1278_c3_g1;TRINITY_DN131292_c0_g1;TRINITY_DN13546_c0_g1;TRINITY_DN13714_c0_g1;TRINITY_DN138380_c0_g2;TRINITY_DN14086_c0_g1;TRINITY_DN1459_c0_g4;TRINITY_DN147320_c0_g1;TRINITY_DN151862_c0_g2;TRINITY_DN1528_c0_g1;TRINITY_DN153061_c0_g1;TRINITY_…	K10891+K07466+K15078+K15078+K15078+K07466+K15078+K04482+K07466+K10739+K07466+K02350+K15078+K07466+K02350+K10896+K07466+K07466+K10901+K07466+K15078+K15078+K15078+K10848+K02350+K15078+K15078+K15078+K07466+K15078+K10849+K10740+K10870+K10891+K15078+K15360+K15078+K10739+K02350+K03515+K10739+K15078+K15360+K15078+K04482+K07466+K07466+K07466+K04482+K03165+K03165+K07466+K10901+K10849+K15078+K07466+K04482+…
Arginine biosynthesis	ko00220	156	TRINITY_DN10081_c0_g1;TRINITY_DN104563_c0_g1;TRINITY_DN104613_c0_g1;TRINITY_DN106378_c0_g1;TRINITY_DN108683_c0_g1;TRINITY_DN109315_c0_g2;TRINITY_DN110251_c0_g1;TRINITY_DN120767_c0_g1;TRINITY_DN125137_c0_g1;TRINITY_DN129014_c0_g1;TRINITY_DN13151_c0_g1;TRINITY_DN135126_c0_g1;TRINITY_DN136192_c0_g1;TRINITY_DN148263_c0_g1;TRINITY_DN15085_c0_g1;TRINITY_DN15154_c0_g1;TRINITY_DN151746_c0_g1;TRINITY_DN15…	K01755+K01915+K00814+K00814+K00261+K00261+K14454+K01915+K01427+K14454+K14677+K01915+K01915+K00811+K00261+K01940+K00620+K13427+K14455+K00814+K01915+K01915+K14454+K01915+K01755+K14682+K00261+K01915+K00930+K00620+K00814+K01915+K00261+K00620+K01915+K00262+K14455+K01915+K00814+K14677+K14455+K00620+K01940+K01915+K00814+K01755+K14682+K01915+K00620+K01438+K00818+K00611+K14682+K00814+K00261+K14272+K01476+…
Cyanoamino acid metabolism	ko00460	156	TRINITY_DN100177_c0_g1;TRINITY_DN10197_c0_g1;TRINITY_DN10625_c0_g1;TRINITY_DN1072_c0_g1;TRINITY_DN1072_c3_g1;TRINITY_DN107773_c0_g1;TRINITY_DN108313_c0_g1;TRINITY_DN108698_c0_g1;TRINITY_DN108895_c0_g2;TRINITY_DN109390_c0_g1;TRINITY_DN11412_c0_g1;TRINITY_DN11979_c0_g2;TRINITY_DN12321_c0_g1;TRINITY_DN12434_c1_g1;TRINITY_DN12668_c0_g1;TRINITY_DN12707_c1_g1;TRINITY_DN13529_c1_g2;TRINITY_DN1354_c6_g1;…	K13035+K05350+K05350+K13030+K13030+K01188+K01188+K05350+K00600+K00600+K01188+K18592+K01188+K05350+K01188+K01188+K13030+K13030+K13030+K01188+K13029+K01188+K01455+K05350+K05349+K05350+K01188+K13030+K13030+K05350+K05350+K13030+K13030+K13030+K13030+K13030+K05350+K13029+K01188+K01188+K13029+K13030+K01188+K01188+K01188+K05349+K05349+K00600+K00600+K08249+K01188+K01188+K01188+K13030+K13030+K00681+K01188+…
Drug metabolism - cytochrome P450	ko00982	152	TRINITY_DN10048_c0_g1;TRINITY_DN10271_c0_g1;TRINITY_DN1072_c0_g3;TRINITY_DN108984_c0_g1;TRINITY_DN10958_c0_g1;TRINITY_DN112616_c0_g1;TRINITY_DN112992_c0_g1;TRINITY_DN12006_c0_g1;TRINITY_DN1234_c0_g1;TRINITY_DN1234_c0_g2;TRINITY_DN1234_c1_g2;TRINITY_DN12396_c0_g1;TRINITY_DN125365_c0_g1;TRINITY_DN132326_c0_g1;TRINITY_DN13356_c0_g1;TRINITY_DN139841_c0_g1;TRINITY_DN14023_c0_g1;TRINITY_DN148887_c0_g1;…	K00799+K00799+K00699+K00799+K00799+K00799+K00799+K00799+K00799+K00799+K00799+K00799+K00799+K00485+K00799+K00485+K00799+K00799+K00799+K00799+K00799+K00799+K00121+K00485+K00485+K00799+K00699+K00121+K00799+K00799+K00799+K00485+K00799+K00799+K00799+K00799+K00799+K00799+K00799+K04097+K00121+K00121+K00121+K00121+K00485+K00485+K00485+K00799+K00799+K00799+K00799+K00799+K00799+K00799+K00699+K00799+K00799+…
GnRH signaling pathway	ko04912	152	TRINITY_DN100483_c1_g1;TRINITY_DN103304_c0_g2;TRINITY_DN10404_c0_g1;TRINITY_DN11050_c0_g1;TRINITY_DN11194_c0_g1;TRINITY_DN11404_c0_g1;TRINITY_DN117784_c0_g1;TRINITY_DN117927_c0_g3;TRINITY_DN120870_c0_g1;TRINITY_DN12136_c0_g1;TRINITY_DN12349_c1_g1;TRINITY_DN12674_c0_g2;TRINITY_DN1310_c0_g1;TRINITY_DN1310_c0_g2;TRINITY_DN13902_c1_g2;TRINITY_DN141360_c0_g1;TRINITY_DN144020_c0_g1;TRINITY_DN144213_c0_…	K04515+K01115+K04420+K04421+K01115+K04374+K02183+K02183+K02183+K02183+K04515+K04421+K04421+K04421+K04421+K02183+K01115+K01115+K01115+K02183+K02183+K04464+K01115+K01115+K02183+K02183+K04515+K04421+K02183+K04420+K04421+K02183+K02183+K02183+K02183+K02183+K01115+K02183+K01115+K04374+K04393+K02183+K01115+K02183+K02183+K02183+K04420+K02183+K02183+K04368+K02183+K02183+K02183+K02183+K02183+K02183+K01115+…
Sphingolipid metabolism	ko00600	149	TRINITY_DN10681_c0_g1;TRINITY_DN10681_c0_g2;TRINITY_DN109641_c1_g1;TRINITY_DN10_c0_g1;TRINITY_DN11518_c0_g1;TRINITY_DN1172_c0_g1;TRINITY_DN11866_c0_g2;TRINITY_DN12210_c0_g1;TRINITY_DN132448_c0_g1;TRINITY_DN13529_c1_g1;TRINITY_DN136374_c0_g1;TRINITY_DN137979_c0_g1;TRINITY_DN14002_c0_g1;TRINITY_DN144922_c0_g1;TRINITY_DN153568_c0_g1;TRINITY_DN15459_c0_g1;TRINITY_DN15871_c0_g1;TRINITY_DN160944_c0_g1;…	K04713+K04713+K00654+K12309+K12309+K07407+K12309+K12309+K12309+K04628+K01634+K07407+K12309+K07407+K12349+K12309+K04711+K12309+K17108+K12309+K01190+K04715+K01190+K17108+K12309+K00654+K12309+K12309+K07407+K12309+K04718+K04712+K04715+K12309+K12309+K12349+K04718+K04718+K12309+K07407+K12309+K07407+K12309+K04718+K12309+K01634+K12309+K12309+K04708+K04708+K04708+K04712+K04628+K12309+K12309+K00654+K01190+…
Colorectal cancer	ko05210	149	TRINITY_DN107699_c0_g1;TRINITY_DN109463_c0_g1;TRINITY_DN109991_c0_g1;TRINITY_DN112399_c0_g1;TRINITY_DN119547_c0_g1;TRINITY_DN12080_c0_g1;TRINITY_DN124184_c0_g1;TRINITY_DN126835_c0_g1;TRINITY_DN126926_c0_g1;TRINITY_DN127206_c0_g1;TRINITY_DN130113_c0_g2;TRINITY_DN1496_c0_g1;TRINITY_DN1496_c0_g2;TRINITY_DN1496_c0_g3;TRINITY_DN155138_c1_g1;TRINITY_DN156035_c0_g1;TRINITY_DN1563_c1_g1;TRINITY_DN1638_c1…	K03083+K04392+K04365+K04392+K04392+K08737+K04392+K03083+K08738+K04392+K04392+K08738+K08738+K08738+K04392+K04392+K03083+K03083+K04392+K08737+K04392+K04365+K08738+K04392+K04392+K03083+K03083+K04392+K04392+K00922+K03083+K04392+K04392+K04392+K04392+K03083+K08738+K04368+K04365+K04392+K04392+K04392+K08735+K03083+K08738+K03083+K08735+K03083+K04392+K04392+K04371+K00922+K08735+K03083+K08735+K04368+K08735+…
Melanogenesis	ko04916	148	TRINITY_DN100483_c1_g1;TRINITY_DN107699_c0_g1;TRINITY_DN117784_c0_g1;TRINITY_DN117927_c0_g3;TRINITY_DN120870_c0_g1;TRINITY_DN12136_c0_g1;TRINITY_DN12349_c1_g1;TRINITY_DN126835_c0_g1;TRINITY_DN13315_c0_g2;TRINITY_DN141360_c0_g1;TRINITY_DN14650_c0_g1;TRINITY_DN14815_c0_g1;TRINITY_DN14947_c0_g1;TRINITY_DN15197_c0_g1;TRINITY_DN1563_c1_g1;TRINITY_DN1638_c1_g1;TRINITY_DN165507_c0_g1;TRINITY_DN165507_c0…	K04515+K03083+K02183+K02183+K02183+K02183+K04515+K03083+K04630+K02183+K02183+K04630+K02183+K04498+K03083+K03083+K02183+K02183+K04498+K04515+K02183+K02183+K02183+K02183+K02183+K02183+K03083+K03083+K02183+K04630+K02183+K02183+K03083+K02183+K02183+K02183+K03083+K02183+K04368+K02183+K02183+K02183+K02183+K02183+K03083+K03083+K02183+K03083+K04371+K03083+K02183+K02183+K04515+K04368+K02183+K04630+K04515+…
EGFR tyrosine kinase inhibitor resistance	ko01521	146	TRINITY_DN10367_c0_g1;TRINITY_DN107699_c0_g1;TRINITY_DN108785_c0_g1;TRINITY_DN109991_c0_g1;TRINITY_DN11680_c0_g1;TRINITY_DN12647_c0_g1;TRINITY_DN126835_c0_g1;TRINITY_DN128385_c0_g2;TRINITY_DN1284_c0_g1;TRINITY_DN1284_c2_g1;TRINITY_DN12946_c0_g1;TRINITY_DN12946_c0_g2;TRINITY_DN13372_c0_g1;TRINITY_DN15326_c0_g1;TRINITY_DN1563_c1_g1;TRINITY_DN1638_c1_g1;TRINITY_DN1774_c1_g1;TRINITY_DN191564_c0_g1;TR…	K03259+K03083+K04688+K04365+K07203+K03259+K03083+K03259+K02991+K02991+K04688+K04688+K01110+K02991+K03083+K03083+K04365+K03259+K04688+K03083+K03083+K07203+K04688+K02991+K00922+K03083+K03083+K04688+K04368+K02991+K04365+K02991+K04688+K04688+K01110+K07203+K04688+K03083+K03083+K03259+K03083+K04688+K04371+K03259+K00922+K02991+K04688+K03083+K04688+K04368+K04688+K03259+K07203+K07203+K07203+K01110+K07203+…
Renin secretion	ko04924	146	TRINITY_DN117784_c0_g1;TRINITY_DN117927_c0_g3;TRINITY_DN12083_c0_g1;TRINITY_DN120870_c0_g1;TRINITY_DN12136_c0_g1;TRINITY_DN127504_c0_g1;TRINITY_DN13315_c0_g2;TRINITY_DN13571_c0_g1;TRINITY_DN141360_c0_g1;TRINITY_DN14650_c0_g1;TRINITY_DN14815_c0_g1;TRINITY_DN14947_c0_g1;TRINITY_DN155293_c0_g1;TRINITY_DN162678_c0_g1;TRINITY_DN1647_c0_g1;TRINITY_DN165507_c0_g1;TRINITY_DN165507_c0_g2;TRINITY_DN171019_…	K02183+K02183+K06268+K02183+K02183+K04348+K04630+K06268+K02183+K02183+K04630+K02183+K01363+K01363+K19477+K02183+K02183+K02183+K02183+K06268+K02183+K06268+K02183+K04348+K04348+K02183+K02183+K06268+K01363+K02183+K04630+K02183+K19477+K02183+K02183+K06268+K02183+K02183+K01363+K02183+K01363+K02183+K02183+K02183+K02183+K02183+K06268+K02183+K02183+K02183+K02183+K04630+K01363+K01363+K02183+K04630+K02183+…
Hypertrophic cardiomyopathy (HCM)	ko05410	146	TRINITY_DN1007_c0_g1;TRINITY_DN1007_c0_g2;TRINITY_DN1007_c2_g1;TRINITY_DN10414_c0_g1;TRINITY_DN10414_c3_g1;TRINITY_DN1052_c0_g2;TRINITY_DN1080_c0_g1;TRINITY_DN108514_c0_g2;TRINITY_DN111043_c0_g1;TRINITY_DN114957_c0_g1;TRINITY_DN11570_c1_g1;TRINITY_DN11570_c2_g1;TRINITY_DN11653_c0_g2;TRINITY_DN11770_c0_g1;TRINITY_DN118339_c0_g1;TRINITY_DN118339_c1_g1;TRINITY_DN118888_c0_g1;TRINITY_DN119219_c1_g1;T…	K07198+K07198+K07198+K05692+K05692+K07199+K07198+K05692+K07198+K07198+K07198+K07198+K07199+K07198+K05692+K05692+K07198+K05692+K05692+K07198+K07198+K07198+K07198+K07198+K07198+K07198+K07198+K07198+K07198+K05692+K07198+K07198+K07198+K07198+K05692+K07198+K07198+K07198+K07198+K07198+K05692+K07198+K07198+K07198+K07198+K07198+K07198+K07198+K07199+K07198+K05692+K05692+K05692+K07198+K07200+K07198+K07198+…
Apoptosis - fly	ko04214	145	TRINITY_DN106447_c0_g1;TRINITY_DN107545_c0_g1;TRINITY_DN109991_c0_g1;TRINITY_DN11294_c1_g1;TRINITY_DN11404_c0_g1;TRINITY_DN11728_c0_g2;TRINITY_DN12420_c0_g1;TRINITY_DN126268_c0_g1;TRINITY_DN126926_c0_g1;TRINITY_DN13527_c0_g1;TRINITY_DN140213_c0_g1;TRINITY_DN14724_c0_g1;TRINITY_DN1491_c0_g2;TRINITY_DN149360_c0_g1;TRINITY_DN1496_c0_g1;TRINITY_DN1496_c0_g2;TRINITY_DN1496_c0_g3;TRINITY_DN153012_c0_g1…	K03386+K17065+K04365+K17065+K04374+K08669+K07870+K03386+K08738+K10798+K01527+K01527+K17065+K03386+K08738+K08738+K08738+K10798+K03386+K01527+K03386+K03262+K04365+K08738+K03262+K17065+K17065+K07870+K08669+K03386+K03386+K01527+K03386+K04374+K01527+K04728+K17065+K17065+K08738+K04365+K10798+K10798+K08738+K04427+K03386+K10798+K04371+K01527+K07870+K01527+K03262+K10586+K04427+K10798+K04371+K07870+K04365+…
Thyroid hormone synthesis	ko04918	144	TRINITY_DN104541_c0_g1;TRINITY_DN11012_c1_g1;TRINITY_DN11404_c0_g1;TRINITY_DN116146_c0_g1;TRINITY_DN118589_c0_g1;TRINITY_DN118589_c0_g2;TRINITY_DN121533_c0_g1;TRINITY_DN127966_c0_g1;TRINITY_DN129228_c0_g1;TRINITY_DN13256_c0_g1;TRINITY_DN137574_c0_g2;TRINITY_DN152470_c0_g1;TRINITY_DN156381_c0_g1;TRINITY_DN16020_c0_g1;TRINITY_DN167740_c0_g1;TRINITY_DN167914_c0_g1;TRINITY_DN169779_c0_g1;TRINITY_DN18…	K09487+K15173+K04374+K09490+K01539+K01539+K09490+K09490+K01539+K00432+K09490+K01539+K09490+K00383+K01539+K08054+K09490+K00432+K01539+K09490+K09487+K09490+K09487+K09487+K09487+K01539+K00432+K04374+K09487+K09487+K01539+K00432+K00432+K00432+K09487+K09490+K01539+K09490+K00383+K09487+K09487+K00383+K00383+K09490+K09487+K09487+K01539+K09487+K09490+K01539+K00432+K09490+K09490+K00432+K01539+K01539+K09490+…
TGF-beta signaling pathway	ko04350	143	TRINITY_DN104931_c1_g1;TRINITY_DN108785_c0_g1;TRINITY_DN11021_c0_g2;TRINITY_DN11429_c0_g1;TRINITY_DN120238_c0_g1;TRINITY_DN120518_c0_g1;TRINITY_DN12154_c0_g1;TRINITY_DN128380_c0_g1;TRINITY_DN12946_c0_g1;TRINITY_DN12946_c0_g2;TRINITY_DN131011_c0_g2;TRINITY_DN1358_c0_g1;TRINITY_DN139032_c0_g1;TRINITY_DN139394_c0_g1;TRINITY_DN141919_c0_g1;TRINITY_DN14398_c0_g1;TRINITY_DN15197_c0_g1;TRINITY_DN1594_c0…	K03347+K04688+K03868+K03347+K03094+K04382+K03347+K03347+K04688+K04688+K03094+K03456+K03456+K04681+K04382+K04382+K04498+K03094+K04498+K03094+K03456+K04688+K04688+K03347+K03094+K03456+K03347+K03347+K03094+K03094+K03094+K03094+K04688+K03347+K04681+K03347+K04688+K03456+K04688+K04688+K03456+K04688+K03094+K04371+K04688+K04688+K03456+K04688+K04683+K03347+K04688+K04382+K03456+K03456+K04688+K04382+K03094+…
Endocrine and other factor-regulated calcium reabsorption	ko04961	142	TRINITY_DN10161_c1_g1;TRINITY_DN103550_c0_g1;TRINITY_DN107533_c0_g1;TRINITY_DN118589_c0_g1;TRINITY_DN118589_c0_g2;TRINITY_DN12440_c0_g1;TRINITY_DN128393_c0_g1;TRINITY_DN129228_c0_g1;TRINITY_DN13595_c0_g1;TRINITY_DN1388_c0_g1;TRINITY_DN1388_c0_g2;TRINITY_DN15180_c2_g1;TRINITY_DN152470_c0_g1;TRINITY_DN1543_c0_g2;TRINITY_DN167740_c0_g1;TRINITY_DN177008_c0_g1;TRINITY_DN182513_c0_g1;TRINITY_DN1837_c3_…	K07904+K07904+K01528+K01539+K01539+K11827+K07904+K01539+K11826+K01528+K01528+K07904+K01539+K07904+K01539+K07904+K07904+K07904+K04646+K07904+K07904+K07904+K07904+K07904+K07904+K07904+K01539+K07904+K07904+K07904+K07904+K01528+K07904+K04646+K01539+K01528+K01528+K01539+K07904+K07904+K11827+K07904+K11826+K01539+K04646+K01539+K01539+K07904+K01528+K04646+K01539+K04646+K01539+K11824+K07904+K07904+K07904+…
Collecting duct acid secretion	ko04966	142	TRINITY_DN10237_c0_g1;TRINITY_DN1094_c2_g2;TRINITY_DN11013_c0_g1;TRINITY_DN114245_c2_g1;TRINITY_DN11444_c0_g1;TRINITY_DN1164_c0_g1;TRINITY_DN1164_c0_g2;TRINITY_DN118825_c0_g1;TRINITY_DN11987_c0_g1;TRINITY_DN12429_c0_g1;TRINITY_DN13485_c0_g1;TRINITY_DN149969_c0_g1;TRINITY_DN15959_c0_g1;TRINITY_DN16082_c0_g1;TRINITY_DN164925_c0_g1;TRINITY_DN17436_c0_g1;TRINITY_DN179053_c0_g1;TRINITY_DN198058_c0_g1;…	K02148+K02155+K02150+K02155+K02146+K02145+K02145+K02146+K02145+K02155+K02155+K02155+K02147+K02154+K02148+K02154+K02148+K02155+K02155+K02145+K02151+K02151+K02155+K02145+K02147+K02147+K02151+K02152+K02146+K02147+K02151+K02148+K02149+K02145+K02154+K02145+K02148+K02146+K02145+K02145+K02154+K02155+K02145+K02147+K02148+K02154+K02145+K02146+K02155+K02147+K02147+K02150+K02154+K02149+K02150+K02146+K02147+…
Amphetamine addiction	ko05031	142	TRINITY_DN100483_c1_g1;TRINITY_DN11277_c0_g1;TRINITY_DN11404_c0_g1;TRINITY_DN117784_c0_g1;TRINITY_DN117927_c0_g3;TRINITY_DN12083_c0_g1;TRINITY_DN120870_c0_g1;TRINITY_DN12136_c0_g1;TRINITY_DN12349_c1_g1;TRINITY_DN127504_c0_g1;TRINITY_DN13571_c0_g1;TRINITY_DN141360_c0_g1;TRINITY_DN14650_c0_g1;TRINITY_DN14947_c0_g1;TRINITY_DN165507_c0_g1;TRINITY_DN165507_c0_g2;TRINITY_DN1681_c3_g1;TRINITY_DN171019_c…	K04515+K06269+K04374+K02183+K02183+K06268+K02183+K02183+K04515+K04348+K06268+K02183+K02183+K02183+K02183+K02183+K04515+K02183+K02183+K06268+K02183+K06268+K02183+K04348+K04348+K06269+K02183+K02183+K06269+K06269+K06268+K06269+K02183+K04374+K02183+K02183+K06269+K02183+K06268+K02183+K02183+K06269+K02183+K02183+K02183+K02183+K02183+K02183+K06268+K02183+K02183+K06269+K02183+K04515+K02183+K04515+K02183+…
Vascular smooth muscle contraction	ko04270	141	TRINITY_DN109991_c0_g1;TRINITY_DN11277_c0_g1;TRINITY_DN117784_c0_g1;TRINITY_DN117927_c0_g3;TRINITY_DN120870_c0_g1;TRINITY_DN12136_c0_g1;TRINITY_DN141360_c0_g1;TRINITY_DN14650_c0_g1;TRINITY_DN14947_c0_g1;TRINITY_DN165507_c0_g1;TRINITY_DN165507_c0_g2;TRINITY_DN171019_c0_g1;TRINITY_DN1774_c1_g1;TRINITY_DN17826_c0_g1;TRINITY_DN18789_c0_g1;TRINITY_DN188138_c0_g1;TRINITY_DN190647_c0_g1;TRINITY_DN19392_…	K04365+K06269+K02183+K02183+K02183+K02183+K02183+K02183+K02183+K02183+K02183+K02183+K04365+K02183+K02183+K02183+K06269+K02183+K02183+K06269+K06269+K06269+K02183+K02183+K02183+K06269+K02183+K02183+K02183+K06269+K02183+K04368+K02183+K02183+K02183+K04365+K02183+K02183+K02183+K04371+K01047+K07376+K02183+K06269+K02183+K04368+K02183+K02183+K02183+K06269+K06269+K06269+K02183+K06269+K02183+K12319+K06269+…
Circadian rhythm - plant	ko04712	140	TRINITY_DN10030_c0_g1;TRINITY_DN10030_c0_g2;TRINITY_DN10137_c0_g1;TRINITY_DN10439_c0_g1;TRINITY_DN10644_c0_g1;TRINITY_DN10649_c0_g1;TRINITY_DN10649_c0_g2;TRINITY_DN10649_c0_g3;TRINITY_DN106964_c0_g1;TRINITY_DN10896_c0_g1;TRINITY_DN109654_c0_g1;TRINITY_DN11217_c0_g1;TRINITY_DN115042_c0_g1;TRINITY_DN11543_c0_g1;TRINITY_DN11581_c0_g1;TRINITY_DN11790_c0_g1;TRINITY_DN12416_c0_g1;TRINITY_DN12416_c0_g2;…	K12115+K12115+K12135+K16222+K03115+K16222+K16222+K16222+K03097+K16222+K03097+K10143+K03097+K16222+K12135+K16222+K03097+K03097+K16222+K12118+K12135+K12133+K12130+K12133+K16222+K12133+K16222+K12120+K12126+K16241+K03115+K16240+K12135+K16241+K00660+K12133+K12126+K16221+K16221+K16221+K16221+K16221+K03097+K16222+K16223+K03097+K16222+K12120+K12118+K12126+K12126+K16221+K16223+K03115+K03097+K03097+K12135+…
Porphyrin and chlorophyll metabolism	ko00860	139	TRINITY_DN10136_c0_g1;TRINITY_DN10190_c0_g1;TRINITY_DN10207_c0_g2;TRINITY_DN10333_c0_g1;TRINITY_DN10345_c0_g1;TRINITY_DN1072_c0_g3;TRINITY_DN1082_c0_g1;TRINITY_DN111625_c0_g1;TRINITY_DN11325_c0_g1;TRINITY_DN11553_c0_g1;TRINITY_DN117_c2_g1;TRINITY_DN132_c0_g1;TRINITY_DN133648_c0_g2;TRINITY_DN14092_c0_g1;TRINITY_DN1432_c0_g3;TRINITY_DN1505_c1_g1;TRINITY_DN15512_c1_g2;TRINITY_DN15995_c0_g1;TRINITY_D…	K08099+K00228+K01885+K00510+K13071+K00699+K01719+K01719+K13606+K10960+K01885+K02492+K01885+K01885+K02257+K00228+K10960+K10960+K00228+K00228+K01845+K13544+K01749+K00699+K03405+K01599+K10960+K01772+K01885+K01772+K04035+K01772+K00228+K00699+K00228+K01885+K10960+K13600+K01885+K01885+K01749+K14735+K01885+K00218+K02257+K02257+K02257+K02259+K01885+K19054+K19073+K01885+K14735+K01772+K01599+K02259+K02257+…
Systemic lupus erythematosus	ko05322	139	TRINITY_DN100530_c0_g1;TRINITY_DN100530_c0_g2;TRINITY_DN104240_c1_g1;TRINITY_DN106306_c0_g1;TRINITY_DN10725_c0_g1;TRINITY_DN10725_c2_g1;TRINITY_DN107670_c0_g1;TRINITY_DN10909_c0_g1;TRINITY_DN11240_c0_g1;TRINITY_DN119594_c0_g1;TRINITY_DN121726_c0_g1;TRINITY_DN126199_c0_g1;TRINITY_DN132756_c1_g1;TRINITY_DN132872_c0_g1;TRINITY_DN13440_c0_g1;TRINITY_DN139692_c1_g1;TRINITY_DN1515_c0_g1;TRINITY_DN15416…	K11254+K11254+K11253+K11251+K11253+K11253+K11253+K11253+K11253+K11253+K11252+K11251+K11253+K11251+K11251+K11253+K11253+K11252+K11251+K11251+K11086+K11252+K11252+K11251+K11251+K11251+K11253+K11254+K11253+K11088+K11088+K11254+K11253+K11254+K11254+K11253+K11254+K11252+K11087+K11252+K11254+K11251+K11251+K11254+K11253+K11252+K11252+K11253+K11253+K11254+K11253+K11089+K11251+K11254+K11253+K11251+K11090+…
Hedgehog signaling pathway	ko04340	138	TRINITY_DN10186_c0_g1;TRINITY_DN101881_c0_g2;TRINITY_DN104931_c1_g1;TRINITY_DN106270_c0_g1;TRINITY_DN107699_c0_g1;TRINITY_DN11067_c0_g2;TRINITY_DN11333_c0_g1;TRINITY_DN11429_c0_g1;TRINITY_DN115272_c0_g1;TRINITY_DN11954_c0_g1;TRINITY_DN12154_c0_g1;TRINITY_DN12294_c0_g2;TRINITY_DN123298_c0_g1;TRINITY_DN12356_c0_g2;TRINITY_DN12356_c1_g2;TRINITY_DN126835_c0_g1;TRINITY_DN128380_c0_g1;TRINITY_DN13427_c…	K10523+K10523+K03347+K10523+K03083+K08960+K03869+K03347+K10523+K08960+K03347+K10523+K10523+K10523+K10523+K03083+K03347+K10523+K03869+K10523+K10523+K03869+K03083+K08959+K03083+K03869+K03869+K08960+K10523+K03869+K03083+K10523+K10523+K10523+K03083+K10523+K08959+K10523+K03347+K08959+K08959+K08959+K03347+K03083+K03347+K10523+K03083+K03347+K10523+K10523+K03347+K03083+K03083+K08960+K03083+K10523+K03869+…
Amyotrophic lateral sclerosis (ALS)	ko05014	138	TRINITY_DN107177_c0_g1;TRINITY_DN10778_c0_g1;TRINITY_DN109463_c0_g1;TRINITY_DN112399_c0_g1;TRINITY_DN11928_c0_g1;TRINITY_DN119547_c0_g1;TRINITY_DN12083_c0_g1;TRINITY_DN124184_c0_g1;TRINITY_DN126561_c0_g2;TRINITY_DN126926_c0_g1;TRINITY_DN127206_c0_g1;TRINITY_DN127504_c0_g1;TRINITY_DN130113_c0_g2;TRINITY_DN13571_c0_g1;TRINITY_DN1496_c0_g1;TRINITY_DN1496_c0_g2;TRINITY_DN1496_c0_g3;TRINITY_DN1497_c0_…	K04565+K04565+K04392+K04392+K03781+K04392+K06268+K04392+K03781+K08738+K04392+K04348+K04392+K06268+K08738+K08738+K08738+K03781+K04392+K04392+K04392+K04392+K08738+K06268+K06268+K04392+K04348+K04348+K03781+K04392+K06268+K04392+K04392+K11518+K03781+K04392+K06268+K04392+K04565+K04392+K04392+K04565+K04565+K08738+K04392+K06268+K04392+K04392+K08738+K03781+K04392+K04392+K03781+K03781+K03781+K04392+K04392+…
Glioma	ko05214	138	TRINITY_DN100483_c1_g1;TRINITY_DN109991_c0_g1;TRINITY_DN11680_c0_g1;TRINITY_DN117784_c0_g1;TRINITY_DN117927_c0_g3;TRINITY_DN120870_c0_g1;TRINITY_DN12136_c0_g1;TRINITY_DN12349_c1_g1;TRINITY_DN13372_c0_g1;TRINITY_DN141360_c0_g1;TRINITY_DN14506_c0_g1;TRINITY_DN14650_c0_g1;TRINITY_DN14947_c0_g1;TRINITY_DN160717_c0_g1;TRINITY_DN165507_c0_g1;TRINITY_DN165507_c0_g2;TRINITY_DN1681_c3_g1;TRINITY_DN171019_…	K04515+K04365+K07203+K02183+K02183+K02183+K02183+K04515+K01110+K02183+K06620+K02183+K02183+K06620+K02183+K02183+K04515+K02183+K04365+K02183+K02183+K02183+K06620+K02183+K02183+K07203+K02183+K02183+K06618+K00922+K02183+K02183+K02183+K02183+K02183+K04368+K02183+K02183+K02183+K04365+K02183+K02183+K01110+K07203+K06620+K02183+K04371+K00922+K02183+K02183+K04515+K04368+K02183+K04515+K02183+K02183+K07203+…
Hepatitis B	ko05161	133	TRINITY_DN100156_c0_g3;TRINITY_DN100809_c1_g2;TRINITY_DN1050_c0_g1;TRINITY_DN1050_c0_g2;TRINITY_DN107065_c0_g1;TRINITY_DN112874_c0_g1;TRINITY_DN11404_c0_g1;TRINITY_DN126926_c0_g1;TRINITY_DN13372_c0_g1;TRINITY_DN142066_c0_g1;TRINITY_DN14506_c0_g1;TRINITY_DN1496_c0_g1;TRINITY_DN1496_c0_g2;TRINITY_DN1496_c0_g3;TRINITY_DN150485_c0_g1;TRINITY_DN15197_c0_g1;TRINITY_DN160717_c0_g1;TRINITY_DN167564_c0_g1…	K10610+K11594+K10140+K10140+K04802+K10140+K04374+K08738+K01110+K02206+K06620+K08738+K08738+K08738+K04802+K04498+K06620+K04498+K08738+K06627+K06620+K04802+K06627+K11594+K11594+K11594+K04374+K06618+K11594+K00922+K10140+K04802+K04802+K06627+K08738+K11594+K02206+K04368+K01110+K11594+K06620+K08738+K11594+K11594+K04802+K04371+K00922+K04802+K04368+K11594+K06627+K06627+K10610+K10610+K01110+K02206+K10610+…
Homologous recombination	ko03440	132	TRINITY_DN104_c0_g1;TRINITY_DN1065_c0_g1;TRINITY_DN10780_c0_g1;TRINITY_DN111691_c0_g1;TRINITY_DN11266_c0_g1;TRINITY_DN117117_c0_g1;TRINITY_DN117779_c0_g1;TRINITY_DN12030_c0_g1;TRINITY_DN12418_c0_g1;TRINITY_DN12418_c0_g2;TRINITY_DN12418_c0_g3;TRINITY_DN1278_c3_g1;TRINITY_DN12915_c0_g1;TRINITY_DN131292_c0_g1;TRINITY_DN13546_c0_g1;TRINITY_DN1354_c0_g1;TRINITY_DN13589_c0_g1;TRINITY_DN13714_c0_g1;TRIN…	K10875+K07466+K07466+K03655+K02328+K02335+K10875+K02327+K02335+K02335+K02335+K04482+K10866+K07466+K10739+K02335+K03504+K07466+K10881+K07466+K07466+K07466+K10901+K07466+K10873+K03553+K02335+K03553+K03111+K02335+K07466+K10740+K10870+K10739+K10739+K10865+K10865+K04482+K07466+K07466+K07466+K04482+K03165+K03165+K07466+K03553+K10901+K10866+K10865+K02327+K07466+K04482+K07466+K10867+K03165+K07466+K10901+…
B cell receptor signaling pathway	ko04662	132	TRINITY_DN107699_c0_g1;TRINITY_DN109463_c0_g1;TRINITY_DN112399_c0_g1;TRINITY_DN119547_c0_g1;TRINITY_DN12083_c0_g1;TRINITY_DN124184_c0_g1;TRINITY_DN126835_c0_g1;TRINITY_DN127206_c0_g1;TRINITY_DN127504_c0_g1;TRINITY_DN130113_c0_g2;TRINITY_DN13571_c0_g1;TRINITY_DN155138_c1_g1;TRINITY_DN156035_c0_g1;TRINITY_DN1563_c1_g1;TRINITY_DN1638_c1_g1;TRINITY_DN164809_c0_g1;TRINITY_DN17271_c0_g1;TRINITY_DN18674…	K03083+K04392+K04392+K04392+K06268+K04392+K03083+K04392+K04348+K04392+K06268+K04392+K04392+K03083+K03083+K04392+K04392+K06268+K06268+K04392+K04348+K04348+K04392+K06268+K03083+K03083+K04392+K04392+K00922+K03083+K04392+K06268+K04392+K04392+K04392+K03083+K04368+K04392+K06268+K04392+K04392+K03083+K03083+K03083+K04392+K04392+K04371+K00922+K03083+K04368+K04392+K04392+K06268+K06268+K03083+K03083+K03083+…
GABAergic synapse	ko04727	131	TRINITY_DN104563_c0_g1;TRINITY_DN105780_c0_g1;TRINITY_DN107788_c0_g1;TRINITY_DN120767_c0_g1;TRINITY_DN12903_c0_g1;TRINITY_DN13315_c0_g2;TRINITY_DN13490_c0_g1;TRINITY_DN135126_c0_g1;TRINITY_DN136192_c0_g1;TRINITY_DN14510_c0_g1;TRINITY_DN1451_c0_g1;TRINITY_DN14815_c0_g1;TRINITY_DN16250_c0_g1;TRINITY_DN16300_c0_g1;TRINITY_DN165613_c0_g1;TRINITY_DN16767_c0_g1;TRINITY_DN17049_c0_g2;TRINITY_DN17442_c0_…	K01915+K15015+K15015+K01915+K01580+K04630+K04536+K01915+K01915+K14207+K06027+K04630+K06027+K01580+K08341+K06027+K01580+K06027+K14207+K14207+K01915+K01915+K15015+K15015+K15015+K06027+K01580+K14207+K01915+K01580+K15015+K01915+K04630+K04536+K13524+K01915+K01915+K13524+K08341+K01915+K06027+K01915+K01580+K13524+K06027+K13524+K04630+K04630+K01915+K13524+K15376+K04630+K04630+K04630+K04536+K15015+K06027+…
Transcriptional misregulation in cancer	ko05202	131	TRINITY_DN104240_c1_g1;TRINITY_DN10674_c0_g1;TRINITY_DN10725_c0_g1;TRINITY_DN10725_c2_g1;TRINITY_DN107670_c0_g1;TRINITY_DN10909_c0_g1;TRINITY_DN109_c5_g1;TRINITY_DN11240_c0_g1;TRINITY_DN119594_c0_g1;TRINITY_DN132756_c1_g1;TRINITY_DN13424_c1_g1;TRINITY_DN139692_c1_g1;TRINITY_DN145775_c0_g1;TRINITY_DN150_c1_g3;TRINITY_DN1512_c0_g4;TRINITY_DN1515_c0_g1;TRINITY_DN1519_c0_g1;TRINITY_DN15580_c0_g1;TRIN…	K11253+K12823+K11253+K11253+K11253+K11253+K04650+K11253+K11253+K11253+K11644+K11253+K15613+K15188+K15188+K11253+K15188+K15188+K15188+K15188+K11253+K15613+K15613+K13098+K15613+K15616+K11644+K11253+K04650+K15188+K06067+K12823+K15627+K11253+K13105+K15188+K11253+K11644+K04728+K11644+K11253+K11644+K11253+K11253+K11644+K06067+K15622+K15613+K11644+K06067+K11253+K12823+K11644+K06067+K06067+K15188+K15188+…
Phenylalanine, tyrosine and tryptophan biosynthesis	ko00400	130	TRINITY_DN1013_c0_g1;TRINITY_DN10325_c0_g1;TRINITY_DN10422_c0_g1;TRINITY_DN10422_c0_g2;TRINITY_DN10773_c0_g1;TRINITY_DN110251_c0_g1;TRINITY_DN1256_c0_g1;TRINITY_DN1278_c0_g1;TRINITY_DN129014_c0_g1;TRINITY_DN1295_c0_g2;TRINITY_DN13270_c0_g1;TRINITY_DN13280_c2_g1;TRINITY_DN133591_c0_g1;TRINITY_DN13918_c0_g2;TRINITY_DN148263_c0_g1;TRINITY_DN15405_c0_g1;TRINITY_DN15802_c0_g1;TRINITY_DN160246_c0_g1;TR…	K00815+K01696+K05359+K05359+K01695+K14454+K00815+K01609+K14454+K00800+K01817+K01817+K15849+K01658+K00811+K01850+K13832+K14455+K00815+K01609+K01736+K14454+K13832+K01609+K01657+K00817+K05359+K13832+K01658+K14455+K01609+K14455+K01626+K00815+K15849+K01609+K00891+K00815+K01696+K00815+K01696+K00500+K01626+K00811+K00811+K00811+K00815+K01695+K14454+K00811+K00815+K01735+K01735+K01609+K14454+K14454+K14454+…
Renal cell carcinoma	ko05211	130	TRINITY_DN109463_c0_g1;TRINITY_DN109991_c0_g1;TRINITY_DN11021_c0_g2;TRINITY_DN112399_c0_g1;TRINITY_DN119547_c0_g1;TRINITY_DN124184_c0_g1;TRINITY_DN127206_c0_g1;TRINITY_DN130113_c0_g2;TRINITY_DN15197_c0_g1;TRINITY_DN155138_c1_g1;TRINITY_DN156035_c0_g1;TRINITY_DN164809_c0_g1;TRINITY_DN167564_c0_g1;TRINITY_DN17271_c0_g1;TRINITY_DN1774_c1_g1;TRINITY_DN188798_c0_g1;TRINITY_DN19026_c0_g1;TRINITY_DN2022…	K04392+K04365+K03868+K04392+K04392+K04392+K04392+K04392+K04498+K04392+K04392+K04392+K04498+K04392+K04365+K04392+K04392+K01679+K04392+K04392+K04393+K04409+K01679+K00922+K04392+K04392+K04392+K04392+K01679+K01679+K01679+K04409+K04368+K04365+K04392+K04392+K04392+K04409+K04392+K04392+K04371+K00922+K04393+K04368+K04409+K04409+K04393+K04392+K04392+K03872+K04409+K01679+K01679+K04392+K04393+K04392+K04393+…
Salivary secretion	ko04970	129	TRINITY_DN10648_c0_g2;TRINITY_DN117784_c0_g1;TRINITY_DN117927_c0_g3;TRINITY_DN118589_c0_g1;TRINITY_DN118589_c0_g2;TRINITY_DN120870_c0_g1;TRINITY_DN12136_c0_g1;TRINITY_DN129228_c0_g1;TRINITY_DN12973_c0_g1;TRINITY_DN141360_c0_g1;TRINITY_DN14650_c0_g1;TRINITY_DN14947_c0_g1;TRINITY_DN152470_c0_g1;TRINITY_DN1647_c0_g1;TRINITY_DN165507_c0_g1;TRINITY_DN165507_c0_g2;TRINITY_DN167740_c0_g1;TRINITY_DN17101…	K13899+K02183+K02183+K01539+K01539+K02183+K02183+K01539+K13899+K02183+K02183+K02183+K01539+K19477+K02183+K02183+K01539+K02183+K02183+K02183+K02183+K01539+K02183+K02183+K01539+K02183+K01539+K02183+K19477+K02183+K02183+K02183+K02183+K01539+K13899+K02183+K02183+K02183+K02183+K02183+K02183+K01539+K01539+K02183+K07376+K02183+K01539+K02183+K02183+K02183+K02183+K01539+K02183+K02183+K12319+K02183+K01539+…
Mismatch repair	ko03430	128	TRINITY_DN1065_c0_g1;TRINITY_DN107065_c0_g1;TRINITY_DN10780_c0_g1;TRINITY_DN11266_c0_g1;TRINITY_DN1179_c6_g1;TRINITY_DN118502_c0_g1;TRINITY_DN12030_c0_g1;TRINITY_DN12080_c0_g1;TRINITY_DN131292_c0_g1;TRINITY_DN13422_c0_g1;TRINITY_DN13546_c0_g1;TRINITY_DN13589_c0_g1;TRINITY_DN13714_c0_g1;TRINITY_DN1459_c0_g4;TRINITY_DN150485_c0_g1;TRINITY_DN1528_c0_g1;TRINITY_DN153061_c0_g1;TRINITY_DN15558_c0_g2;TR…	K07466+K04802+K07466+K02328+K10755+K10755+K02327+K08737+K07466+K07456+K10739+K03504+K07466+K07466+K04802+K07466+K07466+K07466+K08737+K10754+K03111+K04802+K10756+K07466+K10740+K10739+K04802+K04802+K10739+K10756+K07466+K07466+K07466+K08735+K08735+K07466+K04802+K10755+K04802+K08735+K08735+K10747+K08735+K02327+K10754+K07466+K07466+K07456+K04802+K07466+K03505+K04802+K08735+K10858+K03657+K07466+K10756+…
Gastric acid secretion	ko04971	128	TRINITY_DN100483_c1_g1;TRINITY_DN117784_c0_g1;TRINITY_DN117927_c0_g3;TRINITY_DN118589_c0_g1;TRINITY_DN118589_c0_g2;TRINITY_DN120870_c0_g1;TRINITY_DN12136_c0_g1;TRINITY_DN12349_c1_g1;TRINITY_DN129228_c0_g1;TRINITY_DN13315_c0_g2;TRINITY_DN141360_c0_g1;TRINITY_DN14650_c0_g1;TRINITY_DN14815_c0_g1;TRINITY_DN14947_c0_g1;TRINITY_DN152470_c0_g1;TRINITY_DN165507_c0_g1;TRINITY_DN165507_c0_g2;TRINITY_DN1677…	K04515+K02183+K02183+K01539+K01539+K02183+K02183+K04515+K01539+K04630+K02183+K02183+K04630+K02183+K01539+K02183+K02183+K01539+K04515+K02183+K02183+K02183+K02183+K01539+K02183+K02183+K01539+K02183+K01539+K04630+K02183+K02183+K02183+K02183+K02183+K01539+K02183+K02183+K02183+K02183+K02183+K02183+K01539+K01539+K02183+K02183+K01539+K02183+K04515+K02183+K04630+K04515+K02183+K04630+K02183+K01539+K02183+…
Circadian entrainment	ko04713	127	TRINITY_DN100483_c1_g1;TRINITY_DN117784_c0_g1;TRINITY_DN117927_c0_g3;TRINITY_DN120870_c0_g1;TRINITY_DN12136_c0_g1;TRINITY_DN12349_c1_g1;TRINITY_DN13315_c0_g2;TRINITY_DN13490_c0_g1;TRINITY_DN141360_c0_g1;TRINITY_DN14650_c0_g1;TRINITY_DN14815_c0_g1;TRINITY_DN14947_c0_g1;TRINITY_DN1647_c0_g1;TRINITY_DN165507_c0_g1;TRINITY_DN165507_c0_g2;TRINITY_DN1681_c3_g1;TRINITY_DN171019_c0_g1;TRINITY_DN17826_c0_…	K04515+K02183+K02183+K02183+K02183+K04515+K04630+K04536+K02183+K02183+K04630+K02183+K19477+K02183+K02183+K04515+K02183+K02183+K02183+K02183+K02183+K02183+K02183+K04630+K04536+K02183+K19477+K02183+K02183+K02183+K02183+K02183+K02183+K02183+K02183+K02183+K02183+K02183+K04371+K07376+K02183+K02183+K04515+K02183+K04630+K04515+K02183+K04630+K02183+K02183+K04630+K02183+K12319+K04630+K04630+K02183+K04536+…
Aldosterone synthesis and secretion	ko04925	127	TRINITY_DN100483_c1_g1;TRINITY_DN108820_c0_g1;TRINITY_DN11404_c0_g1;TRINITY_DN1153_c1_g1;TRINITY_DN117784_c0_g1;TRINITY_DN117927_c0_g3;TRINITY_DN120870_c0_g1;TRINITY_DN12136_c0_g1;TRINITY_DN123180_c0_g1;TRINITY_DN12349_c1_g1;TRINITY_DN138029_c0_g1;TRINITY_DN141360_c0_g1;TRINITY_DN14650_c0_g1;TRINITY_DN14947_c0_g1;TRINITY_DN165507_c0_g1;TRINITY_DN165507_c0_g2;TRINITY_DN1681_c3_g1;TRINITY_DN171019_…	K04515+K08794+K04374+K13806+K02183+K02183+K02183+K02183+K08794+K04515+K08794+K02183+K02183+K02183+K02183+K02183+K04515+K02183+K08794+K02183+K02183+K02183+K02183+K02183+K02183+K04374+K13806+K02183+K08794+K02183+K02183+K02183+K02183+K08794+K08794+K02183+K02183+K02183+K02183+K02183+K02183+K08794+K02183+K02183+K07188+K02183+K04515+K08794+K02183+K04515+K02183+K02183+K08794+K13806+K02183+K02183+K02183+…
Steroid biosynthesis	ko00100	125	TRINITY_DN109193_c0_g2;TRINITY_DN114490_c0_g1;TRINITY_DN11549_c0_g1;TRINITY_DN11632_c0_g1;TRINITY_DN11715_c0_g1;TRINITY_DN1252_c0_g1;TRINITY_DN1252_c1_g1;TRINITY_DN125811_c0_g1;TRINITY_DN127261_c0_g1;TRINITY_DN131172_c0_g1;TRINITY_DN13169_c0_g1;TRINITY_DN133150_c0_g1;TRINITY_DN134485_c0_g1;TRINITY_DN14676_c0_g1;TRINITY_DN1798_c1_g3;TRINITY_DN18004_c0_g1;TRINITY_DN183841_c0_g1;TRINITY_DN198477_c0_…	K08246+K09832+K00559+K00559+K08242+K14674+K14674+K01052+K00559+K00801+K00559+K14423+K14424+K00222+K05917+K07748+K09828+K01853+K14424+K01052+K00559+K07748+K01052+K07748+K08246+K09828+K09828+K09828+K07748+K00227+K00213+K01052+K00801+K01052+K14424+K14674+K00213+K05917+K00801+K00559+K00559+K00223+K05917+K09829+K00227+K01052+K01052+K05917+K08242+K14424+K05917+K14424+K00511+K01052+K05917+K01052+K00227+…
Various types of N-glycan biosynthesis	ko00513	124	TRINITY_DN10789_c0_g1;TRINITY_DN10850_c0_g1;TRINITY_DN1118_c5_g1;TRINITY_DN1119_c0_g1;TRINITY_DN1119_c0_g2;TRINITY_DN112085_c0_g1;TRINITY_DN12710_c0_g1;TRINITY_DN12710_c0_g2;TRINITY_DN12710_c0_g3;TRINITY_DN129914_c0_g1;TRINITY_DN130855_c0_g1;TRINITY_DN13131_c0_g1;TRINITY_DN133223_c0_g1;TRINITY_DN142798_c0_g1;TRINITY_DN146_c1_g2;TRINITY_DN146_c1_g3;TRINITY_DN15492_c0_g1;TRINITY_DN155352_c0_g1;TRIN…	K14413+K14413+K12670+K03843+K03843+K12666+K07151+K07151+K07151+K01230+K12670+K03844+K07151+K00726+K14413+K14413+K01230+K12667+K12667+K00726+K12669+K12670+K12669+K07441+K14413+K03714+K07441+K07151+K00736+K03842+K12670+K01230+K03844+K03844+K12666+K12669+K01230+K07441+K07151+K03843+K12670+K03845+K01230+K01230+K03842+K07151+K01230+K03843+K01230+K01230+K01230+K01230+K03847+K12669+K01230+K03844+K12669+…
Natural killer cell mediated cytotoxicity	ko04650	124	TRINITY_DN109463_c0_g1;TRINITY_DN109991_c0_g1;TRINITY_DN112399_c0_g1;TRINITY_DN119547_c0_g1;TRINITY_DN12083_c0_g1;TRINITY_DN124184_c0_g1;TRINITY_DN127206_c0_g1;TRINITY_DN127504_c0_g1;TRINITY_DN130113_c0_g2;TRINITY_DN13571_c0_g1;TRINITY_DN155138_c1_g1;TRINITY_DN156035_c0_g1;TRINITY_DN164809_c0_g1;TRINITY_DN17271_c0_g1;TRINITY_DN1774_c1_g1;TRINITY_DN186747_c0_g1;TRINITY_DN1879_c0_g1;TRINITY_DN18879…	K04392+K04365+K04392+K04392+K06268+K04392+K04392+K04348+K04392+K06268+K04392+K04392+K04392+K04392+K04365+K06268+K06268+K04392+K04348+K04348+K04392+K06268+K04392+K04392+K04409+K00922+K04392+K06268+K04392+K04392+K04392+K04409+K04368+K04365+K04392+K06268+K04392+K04392+K04409+K04392+K04392+K04371+K00922+K04368+K04409+K04409+K04392+K04392+K06268+K06268+K04409+K04392+K04392+K04371+K04365+K06268+K00922+…
Drug metabolism - other enzymes	ko00983	122	TRINITY_DN10596_c0_g2;TRINITY_DN1072_c0_g3;TRINITY_DN10978_c0_g1;TRINITY_DN11073_c0_g1;TRINITY_DN111618_c0_g1;TRINITY_DN11506_c0_g1;TRINITY_DN1152_c0_g1;TRINITY_DN1208_c0_g1;TRINITY_DN12150_c0_g1;TRINITY_DN1231_c0_g2;TRINITY_DN1231_c1_g1;TRINITY_DN1231_c1_g4;TRINITY_DN1231_c1_g5;TRINITY_DN1231_c1_g6;TRINITY_DN1231_c5_g1;TRINITY_DN1231_c7_g2;TRINITY_DN12656_c0_g1;TRINITY_DN128022_c0_g2;TRINITY_DN1…	K00088+K00699+K00876+K13421+K13421+K00207+K00876+K01519+K00876+K00876+K13421+K13421+K13421+K13421+K00876+K13421+K01489+K13421+K00876+K00876+K00876+K00876+K00760+K00106+K01489+K13421+K00876+K00857+K00699+K00876+K00207+K00106+K13421+K00106+K00699+K00106+K13421+K01951+K01464+K01464+K01464+K00088+K00857+K00106+K00106+K13421+K00106+K00207+K01431+K00876+K01951+K00106+K00088+K01519+K00106+K00106+K00876+…
Glutamatergic synapse	ko04724	122	TRINITY_DN103304_c0_g2;TRINITY_DN104563_c0_g1;TRINITY_DN11194_c0_g1;TRINITY_DN120767_c0_g1;TRINITY_DN12083_c0_g1;TRINITY_DN127504_c0_g1;TRINITY_DN13315_c0_g2;TRINITY_DN13490_c0_g1;TRINITY_DN135126_c0_g1;TRINITY_DN13571_c0_g1;TRINITY_DN136192_c0_g1;TRINITY_DN144020_c0_g1;TRINITY_DN144213_c0_g1;TRINITY_DN14510_c0_g1;TRINITY_DN1464_c1_g1;TRINITY_DN14815_c0_g1;TRINITY_DN156_c0_g2;TRINITY_DN156_c3_g1;…	K01115+K01915+K01115+K01915+K06268+K04348+K04630+K04536+K01915+K06268+K01915+K01115+K01115+K14207+K01115+K04630+K01115+K01115+K14207+K14207+K01915+K01915+K06268+K06268+K04348+K04348+K14207+K01915+K06268+K01115+K01115+K01915+K04630+K04536+K01915+K01115+K06268+K01915+K01915+K06268+K01915+K01115+K04371+K04630+K04630+K01915+K01115+K06268+K04630+K06268+K04630+K04630+K01115+K04536+K01915+K01115+K04371+…
ErbB signaling pathway	ko04012	121	TRINITY_DN100483_c1_g1;TRINITY_DN107699_c0_g1;TRINITY_DN108785_c0_g1;TRINITY_DN109991_c0_g1;TRINITY_DN11680_c0_g1;TRINITY_DN12349_c1_g1;TRINITY_DN126835_c0_g1;TRINITY_DN12946_c0_g1;TRINITY_DN12946_c0_g2;TRINITY_DN1563_c1_g1;TRINITY_DN1638_c1_g1;TRINITY_DN1681_c3_g1;TRINITY_DN1774_c1_g1;TRINITY_DN193838_c0_g1;TRINITY_DN1967_c1_g1;TRINITY_DN2034_c0_g2;TRINITY_DN205920_c0_g1;TRINITY_DN212202_c0_g1;T…	K04515+K03083+K04688+K04365+K07203+K04515+K03083+K04688+K04688+K03083+K03083+K04515+K04365+K04688+K03083+K03083+K07203+K04688+K04409+K00922+K03083+K03083+K04688+K04409+K04368+K04365+K04688+K04688+K07203+K04688+K03083+K03083+K04409+K03083+K04688+K04371+K00922+K04688+K03083+K04688+K04515+K04368+K04688+K04515+K04409+K04409+K07203+K07203+K07203+K04409+K07203+K04688+K03083+K04688+K03083+K03083+K07203+…
Fatty acid elongation	ko00062	120	TRINITY_DN10001_c0_g1;TRINITY_DN10460_c0_g1;TRINITY_DN10460_c1_g1;TRINITY_DN10460_c2_g1;TRINITY_DN10460_c2_g2;TRINITY_DN11353_c0_g1;TRINITY_DN12129_c0_g2;TRINITY_DN12129_c0_g3;TRINITY_DN12129_c1_g1;TRINITY_DN12229_c0_g1;TRINITY_DN12261_c1_g1;TRINITY_DN124999_c0_g1;TRINITY_DN129870_c0_g1;TRINITY_DN136830_c0_g2;TRINITY_DN13929_c0_g1;TRINITY_DN15746_c0_g1;TRINITY_DN16587_c0_g1;TRINITY_DN17176_c0_g2;…	K01074+K15397+K15397+K15397+K15397+K15397+K15397+K15397+K15397+K10246+K18880+K01074+K10258+K01068+K15397+K10258+K15397+K15397+K10251+K15397+K15397+K15397+K15397+K15397+K10251+K15397+K15397+K18880+K01068+K10246+K10258+K15397+K15397+K01074+K15397+K10249+K07511+K07512+K10258+K01068+K15397+K15397+K10251+K07512+K10251+K10246+K10251+K07512+K01074+K10258+K15397+K10703+K10251+K15397+K07512+K07512+K10246+…
Osteoclast differentiation	ko04380	120	TRINITY_DN109463_c0_g1;TRINITY_DN112399_c0_g1;TRINITY_DN119547_c0_g1;TRINITY_DN12008_c0_g1;TRINITY_DN12008_c0_g2;TRINITY_DN12083_c0_g1;TRINITY_DN124184_c0_g1;TRINITY_DN127206_c0_g1;TRINITY_DN127504_c0_g1;TRINITY_DN130113_c0_g2;TRINITY_DN13571_c0_g1;TRINITY_DN155138_c1_g1;TRINITY_DN156035_c0_g1;TRINITY_DN164809_c0_g1;TRINITY_DN17271_c0_g1;TRINITY_DN17866_c0_g1;TRINITY_DN186747_c0_g1;TRINITY_DN1879…	K04392+K04392+K04392+K14379+K14379+K06268+K04392+K04392+K04348+K04392+K06268+K04392+K04392+K04392+K04392+K14379+K06268+K06268+K04392+K04348+K04348+K04392+K06268+K04392+K04392+K00922+K04392+K06268+K04392+K04392+K04392+K14379+K04368+K04392+K06268+K04392+K04392+K04427+K04392+K04392+K04371+K00922+K04368+K04392+K04392+K06268+K06268+K04392+K04392+K04427+K04371+K06268+K00922+K04392+K04368+K04392+K04368+…
Phototransduction - fly	ko04745	120	TRINITY_DN100483_c1_g1;TRINITY_DN10414_c0_g1;TRINITY_DN10414_c3_g1;TRINITY_DN108514_c0_g2;TRINITY_DN1153_c1_g1;TRINITY_DN117784_c0_g1;TRINITY_DN117927_c0_g3;TRINITY_DN118339_c0_g1;TRINITY_DN118339_c1_g1;TRINITY_DN119219_c1_g1;TRINITY_DN119219_c1_g3;TRINITY_DN120870_c0_g1;TRINITY_DN12136_c0_g1;TRINITY_DN12349_c1_g1;TRINITY_DN141360_c0_g1;TRINITY_DN14650_c0_g1;TRINITY_DN14947_c0_g1;TRINITY_DN162014…	K04515+K05692+K05692+K05692+K13806+K02183+K02183+K05692+K05692+K05692+K05692+K02183+K02183+K04515+K02183+K02183+K02183+K05692+K02183+K02183+K04515+K02183+K05692+K02183+K02183+K02183+K02183+K02183+K05692+K02183+K13806+K02183+K02183+K02183+K02183+K02183+K02183+K05692+K02183+K05692+K05692+K02183+K02183+K02183+K02183+K05692+K02183+K05692+K05692+K02183+K02183+K04515+K02183+K04515+K05692+K02183+K02183+…
Vasopressin-regulated water reabsorption	ko04962	119	TRINITY_DN1000_c1_g1;TRINITY_DN10161_c1_g1;TRINITY_DN103550_c0_g1;TRINITY_DN10364_c0_g1;TRINITY_DN116691_c0_g1;TRINITY_DN116691_c0_g2;TRINITY_DN128393_c0_g1;TRINITY_DN1451_c0_g1;TRINITY_DN15180_c2_g1;TRINITY_DN152839_c0_g1;TRINITY_DN1543_c0_g2;TRINITY_DN162413_c0_g2;TRINITY_DN16250_c0_g1;TRINITY_DN16767_c0_g1;TRINITY_DN167700_c0_g1;TRINITY_DN17442_c0_g1;TRINITY_DN177008_c0_g1;TRINITY_DN182513_c0_…	K07889+K07904+K07904+K07889+K12462+K12462+K07904+K06027+K07904+K07889+K07904+K07889+K06027+K06027+K07888+K06027+K07904+K07904+K06027+K07904+K07889+K07904+K07904+K07904+K07904+K07904+K07904+K07904+K07904+K07904+K07904+K07904+K07904+K10418+K07889+K07904+K07904+K07889+K07904+K10418+K06027+K10413+K07904+K06027+K07889+K07904+K07904+K07889+K07904+K10418+K10414+K07889+K06027+K07904+K06027+K07904+K07904+…
Viral myocarditis	ko05416	119	TRINITY_DN10414_c0_g1;TRINITY_DN10414_c3_g1;TRINITY_DN108514_c0_g2;TRINITY_DN109463_c0_g1;TRINITY_DN112399_c0_g1;TRINITY_DN118339_c0_g1;TRINITY_DN118339_c1_g1;TRINITY_DN119219_c1_g1;TRINITY_DN119219_c1_g3;TRINITY_DN119547_c0_g1;TRINITY_DN1232_c1_g1;TRINITY_DN124184_c0_g1;TRINITY_DN126926_c0_g1;TRINITY_DN127206_c0_g1;TRINITY_DN130113_c0_g2;TRINITY_DN1496_c0_g1;TRINITY_DN1496_c0_g2;TRINITY_DN1496_c…	K05692+K05692+K05692+K04392+K04392+K05692+K05692+K05692+K05692+K04392+K03260+K04392+K08738+K04392+K04392+K08738+K08738+K08738+K04392+K04392+K05692+K04392+K03260+K03260+K04392+K05692+K08738+K03260+K04392+K04392+K05692+K04392+K04392+K03260+K04392+K04392+K04392+K03260+K04392+K08738+K05692+K05692+K05692+K05692+K04392+K04392+K04392+K08738+K05692+K05692+K04392+K04392+K05692+K04392+K05692+K04392+K05692+…
Ubiquinone and other terpenoid-quinone biosynthesis	ko00130	118	TRINITY_DN10099_c0_g1;TRINITY_DN1013_c0_g1;TRINITY_DN10161_c0_g1;TRINITY_DN10276_c0_g2;TRINITY_DN10304_c0_g1;TRINITY_DN10637_c0_g2;TRINITY_DN10652_c0_g1;TRINITY_DN109751_c3_g1;TRINITY_DN11501_c0_g1;TRINITY_DN11664_c1_g1;TRINITY_DN11953_c0_g1;TRINITY_DN12464_c0_g2;TRINITY_DN1256_c0_g1;TRINITY_DN127137_c0_g1;TRINITY_DN1285_c0_g1;TRINITY_DN14646_c0_g1;TRINITY_DN148990_c0_g1;TRINITY_DN154205_c0_g3;TR…	K03809+K00815+K02548+K06126+K14759+K01661+K01904+K03809+K12501+K09833+K05928+K03809+K00815+K01904+K01904+K09834+K05928+K03809+K01904+K01904+K00815+K06127+K01904+K01904+K12502+K03809+K06125+K00457+K03809+K01661+K03809+K03809+K00815+K06126+K06126+K01904+K00815+K12501+K00815+K01904+K03809+K03809+K00457+K00457+K00457+K00815+K14760+K00457+K06126+K03809+K06127+K00457+K14760+K00815+K00457+K00457+K00457+…
Platelet activation	ko04611	118	TRINITY_DN10414_c0_g1;TRINITY_DN10414_c3_g1;TRINITY_DN108514_c0_g2;TRINITY_DN11031_c0_g1;TRINITY_DN11277_c0_g1;TRINITY_DN118339_c0_g1;TRINITY_DN118339_c1_g1;TRINITY_DN119219_c1_g1;TRINITY_DN119219_c1_g3;TRINITY_DN13253_c0_g1;TRINITY_DN13315_c0_g2;TRINITY_DN133646_c0_g1;TRINITY_DN14124_c0_g1;TRINITY_DN14815_c0_g1;TRINITY_DN162014_c0_g1;TRINITY_DN1647_c0_g1;TRINITY_DN178078_c0_g1;TRINITY_DN190647_c…	K05692+K05692+K05692+K06236+K06269+K05692+K05692+K05692+K05692+K06236+K04630+K06236+K06236+K04630+K05692+K19477+K05692+K06269+K06269+K06269+K06236+K05692+K06269+K04630+K00922+K19477+K06269+K06269+K05692+K05692+K05692+K05692+K05692+K05692+K04371+K00922+K07376+K06269+K04630+K05692+K04630+K01832+K06269+K05692+K06269+K06269+K06236+K05692+K04630+K06269+K12319+K06269+K05692+K04630+K04630+K06236+K05692+…
NOD-like receptor signaling pathway	ko04621	118	TRINITY_DN0_c1_g1;TRINITY_DN0_c1_g2;TRINITY_DN10324_c1_g2;TRINITY_DN104541_c0_g1;TRINITY_DN105431_c1_g1;TRINITY_DN106245_c0_g2;TRINITY_DN113309_c2_g1;TRINITY_DN137448_c0_g2;TRINITY_DN137448_c3_g1;TRINITY_DN149028_c0_g1;TRINITY_DN157983_c0_g2;TRINITY_DN159175_c0_g1;TRINITY_DN183849_c0_g1;TRINITY_DN184591_c0_g1;TRINITY_DN192544_c0_g1;TRINITY_DN196430_c0_g1;TRINITY_DN197915_c0_g1;TRINITY_DN20218_c0_…	K04079+K04079+K04079+K09487+K04079+K04079+K04079+K04079+K04079+K04079+K04079+K04079+K04079+K04079+K04079+K04079+K09487+K09487+K09487+K09487+K04079+K04079+K09487+K09487+K04079+K04079+K09487+K04079+K04079+K09487+K04079+K04079+K09487+K04079+K04079+K09487+K09487+K09487+K04427+K04371+K04079+K04079+K12795+K12795+K04079+K04079+K09487+K04079+K12795+K09487+K09487+K04427+K04079+K04079+K04079+K04371+K09487+…
Butanoate metabolism	ko00650	117	TRINITY_DN10785_c0_g1;TRINITY_DN12124_c0_g1;TRINITY_DN127908_c0_g1;TRINITY_DN12903_c0_g1;TRINITY_DN1450_c0_g2;TRINITY_DN1522_c0_g1;TRINITY_DN1522_c0_g2;TRINITY_DN16300_c0_g1;TRINITY_DN167701_c0_g1;TRINITY_DN167977_c0_g1;TRINITY_DN17049_c0_g2;TRINITY_DN17280_c0_g1;TRINITY_DN1897_c0_g1;TRINITY_DN203588_c0_g1;TRINITY_DN21280_c0_g1;TRINITY_DN213013_c0_g1;TRINITY_DN21309_c0_g1;TRINITY_DN2219_c0_g1;TRI…	K01641+K01653+K01640+K01580+K00109+K01641+K01641+K01580+K01652+K01641+K01580+K01652+K01580+K01641+K01580+K00626+K00626+K18121+K13524+K00626+K07511+K16871+K13524+K00074+K00109+K01580+K00074+K13524+K01652+K01652+K01641+K13524+K00626+K17761+K13524+K01641+K01653+K01641+K01641+K01652+K00626+K01652+K13524+K00626+K00626+K00626+K00074+K00626+K17761+K00074+K07511+K01641+K00626+K00656+K16871+K01640+K00074+…
Nitrogen metabolism	ko00910	117	TRINITY_DN102056_c0_g1;TRINITY_DN104563_c0_g1;TRINITY_DN1068_c1_g1;TRINITY_DN108683_c0_g1;TRINITY_DN109315_c0_g2;TRINITY_DN120767_c0_g1;TRINITY_DN120882_c0_g1;TRINITY_DN12102_c0_g1;TRINITY_DN12814_c0_g1;TRINITY_DN128559_c0_g1;TRINITY_DN132489_c0_g1;TRINITY_DN135126_c0_g1;TRINITY_DN136192_c0_g1;TRINITY_DN14503_c0_g1;TRINITY_DN14635_c0_g1;TRINITY_DN14734_c0_g1;TRINITY_DN1492_c1_g2;TRINITY_DN14966_c…	K01673+K01915+K01674+K00261+K00261+K01915+K01673+K10534+K00366+K01673+K00284+K01915+K01915+K01673+K10534+K01725+K01673+K01455+K00261+K00284+K01915+K01915+K00264+K01915+K00261+K01915+K01915+K00261+K01673+K00264+K01915+K10534+K10534+K00262+K01915+K01674+K10534+K01915+K00264+K01501+K01501+K01501+K02575+K10534+K10534+K10534+K01915+K00264+K00264+K10534+K00261+K00264+K10534+K10534+K00264+K00264+K01674+…
Base excision repair	ko03410	117	TRINITY_DN10027_c0_g1;TRINITY_DN1004_c2_g1;TRINITY_DN103424_c0_g1;TRINITY_DN107065_c0_g1;TRINITY_DN11266_c0_g1;TRINITY_DN11658_c1_g1;TRINITY_DN117117_c0_g1;TRINITY_DN12030_c0_g1;TRINITY_DN12133_c0_g1;TRINITY_DN12418_c0_g1;TRINITY_DN12418_c0_g2;TRINITY_DN12418_c0_g3;TRINITY_DN13527_c0_g1;TRINITY_DN1354_c0_g1;TRINITY_DN13589_c0_g1;TRINITY_DN150485_c0_g1;TRINITY_DN153012_c0_g1;TRINITY_DN1537_c1_g1;T…	K01247+K01246+K02324+K04802+K02328+K04799+K02335+K02327+K10773+K02335+K02335+K02335+K10798+K02335+K03504+K04802+K10798+K01246+K03575+K02335+K03512+K02335+K04802+K10802+K03512+K10563+K04802+K04802+K10803+K03660+K04799+K10798+K10798+K10798+K04802+K04799+K04802+K03575+K10747+K02324+K02324+K04799+K02327+K03660+K01142+K01246+K04799+K04802+K10773+K03505+K04802+K10798+K02335+K02326+K10798+K10798+K01972+…
Leukocyte transendothelial migration	ko04670	117	TRINITY_DN10414_c0_g1;TRINITY_DN10414_c3_g1;TRINITY_DN108514_c0_g2;TRINITY_DN109463_c0_g1;TRINITY_DN112399_c0_g1;TRINITY_DN118339_c0_g1;TRINITY_DN118339_c1_g1;TRINITY_DN119219_c1_g1;TRINITY_DN119219_c1_g3;TRINITY_DN119547_c0_g1;TRINITY_DN124184_c0_g1;TRINITY_DN127206_c0_g1;TRINITY_DN130113_c0_g2;TRINITY_DN13315_c0_g2;TRINITY_DN14815_c0_g1;TRINITY_DN155138_c1_g1;TRINITY_DN156035_c0_g1;TRINITY_DN16…	K05692+K05692+K05692+K04392+K04392+K05692+K05692+K05692+K05692+K04392+K04392+K04392+K04392+K04630+K04630+K04392+K04392+K05692+K04392+K04392+K05692+K04392+K04392+K05692+K04392+K04392+K04630+K04393+K00922+K04392+K04392+K04392+K04392+K05692+K05692+K05692+K05692+K04392+K04392+K04392+K05692+K05692+K04392+K04392+K00922+K04393+K04630+K05692+K04393+K04630+K04392+K05692+K04392+K05692+K04630+K05692+K04630+…
VEGF signaling pathway	ko04370	116	TRINITY_DN109463_c0_g1;TRINITY_DN112399_c0_g1;TRINITY_DN119547_c0_g1;TRINITY_DN12083_c0_g1;TRINITY_DN124184_c0_g1;TRINITY_DN127206_c0_g1;TRINITY_DN127504_c0_g1;TRINITY_DN130113_c0_g2;TRINITY_DN13571_c0_g1;TRINITY_DN155138_c1_g1;TRINITY_DN156035_c0_g1;TRINITY_DN164809_c0_g1;TRINITY_DN17271_c0_g1;TRINITY_DN186747_c0_g1;TRINITY_DN1879_c0_g1;TRINITY_DN188798_c0_g1;TRINITY_DN189331_c0_g1;TRINITY_DN189…	K04392+K04392+K04392+K06268+K04392+K04392+K04348+K04392+K06268+K04392+K04392+K04392+K04392+K06268+K06268+K04392+K04348+K04348+K04392+K06268+K04718+K04392+K04392+K04393+K00922+K04392+K06268+K04392+K04718+K04392+K04718+K04392+K04718+K04368+K04392+K06268+K04392+K04392+K04392+K04392+K04371+K00922+K04393+K04368+K04393+K04392+K04392+K06268+K06268+K04392+K04393+K04392+K04393+K04371+K06268+K00922+K04392+…
Flavonoid biosynthesis	ko00941	115	TRINITY_DN10039_c0_g2;TRINITY_DN10193_c0_g1;TRINITY_DN1042_c0_g2;TRINITY_DN113595_c0_g2;TRINITY_DN1139_c8_g1;TRINITY_DN115973_c0_g1;TRINITY_DN11698_c0_g1;TRINITY_DN12036_c0_g2;TRINITY_DN13298_c0_g1;TRINITY_DN13298_c0_g2;TRINITY_DN1351_c0_g2;TRINITY_DN13606_c0_g1;TRINITY_DN13621_c0_g1;TRINITY_DN13697_c0_g1;TRINITY_DN13733_c0_g1;TRINITY_DN13803_c0_g3;TRINITY_DN13898_c0_g2;TRINITY_DN153817_c1_g1;TRI…	K13065+K13065+K05278+K13065+K05280+K13065+K13065+K13081+K09754+K09754+K01859+K13065+K08695+K05278+K13065+K13083+K13065+K08695+K05280+K05278+K05278+K05278+K00475+K00660+K08243+K05278+K05278+K05280+K13065+K00475+K08695+K05278+K05278+K13065+K05280+K05280+K00588+K08695+K00588+K05278+K00588+K13081+K00588+K13081+K08243+K08695+K13082+K05280+K13081+K00588+K13083+K05280+K13082+K13083+K05280+K13082+K13081+…
Inflammatory mediator regulation of TRP channels	ko04750	114	TRINITY_DN100483_c1_g1;TRINITY_DN11277_c0_g1;TRINITY_DN117784_c0_g1;TRINITY_DN117927_c0_g3;TRINITY_DN120870_c0_g1;TRINITY_DN12136_c0_g1;TRINITY_DN12349_c1_g1;TRINITY_DN141360_c0_g1;TRINITY_DN14650_c0_g1;TRINITY_DN14947_c0_g1;TRINITY_DN165507_c0_g1;TRINITY_DN165507_c0_g2;TRINITY_DN1681_c3_g1;TRINITY_DN171019_c0_g1;TRINITY_DN17826_c0_g1;TRINITY_DN18789_c0_g1;TRINITY_DN188138_c0_g1;TRINITY_DN190647_…	K04515+K06269+K02183+K02183+K02183+K02183+K04515+K02183+K02183+K02183+K02183+K02183+K04515+K02183+K02183+K02183+K02183+K06269+K02183+K02183+K06269+K06269+K06269+K02183+K02183+K00922+K02183+K06269+K02183+K02183+K02183+K06269+K02183+K02183+K02183+K02183+K02183+K02183+K02183+K00922+K02183+K06269+K02183+K04515+K02183+K04515+K02183+K02183+K06269+K06269+K06269+K02183+K06269+K02183+K06269+K02183+K06269+…
p53 signaling pathway	ko04115	110	TRINITY_DN10128_c0_g1;TRINITY_DN1050_c0_g1;TRINITY_DN1050_c0_g2;TRINITY_DN11217_c0_g1;TRINITY_DN112874_c0_g1;TRINITY_DN12357_c0_g1;TRINITY_DN126926_c0_g1;TRINITY_DN12866_c1_g1;TRINITY_DN13372_c0_g1;TRINITY_DN13466_c0_g1;TRINITY_DN142066_c0_g1;TRINITY_DN14312_c0_g1;TRINITY_DN143672_c0_g2;TRINITY_DN1473_c4_g1;TRINITY_DN1496_c0_g1;TRINITY_DN1496_c0_g2;TRINITY_DN1496_c0_g3;TRINITY_DN15104_c0_g1;TRINI…	K19748+K10140+K10140+K10143+K10140+K19748+K08738+K05868+K01110+K10808+K02206+K04506+K10808+K10144+K08738+K08738+K08738+K04506+K05868+K08738+K04506+K04506+K05868+K04506+K04506+K05868+K04506+K04506+K10144+K05868+K10144+K04728+K10140+K04506+K04506+K04506+K04506+K08738+K02206+K10144+K10808+K04506+K04506+K01110+K08738+K05868+K01110+K02206+K10143+K04506+K04506+K05868+K02206+K02206+K02206+K08738+K04728+…
Two-component system	ko02020	109	TRINITY_DN104563_c0_g1;TRINITY_DN120767_c0_g1;TRINITY_DN126621_c0_g1;TRINITY_DN126926_c0_g1;TRINITY_DN135126_c0_g1;TRINITY_DN136192_c0_g1;TRINITY_DN1496_c0_g1;TRINITY_DN1496_c0_g2;TRINITY_DN1496_c0_g3;TRINITY_DN15996_c0_g1;TRINITY_DN160363_c0_g1;TRINITY_DN164501_c0_g1;TRINITY_DN16625_c0_g1;TRINITY_DN16667_c0_g1;TRINITY_DN1781_c0_g1;TRINITY_DN1781_c0_g2;TRINITY_DN17854_c0_g1;TRINITY_DN192570_c1_g1…	K01915+K01915+K00412+K08738+K01915+K01915+K08738+K08738+K08738+K00413+K00411+K10255+K00411+K00412+K01915+K01915+K08738+K01915+K00626+K00626+K01915+K00412+K01915+K00626+K19691+K01915+K01915+K08738+K00413+K01915+K08738+K00626+K01915+K02259+K19691+K19691+K00411+K00413+K00412+K00626+K00413+K01915+K00626+K00626+K02259+K00626+K02259+K00626+K08738+K01915+K19691+K19691+K00626+K01113+K19691+K02259+K00413+…
Pancreatic cancer	ko05212	108	TRINITY_DN109463_c0_g1;TRINITY_DN109991_c0_g1;TRINITY_DN112399_c0_g1;TRINITY_DN119547_c0_g1;TRINITY_DN124184_c0_g1;TRINITY_DN127206_c0_g1;TRINITY_DN1278_c3_g1;TRINITY_DN130113_c0_g2;TRINITY_DN14506_c0_g1;TRINITY_DN155138_c1_g1;TRINITY_DN156035_c0_g1;TRINITY_DN160717_c0_g1;TRINITY_DN164809_c0_g1;TRINITY_DN17271_c0_g1;TRINITY_DN1774_c1_g1;TRINITY_DN188798_c0_g1;TRINITY_DN19026_c0_g1;TRINITY_DN19292…	K04392+K04365+K04392+K04392+K04392+K04392+K04482+K04392+K06620+K04392+K04392+K06620+K04392+K04392+K04365+K04392+K04392+K06620+K04392+K04392+K04393+K06618+K00922+K04392+K04392+K04392+K04392+K04368+K04365+K04482+K04482+K04392+K04392+K06620+K04392+K04392+K04392+K04371+K00922+K04393+K04368+K04393+K04392+K04392+K04482+K04392+K04393+K04392+K06618+K04393+K04482+K04371+K04365+K00922+K04392+K04368+K04392+…
Basal transcription factors	ko03022	107	TRINITY_DN101346_c0_g1;TRINITY_DN103875_c0_g1;TRINITY_DN10418_c0_g2;TRINITY_DN105034_c0_g1;TRINITY_DN114072_c0_g1;TRINITY_DN115479_c0_g1;TRINITY_DN120433_c2_g1;TRINITY_DN122_c1_g2;TRINITY_DN125_c1_g1;TRINITY_DN13088_c0_g1;TRINITY_DN1331_c0_g1;TRINITY_DN1452_c0_g2;TRINITY_DN1473_c0_g1;TRINITY_DN147579_c0_g1;TRINITY_DN147830_c0_g1;TRINITY_DN148819_c0_g2;TRINITY_DN1769_c0_g1;TRINITY_DN17771_c0_g1;TR…	K03136+K03131+K03129+K03125+K03132+K03136+K03136+K03134+K03137+K06634+K03141+K02202+K14649+K03141+K03136+K03136+K03143+K03136+K03142+K03120+K10843+K03125+K10844+K03131+K03132+K03132+K10845+K03138+K10844+K03124+K03136+K03142+K03130+K03143+K03142+K02202+K03132+K10843+K03134+K10843+K03133+K03136+K14649+K03123+K03129+K03120+K10843+K03130+K14649+K03143+K03127+K03132+K03131+K10843+K03139+K03130+K10844+…
Olfactory transduction	ko04740	107	TRINITY_DN100483_c1_g1;TRINITY_DN117784_c0_g1;TRINITY_DN117927_c0_g3;TRINITY_DN120870_c0_g1;TRINITY_DN12136_c0_g1;TRINITY_DN12349_c1_g1;TRINITY_DN13490_c0_g1;TRINITY_DN141360_c0_g1;TRINITY_DN14650_c0_g1;TRINITY_DN14947_c0_g1;TRINITY_DN149696_c0_g2;TRINITY_DN1647_c0_g1;TRINITY_DN165507_c0_g1;TRINITY_DN165507_c0_g2;TRINITY_DN1681_c3_g1;TRINITY_DN171019_c0_g1;TRINITY_DN17826_c0_g1;TRINITY_DN18789_c0…	K04515+K02183+K02183+K02183+K02183+K04515+K04536+K02183+K02183+K02183+K13752+K19477+K02183+K02183+K04515+K02183+K02183+K02183+K02183+K02183+K02183+K02183+K04536+K02183+K19477+K02183+K02183+K02183+K02183+K13752+K02183+K05849+K02183+K02183+K02183+K02183+K02183+K02183+K07376+K02183+K02183+K04515+K02183+K04515+K02183+K02183+K02183+K02183+K02183+K13755+K04536+K02183+K02183+K02183+K02183+K02183+K07376+…
Sulfur metabolism	ko00920	106	TRINITY_DN10422_c1_g1;TRINITY_DN10541_c0_g1;TRINITY_DN10840_c0_g1;TRINITY_DN10903_c1_g1;TRINITY_DN113525_c0_g1;TRINITY_DN11479_c0_g1;TRINITY_DN126926_c0_g1;TRINITY_DN131311_c0_g1;TRINITY_DN13338_c0_g1;TRINITY_DN149009_c0_g1;TRINITY_DN1496_c0_g1;TRINITY_DN1496_c0_g2;TRINITY_DN1496_c0_g3;TRINITY_DN15059_c0_g1;TRINITY_DN153463_c0_g2;TRINITY_DN1566_c3_g1;TRINITY_DN161326_c0_g1;TRINITY_DN17529_c0_g1;T…	K01082+K17725+K13811+K01738+K00387+K15422+K08738+K15422+K00860+K01738+K08738+K08738+K08738+K05907+K13811+K00860+K00860+K01738+K08738+K02045+K01011+K01738+K00958+K13811+K00380+K00640+K01738+K00860+K08738+K02045+K17069+K02046+K01738+K00387+K08738+K01738+K01738+K00640+K01739+K00387+K02045+K15422+K01738+K00958+K17069+K13811+K00392+K13811+K08738+K13811+K00380+K01011+K01738+K00958+K13034+K01738+K00958+…
T cell receptor signaling pathway	ko04660	106	TRINITY_DN107699_c0_g1;TRINITY_DN11910_c1_g1;TRINITY_DN12083_c0_g1;TRINITY_DN126835_c0_g1;TRINITY_DN127504_c0_g1;TRINITY_DN13571_c0_g1;TRINITY_DN1563_c1_g1;TRINITY_DN1638_c1_g1;TRINITY_DN186747_c0_g1;TRINITY_DN1879_c0_g1;TRINITY_DN189331_c0_g1;TRINITY_DN189331_c0_g2;TRINITY_DN1946_c2_g1;TRINITY_DN1967_c1_g1;TRINITY_DN2034_c0_g2;TRINITY_DN219334_c0_g1;TRINITY_DN220623_c0_g1;TRINITY_DN229530_c0_g1;…	K03083+K06276+K06268+K03083+K04348+K06268+K03083+K03083+K06268+K06268+K04348+K04348+K06268+K03083+K03083+K04393+K04409+K00922+K03083+K06268+K03083+K04409+K04368+K06268+K03083+K03083+K04409+K04427+K03083+K04371+K00922+K03083+K04393+K04368+K04409+K04409+K04393+K06276+K06268+K06268+K04409+K03083+K03083+K03083+K04393+K04393+K04427+K06276+K06276+K04371+K06268+K00922+K03083+K04368+K04368+K03083+K06276+…
Cardiac muscle contraction	ko04260	104	TRINITY_DN10206_c0_g1;TRINITY_DN10935_c1_g2;TRINITY_DN118589_c0_g1;TRINITY_DN118589_c0_g2;TRINITY_DN118848_c0_g1;TRINITY_DN126621_c0_g1;TRINITY_DN126786_c0_g1;TRINITY_DN126860_c0_g1;TRINITY_DN129228_c0_g1;TRINITY_DN137926_c0_g1;TRINITY_DN143711_c0_g2;TRINITY_DN152470_c0_g1;TRINITY_DN15996_c0_g1;TRINITY_DN160363_c0_g1;TRINITY_DN16625_c0_g1;TRINITY_DN16667_c0_g1;TRINITY_DN166939_c0_g1;TRINITY_DN167…	K00417+K00417+K01539+K01539+K02256+K00412+K02267+K02267+K01539+K00419+K02256+K01539+K00413+K00411+K00411+K00412+K02262+K01539+K02265+K02262+K02265+K00416+K01539+K00417+K00416+K01539+K02267+K01539+K00412+K00419+K01539+K00416+K02262+K00419+K00416+K00413+K02267+K01539+K02261+K01539+K01539+K01539+K02262+K02261+K02267+K02265+K02256+K02261+K02261+K01539+K00411+K02267+K00419+K00413+K02256+K00412+K02267+…
Pantothenate and CoA biosynthesis	ko00770	101	TRINITY_DN10301_c0_g1;TRINITY_DN11506_c0_g1;TRINITY_DN12124_c0_g1;TRINITY_DN129_c0_g1;TRINITY_DN129_c0_g2;TRINITY_DN132634_c0_g1;TRINITY_DN13753_c1_g1;TRINITY_DN14238_c0_g1;TRINITY_DN15509_c0_g1;TRINITY_DN16223_c0_g1;TRINITY_DN167701_c0_g1;TRINITY_DN16805_c0_g1;TRINITY_DN168509_c0_g1;TRINITY_DN17280_c0_g1;TRINITY_DN17958_c0_g1;TRINITY_DN1876_c0_g1;TRINITY_DN188738_c0_g1;TRINITY_DN19390_c0_g1;TRIN…	K02201+K00207+K01653+K00053+K00053+K00053+K01513+K00826+K00053+K00606+K01652+K00826+K00826+K01652+K00826+K01922+K09680+K00859+K09680+K00207+K01687+K09680+K01918+K01464+K00826+K01464+K01687+K01652+K01464+K00826+K01652+K09680+K00859+K00826+K00207+K01431+K01513+K01653+K01687+K09680+K01687+K01652+K01464+K00606+K01431+K01652+K01431+K01431+K01922+K01464+K00053+K00826+K09680+K01464+K01687+K00826+K00826+…
AGE-RAGE signaling pathway in diabetic complications	ko04933	100	TRINITY_DN103127_c0_g1;TRINITY_DN109463_c0_g1;TRINITY_DN11031_c0_g1;TRINITY_DN111549_c0_g1;TRINITY_DN112399_c0_g1;TRINITY_DN11421_c0_g1;TRINITY_DN11524_c0_g2;TRINITY_DN119547_c0_g1;TRINITY_DN124184_c0_g1;TRINITY_DN127206_c0_g1;TRINITY_DN130113_c0_g2;TRINITY_DN13253_c0_g1;TRINITY_DN133646_c0_g1;TRINITY_DN14004_c1_g1;TRINITY_DN14124_c0_g1;TRINITY_DN155138_c1_g1;TRINITY_DN156035_c0_g1;TRINITY_DN1648…	K05857+K04392+K06236+K05857+K04392+K05857+K05857+K04392+K04392+K04392+K04392+K06236+K06236+K05857+K06236+K04392+K04392+K04392+K04392+K04392+K05857+K04392+K06236+K04392+K04392+K04393+K00922+K04392+K04392+K05857+K05857+K04392+K04392+K04392+K04392+K04392+K04392+K04392+K04371+K00922+K04393+K04393+K04392+K04392+K06236+K06236+K04392+K04393+K04392+K04393+K06237+K04371+K00922+K04392+K19720+K04392+K04392+…
Long-term depression	ko04730	97	TRINITY_DN109991_c0_g1;TRINITY_DN120518_c0_g1;TRINITY_DN13315_c0_g2;TRINITY_DN1358_c0_g1;TRINITY_DN139032_c0_g1;TRINITY_DN141919_c0_g1;TRINITY_DN14398_c0_g1;TRINITY_DN14815_c0_g1;TRINITY_DN1647_c0_g1;TRINITY_DN1774_c1_g1;TRINITY_DN185904_c0_g1;TRINITY_DN218713_c0_g1;TRINITY_DN22115_c0_g1;TRINITY_DN2295_c0_g1;TRINITY_DN273572_c0_g1;TRINITY_DN2794_c0_g2;TRINITY_DN282194_c0_g1;TRINITY_DN286383_c0_g1…	K04365+K04382+K04630+K03456+K03456+K04382+K04382+K04630+K19477+K04365+K03456+K04630+K03456+K19477+K04368+K04365+K03456+K03456+K04371+K07376+K03456+K04368+K04630+K04630+K04630+K12319+K04630+K04630+K04382+K03456+K03456+K04382+K03456+K03456+K04382+K04382+K03456+K04371+K04365+K07376+K04630+K12319+K04368+K03456+K04368+K07376+K04365+K04382+K04371+K03456+K12319+K03456+K03456+K12319+K03456+K07376+K07376+…
Retrograde endocannabinoid signaling	ko04723	96	TRINITY_DN101744_c0_g1;TRINITY_DN105780_c0_g1;TRINITY_DN105902_c0_g1;TRINITY_DN107788_c0_g1;TRINITY_DN11342_c0_g1;TRINITY_DN1153_c1_g1;TRINITY_DN12108_c0_g1;TRINITY_DN122615_c0_g1;TRINITY_DN122_c2_g1;TRINITY_DN122_c2_g2;TRINITY_DN12422_c1_g1;TRINITY_DN13315_c0_g2;TRINITY_DN13490_c0_g1;TRINITY_DN141014_c0_g1;TRINITY_DN14815_c0_g1;TRINITY_DN1556_c0_g1;TRINITY_DN1556_c1_g3;TRINITY_DN177018_c0_g1;TRI…	K01054+K15015+K01054+K15015+K01054+K13806+K01054+K01054+K01054+K01054+K01054+K04630+K04536+K01054+K04630+K01054+K01054+K01054+K15015+K15015+K15015+K15015+K13985+K04630+K04536+K13806+K01054+K01054+K01054+K04371+K01054+K04630+K04630+K13985+K13806+K04630+K04630+K04630+K04536+K15015+K13985+K15015+K04371+K04630+K04536+K13806+K04536+K01054+K04371+K01054+K15015+K13985+K04536+K04630+K04630+K04371+K04630+…
Carbohydrate digestion and absorption	ko04973	96	TRINITY_DN108228_c0_g1;TRINITY_DN118589_c0_g1;TRINITY_DN118589_c0_g2;TRINITY_DN129228_c0_g1;TRINITY_DN1378_c0_g1;TRINITY_DN1498_c0_g1;TRINITY_DN152470_c0_g1;TRINITY_DN167740_c0_g1;TRINITY_DN17096_c0_g1;TRINITY_DN179321_c0_g1;TRINITY_DN192047_c0_g1;TRINITY_DN197239_c0_g1;TRINITY_DN207304_c0_g1;TRINITY_DN207_c0_g1;TRINITY_DN207_c1_g1;TRINITY_DN217268_c0_g2;TRINITY_DN229530_c0_g1;TRINITY_DN231093_c0…	K00844+K01539+K01539+K01539+K19729+K01176+K01539+K01539+K01176+K19729+K01539+K19729+K01539+K00844+K00844+K01539+K00922+K19729+K01539+K01176+K19729+K01539+K19729+K01539+K19729+K00922+K01539+K00844+K19729+K19729+K01539+K00844+K00844+K19729+K01539+K19729+K01176+K19729+K19729+K01176+K01539+K01539+K01176+K00844+K01539+K00922+K00844+K01539+K01539+K01539+K19729+K01539+K00844+K01539+K19729+K01176+K19729+…
One carbon pool by folate	ko00670	91	TRINITY_DN108895_c0_g2;TRINITY_DN109390_c0_g1;TRINITY_DN123452_c0_g1;TRINITY_DN16434_c1_g1;TRINITY_DN16836_c0_g1;TRINITY_DN178443_c0_g1;TRINITY_DN19727_c1_g1;TRINITY_DN2184_c0_g1;TRINITY_DN2184_c0_g3;TRINITY_DN2349_c0_g1;TRINITY_DN278777_c0_g2;TRINITY_DN283090_c0_g1;TRINITY_DN283301_c0_g1;TRINITY_DN285673_c0_g1;TRINITY_DN287163_c0_g1;TRINITY_DN287975_c0_g1;TRINITY_DN294798_c0_g1;TRINITY_DN294932_…	K00600+K00600+K13998+K00288+K00288+K00602+K01938+K00600+K00600+K00604+K00288+K13998+K00600+K01938+K00548+K00600+K00600+K00602+K00548+K00548+K00297+K00600+K00548+K00600+K00600+K00548+K00548+K00297+K01938+K00548+K00548+K00297+K00600+K00600+K00600+K00548+K01938+K01934+K01934+K00548+K00602+K00600+K00297+K01938+K01938+K00604+K00548+K00605+K00548+K00600+K00604+K00548+K00297+K00605+K01938+K00605+K00604+…
Prion diseases	ko05020	91	TRINITY_DN107177_c0_g1;TRINITY_DN10778_c0_g1;TRINITY_DN116146_c0_g1;TRINITY_DN121533_c0_g1;TRINITY_DN127966_c0_g1;TRINITY_DN137574_c0_g2;TRINITY_DN156381_c0_g1;TRINITY_DN16855_c0_g1;TRINITY_DN169779_c0_g1;TRINITY_DN182156_c0_g1;TRINITY_DN192433_c1_g2;TRINITY_DN201378_c0_g1;TRINITY_DN239830_c0_g1;TRINITY_DN242428_c0_g1;TRINITY_DN251157_c0_g1;TRINITY_DN2631_c0_g3;TRINITY_DN2631_c1_g1;TRINITY_DN2735…	K04565+K04565+K09490+K09490+K09490+K09490+K09490+K09553+K09490+K09553+K09490+K09490+K04565+K09490+K09490+K04565+K04565+K04368+K09490+K09553+K09490+K09490+K09490+K04371+K04368+K09553+K09553+K09553+K09490+K09553+K09553+K04565+K09553+K09553+K09553+K09490+K04371+K09553+K09553+K09490+K04368+K09553+K04565+K09490+K04368+K09553+K09490+K04565+K09553+K04371+K09490+K09490+K09490+K09490+K09553+K09490+K09490+…
Tropane, piperidine and pyridine alkaloid biosynthesis	ko00960	89	TRINITY_DN1013_c0_g1;TRINITY_DN10677_c0_g1;TRINITY_DN107766_c0_g1;TRINITY_DN110251_c0_g1;TRINITY_DN1118_c1_g1;TRINITY_DN114380_c0_g1;TRINITY_DN1256_c0_g1;TRINITY_DN129014_c0_g1;TRINITY_DN133591_c0_g1;TRINITY_DN133894_c1_g1;TRINITY_DN148263_c0_g1;TRINITY_DN15628_c1_g2;TRINITY_DN160246_c0_g1;TRINITY_DN16687_c0_g2;TRINITY_DN173892_c0_g1;TRINITY_DN176936_c0_g2;TRINITY_DN18099_c1_g1;TRINITY_DN190699_c…	K00815+K00276+K00276+K14454+K00276+K00276+K00815+K14454+K15849+K00276+K00811+K00276+K14455+K00276+K00815+K08081+K00276+K14454+K00817+K08081+K00276+K14455+K00276+K14455+K00276+K08081+K00815+K15849+K00276+K00276+K08081+K00815+K08081+K08081+K00815+K00811+K00811+K00811+K00815+K00276+K14454+K00811+K00815+K14454+K14454+K14454+K00811+K08081+K00276+K14454+K15849+K14454+K14454+K00817+K08081+K14454+K08081+…
Steroid hormone biosynthesis	ko00140	88	TRINITY_DN1072_c0_g3;TRINITY_DN11693_c0_g1;TRINITY_DN1188_c0_g2;TRINITY_DN124827_c0_g1;TRINITY_DN12994_c0_g1;TRINITY_DN13472_c0_g1;TRINITY_DN13472_c0_g2;TRINITY_DN14294_c0_g1;TRINITY_DN14670_c2_g1;TRINITY_DN15845_c0_g1;TRINITY_DN15845_c0_g2;TRINITY_DN16406_c0_g1;TRINITY_DN170_c0_g1;TRINITY_DN174122_c0_g1;TRINITY_DN176637_c0_g1;TRINITY_DN1794_c0_g1;TRINITY_DN1794_c0_g2;TRINITY_DN17982_c0_g1;TRINIT…	K00699+K00512+K01016+K07408+K00512+K00512+K00512+K00512+K07408+K07408+K07408+K00512+K00512+K00512+K10251+K07408+K07408+K07408+K00512+K01016+K00512+K10251+K00699+K01016+K00512+K07408+K07408+K00512+K07408+K00512+K00512+K00512+K07408+K07408+K07408+K01016+K07408+K00699+K10251+K10251+K10251+K07408+K10251+K00545+K07408+K07408+K07408+K07408+K10251+K12345+K10251+K10251+K12343+K00512+K10251+K00512+K10251+…
Ether lipid metabolism	ko00565	88	TRINITY_DN103304_c0_g2;TRINITY_DN10607_c0_g1;TRINITY_DN11137_c0_g1;TRINITY_DN11194_c0_g1;TRINITY_DN1252_c0_g1;TRINITY_DN1252_c1_g1;TRINITY_DN128629_c0_g1;TRINITY_DN12907_c0_g2;TRINITY_DN13529_c1_g1;TRINITY_DN13881_c0_g1;TRINITY_DN144020_c0_g1;TRINITY_DN144213_c0_g1;TRINITY_DN1459_c1_g1;TRINITY_DN1464_c1_g1;TRINITY_DN156_c0_g2;TRINITY_DN156_c3_g1;TRINITY_DN15919_c0_g1;TRINITY_DN1797_c1_g1;TRINITY_…	K01115+K01114+K01062+K01115+K14674+K14674+K01114+K01114+K04628+K13510+K01115+K01115+K16860+K01115+K01115+K01115+K13519+K13510+K01115+K01114+K01115+K01062+K13510+K01115+K01114+K00993+K01114+K16860+K01114+K04628+K01115+K13510+K01047+K14674+K13510+K00993+K01115+K01114+K01115+K01114+K01114+K01080+K01115+K01114+K01062+K01115+K00993+K13510+K01115+K01115+K13519+K04628+K01047+K13510+K01114+K16860+K01115+…
Endocrine resistance	ko01522	88	TRINITY_DN108785_c0_g1;TRINITY_DN109991_c0_g1;TRINITY_DN109_c5_g1;TRINITY_DN11680_c0_g1;TRINITY_DN12946_c0_g1;TRINITY_DN12946_c0_g2;TRINITY_DN14506_c0_g1;TRINITY_DN160717_c0_g1;TRINITY_DN1669_c2_g1;TRINITY_DN1774_c1_g1;TRINITY_DN178113_c0_g1;TRINITY_DN19292_c0_g1;TRINITY_DN193838_c0_g1;TRINITY_DN205920_c0_g1;TRINITY_DN212202_c0_g1;TRINITY_DN226731_c0_g1;TRINITY_DN229530_c0_g1;TRINITY_DN253765_c0_…	K04688+K04365+K04650+K07203+K04688+K04688+K06620+K06620+K05931+K04365+K04650+K06620+K04688+K07203+K04688+K06618+K00922+K04688+K04368+K04365+K04688+K04688+K07203+K06620+K04688+K04688+K04371+K00922+K04688+K04688+K04368+K04688+K07203+K05931+K07203+K07203+K07203+K04688+K04688+K07203+K07203+K06618+K04688+K04371+K04365+K00922+K04688+K04688+K04368+K04688+K07203+K04688+K04368+K04688+K04688+K04365+K07203+…
Fc epsilon RI signaling pathway	ko04664	87	TRINITY_DN109463_c0_g1;TRINITY_DN112399_c0_g1;TRINITY_DN11910_c1_g1;TRINITY_DN119547_c0_g1;TRINITY_DN124184_c0_g1;TRINITY_DN127206_c0_g1;TRINITY_DN130113_c0_g2;TRINITY_DN155138_c1_g1;TRINITY_DN156035_c0_g1;TRINITY_DN164809_c0_g1;TRINITY_DN17271_c0_g1;TRINITY_DN188798_c0_g1;TRINITY_DN19026_c0_g1;TRINITY_DN213710_c0_g1;TRINITY_DN215711_c0_g1;TRINITY_DN229530_c0_g1;TRINITY_DN23508_c1_g1;TRINITY_DN23…	K04392+K04392+K06276+K04392+K04392+K04392+K04392+K04392+K04392+K04392+K04392+K04392+K04392+K04392+K04392+K00922+K04392+K04392+K04392+K04392+K04368+K04392+K04392+K04392+K04392+K04392+K04371+K00922+K04368+K06276+K04392+K04392+K04392+K04392+K06276+K06276+K04371+K00922+K04392+K04368+K04392+K04368+K04392+K06276+K04392+K04392+K04371+K06276+K04392+K04392+K04392+K04392+K04392+K04392+K00922+K04392+K04392+…
Type II diabetes mellitus	ko04930	87	TRINITY_DN104061_c0_g1;TRINITY_DN108228_c0_g1;TRINITY_DN10992_c0_g1;TRINITY_DN113256_c0_g1;TRINITY_DN11680_c0_g1;TRINITY_DN120473_c0_g1;TRINITY_DN125264_c0_g1;TRINITY_DN13276_c0_g1;TRINITY_DN15862_c0_g1;TRINITY_DN16785_c1_g1;TRINITY_DN18897_c0_g1;TRINITY_DN2034_c1_g2;TRINITY_DN205920_c0_g1;TRINITY_DN207_c0_g1;TRINITY_DN207_c1_g1;TRINITY_DN21131_c0_g1;TRINITY_DN21845_c0_g1;TRINITY_DN229530_c0_g1;T…	K00873+K00844+K00873+K00873+K07203+K00873+K00873+K00873+K00873+K00873+K00873+K00873+K07203+K00844+K00844+K00873+K00873+K00922+K00873+K00873+K00873+K00873+K07203+K00873+K00873+K04371+K00922+K00873+K00844+K00873+K00844+K00873+K07203+K07203+K07203+K00844+K07203+K07203+K07203+K00873+K00873+K00873+K04371+K00844+K00922+K00844+K07203+K00873+K00873+K00844+K07203+K07203+K04371+K07203+K00873+K07203+K00922+…
Histidine metabolism	ko00340	85	TRINITY_DN1039_c0_g2;TRINITY_DN104260_c0_g1;TRINITY_DN105354_c0_g1;TRINITY_DN10580_c0_g1;TRINITY_DN13830_c0_g1;TRINITY_DN15194_c0_g1;TRINITY_DN15623_c0_g1;TRINITY_DN161099_c0_g1;TRINITY_DN166382_c0_g1;TRINITY_DN1958_c0_g1;TRINITY_DN19691_c0_g1;TRINITY_DN215661_c0_g1;TRINITY_DN22515_c0_g1;TRINITY_DN228645_c0_g1;TRINITY_DN237934_c0_g1;TRINITY_DN250194_c0_g1;TRINITY_DN25280_c0_g1;TRINITY_DN2615_c0_g…	K00128+K11755+K00128+K01663+K19787+K00013+K00128+K00128+K00128+K01814+K11755+K00817+K00128+K00128+K01663+K01590+K00128+K11755+K14085+K14085+K00128+K00128+K00128+K14085+K08660+K01663+K08660+K00128+K14085+K14085+K00128+K00128+K00128+K14085+K01663+K00128+K14085+K00128+K00128+K14085+K14085+K00128+K08660+K14085+K14085+K00128+K00128+K20247+K00013+K00128+K20247+K00817+K00128+K00128+K00128+K00128+K14085+…
Endometrial cancer	ko05213	85	TRINITY_DN107699_c0_g1;TRINITY_DN109991_c0_g1;TRINITY_DN1144_c1_g1;TRINITY_DN11910_c1_g1;TRINITY_DN126835_c0_g1;TRINITY_DN13372_c0_g1;TRINITY_DN1563_c1_g1;TRINITY_DN1638_c1_g1;TRINITY_DN1774_c1_g1;TRINITY_DN19240_c0_g1;TRINITY_DN1967_c1_g1;TRINITY_DN2034_c0_g2;TRINITY_DN229530_c0_g1;TRINITY_DN232977_c0_g1;TRINITY_DN24828_c0_g1;TRINITY_DN273572_c0_g1;TRINITY_DN2794_c0_g2;TRINITY_DN284438_c0_g1;TRI…	K03083+K04365+K06272+K06276+K03083+K01110+K03083+K03083+K04365+K06272+K03083+K03083+K00922+K03083+K03083+K04368+K04365+K01110+K03083+K03083+K03083+K04371+K00922+K03083+K04368+K06276+K01110+K03083+K03083+K06272+K03083+K06276+K06276+K04371+K04365+K00922+K03083+K04368+K04368+K03083+K06276+K08734+K04365+K04371+K06276+K08734+K00922+K01110+K03083+K03083+K04371+K06276+K03083+K03083+K06276+K04365+K04371+…
Glycosaminoglycan degradation	ko00531	82	TRINITY_DN101493_c0_g1;TRINITY_DN10_c0_g1;TRINITY_DN11518_c0_g1;TRINITY_DN11866_c0_g2;TRINITY_DN11961_c0_g1;TRINITY_DN12210_c0_g1;TRINITY_DN132448_c0_g1;TRINITY_DN134360_c0_g1;TRINITY_DN14002_c0_g1;TRINITY_DN144663_c0_g1;TRINITY_DN14568_c0_g1;TRINITY_DN15459_c0_g1;TRINITY_DN1580_c0_g2;TRINITY_DN160944_c0_g1;TRINITY_DN169191_c0_g1;TRINITY_DN171841_c0_g1;TRINITY_DN186558_c0_g1;TRINITY_DN19264_c0_g1…	K12373+K12309+K12309+K12309+K07964+K12309+K12309+K10532+K12309+K01205+K10532+K12309+K10532+K12309+K12309+K10532+K10532+K12309+K12309+K12309+K12309+K07964+K12309+K12309+K10532+K12309+K12309+K12309+K07964+K10532+K12309+K12309+K12309+K12373+K01205+K12373+K12373+K12309+K12309+K10532+K10532+K12309+K12373+K01205+K12373+K12309+K12373+K12309+K12373+K12373+K12309+K12309+K01205+K12309+K12309+K12309+K12373+…
Retinol metabolism	ko00830	80	TRINITY_DN1061_c0_g1;TRINITY_DN1072_c0_g3;TRINITY_DN12164_c2_g2;TRINITY_DN124827_c0_g1;TRINITY_DN14670_c2_g1;TRINITY_DN15845_c0_g1;TRINITY_DN15845_c0_g2;TRINITY_DN166514_c0_g1;TRINITY_DN17371_c0_g1;TRINITY_DN178888_c0_g1;TRINITY_DN1794_c0_g1;TRINITY_DN1794_c0_g2;TRINITY_DN17982_c0_g1;TRINITY_DN18597_c0_g2;TRINITY_DN1896_c2_g2;TRINITY_DN20437_c0_g1;TRINITY_DN211752_c0_g1;TRINITY_DN213233_c0_g1;TRI…	K11153+K00699+K11147+K07408+K07408+K07408+K07408+K07437+K07437+K00121+K07408+K07408+K07408+K11147+K00699+K00121+K07408+K07408+K07437+K00121+K00121+K00121+K00121+K07408+K07408+K07408+K07408+K07408+K00699+K11147+K11147+K11155+K07408+K00121+K11153+K07437+K07408+K07408+K07408+K07408+K00001+K00001+K11155+K11147+K00121+K07408+K00699+K07437+K07408+K00121+K11147+K00121+K00121+K11153+K07409+K11153+K11155+…
Isoquinoline alkaloid biosynthesis	ko00950	80	TRINITY_DN1013_c0_g1;TRINITY_DN10677_c0_g1;TRINITY_DN107766_c0_g1;TRINITY_DN110251_c0_g1;TRINITY_DN1118_c1_g1;TRINITY_DN114380_c0_g1;TRINITY_DN1256_c0_g1;TRINITY_DN129014_c0_g1;TRINITY_DN133591_c0_g1;TRINITY_DN133894_c1_g1;TRINITY_DN148263_c0_g1;TRINITY_DN15628_c1_g2;TRINITY_DN160246_c0_g1;TRINITY_DN1649_c0_g1;TRINITY_DN16687_c0_g2;TRINITY_DN173892_c0_g1;TRINITY_DN18099_c1_g1;TRINITY_DN190699_c0_…	K00815+K00276+K00276+K14454+K00276+K00276+K00815+K14454+K15849+K00276+K00811+K00276+K14455+K13384+K00276+K00815+K00276+K14454+K00276+K14455+K00276+K14455+K00276+K00815+K15849+K00276+K13384+K00276+K00815+K00815+K01592+K00811+K01592+K00811+K00811+K00815+K00276+K01592+K14454+K00811+K00815+K13384+K14454+K14454+K14454+K00811+K00276+K14454+K15849+K14454+K14454+K13384+K14454+K13384+K14454+K00815+K14454+…
Phototransduction	ko04744	80	TRINITY_DN117784_c0_g1;TRINITY_DN117927_c0_g3;TRINITY_DN120870_c0_g1;TRINITY_DN12136_c0_g1;TRINITY_DN13490_c0_g1;TRINITY_DN141360_c0_g1;TRINITY_DN14650_c0_g1;TRINITY_DN14947_c0_g1;TRINITY_DN165507_c0_g1;TRINITY_DN165507_c0_g2;TRINITY_DN171019_c0_g1;TRINITY_DN17826_c0_g1;TRINITY_DN18789_c0_g1;TRINITY_DN188138_c0_g1;TRINITY_DN19392_c0_g1;TRINITY_DN19420_c1_g1;TRINITY_DN209568_c0_g1;TRINITY_DN218744…	K02183+K02183+K02183+K02183+K04536+K02183+K02183+K02183+K02183+K02183+K02183+K02183+K02183+K02183+K02183+K02183+K02183+K04536+K02183+K02183+K02183+K02183+K02183+K02183+K02183+K02183+K02183+K02183+K02183+K02183+K02183+K02183+K02183+K02183+K02183+K02183+K02183+K02183+K04536+K02183+K02183+K02183+K02183+K02183+K02183+K04536+K02183+K04536+K02183+K02183+K02183+K02183+K02183+K04536+K02183+K02183+K02183+…
Arachidonic acid metabolism	ko00590	79	TRINITY_DN1131_c2_g1;TRINITY_DN11979_c0_g2;TRINITY_DN121510_c0_g1;TRINITY_DN1218_c0_g1;TRINITY_DN1252_c0_g1;TRINITY_DN1252_c1_g1;TRINITY_DN13256_c0_g1;TRINITY_DN14494_c0_g1;TRINITY_DN151516_c0_g2;TRINITY_DN17515_c0_g1;TRINITY_DN1852_c5_g1;TRINITY_DN1852_c5_g2;TRINITY_DN18654_c0_g1;TRINITY_DN2096_c1_g1;TRINITY_DN223604_c0_g1;TRINITY_DN230283_c0_g1;TRINITY_DN230_c0_g1;TRINITY_DN23485_c0_g2;TRINITY_…	K08726+K18592+K05309+K05309+K14674+K14674+K00432+K08726+K00079+K15730+K08726+K08726+K00432+K00432+K04097+K00432+K00432+K00432+K15730+K00432+K01254+K01047+K00432+K14674+K01254+K01832+K08726+K04097+K00432+K01254+K00432+K00432+K00432+K18592+K04097+K01254+K08726+K08726+K00432+K04097+K00432+K00432+K18592+K00432+K04097+K00079+K15717+K05309+K04097+K01047+K01832+K04097+K01832+K01254+K00432+K04097+K04097+…
Nicotinate and nicotinamide metabolism	ko00760	79	TRINITY_DN11626_c0_g1;TRINITY_DN123647_c0_g1;TRINITY_DN13118_c1_g1;TRINITY_DN13753_c1_g1;TRINITY_DN151743_c0_g1;TRINITY_DN15807_c0_g1;TRINITY_DN169784_c0_g1;TRINITY_DN17217_c0_g1;TRINITY_DN190729_c0_g1;TRINITY_DN193111_c0_g1;TRINITY_DN2184_c0_g2;TRINITY_DN2269_c0_g1;TRINITY_DN2405_c0_g1;TRINITY_DN24846_c0_g1;TRINITY_DN2591_c0_g1;TRINITY_DN259429_c0_g1;TRINITY_DN2821_c0_g2;TRINITY_DN28793_c0_g1;TR…	K01081+K01240+K00858+K01513+K01240+K00763+K01081+K03517+K00323+K01081+K00763+K01081+K03787+K03787+K00763+K00278+K01240+K18551+K06210+K01950+K01081+K01081+K01081+K01950+K00323+K00858+K01513+K01240+K00322+K00323+K00323+K00323+K00763+K00767+K00323+K00858+K01081+K01081+K01081+K01081+K01950+K00323+K03426+K01513+K01513+K01240+K01240+K00323+K01513+K01081+K00763+K00278+K01950+K11121+K00135+K01081+K01081+…
Amoebiasis	ko05146	78	TRINITY_DN1000_c1_g1;TRINITY_DN10214_c0_g1;TRINITY_DN10364_c0_g1;TRINITY_DN11031_c0_g1;TRINITY_DN11071_c2_g1;TRINITY_DN113397_c0_g1;TRINITY_DN115028_c0_g1;TRINITY_DN128206_c0_g1;TRINITY_DN13253_c0_g1;TRINITY_DN133646_c0_g1;TRINITY_DN139146_c0_g1;TRINITY_DN14124_c0_g1;TRINITY_DN152839_c0_g1;TRINITY_DN15896_c0_g3;TRINITY_DN162413_c0_g2;TRINITY_DN167700_c0_g1;TRINITY_DN1851_c0_g1;TRINITY_DN1928_c2_g…	K07889+K07897+K07889+K06236+K07897+K07897+K07897+K07897+K06236+K06236+K07897+K06236+K07889+K07897+K07889+K07888+K07889+K13963+K06236+K07889+K07897+K07897+K07889+K07897+K07897+K00922+K07897+K13963+K07897+K00922+K07889+K06236+K07889+K13963+K07897+K01476+K07897+K07897+K06236+K07889+K01476+K06237+K13963+K07897+K07897+K00922+K07889+K07897+K19720+K07897+K07897+K06236+K07897+K07889+K00922+K07897+K13963+…
Acute myeloid leukemia	ko05221	76	TRINITY_DN108785_c0_g1;TRINITY_DN109991_c0_g1;TRINITY_DN11680_c0_g1;TRINITY_DN12946_c0_g1;TRINITY_DN12946_c0_g2;TRINITY_DN1774_c1_g1;TRINITY_DN193838_c0_g1;TRINITY_DN205920_c0_g1;TRINITY_DN212202_c0_g1;TRINITY_DN229530_c0_g1;TRINITY_DN253765_c0_g1;TRINITY_DN273572_c0_g1;TRINITY_DN2794_c0_g2;TRINITY_DN281829_c0_g1;TRINITY_DN283376_c0_g1;TRINITY_DN285233_c0_g1;TRINITY_DN285650_c0_g1;TRINITY_DN28911…	K04688+K04365+K07203+K04688+K04688+K04365+K04688+K07203+K04688+K00922+K04688+K04368+K04365+K04688+K04688+K07203+K04688+K04688+K04371+K00922+K04688+K04688+K04368+K04688+K07203+K07203+K07203+K07203+K04688+K04688+K07203+K07203+K04688+K04371+K04365+K00922+K04688+K04688+K04368+K04688+K07203+K04688+K04368+K04688+K04688+K04365+K07203+K07203+K04371+K07203+K04688+K04688+K07203+K00922+K04688+K04371+K04688+…
Valine, leucine and isoleucine biosynthesis	ko00290	75	TRINITY_DN12124_c0_g1;TRINITY_DN129_c0_g1;TRINITY_DN129_c0_g2;TRINITY_DN132634_c0_g1;TRINITY_DN14238_c0_g1;TRINITY_DN15509_c0_g1;TRINITY_DN167701_c0_g1;TRINITY_DN16774_c0_g1;TRINITY_DN16805_c0_g1;TRINITY_DN168509_c0_g1;TRINITY_DN17280_c0_g1;TRINITY_DN17958_c0_g1;TRINITY_DN207659_c0_g1;TRINITY_DN223255_c0_g1;TRINITY_DN25664_c0_g1;TRINITY_DN283650_c0_g1;TRINITY_DN288066_c0_g1;TRINITY_DN288628_c0_g1…	K01653+K00053+K00053+K00053+K00826+K00053+K01652+K01754+K00826+K00826+K01652+K00826+K01703+K01687+K00052+K01649+K00826+K01754+K01687+K01652+K00826+K01652+K01754+K01754+K00826+K01754+K01703+K01653+K01687+K01687+K01652+K01652+K01649+K00053+K00826+K01754+K01687+K00826+K00826+K01687+K01652+K01702+K01687+K01702+K01652+K00826+K01649+K00826+K00826+K00052+K00052+K00826+K01702+K01652+K01754+K00053+K00053+…
Hippo signaling pathway - multiple species	ko04392	74	TRINITY_DN10464_c0_g1;TRINITY_DN11067_c0_g2;TRINITY_DN11954_c0_g1;TRINITY_DN12543_c0_g1;TRINITY_DN12543_c0_g2;TRINITY_DN139147_c0_g1;TRINITY_DN164991_c0_g1;TRINITY_DN167330_c0_g1;TRINITY_DN179081_c0_g1;TRINITY_DN1946_c1_g1;TRINITY_DN197257_c0_g1;TRINITY_DN197780_c0_g1;TRINITY_DN20317_c0_g1;TRINITY_DN20697_c0_g1;TRINITY_DN217735_c0_g1;TRINITY_DN220623_c0_g1;TRINITY_DN2272_c2_g1;TRINITY_DN236746_c0…	K06685+K08960+K08960+K06685+K06685+K02218+K06683+K08960+K06685+K06683+K02218+K06685+K02218+K02218+K02218+K04409+K02218+K02218+K04409+K02218+K06685+K02218+K02218+K06683+K02218+K08960+K04409+K06685+K02218+K02218+K04409+K04409+K06683+K02218+K08960+K02218+K04409+K06685+K08960+K08960+K02218+K02218+K04409+K02218+K02218+K02218+K06685+K08960+K02218+K04409+K02218+K06683+K06685+K04409+K02218+K02218+K06685+…
Protein digestion and absorption	ko04974	74	TRINITY_DN10098_c0_g1;TRINITY_DN11031_c0_g1;TRINITY_DN118589_c0_g1;TRINITY_DN118589_c0_g2;TRINITY_DN129228_c0_g1;TRINITY_DN13253_c0_g1;TRINITY_DN133646_c0_g1;TRINITY_DN14124_c0_g1;TRINITY_DN14323_c1_g1;TRINITY_DN14510_c0_g1;TRINITY_DN152470_c0_g1;TRINITY_DN167740_c0_g1;TRINITY_DN1768_c1_g1;TRINITY_DN1768_c1_g2;TRINITY_DN19151_c0_g1;TRINITY_DN192047_c0_g1;TRINITY_DN19324_c0_g1;TRINITY_DN19733_c0_g…	K01285+K06236+K01539+K01539+K01539+K06236+K06236+K06236+K01285+K14207+K01539+K01539+K14207+K14207+K14207+K01539+K01278+K06236+K01539+K01539+K01539+K01285+K05849+K01539+K01539+K01539+K01539+K06236+K01285+K01278+K01539+K06236+K01285+K01285+K06237+K06002+K01312+K01539+K01539+K01539+K01539+K19720+K01539+K01539+K01285+K01539+K01285+K01539+K01285+K01285+K05849+K01539+K06236+K01285+K01539+K01539+K01285+…
Stilbenoid, diarylheptanoid and gingerol biosynthesis	ko00945	73	TRINITY_DN10039_c0_g2;TRINITY_DN10193_c0_g1;TRINITY_DN1028_c0_g2;TRINITY_DN11132_c1_g1;TRINITY_DN11132_c2_g1;TRINITY_DN11313_c0_g1;TRINITY_DN113595_c0_g2;TRINITY_DN115973_c0_g1;TRINITY_DN11698_c0_g1;TRINITY_DN120684_c0_g1;TRINITY_DN12701_c0_g1;TRINITY_DN13298_c0_g1;TRINITY_DN13298_c0_g2;TRINITY_DN13606_c0_g1;TRINITY_DN13717_c0_g1;TRINITY_DN13733_c0_g1;TRINITY_DN13873_c0_g1;TRINITY_DN13898_c0_g2;T…	K13065+K13065+K00517+K00517+K00517+K00517+K13065+K13065+K13065+K00517+K17212+K09754+K09754+K13065+K00517+K13065+K00517+K13065+K16040+K16040+K00517+K00517+K00517+K17212+K17212+K00517+K16040+K13065+K16040+K13065+K16040+K00517+K00588+K16040+K00588+K00588+K00517+K00588+K00517+K00588+K00517+K00487+K16040+K16040+K16040+K00517+K00517+K16040+K17212+K17212+K13065+K00487+K13065+K13065+K13065+K13065+K00517+…
Cutin, suberine and wax biosynthesis	ko00073	71	TRINITY_DN10119_c0_g1;TRINITY_DN10346_c0_g1;TRINITY_DN106005_c0_g1;TRINITY_DN11015_c0_g1;TRINITY_DN12146_c0_g1;TRINITY_DN123376_c0_g1;TRINITY_DN124587_c0_g1;TRINITY_DN12880_c0_g1;TRINITY_DN12880_c0_g2;TRINITY_DN13159_c0_g1;TRINITY_DN13995_c0_g1;TRINITY_DN151578_c0_g1;TRINITY_DN152_c0_g1;TRINITY_DN15491_c0_g1;TRINITY_DN161641_c0_g1;TRINITY_DN16558_c0_g1;TRINITY_DN1747_c1_g1;TRINITY_DN1875_c0_g1;TR…	K17991+K15400+K13356+K13356+K15405+K13356+K13356+K13407+K15402+K13407+K15400+K13356+K15406+K15402+K15400+K15405+K15400+K13407+K15400+K15400+K17991+K13356+K15404+K15401+K15404+K15404+K15404+K17991+K15402+K13356+K15400+K15400+K15400+K15403+K15402+K15402+K15403+K15404+K13356+K15402+K15405+K13356+K13356+K13356+K15404+K15404+K15400+K15406+K15406+K15406+K15406+K13407+K15402+K15400+K15400+K15404+K15404+…
Carotenoid biosynthesis	ko00906	71	TRINITY_DN1032_c0_g1;TRINITY_DN1075_c0_g1;TRINITY_DN116531_c1_g1;TRINITY_DN119232_c0_g1;TRINITY_DN12481_c0_g2;TRINITY_DN128424_c0_g1;TRINITY_DN13035_c0_g1;TRINITY_DN13768_c0_g1;TRINITY_DN13845_c0_g1;TRINITY_DN14154_c1_g2;TRINITY_DN14266_c0_g1;TRINITY_DN1442_c2_g1;TRINITY_DN15100_c0_g1;TRINITY_DN15729_c0_g1;TRINITY_DN17096_c0_g2;TRINITY_DN1750_c1_g1;TRINITY_DN18290_c0_g1;TRINITY_DN190454_c0_g1;TRI…	K06443+K02293+K02291+K02291+K15747+K17913+K02293+K15747+K09838+K09843+K02291+K15744+K00514+K15744+K09843+K09841+K09838+K09841+K09835+K14595+K15746+K09835+K09838+K09842+K15744+K06444+K15744+K09837+K17913+K09842+K09842+K17913+K09841+K15747+K09841+K15747+K15746+K15746+K09837+K09841+K15744+K09843+K09841+K09837+K09841+K09838+K09841+K15745+K09838+K15747+K09843+K17913+K09837+K17913+K09843+K17913+K09837+…
Regulation of lipolysis in adipocytes	ko04923	70	TRINITY_DN101744_c0_g1;TRINITY_DN105902_c0_g1;TRINITY_DN11342_c0_g1;TRINITY_DN12108_c0_g1;TRINITY_DN122615_c0_g1;TRINITY_DN122_c2_g1;TRINITY_DN122_c2_g2;TRINITY_DN12422_c1_g1;TRINITY_DN13315_c0_g2;TRINITY_DN141014_c0_g1;TRINITY_DN14815_c0_g1;TRINITY_DN1556_c0_g1;TRINITY_DN1556_c1_g3;TRINITY_DN1647_c0_g1;TRINITY_DN177018_c0_g1;TRINITY_DN218713_c0_g1;TRINITY_DN229530_c0_g1;TRINITY_DN2295_c0_g1;TRIN…	K01054+K01054+K01054+K01054+K01054+K01054+K01054+K01054+K04630+K01054+K04630+K01054+K01054+K19477+K01054+K04630+K00922+K19477+K01054+K01054+K01054+K00922+K07376+K07188+K01054+K04630+K04630+K04630+K04630+K04630+K07376+K04630+K07188+K00922+K07376+K01054+K01054+K07188+K00922+K07376+K07376+K04630+K04630+K07376+K04630+K04630+K07376+K07376+K00922+K07188+K04630+K19477+K01054+K04630+K07376+K01054+K01054+…
Chloroalkane and chloroalkene degradation	ko00625	69	TRINITY_DN1039_c0_g2;TRINITY_DN105354_c0_g1;TRINITY_DN1131_c2_g1;TRINITY_DN14494_c0_g1;TRINITY_DN15623_c0_g1;TRINITY_DN161099_c0_g1;TRINITY_DN166382_c0_g1;TRINITY_DN178888_c0_g1;TRINITY_DN1852_c5_g1;TRINITY_DN1852_c5_g2;TRINITY_DN20437_c0_g1;TRINITY_DN22515_c0_g1;TRINITY_DN2281_c0_g1;TRINITY_DN2281_c0_g3;TRINITY_DN2281_c1_g1;TRINITY_DN228645_c0_g1;TRINITY_DN228_c3_g1;TRINITY_DN25280_c0_g1;TRINITY…	K00128+K00128+K08726+K08726+K00128+K00128+K00128+K00121+K08726+K08726+K00121+K00128+K00121+K00121+K00121+K00128+K00121+K00128+K00128+K00128+K00128+K00121+K00128+K00128+K00128+K00128+K08726+K00001+K00128+K00128+K00128+K00001+K00128+K00128+K00121+K08726+K08726+K00128+K00128+K00128+K00128+K00128+K00128+K00121+K00128+K00128+K00121+K00128+K00128+K00121+K00128+K00128+K00128+K00128+K00128+K00128+K00128+…
Prolactin signaling pathway	ko04917	68	TRINITY_DN107699_c0_g1;TRINITY_DN11693_c0_g1;TRINITY_DN126835_c0_g1;TRINITY_DN12994_c0_g1;TRINITY_DN13472_c0_g1;TRINITY_DN13472_c0_g2;TRINITY_DN14294_c0_g1;TRINITY_DN15597_c0_g1;TRINITY_DN1563_c1_g1;TRINITY_DN1638_c1_g1;TRINITY_DN16406_c0_g1;TRINITY_DN170_c0_g1;TRINITY_DN174122_c0_g1;TRINITY_DN1868_c2_g1;TRINITY_DN18946_c0_g1;TRINITY_DN1967_c1_g1;TRINITY_DN2034_c0_g2;TRINITY_DN21160_c0_g1;TRINITY…	K03083+K00512+K03083+K00512+K00512+K00512+K00512+K00965+K03083+K03083+K00512+K00512+K00512+K00512+K00512+K03083+K03083+K00512+K00922+K00512+K00512+K00512+K00512+K03083+K03083+K04368+K03083+K03083+K03083+K04371+K00922+K03083+K04368+K03083+K03083+K03083+K04371+K00922+K03083+K04368+K04368+K03083+K00512+K00512+K04371+K00922+K03083+K03083+K04371+K03083+K03083+K04371+K04368+K00512+K00922+K04371+K00512+…
Small cell lung cancer	ko05222	67	TRINITY_DN10468_c0_g1;TRINITY_DN126926_c0_g1;TRINITY_DN13372_c0_g1;TRINITY_DN142066_c0_g1;TRINITY_DN14506_c0_g1;TRINITY_DN149417_c0_g1;TRINITY_DN1496_c0_g1;TRINITY_DN1496_c0_g2;TRINITY_DN1496_c0_g3;TRINITY_DN160717_c0_g1;TRINITY_DN17854_c0_g1;TRINITY_DN19292_c0_g1;TRINITY_DN226731_c0_g1;TRINITY_DN229530_c0_g1;TRINITY_DN26741_c0_g1;TRINITY_DN268724_c0_g1;TRINITY_DN284351_c0_g1;TRINITY_DN284438_c0_…	K02219+K08738+K01110+K02206+K06620+K02219+K08738+K08738+K08738+K06620+K08738+K06620+K06618+K00922+K08738+K02206+K03875+K01110+K06620+K08738+K01522+K00922+K03875+K01110+K02206+K02206+K02219+K06618+K06237+K00922+K02206+K02206+K08738+K02206+K02206+K02206+K03875+K03875+K02206+K02206+K02206+K02206+K01522+K08738+K00922+K02219+K02206+K03875+K03875+K01110+K03875+K08738+K02206+K02206+K08738+K01110+K00922+…
Photosynthesis	ko00195	66	TRINITY_DN10528_c0_g1;TRINITY_DN10672_c0_g1;TRINITY_DN10806_c0_g1;TRINITY_DN11401_c0_g1;TRINITY_DN11689_c0_g1;TRINITY_DN124199_c0_g5;TRINITY_DN12518_c0_g1;TRINITY_DN13202_c0_g1;TRINITY_DN1353_c10_g1;TRINITY_DN14511_c0_g1;TRINITY_DN1458_c5_g1;TRINITY_DN14707_c0_g1;TRINITY_DN15637_c0_g1;TRINITY_DN17017_c0_g1;TRINITY_DN17832_c0_g1;TRINITY_DN18166_c0_g1;TRINITY_DN1988_c0_g1;TRINITY_DN211200_c0_g1;TRI…	K08906+K02699+K02698+K02723+K02717+K02112+K02641+K02717+K02639+K02717+K02705+K02716+K02692+K02638+K03542+K08901+K02635+K08901+K02113+K02639+K02695+K02641+K02111+K02115+K02641+K02115+K02639+K03541+K02639+K02639+K02639+K08901+K02716+K02721+K02717+K02692+K02701+K02636+K02639+K02638+K02115+K02717+K02113+K02641+K02115+K14332+K02717+K02639+K02639+K02717+K03541+K02714+K08905+K02108+K02634+K08901+K02721+…
Cytosolic DNA-sensing pathway	ko04623	66	TRINITY_DN102697_c0_g1;TRINITY_DN104443_c0_g1;TRINITY_DN104443_c0_g2;TRINITY_DN116112_c0_g1;TRINITY_DN126715_c0_g1;TRINITY_DN15389_c0_g1;TRINITY_DN1581_c0_g1;TRINITY_DN16084_c0_g1;TRINITY_DN1770_c0_g1;TRINITY_DN1770_c0_g2;TRINITY_DN1770_c1_g1;TRINITY_DN18214_c0_g1;TRINITY_DN18214_c0_g2;TRINITY_DN196921_c0_g1;TRINITY_DN2481_c1_g3;TRINITY_DN24922_c0_g1;TRINITY_DN283_c0_g1;TRINITY_DN284204_c0_g1;TRI…	K03018+K03021+K03021+K03024+K03021+K03020+K03019+K03025+K14721+K14721+K14721+K03021+K03021+K03022+K03018+K03013+K03021+K03020+K03020+K03014+K03019+K03021+K03018+K03007+K03007+K03018+K03018+K03018+K03013+K03025+K03027+K03027+K03016+K03016+K03007+K03022+K03014+K03016+K03027+K03018+K03013+K03018+K03007+K03027+K03021+K03021+K03024+K03022+K03025+K03013+K03021+K03023+K03026+K03027+K03026+K03009+K03009+…
Type I diabetes mellitus	ko04940	66	TRINITY_DN116220_c0_g1;TRINITY_DN124912_c0_g1;TRINITY_DN12903_c0_g1;TRINITY_DN1479_c1_g1;TRINITY_DN15556_c0_g1;TRINITY_DN16300_c0_g1;TRINITY_DN163756_c0_g2;TRINITY_DN17049_c0_g2;TRINITY_DN172575_c0_g1;TRINITY_DN1897_c0_g1;TRINITY_DN193058_c0_g1;TRINITY_DN196051_c0_g1;TRINITY_DN196051_c0_g2;TRINITY_DN19722_c0_g1;TRINITY_DN20662_c0_g1;TRINITY_DN21280_c0_g1;TRINITY_DN261984_c0_g1;TRINITY_DN284291_c0…	K04077+K04077+K01580+K04077+K04077+K01580+K04077+K01580+K04077+K01580+K04077+K04077+K04077+K04077+K04077+K01580+K04077+K04077+K01580+K04077+K04077+K04077+K04077+K04077+K04077+K04077+K04077+K04077+K04077+K04077+K04077+K04077+K04077+K04077+K04077+K04077+K04077+K04077+K04077+K04077+K04077+K04077+K04077+K04077+K04077+K04077+K04077+K04077+K04077+K04077+K04077+K04077+K04077+K04077+K04077+K04077+K04077+…
SNARE interactions in vesicular transport	ko04130	65	TRINITY_DN105389_c0_g1;TRINITY_DN105892_c0_g1;TRINITY_DN11122_c0_g2;TRINITY_DN11938_c0_g1;TRINITY_DN129098_c0_g1;TRINITY_DN1328_c0_g2;TRINITY_DN1328_c0_g3;TRINITY_DN13782_c0_g1;TRINITY_DN139095_c0_g1;TRINITY_DN1505_c2_g1;TRINITY_DN1599_c0_g1;TRINITY_DN1617_c0_g1;TRINITY_DN182063_c0_g2;TRINITY_DN20070_c0_g1;TRINITY_DN2028_c2_g1;TRINITY_DN20408_c1_g1;TRINITY_DN21747_c0_g1;TRINITY_DN2190_c0_g1;TRINI…	K08495+K08486+K08488+K08500+K08501+K08516+K08516+K08486+K08500+K08503+K08488+K08486+K08517+K08486+K08495+K08503+K08490+K08517+K08517+K08517+K08486+K08515+K08515+K08497+K08498+K08516+K08498+K08489+K08490+K08517+K08515+K08497+K08488+K08516+K08495+K08498+K08505+K08515+K08488+K08506+K08515+K08517+K08516+K08486+K08503+K08486+K08516+K08515+K08516+K08516+K08486+K08489+K08486+K08489+K08504+K08516+K08493+…
Mineral absorption	ko04978	65	TRINITY_DN10331_c0_g1;TRINITY_DN10333_c0_g1;TRINITY_DN113353_c0_g1;TRINITY_DN11390_c0_g1;TRINITY_DN118589_c0_g1;TRINITY_DN118589_c0_g2;TRINITY_DN11925_c0_g1;TRINITY_DN129228_c0_g1;TRINITY_DN152470_c0_g1;TRINITY_DN167740_c0_g1;TRINITY_DN17407_c0_g1;TRINITY_DN192047_c0_g1;TRINITY_DN19793_c0_g1;TRINITY_DN207304_c0_g1;TRINITY_DN217268_c0_g2;TRINITY_DN23345_c0_g1;TRINITY_DN247121_c0_g1;TRINITY_DN28533…	K14686+K00510+K07213+K12347+K01539+K01539+K07213+K01539+K01539+K01539+K00522+K01539+K07213+K01539+K01539+K07213+K01539+K01539+K14735+K01539+K01539+K07213+K01539+K01539+K00522+K12347+K01539+K01539+K14735+K00522+K01539+K01539+K01539+K01539+K01539+K12347+K12347+K12347+K01539+K07213+K07213+K01539+K01539+K14686+K14686+K01539+K01539+K01539+K01539+K01539+K01539+K07213+K07213+K07213+K07213+K07213+K07213+…
Glycosphingolipid biosynthesis - ganglio series	ko00604	64	TRINITY_DN101493_c0_g1;TRINITY_DN10_c0_g1;TRINITY_DN11518_c0_g1;TRINITY_DN11866_c0_g2;TRINITY_DN12210_c0_g1;TRINITY_DN132448_c0_g1;TRINITY_DN14002_c0_g1;TRINITY_DN14129_c1_g1;TRINITY_DN15459_c0_g1;TRINITY_DN160944_c0_g1;TRINITY_DN169191_c0_g1;TRINITY_DN179307_c0_g2;TRINITY_DN19264_c0_g1;TRINITY_DN1935_c0_g1;TRINITY_DN19584_c0_g1;TRINITY_DN19584_c3_g1;TRINITY_DN201643_c0_g1;TRINITY_DN2135_c0_g1;TR…	K12373+K12309+K12309+K12309+K12309+K12309+K12309+K00780+K12309+K12309+K12309+K03372+K12309+K00780+K12309+K12309+K12309+K12309+K12309+K12309+K12309+K12309+K12309+K12309+K12309+K12373+K12373+K12373+K12309+K12309+K12309+K12373+K03372+K12373+K12309+K12373+K12309+K12373+K12373+K12309+K12309+K03372+K12309+K12309+K12309+K12373+K12309+K12309+K12373+K12309+K12309+K12309+K12373+K12309+K12309+K12309+K12309+…
Cholinergic synapse	ko04725	63	TRINITY_DN100483_c1_g1;TRINITY_DN11404_c0_g1;TRINITY_DN12349_c1_g1;TRINITY_DN13315_c0_g2;TRINITY_DN13490_c0_g1;TRINITY_DN14815_c0_g1;TRINITY_DN1681_c3_g1;TRINITY_DN215596_c0_g1;TRINITY_DN218713_c0_g1;TRINITY_DN218744_c0_g1;TRINITY_DN229530_c0_g1;TRINITY_DN273572_c0_g1;TRINITY_DN288871_c0_g1;TRINITY_DN291178_c0_g1;TRINITY_DN291801_c0_g1;TRINITY_DN295148_c0_g1;TRINITY_DN295159_c0_g1;TRINITY_DN29624…	K04515+K04374+K04515+K04630+K04536+K04630+K04515+K04374+K04630+K04536+K00922+K04368+K01049+K04371+K00922+K04515+K04368+K04630+K04515+K04630+K01049+K04630+K04630+K01049+K04630+K01049+K04536+K04371+K04630+K00922+K04515+K04368+K04368+K04536+K04536+K01049+K04371+K01049+K01049+K01049+K00922+K04536+K04630+K04630+K04371+K04630+K04630+K04371+K04368+K04536+K00922+K04371+K01049+K04630+K04630+K04515+K04515+…
Proximal tubule bicarbonate reclamation	ko04964	63	TRINITY_DN108683_c0_g1;TRINITY_DN109315_c0_g2;TRINITY_DN116276_c1_g1;TRINITY_DN118589_c0_g1;TRINITY_DN118589_c0_g2;TRINITY_DN129228_c0_g1;TRINITY_DN15053_c0_g1;TRINITY_DN15085_c0_g1;TRINITY_DN152470_c0_g1;TRINITY_DN167740_c0_g1;TRINITY_DN169799_c0_g1;TRINITY_DN192047_c0_g1;TRINITY_DN194627_c0_g2;TRINITY_DN207304_c0_g1;TRINITY_DN20765_c0_g1;TRINITY_DN217268_c0_g2;TRINITY_DN228921_c0_g1;TRINITY_DN2…	K00261+K00261+K00025+K01539+K01539+K01539+K00025+K00261+K01539+K01539+K00025+K01539+K00025+K01539+K00261+K01539+K00261+K01539+K00025+K01539+K01539+K00025+K01539+K01539+K00025+K00261+K00025+K01539+K00025+K01539+K01539+K01539+K01539+K01539+K01539+K01539+K01539+K00261+K00261+K00261+K01539+K01539+K00025+K00261+K00025+K00261+K00261+K00025+K00025+K00261+K01539+K00025+K01539+K01539+K00025+K00025+K01539+…
Signaling pathways regulating pluripotency of stem cells	ko04550	62	TRINITY_DN107699_c0_g1;TRINITY_DN126835_c0_g1;TRINITY_DN145775_c0_g1;TRINITY_DN1563_c1_g1;TRINITY_DN1636_c0_g1;TRINITY_DN1636_c0_g2;TRINITY_DN1638_c1_g1;TRINITY_DN16615_c0_g1;TRINITY_DN1967_c1_g1;TRINITY_DN2034_c0_g2;TRINITY_DN229530_c0_g1;TRINITY_DN232977_c0_g1;TRINITY_DN24828_c0_g1;TRINITY_DN25673_c0_g1;TRINITY_DN273572_c0_g1;TRINITY_DN286128_c0_g1;TRINITY_DN286388_c0_g1;TRINITY_DN288558_c0_g1;…	K03083+K03083+K15613+K03083+K15613+K15613+K03083+K15613+K03083+K03083+K00922+K03083+K03083+K15613+K04368+K03083+K03083+K03083+K04371+K00922+K03083+K04368+K03083+K03083+K03083+K15613+K04371+K15613+K15613+K15613+K15613+K00922+K03083+K04368+K04368+K03083+K04371+K00922+K03083+K03083+K04371+K15613+K03083+K03083+K04371+K04368+K00922+K04371+K02105+K15613+K02105+K15613+K03083+K03083+K03083+K03083+K03083+…
Limonene and pinene degradation	ko00903	60	TRINITY_DN1028_c0_g2;TRINITY_DN1039_c0_g2;TRINITY_DN105354_c0_g1;TRINITY_DN11132_c1_g1;TRINITY_DN11132_c2_g1;TRINITY_DN11313_c0_g1;TRINITY_DN120684_c0_g1;TRINITY_DN13717_c0_g1;TRINITY_DN13873_c0_g1;TRINITY_DN14617_c0_g1;TRINITY_DN150_c1_g2;TRINITY_DN15623_c0_g1;TRINITY_DN161099_c0_g1;TRINITY_DN166382_c0_g1;TRINITY_DN16917_c0_g1;TRINITY_DN202_c1_g1;TRINITY_DN22515_c0_g1;TRINITY_DN228645_c0_g1;TRIN…	K00517+K00128+K00128+K00517+K00517+K00517+K00517+K00517+K00517+K00517+K00517+K00128+K00128+K00128+K00517+K00517+K00128+K00128+K00517+K00128+K00128+K00128+K00128+K00128+K00128+K00128+K00128+K00517+K00128+K00128+K00128+K00128+K00128+K00128+K00128+K00517+K00128+K00128+K00128+K00128+K00128+K00128+K00128+K00128+K00128+K00128+K00128+K00128+K00128+K00517+K00128+K00128+K00517+K00517+K00128+K00517+K00128+…
Serotonergic synapse	ko04726	59	TRINITY_DN109991_c0_g1;TRINITY_DN11292_c0_g3;TRINITY_DN12128_c1_g1;TRINITY_DN13315_c0_g2;TRINITY_DN13490_c0_g1;TRINITY_DN14815_c0_g1;TRINITY_DN16224_c0_g1;TRINITY_DN1774_c1_g1;TRINITY_DN195142_c0_g2;TRINITY_DN20242_c0_g1;TRINITY_DN218713_c0_g1;TRINITY_DN218744_c0_g1;TRINITY_DN23206_c0_g1;TRINITY_DN273572_c0_g1;TRINITY_DN2794_c0_g2;TRINITY_DN291178_c0_g1;TRINITY_DN295159_c0_g1;TRINITY_DN296247_c0_…	K04365+K07428+K07428+K04630+K04536+K04630+K07428+K04365+K07428+K07428+K04630+K04536+K07428+K04368+K04365+K04371+K04368+K04630+K04630+K04630+K04630+K04630+K04536+K04371+K04365+K04630+K04368+K04368+K04536+K04365+K04536+K04371+K07428+K04536+K04630+K04630+K04371+K04630+K04630+K04365+K04371+K04368+K04536+K04371+K04630+K04630+K07428+K04630+K04365+K07428+K04365+K04365+K04536+K04368+K04368+K07428+K07428+…
Linoleic acid metabolism	ko00591	57	TRINITY_DN110087_c0_g1;TRINITY_DN11350_c0_g1;TRINITY_DN1252_c0_g1;TRINITY_DN1252_c1_g1;TRINITY_DN14866_c1_g1;TRINITY_DN15445_c0_g1;TRINITY_DN16902_c1_g1;TRINITY_DN16902_c2_g1;TRINITY_DN189074_c0_g1;TRINITY_DN19184_c0_g3;TRINITY_DN19254_c0_g1;TRINITY_DN19445_c0_g1;TRINITY_DN22499_c0_g1;TRINITY_DN2718_c0_g1;TRINITY_DN2718_c0_g2;TRINITY_DN2718_c1_g1;TRINITY_DN2718_c1_g2;TRINITY_DN2718_c1_g3;TRINITY_…	K00454+K15718+K14674+K14674+K15718+K15718+K00454+K00454+K15718+K00454+K00454+K15718+K15718+K00454+K00454+K15718+K15718+K15718+K15718+K15718+K01047+K14674+K15718+K15718+K15718+K15718+K15718+K15718+K01047+K00454+K15718+K07409+K15718+K15718+K15718+K15718+K15718+K01047+K00454+K14674+K00454+K00454+K00454+K00454+K14674+K15718+K15718+K14674+K14674+K15718+K14674+K15718+K00454+K15718+K15718+K15718+K15718
Streptomycin biosynthesis	ko00521	56	TRINITY_DN108228_c0_g1;TRINITY_DN11460_c0_g2;TRINITY_DN148675_c0_g1;TRINITY_DN16872_c0_g1;TRINITY_DN169835_c0_g1;TRINITY_DN207_c0_g1;TRINITY_DN207_c1_g1;TRINITY_DN285215_c0_g1;TRINITY_DN291075_c0_g1;TRINITY_DN292551_c0_g1;TRINITY_DN294756_c0_g1;TRINITY_DN294891_c0_g1;TRINITY_DN299962_c0_g1;TRINITY_DN300910_c0_g1;TRINITY_DN303975_c0_g1;TRINITY_DN306375_c0_g1;TRINITY_DN3071_c0_g1;TRINITY_DN309000_c…	K00844+K01092+K01858+K00010+K01835+K00844+K00844+K01835+K01835+K01858+K01835+K00844+K01835+K00844+K01858+K00844+K01835+K00010+K01092+K01858+K01858+K01858+K01858+K00844+K00844+K01835+K01858+K01858+K00844+K01858+K01858+K01858+K01858+K01858+K01092+K01835+K00845+K01835+K01835+K01858+K01835+K01835+K00844+K01858+K00844+K00844+K01858+K01835+K00844+K00844+K00844+K01835+K01858+K00844+K01858+K00844
Basal cell carcinoma	ko05217	56	TRINITY_DN103115_c1_g1;TRINITY_DN107699_c0_g1;TRINITY_DN113251_c0_g2;TRINITY_DN115295_c0_g1;TRINITY_DN1203_c2_g1;TRINITY_DN126835_c0_g1;TRINITY_DN127714_c0_g2;TRINITY_DN13958_c0_g1;TRINITY_DN15309_c0_g1;TRINITY_DN1563_c1_g1;TRINITY_DN1638_c1_g1;TRINITY_DN182658_c0_g1;TRINITY_DN1967_c1_g1;TRINITY_DN2034_c0_g2;TRINITY_DN20948_c0_g2;TRINITY_DN232977_c0_g1;TRINITY_DN24828_c0_g1;TRINITY_DN286128_c0_g1…	K06228+K03083+K06228+K06228+K06228+K03083+K06228+K06228+K06228+K03083+K03083+K06228+K03083+K03083+K06228+K03083+K03083+K03083+K03083+K03083+K03083+K06228+K03083+K03083+K03083+K06228+K06228+K03083+K03083+K06228+K06228+K06228+K03083+K03083+K03083+K03083+K06228+K02105+K06228+K02105+K06228+K03083+K06228+K06228+K03083+K03083+K06228+K06228+K03083+K06228+K03083+K02105+K03083+K06228+K03083+K06228
Biotin metabolism	ko00780	54	TRINITY_DN10627_c0_g1;TRINITY_DN12513_c0_g1;TRINITY_DN12513_c0_g2;TRINITY_DN12536_c0_g1;TRINITY_DN140167_c0_g1;TRINITY_DN14709_c0_g2;TRINITY_DN164351_c0_g2;TRINITY_DN16495_c0_g1;TRINITY_DN195472_c0_g1;TRINITY_DN212_c0_g1;TRINITY_DN229222_c0_g1;TRINITY_DN230683_c0_g1;TRINITY_DN26790_c0_g1;TRINITY_DN2741_c2_g1;TRINITY_DN2741_c2_g2;TRINITY_DN286779_c0_g1;TRINITY_DN289191_c0_g1;TRINITY_DN304884_c0_g1…	K19562+K00208+K00208+K09458+K00059+K00059+K00059+K00059+K09458+K01012+K01012+K00059+K19562+K00208+K00208+K00208+K00059+K00059+K00059+K01012+K09458+K00059+K00059+K00059+K00059+K00652+K09458+K00059+K00208+K00059+K09458+K00059+K02372+K09458+K19562+K00059+K00059+K00059+K02372+K00059+K00059+K00059+K01942+K01942+K00652+K00059+K00652+K00208+K00059+K00059+K09458+K00208+K00208+K09458
Ovarian steroidogenesis	ko04913	54	TRINITY_DN11693_c0_g1;TRINITY_DN124827_c0_g1;TRINITY_DN12994_c0_g1;TRINITY_DN13472_c0_g1;TRINITY_DN13472_c0_g2;TRINITY_DN14294_c0_g1;TRINITY_DN14670_c2_g1;TRINITY_DN15845_c0_g1;TRINITY_DN15845_c0_g2;TRINITY_DN16406_c0_g1;TRINITY_DN170_c0_g1;TRINITY_DN174122_c0_g1;TRINITY_DN1794_c0_g1;TRINITY_DN1794_c0_g2;TRINITY_DN17982_c0_g1;TRINITY_DN1868_c2_g1;TRINITY_DN18946_c0_g1;TRINITY_DN21160_c0_g1;TRINIT…	K00512+K07408+K00512+K00512+K00512+K00512+K07408+K07408+K07408+K00512+K00512+K00512+K07408+K07408+K07408+K00512+K00512+K00512+K07408+K07408+K00512+K07408+K00512+K00512+K00512+K07408+K07408+K07408+K07408+K07408+K07408+K07408+K07408+K07408+K00512+K00512+K07408+K07410+K07408+K00512+K07408+K00512+K07408+K00512+K07408+K07408+K07408+K07408+K07408+K07408+K00512+K07410+K07408+K07408
Aldosterone-regulated sodium reabsorption	ko04960	53	TRINITY_DN118589_c0_g1;TRINITY_DN118589_c0_g2;TRINITY_DN11910_c1_g1;TRINITY_DN129228_c0_g1;TRINITY_DN152470_c0_g1;TRINITY_DN167740_c0_g1;TRINITY_DN192047_c0_g1;TRINITY_DN207304_c0_g1;TRINITY_DN217268_c0_g2;TRINITY_DN229530_c0_g1;TRINITY_DN247121_c0_g1;TRINITY_DN285331_c0_g1;TRINITY_DN287284_c0_g1;TRINITY_DN291178_c0_g1;TRINITY_DN291801_c0_g1;TRINITY_DN293965_c0_g1;TRINITY_DN298139_c0_g1;TRINITY_D…	K01539+K01539+K06276+K01539+K01539+K01539+K01539+K01539+K01539+K00922+K01539+K01539+K01539+K04371+K00922+K01539+K06276+K01539+K01539+K06276+K01539+K01539+K06276+K04371+K01539+K00922+K01539+K01539+K01539+K01539+K06276+K01539+K04371+K06276+K01539+K01539+K00922+K01539+K04371+K06276+K01539+K06276+K01539+K04371+K01539+K01539+K01539+K00922+K06276+K04371+K06276+K06276+K06276
TNF signaling pathway	ko04668	51	TRINITY_DN107545_c0_g1;TRINITY_DN11294_c1_g1;TRINITY_DN11404_c0_g1;TRINITY_DN1491_c0_g2;TRINITY_DN183354_c0_g1;TRINITY_DN184133_c0_g1;TRINITY_DN215596_c0_g1;TRINITY_DN229530_c0_g1;TRINITY_DN230765_c0_g1;TRINITY_DN24497_c0_g1;TRINITY_DN270140_c0_g1;TRINITY_DN273572_c0_g1;TRINITY_DN288442_c0_g1;TRINITY_DN291178_c0_g1;TRINITY_DN291801_c0_g1;TRINITY_DN295159_c0_g1;TRINITY_DN318601_c0_g1;TRINITY_DN326…	K17065+K17065+K04374+K17065+K17065+K17065+K04374+K00922+K17065+K17065+K15637+K04368+K04427+K04371+K00922+K04368+K04427+K04371+K00922+K17065+K04368+K17065+K04368+K17065+K04371+K04427+K17065+K17065+K17065+K17065+K00922+K04427+K17065+K04427+K04371+K17065+K17065+K04371+K04368+K17065+K00922+K04371+K17065+K17065+K17065+K04374+K17065+K17065+K04374+K04368+K04368
Sesquiterpenoid and triterpenoid biosynthesis	ko00909	50	TRINITY_DN1113_c2_g1;TRINITY_DN11461_c0_g1;TRINITY_DN122672_c0_g1;TRINITY_DN1281_c0_g1;TRINITY_DN1281_c0_g2;TRINITY_DN131172_c0_g1;TRINITY_DN13865_c0_g1;TRINITY_DN14278_c0_g1;TRINITY_DN14656_c0_g1;TRINITY_DN162129_c0_g1;TRINITY_DN18052_c0_g3;TRINITY_DN18305_c2_g1;TRINITY_DN1949_c3_g1;TRINITY_DN21566_c0_g1;TRINITY_DN22119_c0_g1;TRINITY_DN255318_c0_g1;TRINITY_DN255831_c0_g1;TRINITY_DN273875_c0_g1;T…	K19011+K19011+K14174+K19011+K19011+K00801+K19010+K14174+K15891+K19011+K19011+K15797+K15813+K15891+K15891+K19011+K19011+K19011+K00801+K15813+K00801+K00511+K15472+K00511+K00511+K15803+K19011+K14174+K00801+K00511+K15813+K00511+K00801+K14174+K00511+K19011+K00511+K19011+K00801+K19011+K19011+K15891+K19011+K00801+K15472+K19011+K19011+K19011+K15813+K14184
Non-small cell lung cancer	ko05223	50	TRINITY_DN109991_c0_g1;TRINITY_DN11910_c1_g1;TRINITY_DN14506_c0_g1;TRINITY_DN160717_c0_g1;TRINITY_DN1774_c1_g1;TRINITY_DN19292_c0_g1;TRINITY_DN226731_c0_g1;TRINITY_DN229530_c0_g1;TRINITY_DN273572_c0_g1;TRINITY_DN2794_c0_g2;TRINITY_DN285342_c0_g1;TRINITY_DN289762_c0_g1;TRINITY_DN291178_c0_g1;TRINITY_DN291801_c0_g1;TRINITY_DN295159_c0_g1;TRINITY_DN298139_c0_g1;TRINITY_DN317529_c0_g1;TRINITY_DN31968…	K04365+K06276+K06620+K06620+K04365+K06620+K06618+K00922+K04368+K04365+K06620+K01522+K04371+K00922+K04368+K06276+K06618+K06276+K06276+K04371+K04365+K00922+K04368+K04368+K06276+K04365+K04371+K06276+K01522+K00922+K04371+K06276+K06276+K04365+K04371+K04368+K00922+K06276+K04371+K06276+K06276+K06276+K04365+K01522+K04365+K04365+K04368+K04368+K04365+K04365
Morphine addiction	ko05032	49	TRINITY_DN105780_c0_g1;TRINITY_DN107788_c0_g1;TRINITY_DN13315_c0_g2;TRINITY_DN13490_c0_g1;TRINITY_DN14815_c0_g1;TRINITY_DN1824_c0_g2;TRINITY_DN1824_c1_g1;TRINITY_DN1824_c1_g5;TRINITY_DN213834_c0_g1;TRINITY_DN218713_c0_g1;TRINITY_DN218744_c0_g1;TRINITY_DN296247_c0_g1;TRINITY_DN297995_c0_g1;TRINITY_DN304_c1_g1;TRINITY_DN307128_c0_g1;TRINITY_DN308138_c0_g1;TRINITY_DN311611_c0_g1;TRINITY_DN314168_c0_…	K15015+K15015+K04630+K04536+K04630+K15015+K15015+K15015+K15015+K04630+K04536+K04630+K04630+K04630+K04630+K04630+K13755+K04536+K15015+K15015+K04630+K04536+K04536+K15015+K04536+K04630+K04630+K13293+K04630+K04630+K13755+K15015+K13293+K04536+K04630+K04630+K15015+K15015+K15015+K15015+K15015+K04630+K15015+K04536+K15015+K15015+K15015+K15015+K15015
Chronic myeloid leukemia	ko05220	49	TRINITY_DN109991_c0_g1;TRINITY_DN14506_c0_g1;TRINITY_DN160717_c0_g1;TRINITY_DN1774_c1_g1;TRINITY_DN18160_c0_g1;TRINITY_DN19292_c0_g1;TRINITY_DN226731_c0_g1;TRINITY_DN229530_c0_g1;TRINITY_DN253624_c0_g1;TRINITY_DN267098_c0_g1;TRINITY_DN273572_c0_g1;TRINITY_DN2794_c0_g2;TRINITY_DN285342_c0_g1;TRINITY_DN291178_c0_g1;TRINITY_DN291201_c0_g1;TRINITY_DN291801_c0_g1;TRINITY_DN293652_c0_g1;TRINITY_DN29515…	K04365+K06620+K06620+K04365+K06067+K06620+K06618+K00922+K06067+K06067+K04368+K04365+K06620+K04371+K06067+K00922+K06067+K04368+K06067+K06618+K06067+K04371+K04365+K00922+K04368+K06067+K04368+K04365+K04371+K00922+K04371+K04365+K04371+K04368+K06067+K06067+K00922+K04371+K06067+K04365+K04365+K04365+K06067+K06067+K06067+K04368+K04368+K04365+K04365
Lysine biosynthesis	ko00300	48	TRINITY_DN12542_c0_g1;TRINITY_DN12553_c0_g2;TRINITY_DN131189_c0_g1;TRINITY_DN1433_c0_g1;TRINITY_DN14493_c0_g1;TRINITY_DN1487_c0_g1;TRINITY_DN15024_c1_g1;TRINITY_DN1664_c0_g1;TRINITY_DN19358_c0_g2;TRINITY_DN19908_c0_g1;TRINITY_DN25314_c0_g1;TRINITY_DN273582_c0_g1;TRINITY_DN273582_c1_g1;TRINITY_DN283935_c0_g1;TRINITY_DN28576_c0_g1;TRINITY_DN289645_c0_g1;TRINITY_DN293702_c0_g1;TRINITY_DN298307_c0_g1…	K01586+K01714+K00928+K00133+K01714+K00928+K01778+K12524+K12524+K00928+K00133+K14085+K14085+K14085+K00215+K10206+K00928+K14085+K14085+K00825+K01778+K00215+K14085+K00825+K10206+K01586+K14085+K14085+K14085+K14085+K14085+K00133+K00133+K00133+K00133+K14085+K12524+K14085+K00825+K00133+K01714+K01586+K00928+K00825+K14085+K00133+K14085+K10206
Glycosylphosphatidylinositol (GPI)-anchor biosynthesis	ko00563	47	TRINITY_DN12216_c0_g1;TRINITY_DN14516_c1_g1;TRINITY_DN147017_c0_g1;TRINITY_DN16666_c0_g1;TRINITY_DN2764_c1_g1;TRINITY_DN2830_c0_g1;TRINITY_DN287815_c0_g1;TRINITY_DN2880_c0_g1;TRINITY_DN291246_c0_g1;TRINITY_DN302662_c0_g1;TRINITY_DN304777_c0_g1;TRINITY_DN314178_c0_g1;TRINITY_DN317263_c0_g1;TRINITY_DN326984_c0_g1;TRINITY_DN329015_c0_g1;TRINITY_DN329763_c0_g1;TRINITY_DN330354_c0_g1;TRINITY_DN333197_…	K05285+K05286+K05293+K07542+K07541+K05283+K03857+K05287+K05289+K03861+K05289+K05285+K05284+K03857+K05292+K05286+K03859+K05284+K05292+K05285+K05293+K05285+K03857+K03857+K05290+K05284+K05290+K03859+K05288+K05290+K03857+K03860+K03860+K03860+K05292+K05291+K03858+K05290+K03861+K09658+K05290+K05287+K05310+K05294+K03434+K05284+K05291
RIG-I-like receptor signaling pathway	ko04622	47	TRINITY_DN100809_c1_g2;TRINITY_DN10860_c0_g1;TRINITY_DN12114_c0_g1;TRINITY_DN128384_c0_g1;TRINITY_DN1971_c0_g1;TRINITY_DN1971_c0_g2;TRINITY_DN2058_c0_g1;TRINITY_DN2058_c1_g3;TRINITY_DN212287_c0_g1;TRINITY_DN227585_c0_g1;TRINITY_DN2534_c0_g2;TRINITY_DN2683_c0_g1;TRINITY_DN285218_c0_g1;TRINITY_DN287849_c0_g1;TRINITY_DN288442_c0_g1;TRINITY_DN289940_c0_g1;TRINITY_DN296094_c0_g1;TRINITY_DN318601_c0_g1…	K11594+K00863+K08339+K00863+K00863+K00863+K11594+K11594+K11594+K11594+K12655+K11594+K11594+K11594+K04427+K11594+K11594+K04427+K11594+K09578+K11594+K11594+K09578+K04427+K08336+K11594+K11594+K00863+K04427+K04427+K11594+K11594+K11594+K11594+K11594+K11594+K11594+K09578+K11594+K00863+K00863+K11594+K00863+K11594+K08336+K09578+K09578
Styrene degradation	ko00643	46	TRINITY_DN10298_c2_g1;TRINITY_DN13261_c0_g1;TRINITY_DN1589_c4_g1;TRINITY_DN159395_c0_g1;TRINITY_DN1982_c0_g1;TRINITY_DN242968_c0_g1;TRINITY_DN26979_c0_g1;TRINITY_DN27468_c0_g2;TRINITY_DN27468_c1_g1;TRINITY_DN286832_c0_g1;TRINITY_DN2906_c0_g2;TRINITY_DN2906_c0_g3;TRINITY_DN2906_c0_g4;TRINITY_DN293074_c0_g1;TRINITY_DN297175_c0_g1;TRINITY_DN300743_c0_g1;TRINITY_DN308950_c0_g1;TRINITY_DN316361_c0_g1;…	K01555+K01555+K00451+K01800+K01555+K00451+K00451+K01426+K01426+K01800+K01501+K01501+K01501+K01800+K01800+K01800+K01555+K00451+K01426+K00451+K01426+K01800+K01555+K00451+K01555+K01555+K00451+K01800+K01800+K01555+K01555+K01800+K01501+K00451+K01555+K00451+K00451+K01426+K01800+K01555+K01800+K01800+K01800+K01800+K01426+K01800
Folate biosynthesis	ko00790	46	TRINITY_DN10182_c0_g1;TRINITY_DN11530_c0_g1;TRINITY_DN11530_c0_g2;TRINITY_DN123452_c0_g1;TRINITY_DN125908_c0_g1;TRINITY_DN13355_c0_g1;TRINITY_DN14528_c0_g1;TRINITY_DN14649_c0_g2;TRINITY_DN14825_c0_g1;TRINITY_DN1485_c1_g1;TRINITY_DN16286_c0_g1;TRINITY_DN19120_c0_g1;TRINITY_DN283090_c0_g1;TRINITY_DN293751_c0_g1;TRINITY_DN298903_c0_g1;TRINITY_DN304529_c0_g1;TRINITY_DN307150_c0_g1;TRINITY_DN313478_c0…	K18482+K13941+K13941+K13998+K03639+K01307+K13950+K03635+K01930+K03639+K01495+K18482+K13998+K01307+K01930+K13950+K13941+K00357+K01495+K01307+K13950+K13941+K01930+K01495+K01113+K01307+K13950+K01737+K13998+K03635+K01307+K13998+K13998+K01930+K01930+K01930+K03635+K13998+K13998+K20457+K18482+K13998+K18482+K20457+K20457+K20457
Other types of O-glycan biosynthesis	ko00514	44	TRINITY_DN1168_c0_g1;TRINITY_DN11924_c0_g1;TRINITY_DN12944_c0_g1;TRINITY_DN14040_c0_g1;TRINITY_DN14858_c0_g1;TRINITY_DN18074_c0_g1;TRINITY_DN1832_c2_g2;TRINITY_DN191_c0_g1;TRINITY_DN191_c0_g2;TRINITY_DN213_c1_g2;TRINITY_DN228878_c0_g1;TRINITY_DN2437_c0_g3;TRINITY_DN2812_c0_g1;TRINITY_DN28202_c1_g1;TRINITY_DN284484_c0_g1;TRINITY_DN287688_c0_g1;TRINITY_DN299883_c0_g1;TRINITY_DN309395_c0_g1;TRINITY_…	K00735+K03691+K18134+K00735+K13667+K09667+K09667+K18134+K18134+K13667+K09667+K18134+K00735+K00735+K09667+K13667+K09667+K10967+K09667+K00728+K09667+K09667+K09667+K09667+K09667+K00728+K10967+K09667+K09667+K13667+K09667+K09667+K09667+K00735+K18134+K00735+K13667+K00735+K09667+K09667+K09667+K18134+K09667+K09667
Insulin secretion	ko04911	44	TRINITY_DN100483_c1_g1;TRINITY_DN11404_c0_g1;TRINITY_DN118589_c0_g1;TRINITY_DN118589_c0_g2;TRINITY_DN12349_c1_g1;TRINITY_DN129228_c0_g1;TRINITY_DN152470_c0_g1;TRINITY_DN167740_c0_g1;TRINITY_DN1681_c3_g1;TRINITY_DN192047_c0_g1;TRINITY_DN207304_c0_g1;TRINITY_DN215596_c0_g1;TRINITY_DN217268_c0_g2;TRINITY_DN247121_c0_g1;TRINITY_DN285331_c0_g1;TRINITY_DN287284_c0_g1;TRINITY_DN293965_c0_g1;TRINITY_DN29…	K04515+K04374+K01539+K01539+K04515+K01539+K01539+K01539+K04515+K01539+K01539+K04374+K01539+K01539+K01539+K01539+K01539+K04515+K04515+K01539+K01539+K01539+K01539+K01539+K04515+K01539+K01539+K01539+K01539+K01539+K01539+K01539+K01539+K01539+K01539+K01539+K01539+K01539+K04515+K04515+K18211+K18211+K04374+K04374
Bacterial secretion system	ko03070	43	TRINITY_DN10503_c0_g1;TRINITY_DN11118_c0_g1;TRINITY_DN13669_c0_g2;TRINITY_DN17301_c0_g1;TRINITY_DN17572_c0_g1;TRINITY_DN175992_c0_g1;TRINITY_DN194916_c0_g1;TRINITY_DN2287_c0_g1;TRINITY_DN230137_c0_g2;TRINITY_DN2502_c0_g1;TRINITY_DN263838_c0_g1;TRINITY_DN288512_c0_g1;TRINITY_DN2994_c1_g1;TRINITY_DN304793_c0_g1;TRINITY_DN311856_c0_g1;TRINITY_DN312698_c0_g1;TRINITY_DN323168_c0_g1;TRINITY_DN323928_c0…	K03116+K03217+K03106+K03070+K03116+K03106+K03217+K03217+K03106+K03070+K03106+K03070+K03118+K03070+K03106+K03106+K03070+K03070+K03070+K03217+K03217+K03070+K03070+K03106+K03106+K03106+K03106+K03070+K03116+K03106+K03070+K03217+K03070+K03217+K03217+K03217+K03106+K03110+K03217+K03070+K03106+K03106+K03106
Synthesis and degradation of ketone bodies	ko00072	42	TRINITY_DN10785_c0_g1;TRINITY_DN127908_c0_g1;TRINITY_DN1522_c0_g1;TRINITY_DN1522_c0_g2;TRINITY_DN167977_c0_g1;TRINITY_DN203588_c0_g1;TRINITY_DN213013_c0_g1;TRINITY_DN21309_c0_g1;TRINITY_DN233972_c0_g1;TRINITY_DN294188_c0_g1;TRINITY_DN296074_c0_g1;TRINITY_DN300521_c0_g1;TRINITY_DN308264_c0_g1;TRINITY_DN314463_c0_g1;TRINITY_DN320468_c0_g1;TRINITY_DN326111_c0_g1;TRINITY_DN327037_c0_g1;TRINITY_DN3297…	K01641+K01640+K01641+K01641+K01641+K01641+K00626+K00626+K00626+K01641+K00626+K01641+K01641+K01641+K00626+K00626+K00626+K00626+K00626+K01641+K00626+K01640+K00626+K00626+K01641+K01640+K00626+K00626+K01640+K00626+K01640+K01641+K00626+K00626+K00626+K00626+K01640+K00626+K01640+K01640+K00626+K01641
Notch signaling pathway	ko04330	42	TRINITY_DN12501_c0_g1;TRINITY_DN15197_c0_g1;TRINITY_DN15263_c0_g1;TRINITY_DN15663_c0_g1;TRINITY_DN167564_c0_g1;TRINITY_DN18107_c0_g1;TRINITY_DN18160_c0_g1;TRINITY_DN205640_c0_g1;TRINITY_DN253624_c0_g1;TRINITY_DN267098_c0_g1;TRINITY_DN289525_c0_g1;TRINITY_DN291201_c0_g1;TRINITY_DN293652_c0_g1;TRINITY_DN294351_c0_g1;TRINITY_DN295017_c0_g1;TRINITY_DN295320_c0_g1;TRINITY_DN301990_c0_g1;TRINITY_DN3188…	K06171+K04498+K06063+K06062+K04498+K04505+K06067+K06062+K06067+K06067+K06063+K06067+K06067+K06063+K06170+K06063+K06067+K04498+K06067+K06058+K06067+K04498+K06062+K06062+K06063+K06063+K06063+K06062+K06067+K06067+K06067+K06062+K06063+K04498+K04498+K04498+K06170+K06067+K06067+K04498+K06067+K06172
Circadian rhythm - fly	ko04711	41	TRINITY_DN107699_c0_g1;TRINITY_DN11067_c0_g2;TRINITY_DN11954_c0_g1;TRINITY_DN126835_c0_g1;TRINITY_DN1563_c1_g1;TRINITY_DN1638_c1_g1;TRINITY_DN167330_c0_g1;TRINITY_DN1967_c1_g1;TRINITY_DN2034_c0_g2;TRINITY_DN232977_c0_g1;TRINITY_DN24828_c0_g1;TRINITY_DN286128_c0_g1;TRINITY_DN286388_c0_g1;TRINITY_DN28715_c0_g1;TRINITY_DN288558_c0_g1;TRINITY_DN292650_c0_g1;TRINITY_DN303995_c0_g1;TRINITY_DN311129_c0_…	K03083+K08960+K08960+K03083+K03083+K03083+K08960+K03083+K03083+K03083+K03083+K03083+K03083+K08960+K03083+K03083+K08960+K03083+K08960+K03083+K03083+K08960+K03083+K03083+K08960+K03083+K03083+K03083+K03083+K08960+K08960+K03083+K08960+K08960+K03083+K03083+K03083+K03083+K08960+K03083+K03083
Melanoma	ko05218	41	TRINITY_DN109991_c0_g1;TRINITY_DN13372_c0_g1;TRINITY_DN14506_c0_g1;TRINITY_DN160717_c0_g1;TRINITY_DN1774_c1_g1;TRINITY_DN19292_c0_g1;TRINITY_DN226731_c0_g1;TRINITY_DN229530_c0_g1;TRINITY_DN273572_c0_g1;TRINITY_DN2794_c0_g2;TRINITY_DN284438_c0_g1;TRINITY_DN285342_c0_g1;TRINITY_DN291178_c0_g1;TRINITY_DN291801_c0_g1;TRINITY_DN295159_c0_g1;TRINITY_DN306003_c0_g1;TRINITY_DN317529_c0_g1;TRINITY_DN32662…	K04365+K01110+K06620+K06620+K04365+K06620+K06618+K00922+K04368+K04365+K01110+K06620+K04371+K00922+K04368+K01110+K06618+K04371+K04365+K00922+K04368+K04368+K04365+K04371+K00922+K01110+K04371+K04365+K04371+K04368+K01110+K00922+K04371+K01110+K04365+K04365+K04365+K04368+K04368+K04365+K04365
Monoterpenoid biosynthesis	ko00902	38	TRINITY_DN10593_c0_g1;TRINITY_DN111651_c0_g1;TRINITY_DN11951_c0_g1;TRINITY_DN1212_c0_g1;TRINITY_DN1212_c3_g1;TRINITY_DN12694_c0_g1;TRINITY_DN145990_c0_g1;TRINITY_DN1677_c0_g1;TRINITY_DN16946_c0_g1;TRINITY_DN18495_c0_g1;TRINITY_DN279620_c0_g1;TRINITY_DN285453_c0_g1;TRINITY_DN3194_c0_g1;TRINITY_DN3237_c0_g1;TRINITY_DN331537_c0_g1;TRINITY_DN333811_c0_g1;TRINITY_DN335487_c0_g1;TRINITY_DN340348_c0_g1;…	K15095+K15095+K15095+K15095+K15095+K15095+K15095+K15095+K15095+K15095+K15095+K15095+K15095+K15095+K15095+K15095+K15095+K15095+K15095+K15095+K15095+K15086+K15095+K15095+K15095+K15095+K15095+K15095+K15095+K15095+K15095+K15095+K15095+K15095+K15095+K15095+K15095+K15095
Fat digestion and absorption	ko04975	38	TRINITY_DN110756_c0_g1;TRINITY_DN160246_c0_g1;TRINITY_DN181162_c0_g1;TRINITY_DN205399_c0_g1;TRINITY_DN257269_c0_g1;TRINITY_DN278170_c0_g1;TRINITY_DN289969_c0_g1;TRINITY_DN291435_c0_g1;TRINITY_DN292153_c0_g1;TRINITY_DN307958_c0_g1;TRINITY_DN311822_c0_g1;TRINITY_DN321711_c0_g1;TRINITY_DN323408_c0_g1;TRINITY_DN327745_c0_g1;TRINITY_DN327987_c0_g1;TRINITY_DN344241_c0_g1;TRINITY_DN358294_c0_g1;TRINITY_…	K05641+K14455+K14457+K14457+K14455+K14455+K11155+K01047+K14457+K05641+K05641+K01080+K05641+K14452+K11155+K14457+K14457+K05641+K05641+K01047+K14457+K14457+K13509+K14455+K14455+K14457+K14455+K05641+K11155+K05641+K13509+K14455+K01047+K11155+K11155+K14455+K14457+K14457
Glycosphingolipid biosynthesis - globo and isoglobo series	ko00603	37	TRINITY_DN101493_c0_g1;TRINITY_DN1172_c0_g1;TRINITY_DN137979_c0_g1;TRINITY_DN14129_c1_g1;TRINITY_DN144922_c0_g1;TRINITY_DN1935_c0_g1;TRINITY_DN196070_c0_g1;TRINITY_DN2519_c0_g1;TRINITY_DN25947_c0_g1;TRINITY_DN280755_c0_g1;TRINITY_DN284945_c0_g1;TRINITY_DN2898_c1_g1;TRINITY_DN313337_c0_g1;TRINITY_DN320669_c0_g1;TRINITY_DN325418_c0_g1;TRINITY_DN328192_c0_g1;TRINITY_DN328900_c0_g1;TRINITY_DN335651_c…	K12373+K07407+K07407+K00780+K07407+K00780+K07407+K07407+K07407+K12373+K12373+K12373+K12373+K12373+K12373+K12373+K07407+K12373+K07407+K07407+K07407+K07407+K07407+K07407+K12373+K01988+K07407+K12373+K07407+K07407+K12373+K07407+K07407+K01988+K12373+K12373+K12373
Aminobenzoate degradation	ko00627	36	TRINITY_DN1028_c0_g2;TRINITY_DN11132_c1_g1;TRINITY_DN11132_c2_g1;TRINITY_DN11313_c0_g1;TRINITY_DN120684_c0_g1;TRINITY_DN1220_c0_g1;TRINITY_DN13717_c0_g1;TRINITY_DN13873_c0_g1;TRINITY_DN14617_c0_g1;TRINITY_DN150_c1_g2;TRINITY_DN1524_c0_g1;TRINITY_DN16917_c0_g1;TRINITY_DN202_c1_g1;TRINITY_DN238351_c0_g1;TRINITY_DN25263_c0_g3;TRINITY_DN27468_c0_g2;TRINITY_DN27468_c1_g1;TRINITY_DN2906_c0_g2;TRINITY_D…	K00517+K00517+K00517+K00517+K00517+K01512+K00517+K00517+K00517+K00517+K03380+K00517+K00517+K07511+K00517+K01426+K01426+K01501+K01501+K01501+K00517+K01426+K01426+K07511+K01113+K00517+K01501+K07511+K00517+K01426+K01512+K00517+K00517+K00517+K01426+K00517
Diterpenoid biosynthesis	ko00904	36	TRINITY_DN1179_c0_g2;TRINITY_DN1179_c3_g1;TRINITY_DN12119_c0_g1;TRINITY_DN12474_c0_g1;TRINITY_DN13859_c0_g1;TRINITY_DN14264_c0_g1;TRINITY_DN1478_c0_g1;TRINITY_DN155471_c0_g1;TRINITY_DN15699_c0_g1;TRINITY_DN19703_c0_g1;TRINITY_DN19703_c0_g2;TRINITY_DN2103_c0_g2;TRINITY_DN21213_c0_g1;TRINITY_DN2251_c4_g2;TRINITY_DN287608_c0_g1;TRINITY_DN31611_c0_g1;TRINITY_DN32021_c0_g1;TRINITY_DN320885_c0_g1;TRINI…	K04124+K04124+K04125+K04124+K16084+K05282+K17982+K16085+K13070+K04124+K04124+K04125+K16083+K05282+K04124+K04122+K05282+K04125+K17961+K04125+K04125+K05282+K04122+K16084+K05282+K04121+K04121+K16084+K16085+K04123+K04125+K04124+K04121+K16084+K04125+K04125
Taurine and hypotaurine metabolism	ko00430	35	TRINITY_DN11130_c0_g1;TRINITY_DN11130_c0_g2;TRINITY_DN11979_c0_g2;TRINITY_DN12903_c0_g1;TRINITY_DN132956_c0_g1;TRINITY_DN16300_c0_g1;TRINITY_DN17049_c0_g2;TRINITY_DN179500_c0_g1;TRINITY_DN1897_c0_g1;TRINITY_DN192961_c0_g1;TRINITY_DN21280_c0_g1;TRINITY_DN23172_c0_g1;TRINITY_DN271523_c0_g2;TRINITY_DN28477_c0_g1;TRINITY_DN293839_c0_g1;TRINITY_DN310392_c0_g1;TRINITY_DN3300_c0_g1;TRINITY_DN331311_c0_g…	K10712+K10712+K18592+K01580+K10712+K01580+K01580+K10712+K01580+K10712+K01580+K10712+K00681+K01580+K00681+K00681+K18592+K00456+K00681+K18592+K10712+K10712+K10712+K18592+K00681+K01580+K10712+K01580+K01580+K10712+K10712+K01580+K01580+K10712+K10712
Vitamin B6 metabolism	ko00750	35	TRINITY_DN10425_c0_g1;TRINITY_DN11795_c0_g1;TRINITY_DN1453_c0_g1;TRINITY_DN147003_c0_g1;TRINITY_DN159120_c0_g1;TRINITY_DN177455_c0_g1;TRINITY_DN1890_c0_g1;TRINITY_DN285643_c0_g1;TRINITY_DN293585_c0_g1;TRINITY_DN294836_c0_g1;TRINITY_DN301177_c0_g1;TRINITY_DN319885_c0_g1;TRINITY_DN321366_c0_g1;TRINITY_DN325087_c0_g1;TRINITY_DN325117_c0_g1;TRINITY_DN326333_c0_g1;TRINITY_DN330548_c0_g1;TRINITY_DN3414…	K00868+K00831+K08681+K05275+K00868+K01733+K05275+K06215+K17759+K06215+K00275+K06215+K17759+K06215+K00831+K06215+K17759+K00831+K00831+K05275+K17759+K05275+K17759+K00831+K00831+K05275+K00831+K00868+K00868+K06215+K05275+K05275+K08681+K01733+K00275
Cell cycle - Caulobacter	ko04112	35	TRINITY_DN120672_c0_g1;TRINITY_DN1207_c0_g2;TRINITY_DN121280_c0_g1;TRINITY_DN129882_c0_g1;TRINITY_DN13878_c0_g1;TRINITY_DN149147_c0_g1;TRINITY_DN15288_c0_g1;TRINITY_DN16306_c0_g2;TRINITY_DN167314_c0_g2;TRINITY_DN16771_c0_g2;TRINITY_DN188_c1_g1;TRINITY_DN1912_c0_g1;TRINITY_DN219111_c0_g1;TRINITY_DN23960_c0_g2;TRINITY_DN301762_c0_g1;TRINITY_DN333216_c0_g1;TRINITY_DN36276_c1_g1;TRINITY_DN379053_c0_g…	K03544+K01338+K03544+K01338+K03544+K03544+K02563+K03531+K01358+K01358+K03544+K01358+K01358+K01358+K01338+K01338+K01358+K01338+K03544+K03531+K03544+K01358+K01358+K01358+K01358+K01358+K01358+K01358+K03531+K01358+K03544+K01358+K01358+K03531+K03531
Dorso-ventral axis formation	ko04320	35	TRINITY_DN10867_c0_g1;TRINITY_DN109991_c0_g1;TRINITY_DN11459_c0_g1;TRINITY_DN12707_c1_g3;TRINITY_DN142816_c0_g1;TRINITY_DN16026_c0_g1;TRINITY_DN1774_c1_g1;TRINITY_DN273572_c0_g1;TRINITY_DN2794_c0_g2;TRINITY_DN291178_c0_g1;TRINITY_DN295159_c0_g1;TRINITY_DN310770_c0_g1;TRINITY_DN32662_c0_g1;TRINITY_DN327439_c0_g1;TRINITY_DN332709_c0_g1;TRINITY_DN335237_c0_g1;TRINITY_DN340048_c0_g1;TRINITY_DN345514_…	K02184+K04365+K02184+K02184+K02184+K02184+K04365+K04368+K04365+K04371+K04368+K02184+K04371+K04365+K04368+K04368+K04365+K04371+K02184+K02184+K02184+K04371+K04365+K04371+K04368+K04371+K02184+K02184+K04365+K04365+K04365+K04368+K04368+K04365+K04365
Caffeine metabolism	ko00232	34	TRINITY_DN143704_c0_g2;TRINITY_DN15676_c0_g1;TRINITY_DN157093_c0_g1;TRINITY_DN158440_c0_g1;TRINITY_DN165303_c0_g1;TRINITY_DN2174_c0_g1;TRINITY_DN2226_c0_g1;TRINITY_DN266138_c0_g1;TRINITY_DN274430_c0_g1;TRINITY_DN282315_c0_g1;TRINITY_DN286620_c0_g1;TRINITY_DN291582_c0_g1;TRINITY_DN291885_c0_g1;TRINITY_DN292270_c0_g1;TRINITY_DN294674_c0_g1;TRINITY_DN299295_c0_g1;TRINITY_DN301306_c0_g1;TRINITY_DN301…	K00365+K00365+K00365+K00365+K00106+K00106+K00106+K00365+K00106+K00365+K00365+K00106+K00365+K00106+K00106+K00106+K00106+K00106+K00106+K00106+K00106+K00106+K00106+K00106+K00106+K00106+K00106+K00106+K00106+K00106+K00106+K00106+K00106+K07409
Benzoate degradation	ko00362	34	TRINITY_DN213013_c0_g1;TRINITY_DN21309_c0_g1;TRINITY_DN233972_c0_g1;TRINITY_DN2688_c0_g2;TRINITY_DN285073_c0_g1;TRINITY_DN291380_c0_g1;TRINITY_DN296074_c0_g1;TRINITY_DN320468_c0_g1;TRINITY_DN326111_c0_g1;TRINITY_DN327037_c0_g1;TRINITY_DN329751_c0_g1;TRINITY_DN330557_c0_g1;TRINITY_DN331761_c0_g1;TRINITY_DN333593_c0_g1;TRINITY_DN338650_c0_g1;TRINITY_DN339261_c0_g1;TRINITY_DN343598_c0_g1;TRINITY_DN3…	K00626+K00626+K00626+K00074+K00074+K00252+K00626+K00626+K00626+K00626+K00626+K00074+K00626+K00074+K00626+K00252+K00252+K00074+K00626+K00074+K00626+K00626+K00626+K00252+K00626+K00626+K00074+K00626+K00074+K00252+K00626+K00626+K00626+K00626
Riboflavin metabolism	ko00740	34	TRINITY_DN10131_c1_g4;TRINITY_DN10426_c0_g1;TRINITY_DN106515_c0_g1;TRINITY_DN1140_c4_g2;TRINITY_DN114303_c0_g1;TRINITY_DN1626_c0_g1;TRINITY_DN1886_c0_g1;TRINITY_DN1886_c0_g2;TRINITY_DN1886_c1_g1;TRINITY_DN282141_c0_g1;TRINITY_DN2929_c0_g1;TRINITY_DN294023_c0_g1;TRINITY_DN299196_c0_g1;TRINITY_DN300461_c0_g1;TRINITY_DN30100_c0_g1;TRINITY_DN315039_c0_g1;TRINITY_DN320784_c0_g1;TRINITY_DN322814_c0_g1;…	K00861+K00861+K00794+K00794+K00794+K00861+K14652+K14652+K14652+K14652+K00861+K11752+K00793+K18453+K00861+K11752+K00861+K00861+K14652+K00794+K18453+K14652+K18453+K14652+K00794+K00953+K00861+K11752+K00953+K00861+K00861+K00861+K14652+K14652
Vitamin digestion and absorption	ko04977	34	TRINITY_DN126827_c0_g1;TRINITY_DN20963_c0_g1;TRINITY_DN255_c0_g1;TRINITY_DN2806_c0_g2;TRINITY_DN289073_c0_g1;TRINITY_DN300861_c0_g1;TRINITY_DN302138_c0_g1;TRINITY_DN306391_c0_g1;TRINITY_DN30857_c0_g1;TRINITY_DN310460_c0_g1;TRINITY_DN311358_c0_g1;TRINITY_DN315658_c0_g1;TRINITY_DN318111_c0_g1;TRINITY_DN319894_c0_g1;TRINITY_DN336089_c0_g1;TRINITY_DN351249_c0_g1;TRINITY_DN353623_c0_g1;TRINITY_DN35543…	K14617+K05665+K05665+K14617+K05665+K05665+K05665+K05665+K05665+K14617+K05665+K05665+K05665+K05665+K05665+K14617+K05665+K05665+K05665+K05665+K05665+K05665+K05665+K05665+K14617+K05665+K05665+K14617+K05665+K05665+K05665+K05665+K05665+K05665
Arrhythmogenic right ventricular cardiomyopathy (ARVC)	ko05412	34	TRINITY_DN10414_c0_g1;TRINITY_DN10414_c3_g1;TRINITY_DN108514_c0_g2;TRINITY_DN118339_c0_g1;TRINITY_DN118339_c1_g1;TRINITY_DN119219_c1_g1;TRINITY_DN119219_c1_g3;TRINITY_DN162014_c0_g1;TRINITY_DN178078_c0_g1;TRINITY_DN202794_c3_g1;TRINITY_DN27348_c0_g1;TRINITY_DN27535_c0_g1;TRINITY_DN27535_c1_g1;TRINITY_DN283756_c0_g1;TRINITY_DN28985_c0_g3;TRINITY_DN28985_c5_g1;TRINITY_DN29758_c2_g1;TRINITY_DN300545…	K05692+K05692+K05692+K05692+K05692+K05692+K05692+K05692+K05692+K05692+K05692+K05692+K05692+K05692+K05692+K05692+K05692+K05692+K05692+K05692+K05692+K05692+K05692+K02105+K02105+K05692+K05692+K05692+K05692+K05692+K02105+K05692+K05692+K05692
Monobactam biosynthesis	ko00261	32	TRINITY_DN10840_c0_g1;TRINITY_DN12553_c0_g2;TRINITY_DN131189_c0_g1;TRINITY_DN1433_c0_g1;TRINITY_DN14493_c0_g1;TRINITY_DN1487_c0_g1;TRINITY_DN153463_c0_g2;TRINITY_DN1664_c0_g1;TRINITY_DN19358_c0_g2;TRINITY_DN19908_c0_g1;TRINITY_DN224371_c0_g1;TRINITY_DN2318_c0_g1;TRINITY_DN25314_c0_g1;TRINITY_DN28576_c0_g1;TRINITY_DN293702_c0_g1;TRINITY_DN312729_c0_g1;TRINITY_DN319416_c0_g1;TRINITY_DN3245_c0_g2;TR…	K13811+K01714+K00928+K00133+K01714+K00928+K13811+K12524+K12524+K00928+K00958+K13811+K00133+K00215+K00928+K00215+K00958+K13811+K13811+K00133+K13811+K00133+K00958+K00133+K00958+K00133+K12524+K00133+K01714+K13811+K00928+K00133
Glycosaminoglycan biosynthesis - heparan sulfate / heparin	ko00534	32	TRINITY_DN10215_c0_g2;TRINITY_DN105136_c0_g1;TRINITY_DN11618_c0_g1;TRINITY_DN1306_c0_g2;TRINITY_DN13649_c0_g1;TRINITY_DN15040_c0_g1;TRINITY_DN15396_c0_g1;TRINITY_DN1665_c0_g1;TRINITY_DN17406_c1_g1;TRINITY_DN175_c0_g1;TRINITY_DN19184_c0_g1;TRINITY_DN19184_c0_g2;TRINITY_DN201562_c0_g1;TRINITY_DN2450_c0_g1;TRINITY_DN2450_c1_g1;TRINITY_DN2870_c0_g2;TRINITY_DN2910_c0_g1;TRINITY_DN2910_c0_g2;TRINITY_DN…	K00771+K00734+K00734+K00734+K00771+K00771+K00734+K00771+K00771+K02366+K00734+K00734+K00771+K00771+K00771+K00771+K02366+K02366+K00771+K02367+K00734+K02366+K02366+K02366+K02366+K02366+K02366+K00771+K02367+K00771+K10158+K10158
Thiamine metabolism	ko00730	32	TRINITY_DN10530_c0_g1;TRINITY_DN11101_c0_g3;TRINITY_DN11101_c0_g4;TRINITY_DN12893_c0_g1;TRINITY_DN1547_c0_g1;TRINITY_DN161985_c0_g1;TRINITY_DN2065_c1_g1;TRINITY_DN23384_c0_g1;TRINITY_DN23384_c0_g2;TRINITY_DN23384_c1_g1;TRINITY_DN26528_c0_g1;TRINITY_DN276958_c0_g1;TRINITY_DN284947_c0_g1;TRINITY_DN292966_c0_g1;TRINITY_DN298792_c0_g1;TRINITY_DN314972_c0_g1;TRINITY_DN324665_c0_g1;TRINITY_DN332723_c0_…	K00949+K14153+K14153+K14153+K01662+K14153+K03147+K04487+K04487+K04487+K01662+K04487+K03147+K04487+K18278+K01662+K04487+K03147+K03147+K04487+K06928+K14153+K04487+K03147+K03147+K14153+K14153+K01662+K01662+K01662+K00949+K14153
JAK-STAT signaling pathway	ko04630	32	TRINITY_DN11680_c0_g1;TRINITY_DN15197_c0_g1;TRINITY_DN167564_c0_g1;TRINITY_DN205920_c0_g1;TRINITY_DN229530_c0_g1;TRINITY_DN26823_c0_g1;TRINITY_DN285233_c0_g1;TRINITY_DN291801_c0_g1;TRINITY_DN302822_c0_g1;TRINITY_DN305446_c0_g1;TRINITY_DN305540_c0_g1;TRINITY_DN307678_c0_g1;TRINITY_DN316449_c0_g1;TRINITY_DN317161_c0_g1;TRINITY_DN31883_c0_g1;TRINITY_DN329605_c0_g1;TRINITY_DN333501_c0_g1;TRINITY_DN33…	K07203+K04498+K04498+K07203+K00922+K04706+K07203+K00922+K07203+K07203+K07203+K07203+K07203+K07203+K04498+K00922+K07203+K04498+K07203+K07203+K07203+K07203+K00922+K07203+K07203+K00922+K07203+K04498+K04498+K04498+K04498+K04706
Thyroid cancer	ko05216	32	TRINITY_DN10490_c0_g1;TRINITY_DN109991_c0_g1;TRINITY_DN1128_c0_g2;TRINITY_DN1774_c1_g1;TRINITY_DN273572_c0_g1;TRINITY_DN2794_c0_g2;TRINITY_DN289104_c0_g1;TRINITY_DN291178_c0_g1;TRINITY_DN295159_c0_g1;TRINITY_DN32662_c0_g1;TRINITY_DN327439_c0_g1;TRINITY_DN332709_c0_g1;TRINITY_DN335237_c0_g1;TRINITY_DN340048_c0_g1;TRINITY_DN345514_c0_g1;TRINITY_DN3602_c0_g1;TRINITY_DN369719_c0_g1;TRINITY_DN377454_c…	K09291+K04365+K09291+K04365+K04368+K04365+K09288+K04371+K04368+K04371+K04365+K04368+K04368+K04365+K04371+K09291+K04371+K04365+K04371+K04368+K04371+K02105+K02105+K04365+K04365+K04365+K09291+K04368+K04368+K02105+K04365+K04365
Photosynthesis - antenna proteins	ko00196	31	TRINITY_DN10135_c0_g1;TRINITY_DN102963_c0_g1;TRINITY_DN11219_c0_g1;TRINITY_DN11219_c1_g1;TRINITY_DN11219_c1_g2;TRINITY_DN11219_c2_g1;TRINITY_DN11219_c3_g1;TRINITY_DN12338_c0_g1;TRINITY_DN12338_c0_g2;TRINITY_DN13848_c0_g1;TRINITY_DN16569_c0_g1;TRINITY_DN169778_c0_g1;TRINITY_DN19600_c0_g1;TRINITY_DN204_c0_g2;TRINITY_DN204_c13_g1;TRINITY_DN21258_c0_g1;TRINITY_DN261557_c0_g1;TRINITY_DN288678_c0_g1;TR…	K08917+K08907+K08914+K08907+K08907+K08909+K08914+K08912+K08912+K08908+K08915+K08908+K08914+K08908+K08908+K08910+K08913+K08910+K08916+K08908+K08912+K08915+K08907+K08911+K08910+K08913+K08907+K14172+K08916+K14172+K08913
Brassinosteroid biosynthesis	ko00905	31	TRINITY_DN10726_c0_g3;TRINITY_DN125189_c0_g1;TRINITY_DN13692_c0_g1;TRINITY_DN14769_c0_g1;TRINITY_DN15253_c0_g1;TRINITY_DN17020_c0_g1;TRINITY_DN176856_c0_g1;TRINITY_DN23764_c0_g1;TRINITY_DN2431_c0_g1;TRINITY_DN247048_c0_g1;TRINITY_DN2677_c0_g1;TRINITY_DN285807_c0_g1;TRINITY_DN29388_c0_g1;TRINITY_DN295098_c0_g1;TRINITY_DN2976_c1_g1;TRINITY_DN302363_c0_g1;TRINITY_DN328258_c0_g1;TRINITY_DN356006_c0_g…	K15639+K12639+K12639+K15639+K15639+K15639+K09589+K09591+K15639+K15639+K15639+K09591+K15639+K15639+K15639+K15639+K09588+K15639+K09591+K09588+K15639+K12640+K15639+K12639+K15639+K09588+K09589+K15639+K15639+K15639+K09589
Dilated cardiomyopathy (DCM)	ko05414	31	TRINITY_DN10414_c0_g1;TRINITY_DN10414_c3_g1;TRINITY_DN108514_c0_g2;TRINITY_DN118339_c0_g1;TRINITY_DN118339_c1_g1;TRINITY_DN119219_c1_g1;TRINITY_DN119219_c1_g3;TRINITY_DN162014_c0_g1;TRINITY_DN178078_c0_g1;TRINITY_DN202794_c3_g1;TRINITY_DN27348_c0_g1;TRINITY_DN27535_c0_g1;TRINITY_DN27535_c1_g1;TRINITY_DN283756_c0_g1;TRINITY_DN28985_c0_g3;TRINITY_DN28985_c5_g1;TRINITY_DN29758_c2_g1;TRINITY_DN300545…	K05692+K05692+K05692+K05692+K05692+K05692+K05692+K05692+K05692+K05692+K05692+K05692+K05692+K05692+K05692+K05692+K05692+K05692+K05692+K05692+K05692+K05692+K05692+K05692+K05692+K05692+K05692+K05692+K05692+K05692+K05692
Renin-angiotensin system	ko04614	30	TRINITY_DN10098_c0_g1;TRINITY_DN11710_c0_g1;TRINITY_DN13809_c0_g1;TRINITY_DN14323_c1_g1;TRINITY_DN270005_c0_g1;TRINITY_DN283599_c0_g1;TRINITY_DN287220_c0_g1;TRINITY_DN303639_c0_g1;TRINITY_DN311076_c0_g1;TRINITY_DN311118_c0_g1;TRINITY_DN317151_c0_g1;TRINITY_DN317329_c0_g1;TRINITY_DN328816_c0_g1;TRINITY_DN334865_c0_g1;TRINITY_DN336050_c0_g1;TRINITY_DN337424_c0_g1;TRINITY_DN340091_c0_g1;TRINITY_DN34…	K01285+K19514+K01322+K01285+K01285+K01392+K01392+K01285+K01392+K01322+K01285+K01285+K11140+K01285+K11140+K01285+K01285+K01285+K01392+K01392+K01285+K01322+K01392+K01285+K01285+K01285+K01322+K01322+K01392+K01285
Bladder cancer	ko05219	30	TRINITY_DN109991_c0_g1;TRINITY_DN14506_c0_g1;TRINITY_DN160717_c0_g1;TRINITY_DN1774_c1_g1;TRINITY_DN19292_c0_g1;TRINITY_DN226731_c0_g1;TRINITY_DN273572_c0_g1;TRINITY_DN2794_c0_g2;TRINITY_DN285342_c0_g1;TRINITY_DN291178_c0_g1;TRINITY_DN295159_c0_g1;TRINITY_DN317529_c0_g1;TRINITY_DN32662_c0_g1;TRINITY_DN327439_c0_g1;TRINITY_DN332709_c0_g1;TRINITY_DN335237_c0_g1;TRINITY_DN340048_c0_g1;TRINITY_DN34551…	K04365+K06620+K06620+K04365+K06620+K06618+K04368+K04365+K06620+K04371+K04368+K06618+K04371+K04365+K04368+K04368+K04365+K04371+K04371+K04365+K04371+K04368+K04371+K04365+K04365+K04365+K04368+K04368+K04365+K04365
Anthocyanin biosynthesis	ko00942	29	TRINITY_DN10027_c1_g1;TRINITY_DN10027_c1_g5;TRINITY_DN1026_c1_g1;TRINITY_DN108021_c0_g1;TRINITY_DN1127_c0_g2;TRINITY_DN1178_c5_g1;TRINITY_DN1282_c1_g2;TRINITY_DN14049_c0_g2;TRINITY_DN16638_c0_g1;TRINITY_DN18314_c0_g1;TRINITY_DN18740_c0_g1;TRINITY_DN19709_c0_g2;TRINITY_DN20309_c0_g1;TRINITY_DN24383_c1_g1;TRINITY_DN25125_c0_g1;TRINITY_DN2892_c0_g1;TRINITY_DN4014_c0_g4;TRINITY_DN4014_c0_g5;TRINITY_D…	K12338+K12338+K12938+K17193+K12938+K12938+K12338+K12938+K12938+K12338+K12338+K12338+K12938+K12938+K12938+K12938+K12938+K12938+K12938+K12938+K12338+K12938+K12938+K12938+K12938+K12938+K12930+K12938+K12338
Sulfur relay system	ko04122	29	TRINITY_DN125908_c0_g1;TRINITY_DN14649_c0_g2;TRINITY_DN1485_c1_g1;TRINITY_DN19040_c0_g1;TRINITY_DN23384_c0_g1;TRINITY_DN23384_c0_g2;TRINITY_DN23384_c1_g1;TRINITY_DN2663_c0_g1;TRINITY_DN26821_c0_g1;TRINITY_DN276958_c0_g1;TRINITY_DN289233_c0_g1;TRINITY_DN292966_c0_g1;TRINITY_DN324337_c0_g1;TRINITY_DN324665_c0_g1;TRINITY_DN329411_c0_g1;TRINITY_DN334250_c0_g1;TRINITY_DN335647_c0_g1;TRINITY_DN338156_c…	K03639+K03635+K03639+K01011+K04487+K04487+K04487+K11996+K12161+K04487+K14168+K04487+K14168+K04487+K00566+K14168+K12161+K01011+K04487+K12161+K00566+K03635+K04487+K14169+K14168+K03635+K14168+K01011+K00566
Taste transduction	ko04742	29	TRINITY_DN1378_c0_g1;TRINITY_DN179321_c0_g1;TRINITY_DN197239_c0_g1;TRINITY_DN231093_c0_g1;TRINITY_DN284877_c0_g1;TRINITY_DN285408_c0_g1;TRINITY_DN287411_c0_g1;TRINITY_DN297283_c0_g1;TRINITY_DN299391_c0_g1;TRINITY_DN307931_c0_g1;TRINITY_DN311254_c0_g1;TRINITY_DN311611_c0_g1;TRINITY_DN313524_c0_g1;TRINITY_DN314836_c0_g1;TRINITY_DN335235_c0_g1;TRINITY_DN342044_c0_g1;TRINITY_DN349158_c0_g1;TRINITY_DN…	K19729+K19729+K19729+K19729+K19729+K19729+K19729+K19729+K19729+K19729+K19729+K13755+K19729+K19729+K19729+K19729+K19729+K19729+K19729+K19729+K19729+K19729+K13755+K19729+K19729+K19729+K19729+K19729+K19729
African trypanosomiasis	ko05143	28	TRINITY_DN1114_c1_g2;TRINITY_DN15631_c0_g1;TRINITY_DN185314_c0_g1;TRINITY_DN210933_c0_g1;TRINITY_DN21252_c2_g1;TRINITY_DN2276_c1_g1;TRINITY_DN282118_c0_g1;TRINITY_DN283599_c0_g1;TRINITY_DN287220_c0_g1;TRINITY_DN289357_c0_g1;TRINITY_DN299817_c0_g1;TRINITY_DN311076_c0_g1;TRINITY_DN318071_c0_g1;TRINITY_DN322555_c0_g1;TRINITY_DN334749_c0_g1;TRINITY_DN345417_c0_g1;TRINITY_DN349741_c0_g1;TRINITY_DN3516…	K01354+K01404+K01354+K01404+K01404+K01404+K01404+K01392+K01392+K01404+K01404+K01392+K01404+K01404+K01404+K01354+K01392+K01404+K01392+K01404+K01404+K01392+K01404+K01404+K01354+K01354+K01392+K01404
C5-Branched dibasic acid metabolism	ko00660	26	TRINITY_DN12124_c0_g1;TRINITY_DN167701_c0_g1;TRINITY_DN17280_c0_g1;TRINITY_DN207659_c0_g1;TRINITY_DN25664_c0_g1;TRINITY_DN289809_c0_g1;TRINITY_DN29091_c1_g1;TRINITY_DN29939_c0_g1;TRINITY_DN302372_c0_g1;TRINITY_DN315795_c0_g1;TRINITY_DN322748_c0_g1;TRINITY_DN347163_c0_g1;TRINITY_DN352311_c0_g1;TRINITY_DN365207_c0_g1;TRINITY_DN371331_c0_g1;TRINITY_DN382472_c0_g1;TRINITY_DN395038_c0_g1;TRINITY_DN404…	K01653+K01652+K01652+K01703+K00052+K01652+K01652+K01703+K01653+K01652+K01652+K01652+K01652+K00052+K00052+K01652+K01652+K01653+K01652+K01653+K01652+K01652+K01653+K01652+K01704+K01653
Non-homologous end-joining	ko03450	25	TRINITY_DN11658_c1_g1;TRINITY_DN12915_c0_g1;TRINITY_DN131997_c0_g1;TRINITY_DN17650_c0_g1;TRINITY_DN22234_c0_g1;TRINITY_DN2481_c0_g2;TRINITY_DN2481_c0_g4;TRINITY_DN2711_c2_g1;TRINITY_DN283439_c0_g1;TRINITY_DN291968_c0_g1;TRINITY_DN298319_c0_g1;TRINITY_DN301598_c0_g1;TRINITY_DN302273_c0_g1;TRINITY_DN309691_c0_g1;TRINITY_DN322792_c0_g1;TRINITY_DN354586_c0_g1;TRINITY_DN3600_c0_g1;TRINITY_DN363001_c0_…	K04799+K10866+K10886+K03512+K03512+K10865+K10865+K10885+K04799+K04799+K10866+K10865+K04799+K04799+K10866+K06642+K10777+K04799+K04799+K10777+K10885+K10884+K10865+K10886+K04799
Phosphonate and phosphinate metabolism	ko00440	24	TRINITY_DN11002_c1_g1;TRINITY_DN116493_c0_g1;TRINITY_DN12771_c1_g1;TRINITY_DN143_c0_g1;TRINITY_DN174339_c0_g1;TRINITY_DN26700_c0_g1;TRINITY_DN287192_c0_g1;TRINITY_DN300829_c0_g1;TRINITY_DN304449_c0_g1;TRINITY_DN309109_c0_g1;TRINITY_DN321170_c0_g1;TRINITY_DN334633_c0_g1;TRINITY_DN342577_c0_g1;TRINITY_DN345453_c0_g1;TRINITY_DN3710_c4_g1;TRINITY_DN375560_c0_g1;TRINITY_DN383448_c0_g1;TRINITY_DN397187…	K06167+K00967+K00968+K00967+K00968+K00993+K00967+K00993+K00967+K00968+K00967+K00968+K00993+K00967+K00967+K00967+K06167+K00993+K06167+K00993+K06167+K00993+K00968+K00968
Polycyclic aromatic hydrocarbon degradation	ko00624	22	TRINITY_DN1028_c0_g2;TRINITY_DN11132_c1_g1;TRINITY_DN11132_c2_g1;TRINITY_DN11313_c0_g1;TRINITY_DN120684_c0_g1;TRINITY_DN13588_c1_g1;TRINITY_DN13717_c0_g1;TRINITY_DN13873_c0_g1;TRINITY_DN14617_c0_g1;TRINITY_DN150_c1_g2;TRINITY_DN16917_c0_g1;TRINITY_DN202_c1_g1;TRINITY_DN25263_c0_g3;TRINITY_DN2949_c0_g1;TRINITY_DN2949_c1_g1;TRINITY_DN317310_c0_g1;TRINITY_DN348770_c0_g1;TRINITY_DN393514_c0_g1;TRINIT…	K00517+K00517+K00517+K00517+K00517+K00480+K00517+K00517+K00517+K00517+K00517+K00517+K00517+K00480+K00480+K00517+K00517+K00517+K00517+K00517+K00517+K00517
Naphthalene degradation	ko00626	22	TRINITY_DN13588_c1_g1;TRINITY_DN178888_c0_g1;TRINITY_DN20437_c0_g1;TRINITY_DN2281_c0_g1;TRINITY_DN2281_c0_g3;TRINITY_DN2281_c1_g1;TRINITY_DN228_c3_g1;TRINITY_DN291948_c0_g1;TRINITY_DN2949_c0_g1;TRINITY_DN2949_c1_g1;TRINITY_DN312801_c0_g1;TRINITY_DN324549_c0_g1;TRINITY_DN340538_c0_g1;TRINITY_DN370083_c0_g1;TRINITY_DN375333_c0_g1;TRINITY_DN381608_c0_g1;TRINITY_DN45463_c0_g1;TRINITY_DN559_c0_g2;TRIN…	K00480+K00121+K00121+K00121+K00121+K00121+K00121+K00121+K00480+K00480+K00001+K00001+K00121+K00121+K00121+K00121+K00001+K00001+K00001+K00121+K00121+K00121
Apoptosis - multiple species	ko04215	22	TRINITY_DN11728_c0_g2;TRINITY_DN1262_c0_g1;TRINITY_DN126926_c0_g1;TRINITY_DN1496_c0_g1;TRINITY_DN1496_c0_g2;TRINITY_DN1496_c0_g3;TRINITY_DN17854_c0_g1;TRINITY_DN1858_c1_g1;TRINITY_DN26741_c0_g1;TRINITY_DN286275_c0_g1;TRINITY_DN310027_c0_g1;TRINITY_DN335674_c0_g1;TRINITY_DN339896_c0_g1;TRINITY_DN358798_c0_g1;TRINITY_DN360398_c0_g1;TRINITY_DN382026_c0_g1;TRINITY_DN387182_c0_g1;TRINITY_DN395884_c0_g…	K08669+K08334+K08738+K08738+K08738+K08738+K08738+K08669+K08738+K08738+K10586+K08738+K10586+K08334+K08738+K08738+K08738+K08738+K08669+K08334+K08669+K08738
Glycosaminoglycan biosynthesis - chondroitin sulfate / dermatan sulfate	ko00532	21	TRINITY_DN10215_c0_g2;TRINITY_DN105136_c0_g1;TRINITY_DN11618_c0_g1;TRINITY_DN1306_c0_g2;TRINITY_DN13649_c0_g1;TRINITY_DN15040_c0_g1;TRINITY_DN15396_c0_g1;TRINITY_DN1665_c0_g1;TRINITY_DN17406_c1_g1;TRINITY_DN19184_c0_g1;TRINITY_DN19184_c0_g2;TRINITY_DN201562_c0_g1;TRINITY_DN2450_c0_g1;TRINITY_DN2450_c1_g1;TRINITY_DN2870_c0_g2;TRINITY_DN35570_c0_g1;TRINITY_DN4740_c2_g1;TRINITY_DN6596_c0_g1;TRINITY_…	K00771+K00734+K00734+K00734+K00771+K00771+K00734+K00771+K00771+K00734+K00734+K00771+K00771+K00771+K00771+K00771+K00734+K00771+K00771+K10158+K10158
Nicotine addiction	ko05033	21	TRINITY_DN105780_c0_g1;TRINITY_DN107788_c0_g1;TRINITY_DN1824_c0_g2;TRINITY_DN1824_c1_g1;TRINITY_DN1824_c1_g5;TRINITY_DN213834_c0_g1;TRINITY_DN3142_c0_g1;TRINITY_DN32395_c0_g2;TRINITY_DN348473_c0_g1;TRINITY_DN384660_c0_g1;TRINITY_DN3980_c1_g1;TRINITY_DN451_c0_g1;TRINITY_DN461_c1_g2;TRINITY_DN465_c0_g1;TRINITY_DN465_c0_g2;TRINITY_DN5625_c0_g1;TRINITY_DN623_c0_g2;TRINITY_DN6502_c0_g2;TRINITY_DN6517_…	K15015+K15015+K15015+K15015+K15015+K15015+K15015+K15015+K15015+K15015+K15015+K15015+K15015+K15015+K15015+K15015+K15015+K15015+K15015+K15015+K15015
Cocaine addiction	ko05030	20	TRINITY_DN11404_c0_g1;TRINITY_DN13315_c0_g2;TRINITY_DN14815_c0_g1;TRINITY_DN215596_c0_g1;TRINITY_DN218713_c0_g1;TRINITY_DN296247_c0_g1;TRINITY_DN297995_c0_g1;TRINITY_DN304_c1_g1;TRINITY_DN307128_c0_g1;TRINITY_DN308138_c0_g1;TRINITY_DN3277_c1_g1;TRINITY_DN366335_c0_g1;TRINITY_DN366518_c0_g1;TRINITY_DN372059_c0_g1;TRINITY_DN375354_c0_g1;TRINITY_DN393065_c0_g1;TRINITY_DN397343_c0_g1;TRINITY_DN4862_c…	K04374+K04630+K04630+K04374+K04630+K04630+K04630+K04630+K04630+K04630+K04630+K04630+K04630+K04630+K04630+K04630+K04630+K04630+K04374+K04374
Bisphenol degradation	ko00363	19	TRINITY_DN1028_c0_g2;TRINITY_DN11132_c1_g1;TRINITY_DN11132_c2_g1;TRINITY_DN11313_c0_g1;TRINITY_DN120684_c0_g1;TRINITY_DN13717_c0_g1;TRINITY_DN13873_c0_g1;TRINITY_DN14617_c0_g1;TRINITY_DN150_c1_g2;TRINITY_DN16917_c0_g1;TRINITY_DN202_c1_g1;TRINITY_DN25263_c0_g3;TRINITY_DN317310_c0_g1;TRINITY_DN348770_c0_g1;TRINITY_DN393514_c0_g1;TRINITY_DN48496_c0_g1;TRINITY_DN5107_c0_g1;TRINITY_DN6438_c0_g1;TRINIT…	K00517+K00517+K00517+K00517+K00517+K00517+K00517+K00517+K00517+K00517+K00517+K00517+K00517+K00517+K00517+K00517+K00517+K00517+K00517
Zeatin biosynthesis	ko00908	19	TRINITY_DN10219_c0_g1;TRINITY_DN11109_c0_g1;TRINITY_DN11109_c0_g2;TRINITY_DN20033_c0_g1;TRINITY_DN24082_c0_g1;TRINITY_DN265297_c0_g1;TRINITY_DN28563_c1_g1;TRINITY_DN315209_c0_g1;TRINITY_DN3321_c0_g3;TRINITY_DN3321_c0_g4;TRINITY_DN351464_c0_g1;TRINITY_DN356281_c0_g1;TRINITY_DN357705_c0_g1;TRINITY_DN358413_c0_g1;TRINITY_DN41577_c0_g1;TRINITY_DN4187_c0_g1;TRINITY_DN45948_c0_g1;TRINITY_DN5313_c1_g1;T…	K13495+K00279+K00279+K00279+K13495+K10760+K00279+K10717+K13495+K13495+K10717+K00279+K10717+K00279+K13493+K10717+K13495+K10717+K00279
Flavone and flavonol biosynthesis	ko00944	19	TRINITY_DN10026_c0_g1;TRINITY_DN1139_c8_g1;TRINITY_DN11510_c0_g1;TRINITY_DN11811_c0_g1;TRINITY_DN13803_c0_g3;TRINITY_DN15463_c0_g1;TRINITY_DN21573_c0_g2;TRINITY_DN22402_c0_g2;TRINITY_DN25923_c0_g1;TRINITY_DN26181_c0_g1;TRINITY_DN33_c0_g2;TRINITY_DN352_c0_g2;TRINITY_DN352_c0_g3;TRINITY_DN3702_c0_g1;TRINITY_DN38318_c0_g1;TRINITY_DN398103_c0_g1;TRINITY_DN4396_c1_g1;TRINITY_DN50769_c0_g1;TRINITY_DN79…	K05279+K05280+K13264+K13264+K13083+K05280+K05280+K13264+K05280+K05280+K05280+K13083+K05280+K13083+K05280+K05280+K13083+K13083+K13264
Neomycin, kanamycin and gentamicin biosynthesis	ko00524	18	TRINITY_DN108228_c0_g1;TRINITY_DN207_c0_g1;TRINITY_DN207_c1_g1;TRINITY_DN294891_c0_g1;TRINITY_DN300910_c0_g1;TRINITY_DN306375_c0_g1;TRINITY_DN326684_c0_g1;TRINITY_DN329_c3_g1;TRINITY_DN336166_c0_g1;TRINITY_DN373161_c0_g1;TRINITY_DN384587_c0_g1;TRINITY_DN4050_c2_g2;TRINITY_DN4159_c1_g1;TRINITY_DN56244_c0_g1;TRINITY_DN57738_c0_g1;TRINITY_DN60899_c0_g1;TRINITY_DN8736_c0_g1;TRINITY_DN99312_c0_g1;	K00844+K00844+K00844+K00844+K00844+K00844+K00844+K00844+K00844+K00845+K00844+K00844+K00844+K00844+K00844+K00844+K00844+K00844
Aflatoxin biosynthesis	ko00254	17	TRINITY_DN114749_c0_g1;TRINITY_DN166427_c0_g1;TRINITY_DN1906_c0_g1;TRINITY_DN1906_c0_g2;TRINITY_DN291409_c0_g1;TRINITY_DN299926_c0_g1;TRINITY_DN305010_c0_g1;TRINITY_DN316784_c0_g1;TRINITY_DN337441_c0_g1;TRINITY_DN349029_c0_g1;TRINITY_DN364354_c0_g1;TRINITY_DN365073_c0_g1;TRINITY_DN366581_c0_g1;TRINITY_DN367871_c0_g1;TRINITY_DN368704_c0_g1;TRINITY_DN402175_c0_g1;TRINITY_DN57692_c0_g2;	K11262+K11262+K11262+K11262+K11262+K11262+K11262+K11262+K11262+K11262+K11262+K11262+K11262+K11262+K11262+K11262+K11262
Lipopolysaccharide biosynthesis	ko00540	17	TRINITY_DN1357_c1_g1;TRINITY_DN1985_c1_g2;TRINITY_DN230743_c0_g1;TRINITY_DN305894_c0_g1;TRINITY_DN3176_c0_g1;TRINITY_DN330031_c0_g1;TRINITY_DN3333_c4_g1;TRINITY_DN3353_c0_g3;TRINITY_DN349214_c0_g1;TRINITY_DN356253_c0_g1;TRINITY_DN364846_c0_g1;TRINITY_DN365527_c0_g1;TRINITY_DN38072_c0_g1;TRINITY_DN384366_c0_g1;TRINITY_DN39641_c0_g1;TRINITY_DN5424_c0_g1;TRINITY_DN79983_c0_g1;	K00677+K00979+K00677+K01627+K00979+K06041+K00979+K06041+K06041+K00677+K06041+K00677+K00979+K02535+K00979+K01627+K06041
D-Glutamine and D-glutamate metabolism	ko00471	16	TRINITY_DN108683_c0_g1;TRINITY_DN109315_c0_g2;TRINITY_DN15085_c0_g1;TRINITY_DN20765_c0_g1;TRINITY_DN228921_c0_g1;TRINITY_DN307450_c0_g1;TRINITY_DN340488_c0_g1;TRINITY_DN349802_c0_g1;TRINITY_DN351697_c0_g1;TRINITY_DN361475_c0_g1;TRINITY_DN363946_c0_g1;TRINITY_DN364528_c0_g1;TRINITY_DN368305_c0_g1;TRINITY_DN385000_c0_g1;TRINITY_DN385881_c0_g1;TRINITY_DN394886_c0_g1;	K00261+K00261+K00261+K00261+K00261+K00261+K00261+K00261+K00261+K00261+K00261+K00261+K00261+K00261+K00261+K00261
Indole alkaloid biosynthesis	ko00901	16	TRINITY_DN123584_c0_g2;TRINITY_DN12384_c0_g1;TRINITY_DN12384_c0_g2;TRINITY_DN14044_c0_g1;TRINITY_DN1723_c1_g5;TRINITY_DN25497_c0_g1;TRINITY_DN2811_c0_g1;TRINITY_DN3264_c0_g1;TRINITY_DN36569_c0_g1;TRINITY_DN5349_c0_g1;TRINITY_DN555_c1_g1;TRINITY_DN555_c1_g2;TRINITY_DN577_c0_g1;TRINITY_DN6775_c2_g1;TRINITY_DN73590_c0_g1;TRINITY_DN7995_c0_g1;	K08233+K08233+K08233+K01757+K08233+K08233+K08233+K08233+K08233+K01757+K08233+K08233+K01757+K08233+K08233+K01757
Novobiocin biosynthesis	ko00401	15	TRINITY_DN1013_c0_g1;TRINITY_DN1256_c0_g1;TRINITY_DN173892_c0_g1;TRINITY_DN215661_c0_g1;TRINITY_DN285693_c0_g1;TRINITY_DN298412_c0_g1;TRINITY_DN302897_c0_g1;TRINITY_DN317046_c0_g1;TRINITY_DN322732_c0_g1;TRINITY_DN351050_c0_g1;TRINITY_DN376843_c0_g1;TRINITY_DN388969_c0_g1;TRINITY_DN44479_c0_g1;TRINITY_DN7243_c0_g2;TRINITY_DN7497_c0_g1;	K00815+K00815+K00815+K00817+K00815+K00815+K00815+K00815+K00815+K00817+K00815+K00815+K00817+K00815+K00815
Biosynthesis of ansamycins	ko01051	14	TRINITY_DN137661_c0_g3;TRINITY_DN148303_c0_g1;TRINITY_DN235226_c0_g1;TRINITY_DN252102_c0_g1;TRINITY_DN308430_c0_g1;TRINITY_DN319567_c0_g1;TRINITY_DN335936_c0_g1;TRINITY_DN337806_c0_g1;TRINITY_DN377207_c0_g1;TRINITY_DN378150_c0_g1;TRINITY_DN379019_c0_g1;TRINITY_DN381430_c0_g1;TRINITY_DN403355_c0_g1;TRINITY_DN9421_c0_g1;	K00615+K00615+K00615+K00615+K00615+K00615+K00615+K00615+K00615+K00615+K00615+K00615+K00615+K00615
Benzoxazinoid biosynthesis	ko00402	11	TRINITY_DN2251_c4_g1;TRINITY_DN2481_c1_g1;TRINITY_DN2481_c1_g4;TRINITY_DN333_c1_g1;TRINITY_DN3374_c1_g2;TRINITY_DN34282_c0_g2;TRINITY_DN3877_c0_g1;TRINITY_DN6603_c10_g1;TRINITY_DN7499_c0_g2;TRINITY_DN8244_c1_g1;TRINITY_DN8866_c0_g1;	K13229+K13229+K13229+K13225+K13229+K13229+K13229+K13229+K13229+K13230+K13229
ECM-receptor interaction	ko04512	11	TRINITY_DN11031_c0_g1;TRINITY_DN13253_c0_g1;TRINITY_DN133646_c0_g1;TRINITY_DN14124_c0_g1;TRINITY_DN19733_c0_g1;TRINITY_DN3028_c0_g1;TRINITY_DN312668_c0_g1;TRINITY_DN318403_c0_g1;TRINITY_DN3527_c0_g2;TRINITY_DN4213_c2_g1;TRINITY_DN6370_c0_g1;	K06236+K06236+K06236+K06236+K06236+K06236+K06236+K06237+K06236+K06236+K06236
Chlorocyclohexane and chlorobenzene degradation	ko00361	10	TRINITY_DN1524_c0_g1;TRINITY_DN157017_c0_g1;TRINITY_DN1708_c0_g2;TRINITY_DN195642_c0_g1;TRINITY_DN20410_c0_g1;TRINITY_DN215156_c0_g1;TRINITY_DN235529_c0_g1;TRINITY_DN308762_c0_g1;TRINITY_DN350432_c0_g1;TRINITY_DN4341_c0_g1;	K03380+K01061+K01061+K01061+K01061+K01061+K01061+K01061+K01061+K01061
Toluene degradation	ko00623	10	TRINITY_DN1524_c0_g1;TRINITY_DN157017_c0_g1;TRINITY_DN1708_c0_g2;TRINITY_DN195642_c0_g1;TRINITY_DN20410_c0_g1;TRINITY_DN215156_c0_g1;TRINITY_DN235529_c0_g1;TRINITY_DN308762_c0_g1;TRINITY_DN350432_c0_g1;TRINITY_DN4341_c0_g1;	K03380+K01061+K01061+K01061+K01061+K01061+K01061+K01061+K01061+K01061
Lipoic acid metabolism	ko00785	10	TRINITY_DN12925_c1_g2;TRINITY_DN17706_c1_g1;TRINITY_DN21337_c0_g1;TRINITY_DN248953_c0_g1;TRINITY_DN335526_c0_g1;TRINITY_DN348110_c0_g1;TRINITY_DN349926_c0_g1;TRINITY_DN372900_c0_g1;TRINITY_DN382898_c0_g1;TRINITY_DN97091_c0_g1;	K03644+K03644+K03644+K03644+K10105+K03801+K03644+K03801+K03800+K03644
Fluorobenzoate degradation	ko00364	9	TRINITY_DN157017_c0_g1;TRINITY_DN1708_c0_g2;TRINITY_DN195642_c0_g1;TRINITY_DN20410_c0_g1;TRINITY_DN215156_c0_g1;TRINITY_DN235529_c0_g1;TRINITY_DN308762_c0_g1;TRINITY_DN350432_c0_g1;TRINITY_DN4341_c0_g1;	K01061+K01061+K01061+K01061+K01061+K01061+K01061+K01061+K01061
Geraniol degradation	ko00281	8	TRINITY_DN127908_c0_g1;TRINITY_DN345790_c0_g1;TRINITY_DN366685_c0_g1;TRINITY_DN375529_c0_g1;TRINITY_DN380520_c0_g1;TRINITY_DN401394_c0_g1;TRINITY_DN6353_c1_g1;TRINITY_DN6754_c0_g1;	K01640+K01640+K01640+K01640+K01640+K01640+K01640+K01640
Isoflavonoid biosynthesis	ko00943	8	TRINITY_DN11510_c0_g1;TRINITY_DN11811_c0_g1;TRINITY_DN134909_c0_g1;TRINITY_DN22402_c0_g2;TRINITY_DN2_c9_g1;TRINITY_DN365991_c0_g1;TRINITY_DN68266_c0_g1;TRINITY_DN7997_c0_g1;	K13264+K13264+K13262+K13264+K13262+K13265+K13260+K13264
Primary immunodeficiency	ko05340	8	TRINITY_DN106251_c0_g1;TRINITY_DN30543_c0_g1;TRINITY_DN348648_c0_g1;TRINITY_DN360410_c0_g1;TRINITY_DN377642_c0_g1;TRINITY_DN391251_c0_g1;TRINITY_DN403523_c0_g1;TRINITY_DN51618_c0_g1;	K01488+K01488+K01488+K03648+K01488+K03648+K01488+K01488
Caprolactam degradation	ko00930	7	TRINITY_DN238351_c0_g1;TRINITY_DN250791_c0_g1;TRINITY_DN323349_c0_g1;TRINITY_DN337226_c0_g1;TRINITY_DN347232_c0_g1;TRINITY_DN371657_c0_g1;TRINITY_DN391233_c0_g1;	K07511+K00002+K00002+K07511+K00002+K00002+K07511
Cationic antimicrobial peptide (CAMP) resistance	ko01503	7	TRINITY_DN1357_c1_g1;TRINITY_DN157798_c0_g1;TRINITY_DN230743_c0_g1;TRINITY_DN356253_c0_g1;TRINITY_DN365527_c0_g1;TRINITY_DN383455_c0_g1;TRINITY_DN887_c0_g5;	K00677+K03767+K00677+K00677+K00677+K03767+K03767
Betalain biosynthesis	ko00965	6	TRINITY_DN301860_c0_g1;TRINITY_DN391510_c0_g1;TRINITY_DN394689_c0_g1;TRINITY_DN400695_c0_g1;TRINITY_DN466_c0_g1;TRINITY_DN466_c0_g2;	K00545+K15777+K15777+K15777+K15777+K15777
Tetracycline biosynthesis	ko00253	5	TRINITY_DN141340_c1_g1;TRINITY_DN319411_c0_g1;TRINITY_DN329689_c0_g1;TRINITY_DN378521_c0_g1;TRINITY_DN390375_c0_g1;	K01962+K01963+K01962+K01962+K01961
Mucin type O-glycan biosynthesis	ko00512	5	TRINITY_DN14129_c1_g1;TRINITY_DN154083_c0_g1;TRINITY_DN1935_c0_g1;TRINITY_DN363947_c0_g1;TRINITY_DN364615_c0_g1;	K00780+K00710+K00780+K00710+K00710
Atrazine degradation	ko00791	4	TRINITY_DN125137_c0_g1;TRINITY_DN343743_c0_g1;TRINITY_DN3491_c0_g1;TRINITY_DN388752_c0_g1;	K01427+K01427+K01427+K01427
Peptidoglycan biosynthesis	ko00550	3	TRINITY_DN12092_c0_g2;TRINITY_DN15288_c0_g1;TRINITY_DN92967_c0_g1;	K01000+K02563+K01000
Dioxin degradation	ko00621	3	TRINITY_DN13588_c1_g1;TRINITY_DN2949_c0_g1;TRINITY_DN2949_c1_g1;	K00480+K00480+K00480
Vancomycin resistance	ko01502	3	TRINITY_DN12092_c0_g2;TRINITY_DN15288_c0_g1;TRINITY_DN92967_c0_g1;	K01000+K02563+K01000
Cell adhesion molecules (CAMs)	ko04514	3	TRINITY_DN192596_c0_g1;TRINITY_DN285523_c0_g1;TRINITY_DN336924_c0_g1;	K05695+K05695+K05695
Polyketide sugar unit biosynthesis	ko00523	2	TRINITY_DN335728_c0_g1;TRINITY_DN4828_c0_g1;	K12451+K12451
Glycosaminoglycan biosynthesis - keratan sulfate	ko00533	2	TRINITY_DN14129_c1_g1;TRINITY_DN1935_c0_g1;	K00780+K00780
Glucosinolate biosynthesis	ko00966	2	TRINITY_DN342431_c0_g1;TRINITY_DN403206_c0_g1;	K12153+K15741
Neuroactive ligand-receptor interaction	ko04080	2	TRINITY_DN320454_c0_g1;TRINITY_DN62187_c0_g1;	K01312+K01312
Complement and coagulation cascades	ko04610	2	TRINITY_DN296932_c0_g1;TRINITY_DN378119_c0_g1;	K03909+K03909
Hematopoietic cell lineage	ko04640	2	TRINITY_DN328816_c0_g1;TRINITY_DN336050_c0_g1;	K11140+K11140
Asthma	ko05310	2	TRINITY_DN338021_c0_g1;TRINITY_DN367634_c0_g1;	K10788+K10788
Carbapenem biosynthesis	ko00332	1	TRINITY_DN291870_c0_g1;	K00147
Insect hormone biosynthesis	ko00981	1	TRINITY_DN321191_c0_g1;	K14985
Biosynthesis of siderophore group nonribosomal peptides	ko01053	1	TRINITY_DN808_c0_g1;	K02552
