# Supplementary material for: Transcriptome Profiling Provides Molecular Insights into Auxin-Induced Adventitious Root Formation in Sugarcane (Saccharum spp. Interspecific Hybrids) Microshoots
Source: Plants (Basel). 2020 Jul 23;9(8):931. doi: 10.3390/plants9080931 (PMC7465322; doi:10.3390/plants9080931)
Supplement: Supplementary file 1 [file plants-09-00931-s001.zip › plants-836632-supplementary-proof/0721plants additional files/Table S6 CK-3d_vs_TM-3d.DEG.final.xls]

#ID	CK-3d-1_Count	CK-3d-2_Count	CK-3d-3_Count	TM-3d-1_Count	TM-3d-2_Count	TM-3d-3_Count	CK-3d-1_FPKM	CK-3d-2_FPKM	CK-3d-3_FPKM	TM-3d-1_FPKM	TM-3d-2_FPKM	TM-3d-3_FPKM	FDR	log2FC	regulated
TRINITY_DN0_c0_g2	3130	3853	3335	10973	7790	8884	280.44	232.74	232.58	1195.1	834.66	858.22	8.16407071988588e-21	1.27088610068479	up
TRINITY_DN0_c2_g1	202	204	311	2333	1696	1958	16.95	13.83	23.09	164.91	118.71	127.93	1.50064671034342e-52	2.80664196006979	up
TRINITY_DN1000_c0_g2	52	89	81	14	28	25	4.64	6.38	6.36	1.03	2.11	1.73	8.10802657611116e-07	-1.60092678808743	down
TRINITY_DN1002_c0_g1	1087	1288	1198	471	289	345	40.7	41.08	41.77	19.17	12.48	14.09	2.34559462118017e-24	-1.7505950061443	down
TRINITY_DN10048_c0_g1	185	306	190	25	50	59	13.21	15.47	11.04	1.53	2.82	2.88	4.29908620123341e-17	-2.24091104682391	down
TRINITY_DN10054_c0_g1	800	712	823	398	466	375	57.74	40.86	51.47	24.35	27.76	20.89	1.07438256311572e-09	-1.01911762716609	down
TRINITY_DN10069_c0_g1	93	115	118	37	64	58	6.71	6.47	7.45	2.21	3.89	3.28	4.73285363044548e-05	-1.07321008929012	down
TRINITY_DN10081_c0_g2	104	119	153	46	35	31	7.17	6.59	9.28	2.62	2.02	1.66	2.86947126860696e-10	-1.70143358266359	down
TRINITY_DN10100_c0_g1	23	43	27	7	2	4	5.57	9.8	3.08	8.75	2.01	2.81	4.20848368137568e-06	-2.02530029365891	down
TRINITY_DN10106_c0_g1	3420	3564	3216	1290	2035	2123	35.16	30.45	29.34	13.26	16.86	19.19	1.1613808802939e-09	-1.01430770868558	down
TRINITY_DN10128_c0_g1	660	811	790	1763	2503	1608	32.91	31.82	34.34	71.86	102.62	61.38	2.09379598115985e-12	1.21332089602826	up
TRINITY_DN10137_c0_g1	966	1198	1085	477	595	495	28.63	28.53	28.5	11.5	14.52	11.38	1.43188520420562e-21	-1.15565575443323	down
TRINITY_DN10142_c0_g1	694	786	832	1553	1913	1700	14.83	13.54	15.7	27.27	33.73	28.32	1.06981587296526e-17	1.01392008091106	up
TRINITY_DN1015_c0_g2	1196	1550	1370	2895	3941	3963	11.65	12.6	11.75	24.61	34.53	32.44	1.70340088328246e-25	1.24250178555379	up
TRINITY_DN10180_c0_g1	234	314	338	104	92	115	6.82	7.38	8.75	2.42	2.14	2.5	4.13893608078462e-19	-1.57264758564515	down
TRINITY_DN10219_c0_g1	136	154	157	48	42	63	14.74	11.89	14.15	4.09	2.88	4.92	1.89495586576133e-12	-1.57805152601159	down
TRINITY_DN10229_c0_g1	34	41	38	85	112	96	3.32	3.2	3.13	6.77	9	7	1.93348217980441e-05	1.14533375686733	up
TRINITY_DN102553_c0_g4	28	28	22	7	9	14	8.77	6.96	5.99	1.87	2.56	3.31	0.00873831949073063	-1.15436496951384	down
TRINITY_DN10258_c0_g1	1930	2142	2136	855	714	644	71.96	64.33	69.85	25.02	22.36	18.35	2.80045021284233e-30	-1.57613429035023	down
TRINITY_DN10259_c1_g1	3401	4314	3532	1403	1124	1406	37.08	37.95	33.99	12.55	10.08	11.97	1.51610840078911e-50	-1.61791549365352	down
TRINITY_DN1026_c0_g1	83	83	94	247	182	207	2.58	2.33	2.71	6.58	4.69	5.14	4.00748575820598e-07	1.09786530497027	up
TRINITY_DN10276_c0_g1	608	783	727	390	366	379	16.73	30.17	18.24	6.81	5.76	9.77	5.65120182781238e-20	-1.00854282193642	down
TRINITY_DN10306_c0_g1	935	1162	1082	138	117	161	29.7	29.71	30.31	3.6	3.07	3.98	3.75437163909882e-129	-3.00243403390665	down
TRINITY_DN10306_c0_g2	1081	1340	1265	34	34	70	39.66	39.61	40.91	1.03	1.03	2	1.64136355859063e-151	-4.66866588979234	down
TRINITY_DN10311_c0_g1	119	182	147	44	50	55	11.97	14.69	12.99	3.67	4.26	4.28	3.7196306651933e-13	-1.6060062489297	down
TRINITY_DN10349_c0_g1	199	309	296	53	45	29	9.84	12.3	12.89	2.12	1.85	1.11	2.23183982241262e-27	-2.56838751789172	down
TRINITY_DN1036_c0_g1	225	221	198	119	70	132	10.11	8.15	7.82	4.28	2.65	5.11	1.37934539460482e-05	-1.06871535118287	down
TRINITY_DN10397_c0_g1	224	298	204	2450	1535	1387	7	7.51	5.62	62.99	39.76	33.85	3.83769555567215e-34	2.61363800620851	up
TRINITY_DN103_c2_g1	2973	2999	2623	1258	1172	1173	71.25	57.25	55.04	24.46	22.53	20.94	3.31106949018069e-28	-1.36431196322588	down
TRINITY_DN10413_c0_g1	1575	2250	1976	644	380	813	115.53	135.15	127.51	41.3	24.06	46.51	2.65064494521391e-17	-1.69833674289884	down
TRINITY_DN10414_c1_g3	1574	1634	1822	648	503	462	136.78	114.04	139.26	46.68	36.85	31.08	5.61263748008018e-27	-1.71342944333357	down
TRINITY_DN10414_c1_g4	455	524	558	200	156	223	71.08	65.49	76.39	26.1	21.03	26.77	2.16969294724003e-22	-1.49610880370222	down
TRINITY_DN10429_c0_g1	470	498	460	1154	2067	893	27.14	23.14	23.39	54.98	99.7	40.06	0.00192821866472699	1.16884442110032	up
TRINITY_DN1042_c0_g2	1487	1957	1625	903	683	484	40.45	42.75	38.86	21.38	17.09	10.55	7.83061021620935e-11	-1.3322782225361	down
TRINITY_DN10430_c0_g1	1984	1830	2184	952	724	534	40.4	30.05	39.23	15.92	12.17	8.48	9.04318474366054e-13	-1.4870923203428	down
TRINITY_DN104415_c0_g1	250	240	394	108	160	157	18.59	14.35	25.78	6.64	9.99	9.05	5.39248507926737e-06	-1.11352069530085	down
TRINITY_DN10489_c0_g2	210	285	252	107	120	123	13.96	15.38	14.64	5.7	6.4	6.38	6.0999947111621e-13	-1.17860929569032	down
TRINITY_DN10491_c0_g1	768	893	1004	351	542	375	32.56	30.27	37.29	12.18	19.03	12.34	2.24735529229985e-10	-1.15097338547637	down
TRINITY_DN10508_c0_g2	48	57	61	13	5	4	34.81	32.31	38	7.67	3.33	2.13	9.18361640506685e-10	-2.35995714333542	down
TRINITY_DN1051_c0_g1	457	613	608	1194	1395	1300	27.47	29.58	32.3	59.15	69.65	60.57	1.24197747770081e-21	1.07443209104169	up
TRINITY_DN1051_c0_g3	551	661	648	1338	1789	1448	44.12	42.53	45.64	88.63	120.52	89.85	1.43600855985342e-17	1.14776057051453	up
TRINITY_DN10547_c0_g1	324	387	381	1151	636	732	8.05	7.81	8.57	26.69	14.45	15.75	2.9612509159867e-06	1.02765469823558	up
TRINITY_DN1054_c1_g1	40	56	74	10	6	6	4.44	4.54	7.04	0.95	0.59	0.58	1.84832616723723e-10	-2.4122818742997	down
TRINITY_DN106226_c0_g1	240	333	283	1249	1056	1019	31.46	35.21	31.1	132.39	116.15	101.25	2.79831607078259e-38	1.79709558354603	up
TRINITY_DN1066_c0_g2	441	576	614	1768	1705	1820	15.96	16.86	19.67	52.86	51.48	51.59	3.18622942276511e-49	1.55386642283547	up
TRINITY_DN10673_c0_g1	147	152	132	58	56	46	38.49	31.66	30.14	12.86	13.11	9.15	4.83307425963161e-10	-1.45770857138313	down
TRINITY_DN10674_c0_g1	88	100	113	291	291	366	17.98	14.63	23.34	52.42	61.99	61.24	1.92767424621093e-17	1.46823090733625	up
TRINITY_DN1070_c5_g2	1607	1600	1608	645	617	527	166.69	133.24	146.55	55.58	54.27	42.29	6.65692908923141e-28	-1.52404072598778	down
TRINITY_DN10718_c0_g1	30	29	39	76	103	73	1.89	1.47	2.16	3.95	8.31	3.57	0.00038901690330495	1.09872441083462	up
TRINITY_DN10746_c0_g1	45	59	44	145	135	140	2.38	2.51	2.05	6.33	5.96	5.76	1.13902800717307e-08	1.29753177392311	up
TRINITY_DN1074_c0_g3	21	47	18	86	121	90	1.77	3.18	1.33	5.99	8.58	5.87	1.46557059443889e-05	1.45419002172686	up
TRINITY_DN10751_c0_g1	181	304	224	154	92	114	17.23	23.53	19.17	11.91	7.37	8.69	1.76101690499221e-05	-1.016761555092	down
TRINITY_DN10772_c0_g1	522	696	714	368	272	391	68.52	73.19	82.23	40.23	30.55	39.54	1.52996537007118e-10	-1.00129438357127	down
TRINITY_DN10772_c0_g3	58	92	97	35	31	44	9.25	11.74	13.55	4.66	4.27	5.39	6.38615332335955e-05	-1.16172645490081	down
TRINITY_DN10779_c0_g1	269	263	279	32	39	56	139.64	107.33	124.99	14.44	19.51	21.57	3.96453596765812e-34	-2.64667280910918	down
TRINITY_DN107_c0_g2	474	651	537	215	96	120	40.12	44.27	39.97	15.06	6.85	7.87	1.58380603893276e-14	-1.9012663961704	down
TRINITY_DN10801_c0_g1	63	72	79	28	27	49	11.59	9.44	11.24	3.51	3.56	5.53	0.000851306072310941	-1.04849327369117	down
TRINITY_DN10803_c0_g1	340	520	414	4461	3715	2873	9.36	10.91	9.86	98.49	83.83	60.72	2.19118900482517e-63	2.89773169701931	up
TRINITY_DN10803_c1_g1	12134	16547	14652	2638	1858	2371	315.08	343.21	340.73	60.57	42.33	50.44	3.30577757500728e-103	-2.721620638829	down
TRINITY_DN10830_c0_g1	61	101	72	275	218	281	1.5	2	1.56	5.54	4.42	5.38	2.35763962288194e-14	1.53061589261068	up
TRINITY_DN10833_c0_g1	116	114	199	2652	1635	1223	3.1	2.45	4.69	58.18	36.1	25.46	1.38002780211698e-13	2.80980499165984	up
TRINITY_DN10882_c0_g1	589	972	639	149	184	159	167.5	219.59	158.28	35.98	47.13	34.27	4.66970279811606e-39	-2.19188017172485	down
TRINITY_DN10943_c0_g1	59	90	73	10	10	5	6.46	7.67	6.82	0.88	0.89	0.4	3.52282583471617e-15	-2.70087358603668	down
TRINITY_DN1095_c0_g1	81	92	77	327	418	294	3.9	5.25	0.97	8.72	17.61	8.91	3.54296489219257e-19	1.83118004702373	up
TRINITY_DN10983_c0_g3	425	458	447	180	210	192	7.12	6.19	6.61	2.48	2.9	2.51	1.38241475644566e-19	-1.29186162391624	down
TRINITY_DN11032_c1_g1	99	118	107	20	18	36	5.79	5.55	5.52	0.97	0.88	1.64	5.40300633733915e-13	-2.03486564005332	down
TRINITY_DN1103_c0_g1	198	249	202	496	684	465	5.94	6.02	5.35	12.24	16.99	10.88	4.66076929446288e-10	1.17094764564065	up
TRINITY_DN1103_c0_g4	529	561	596	243	199	274	17.33	14.81	17.22	6.55	5.4	6.99	1.44117756030924e-19	-1.33550146647099	down
TRINITY_DN11043_c0_g1	143	252	217	25	21	37	13.5	14.53	15.5	1.61	1.42	1.69	8.46800557441309e-28	-2.7479673525573	down
TRINITY_DN11050_c0_g1	142	224	208	19	29	21	7.5	9.53	9.68	0.83	1.28	0.86	2.67638636449242e-31	-2.90692141543339	down
TRINITY_DN11050_c0_g2	97	149	144	19	13	25	20.33	24.9	26.37	3.35	2.39	4	1.45478093336256e-20	-2.59357606060035	down
TRINITY_DN1109_c0_g1	399	814	537	81	226	79	16.64	26.84	19.23	2.43	7.45	2.25	0.000240429313895729	-1.63108632143518	down
TRINITY_DN11122_c0_g1	366	498	487	106	120	124	65.2	70.78	76.38	16.17	18.96	17.53	2.02875885262925e-42	-2.01534613034517	down
TRINITY_DN11122_c0_g2	590	776	704	219	243	286	56.53	59.2	58.5	17.18	19.46	21.41	1.00238975493222e-38	-1.56680900276823	down
TRINITY_DN11125_c0_g2	1297	1953	1621	657	614	866	32.08	38.94	35.36	13.35	12.55	16.7	3.98297552893351e-23	-1.28421259369303	down
TRINITY_DN11125_c0_g3	8	16	19	51	39	48	1.64	2.62	3.4	8.78	7.01	7.52	0.000734068610437023	1.28857782745903	up
TRINITY_DN1113_c0_g1	2730	3266	3003	1413	1103	1242	68.22	65.14	65.21	28.17	22.45	24.2	9.04831314269395e-33	-1.36329244854421	down
TRINITY_DN11147_c0_g1	7	6	15	86	25	34	0.97	0.67	1.83	9.95	2.98	3.63	0.000989579444906755	1.53138175137291	up
TRINITY_DN111745_c0_g1	41	43	58	110	121	134	8.8	7.07	9.93	14.52	11.19	17.01	4.67523147338622e-06	1.14180097219047	up
TRINITY_DN1118_c6_g1	81	123	120	313	284	324	5.18	6.18	6.56	16.16	14.76	15.63	3.55979338582587e-15	1.33962397206512	up
TRINITY_DN11199_c0_g1	566	651	765	282	223	253	19.29	17.44	22.59	8.45	6.53	6.18	1.34486388215446e-21	-1.47017498905744	down
TRINITY_DN1123_c0_g1	425	399	386	88	91	114	15.43	11.69	11.5	2.58	2.66	3.15	2.52116174880636e-32	-2.10328968140879	down
TRINITY_DN11258_c0_g1	307	457	402	141	113	183	13.85	16.26	16.02	5.46	4.36	6.79	1.25281961314206e-16	-1.47966595392423	down
TRINITY_DN11258_c0_g2	164	208	190	43	42	85	10.34	10.99	10.7	2.34	2.32	4.16	5.82172326760673e-12	-1.71918139732681	down
TRINITY_DN1127_c0_g1	86	106	105	227	207	283	3.16	3.14	3.4	6.87	6.32	8.11	4.41035690230856e-09	1.09539471528375	up
TRINITY_DN11314_c0_g1	492	465	476	286	167	291	11.18	8.66	9.42	5.32	3.32	5.37	1.58874266229733e-06	-1.03153804844211	down
TRINITY_DN1131_c1_g1	42	75	56	37	10	13	1.26	1.81	1.48	0.91	0.25	0.3	0.00353809685414299	-1.24700907121286	down
TRINITY_DN11322_c0_g1	34	51	50	122	260	159	2.8	3.37	3.62	8.3	18	10.13	1.80888418516459e-08	1.67775794934339	up
TRINITY_DN113352_c0_g1	12	33	15	110	92	97	2.07	4.55	2.27	15.9	13.78	12.84	1.82922311148169e-09	1.9229029006429	up
TRINITY_DN11350_c0_g1	100	124	105	376	193	495	15.26	13.19	12.67	37.89	20.77	51.78	2.98932389131767e-07	1.41461975043555	up
TRINITY_DN113528_c0_g1	52	78	60	19	23	13	3.3	3.99	3.36	0.99	1.22	0.64	7.94536925320471e-07	-1.63604608101885	down
TRINITY_DN11356_c0_g1	469	482	485	117	107	100	14.43	11.66	13	2.88	2.65	2.4	2.00179029412556e-43	-2.20760631868697	down
TRINITY_DN11367_c0_g1	309	331	372	863	1433	970	7.24	6.26	7.72	16.69	28.32	17.87	1.4619164344622e-14	1.49052370718361	up
TRINITY_DN1139_c1_g1	516	570	515	125	102	118	39.98	35.44	34.02	7.72	6.19	6.24	1.13458188517201e-52	-2.28017711954015	down
TRINITY_DN11425_c0_g1	242	328	345	541	730	883	6.36	7.2	8.59	12.62	17.21	18.88	9.65329256728075e-10	1.06684725562203	up
TRINITY_DN11455_c1_g2	246	268	286	86	91	119	14.6	11.99	15.05	4.29	4.14	5.29	3.84167189718808e-17	-1.50907319191425	down
TRINITY_DN1147_c4_g1	52	66	66	231	172	144	6.08	6.34	6.54	23.15	17.76	13.02	1.38949506165571e-07	1.3441028377351	up
TRINITY_DN11484_c0_g1	2479	4124	3061	1374	1666	1418	70.22	94.2	77.51	35.8	43.69	34.42	8.3012335235917e-19	-1.19812904279072	down
TRINITY_DN11507_c0_g1	646	778	716	378	355	421	10.63	10.1	9.77	5.12	5.26	5.12	1.82314801942945e-20	-1.00559235716623	down
TRINITY_DN1153_c1_g1	3861	4613	4071	1861	1550	1708	99.07	93.64	92.45	42.45	34.19	36.12	8.6790378183136e-44	-1.40184130312133	down
TRINITY_DN11556_c0_g1	973	1070	1189	567	579	572	16.33	14.49	17.61	7.81	8.01	7.49	6.40407426714604e-19	-1.02537096302022	down
TRINITY_DN1156_c1_g1	67	75	79	162	248	143	6.89	6.19	7.14	13.82	21.61	11.36	3.69420183918752e-05	1.10283588733423	up
TRINITY_DN11591_c2_g1	1364	2459	1658	588	601	335	91.09	132.15	97.62	32.52	33.81	17.42	1.89896920548996e-16	-1.82222946951085	down
TRINITY_DN11607_c1_g1	3639	3964	3907	1903	1888	1683	33.32	29.38	31.69	14.2	14.13	11.94	2.86903289288626e-27	-1.18373832801965	down
TRINITY_DN116085_c0_g1	25	24	32	10	10	6	9.69	7.01	10.6	3.02	3.26	1.91	0.00230962098369961	-1.32651362030713	down
TRINITY_DN11620_c0_g1	736	1157	996	410	489	585	53.41	67.51	63.55	24.56	29.74	32.91	8.64806941602263e-14	-1.05554695914758	down
TRINITY_DN11625_c0_g1	10	39	29	2	5	5	3.66	10.69	8.47	0.52	1.65	1.41	0.000258533426854766	-1.73510966952793	down
TRINITY_DN11629_c0_g1	1305	1562	1438	753	630	813	115.19	109	106.64	55.66	47.9	56.06	7.01865869697154e-24	-1.08553267364616	down
TRINITY_DN11631_c0_g1	1824	2474	2217	995	871	962	50.56	55.29	54.16	22.86	20.14	20.96	4.08232102452456e-43	-1.30994548217103	down
TRINITY_DN11642_c0_g1	5597	6310	6086	1656	1826	2413	167.23	153.39	160.32	40.56	45.49	56.03	4.33675619863362e-49	-1.71905704779878	down
TRINITY_DN11662_c0_g1	780	894	853	158	170	178	103.25	93.69	99.5	16.8	20.13	15.16	1.06224760349455e-91	-2.40756091298751	down
TRINITY_DN11670_c0_g1	9	18	10	148	43	62	2.04	3.01	1.4	29.86	10.07	10.04	2.06668163023122e-06	1.98736077205807	up
TRINITY_DN11693_c0_g1	188	276	149	552	327	520	6.15	7.47	4.31	14.44	8.77	13.48	4.11346622135641e-05	1.0002663241029	up
TRINITY_DN11698_c1_g1	195	219	165	15	7	18	7.59	6.84	5.64	0.48	0.23	0.54	7.55646325216594e-37	-3.54731206864072	down
TRINITY_DN11706_c0_g1	217	287	259	54	21	40	25.56	27.11	26.79	5.29	2.11	3.64	3.92381611831827e-25	-2.61372697266536	down
TRINITY_DN117108_c0_g1	410	558	414	208	183	212	6.32	6.91	5.62	2.62	2.32	2.54	1.20778431145058e-18	-1.28541283222533	down
TRINITY_DN11714_c1_g1	282	421	340	69	67	105	13.72	16.41	14.53	2.68	2.71	3.97	4.45381977919789e-30	-2.13894848568084	down
TRINITY_DN11724_c0_g1	0	2	2	204	198	66	0	0.35	0.38	36.58	37.43	10.77	4.10559008714744e-24	4.19545794287705	up
TRINITY_DN11728_c0_g1	18	20	21	49	147	55	1.04	0.93	1.07	2.33	7.08	2.46	0.000166108839276525	1.53402004205331	up
TRINITY_DN11733_c0_g1	543	853	700	259	320	373	9.9	12.56	12.17	4.07	4.88	5.23	1.41594112053974e-16	-1.22543552409639	down
TRINITY_DN117507_c0_g1	98	122	89	181	373	182	6.54	6.55	5.23	9.97	20.84	9.42	0.000790472048495044	1.01703513752247	up
TRINITY_DN1178_c1_g2	75	107	113	210	544	246	3.68	4.27	4.89	8.5	22.25	9.4	4.40802366857116e-06	1.4493268921381	up
TRINITY_DN117_c0_g1	124	168	156	512	374	345	6.26	7.61	7.6	20.15	14.47	12.96	2.86697975330647e-10	1.27923846146852	up
TRINITY_DN117_c0_g3	39	62	38	144	153	92	10.63	13.44	9.03	33.29	37.43	19.03	3.49982901793139e-05	1.23537447376972	up
TRINITY_DN11813_c0_g1	81	102	109	41	17	32	6.72	6.8	7.95	2.82	1.19	2.06	2.22679691153643e-07	-1.60415080126642	down
TRINITY_DN11822_c1_g2	19	25	30	97	96	57	1.98	2.09	2.74	8.37	8.46	4.58	2.76817037841175e-05	1.41473519370582	up
TRINITY_DN11826_c0_g1	1336	1754	1562	336	402	393	103.87	110.71	107.39	21.95	26.57	23.76	7.38039822865153e-102	-2.13757010050472	down
TRINITY_DN11834_c0_g2	458	686	616	286	250	308	37.72	45.4	44.62	19.49	17.34	19.65	1.91116978410718e-17	-1.15316609495462	down
TRINITY_DN11836_c0_g1	712	882	761	436	284	368	11.75	11.75	11.09	5.91	3.86	4.74	1.62574198218176e-13	-1.19954021931363	down
TRINITY_DN118378_c0_g1	119	173	128	49	14	48	8.02	9.38	7.59	2.73	0.79	2.51	1.68008875204808e-07	-1.75012778465962	down
TRINITY_DN1189_c4_g8	79	107	126	1017	603	398	2.36	2.58	3.32	24.99	14.92	9.27	1.02186076315266e-07	2.05578937699239	up
TRINITY_DN11943_c0_g3	758	923	938	273	244	298	19.82	18.76	20.86	6.43	5.47	6.11	7.85130910990385e-53	-1.78173477573129	down
TRINITY_DN1199_c0_g2	563	689	568	1426	1328	1431	10.04	9.91	8.95	20.87	19.53	19.91	6.5174729945858e-26	1.06195162737011	up
TRINITY_DN12009_c0_g1	331	345	339	245	117	125	16.02	13.44	14.45	9.77	4.71	4.7	9.05425462630784e-05	-1.08070918143268	down
TRINITY_DN12054_c0_g1	45	69	49	132	210	142	1.93	2.41	1.78	4.55	7.05	4.61	4.60090729438788e-07	1.33464191267831	up
TRINITY_DN12062_c0_g2	25	54	60	19	22	21	100.48	125.03	121.37	51.87	49.34	63.5	0.00642574490610332	-1.05282750763712	down
TRINITY_DN12074_c0_g1	409	524	468	110	51	117	19.56	20.2	19.48	3.95	1.95	4.19	9.94911785437235e-24	-2.29871780135164	down
TRINITY_DN12098_c1_g1	579	839	807	205	195	237	48.28	56.25	60.6	14.48	14	15.57	4.30730212456515e-46	-1.88352113485592	down
TRINITY_DN12108_c0_g1	394	403	390	121	304	144	15.28	13.26	12.7	3.77	9.42	4.44	0.000276401085029193	-1.07449918527488	down
TRINITY_DN12108_c0_g3	89	90	79	14	34	24	8.02	6.51	6.26	1.05	2.59	1.67	7.90596569244294e-08	-1.72091803380221	down
TRINITY_DN12108_c1_g1	264	340	282	95	135	106	19.75	20.68	18.63	6.02	8.49	6.14	5.21551394032791e-16	-1.46273412161524	down
TRINITY_DN12110_c0_g1	780	1042	876	364	334	405	22.45	24.18	22.24	8.61	7.96	9.09	1.04494767159799e-37	-1.39449356769111	down
TRINITY_DN121231_c0_g1	201	318	304	104	128	134	16.59	21.05	22.07	7.08	8.9	8.57	2.22794736070778e-11	-1.23516321175473	down
TRINITY_DN12129_c0_g1	96	135	114	449	316	262	4.22	4.78	4.42	16.27	11.56	8.97	5.98144821937921e-09	1.36829731801678	up
TRINITY_DN12136_c0_g1	290	366	349	121	185	204	5.44	5.54	5.78	1.86	2.86	2.99	1.41013844937768e-08	-1.06502340814919	down
TRINITY_DN12137_c0_g1	574	636	667	264	351	328	11.79	10.4	12.4	4.35	5.96	5.08	5.08569450697904e-15	-1.09922954746724	down
TRINITY_DN12141_c0_g1	1582	1918	1715	747	799	878	25.3	24.74	24.2	9.8	10.53	10.96	3.97247539088133e-47	-1.22352550565158	down
TRINITY_DN12146_c0_g1	122	111	154	275	586	364	2.92	2.14	3.25	5.41	11.59	6.79	2.68149812351831e-07	1.39273207354013	up
TRINITY_DN12182_c0_g1	83	112	96	20	21	29	6.9	8.26	6.69	1.88	1.64	2.02	4.95546816220451e-13	-1.97429251006798	down
TRINITY_DN12203_c0_g1	737	992	808	345	288	335	31.19	33.92	30.04	12.08	10.16	11.09	9.58025207379609e-35	-1.48514041348988	down
TRINITY_DN12203_c3_g1	533	633	528	1742	1340	2066	17.21	16.46	15.03	46.36	35.86	52.06	1.59263330073183e-22	1.43179056032681	up
TRINITY_DN122190_c0_g1	71	66	73	381	274	239	1.17	0.88	1.07	5.17	3.74	3.09	3.18856292386745e-14	1.82232565331655	up
TRINITY_DN12223_c2_g1	21	27	33	793	320	302	1.08	1.12	1.5	33.72	13.73	12.09	2.54365453152119e-12	2.90313960426439	up
TRINITY_DN1223_c1_g2	1046	1351	1364	3008	3598	3256	43.51	45.27	50.01	103.03	124.38	105.43	9.68623076187389e-33	1.25110233382613	up
TRINITY_DN1225_c0_g1	541	504	446	242	109	212	23.86	18.51	17.89	9.88	4.57	8.64	1.71251623479641e-08	-1.42932331001451	down
TRINITY_DN1225_c0_g2	453	451	386	235	85	132	21.3	17.1	16.04	9.13	3.33	4.84	4.89540393408992e-07	-1.47246058267102	down
TRINITY_DN1228_c0_g1	366	499	482	1274	1372	1480	13.22	14.57	15.32	37.87	41.05	41.59	5.03860736610653e-49	1.472927081516	up
TRINITY_DN122_c1_g1	623	796	650	148	146	174	8.3	8.66	7.8	1.94	1.97	2.09	1.35928516860796e-67	-2.22475005641957	down
TRINITY_DN122_c1_g3	2143	2795	2469	321	240	361	50.68	54.43	53.15	7.54	5.93	7.97	1.31019095392535e-132	-3.0706421605288	down
TRINITY_DN122_c2_g1	221	263	273	711	693	785	79.76	77.5	84.7	213.06	221.57	209.11	3.73248959207682e-32	1.38038928595057	up
TRINITY_DN12324_c0_g1	119	119	92	70	29	41	6.02	4.85	4.1	2.92	1.22	1.61	0.000335401701702953	-1.19171846199203	down
TRINITY_DN12334_c0_g2	19	36	16	96	78	55	3.23	4.89	2.38	13.66	11.5	7.18	0.000220487390858116	1.33647256912335	up
TRINITY_DN12377_c0_g1	384	407	560	1075	1602	1072	33.81	28.78	43.35	78.38	118.98	73.07	2.22852345207115e-10	1.28105395324271	up
TRINITY_DN12416_c1_g1	1163	1535	1299	578	646	633	18.12	18.66	18.26	6.74	9.16	7.84	1.50443462840698e-37	-1.21583746367989	down
TRINITY_DN124215_c0_g2	156	202	233	31	24	88	7.33	7.63	9.63	1.19	0.93	3.2	4.34037106134083e-08	-1.86454875342822	down
TRINITY_DN12428_c0_g1	1464	1825	1642	4648	3565	3512	29.82	30.46	29.62	80.43	61.92	57.41	1.5496649378441e-15	1.10463015281428	up
TRINITY_DN12437_c0_g1	122	127	122	13	4	7	7.08	5.92	6.24	0.62	0.2	0.31	2.5829935297448e-27	-3.4557140335566	down
TRINITY_DN12437_c0_g2	1826	2480	2238	603	215	381	56.69	62.17	61.9	14.73	5.68	9.08	2.43716406807126e-08	-2.07767128091254	down
TRINITY_DN12481_c1_g1	3699	4639	4147	1534	1307	1820	90.26	91.28	89.32	30.81	26.52	34.87	1.12172335907335e-46	-1.52960191274675	down
TRINITY_DN12512_c0_g1	32	68	67	149	205	314	1.25	2.13	2.3	4.76	6.61	9.49	5.27495585177614e-09	1.68559094266838	up
TRINITY_DN12515_c0_g1	105	147	136	92	47	45	12.42	14.16	14.19	9.14	4.51	3.82	0.00062521278226426	-1.05764196173493	down
TRINITY_DN12526_c0_g1	351	460	339	89	85	107	10.44	11.06	9.22	2.52	1.94	2.8	1.32699564423272e-35	-2.08417572463121	down
TRINITY_DN12535_c0_g1	288	347	287	53	45	70	16.08	15.6	14.12	2.44	2.1	3.04	1.14759620580567e-38	-2.46964357553478	down
TRINITY_DN12543_c0_g1	842	848	1050	213	234	194	21.9	17.94	24.18	4.87	5.33	4.19	2.18243629822526e-43	-2.15977083591456	down
TRINITY_DN12543_c0_g2	990	1263	1149	234	146	247	24.45	25.93	24.47	3.99	2.76	4.56	1.12479739937463e-52	-2.48219416170211	down
TRINITY_DN1254_c0_g1	6141	8036	7015	1506	1680	1780	249.35	267.4	253.17	61.34	72.22	69.45	6.32166725950619e-196	-2.20338362436291	down
TRINITY_DN12561_c0_g1	367	402	425	212	94	199	21.23	19.33	22.38	10.78	4.86	9.36	4.65072169729102e-07	-1.27288649142768	down
TRINITY_DN12598_c0_g1	277	327	501	12081	6481	5172	4.66	4.42	7.4	167.57	90.08	68.15	3.00662871940266e-17	3.29669938309265	up
TRINITY_DN12637_c0_g1	4	11	5	37	69	36	0.56	1.23	0.61	4.29	8.24	3.86	2.35626102010436e-06	1.99333453148418	up
TRINITY_DN12659_c0_g1	182	242	229	422	581	544	14.71	14.68	15.47	25.4	36.45	31.45	3.35741733816323e-12	1.08755260160279	up
TRINITY_DN1265_c0_g1	89	102	101	40	19	42	4.07	3.76	4.07	1.51	0.72	1.5	6.85739829817887e-07	-1.48363846917747	down
TRINITY_DN1265_c4_g1	143	198	199	868	800	497	9.49	10.54	11.58	47.59	44.43	25.47	7.45620198552366e-16	1.78197285799721	up
TRINITY_DN12673_c0_g1	130	189	181	589	510	667	2.36	2.81	2.98	8.99	7.91	9.52	4.73458564908783e-29	1.6523724869316	up
TRINITY_DN12690_c0_g2	1030	1269	1064	3017	3804	3339	33	32.32	30.1	81.54	101.81	85.37	9.57503429407829e-39	1.44706542340604	up
TRINITY_DN12694_c0_g1	40	58	70	193	217	209	1.34	1.81	2.29	5.57	7.36	6.77	1.00963542312826e-14	1.66146160202182	up
TRINITY_DN12703_c0_g1	789	960	764	470	305	394	44.12	43.2	37.63	21.68	14.24	17.12	2.07486160448205e-12	-1.18810499856595	down
TRINITY_DN12708_c0_g1	1047	1558	1227	318	384	494	24.93	30.01	26.08	6.2	7.6	9.19	1.44423888771526e-34	-1.75847342249887	down
TRINITY_DN12734_c0_g1	46	40	46	88	137	121	6.95	4.99	6.21	11.22	17.85	13.76	4.17053873919674e-05	1.13939836280331	up
TRINITY_DN1273_c0_g3	2517	2725	2635	875	1149	1041	39.19	34.22	36.21	11.18	14.74	12.65	4.92755841451674e-36	-1.47053464671631	down
TRINITY_DN12794_c0_g1	938	1377	1231	17	22	17	85.56	101.04	98.14	1.27	1.72	1.22	4.03768605806885e-181	-5.75524496744784	down
TRINITY_DN1279_c0_g1	1934	2065	2223	5686	6164	5491	25.43	21.93	25.93	61.37	64.34	54.89	4.71576188385568e-35	1.32950642060487	up
TRINITY_DN1279_c0_g2	1393	1606	1766	4718	3895	3207	33.68	31.3	37.53	92.65	76.97	59.95	1.43283368397145e-12	1.15386889346752	up
TRINITY_DN1279_c0_g3	122	162	125	25	3	35	11.73	12.5	10.56	1.99	0.24	2.6	1.89183832532793e-08	-2.2069380255179	down
TRINITY_DN12804_c0_g1	60	121	77	223	239	223	3.8	6.12	4.12	11.46	12.07	10.45	1.43335579958085e-08	1.23080390183064	up
TRINITY_DN12808_c0_g1	39	22	56	793	707	338	1.36	0.62	1.72	23.94	21.5	9.64	3.22709593767193e-10	2.68935038327082	up
TRINITY_DN1280_c0_g1	281	389	286	1773	2642	2885	19.32	20.38	18.92	127.69	195.42	197.34	3.17370237244129e-63	2.7120955302402	up
TRINITY_DN1280_c0_g3	69	133	119	311	268	274	2.26	3.51	3.44	8.38	7.28	7	1.81731170843659e-09	1.23847771887086	up
TRINITY_DN1280_c1_g2	308	445	428	1556	2017	1764	30.33	36.56	37.76	142.65	182.37	140.86	2.09337749035293e-53	2.01365646432754	up
TRINITY_DN12822_c0_g1	2101	2317	2143	752	909	1067	67.13	59.96	60.45	20.53	24.36	27.4	2.61273727575276e-31	-1.38005409776073	down
TRINITY_DN12827_c0_g1	118	133	154	26	10	28	11.2	10	12.22	2.05	0.87	2.02	8.62250626472695e-17	-2.46639163004409	down
TRINITY_DN1282_c1_g2	310	363	316	860	1001	936	10.53	9.94	9.47	24.04	28.19	24.77	1.30774635668116e-30	1.34901522241897	up
TRINITY_DN12834_c0_g1	108	165	179	469	850	432	3.83	4.7	5.71	13.71	25.24	11.98	4.8450226304954e-11	1.69521726291116	up
TRINITY_DN12856_c0_g1	265	312	310	683	789	809	21.08	17.68	22.84	46.54	53.24	50.89	3.70557218176148e-25	1.21322434599656	up
TRINITY_DN12865_c0_g1	498	651	673	1454	2063	1947	29.73	31.17	35.33	71.6	102.72	90.22	2.30260716554729e-24	1.42428912673845	up
TRINITY_DN12871_c0_g1	26	39	46	151	154	100	1.73	2.09	2.68	8.28	8.54	5.15	5.72878778610241e-08	1.57569121372607	up
TRINITY_DN12894_c0_g1	216	239	198	110	109	93	19.51	16.75	15.25	8.22	7.58	5.63	4.07108046868796e-09	-1.14163129672913	down
TRINITY_DN1292_c0_g2	18	13	11	94	37	38	0.7	0.41	0.38	3.01	1.19	1.06	0.0012132080134776	1.40352722221996	up
TRINITY_DN12977_c1_g1	8507	10639	9101	2374	2766	2764	280.34	283.06	264.54	64.5	76.05	71.73	4.20312080342937e-129	-1.94858196911874	down
TRINITY_DN1298_c1_g1	1778	1932	2068	6506	4922	4388	53.49	46.83	55.83	161.7	124.21	104.39	3.0946839832225e-15	1.28728843050662	up
TRINITY_DN13069_c0_g1	110	90	54	25	57	23	7.42	4.88	3.21	1.39	3.31	1.2	0.0044276807509275	-1.14527797798377	down
TRINITY_DN13101_c0_g1	151	168	123	59	51	56	13.26	12.84	9.5	4.19	4.3	3.83	5.29157467218635e-10	-1.44405578736557	down
TRINITY_DN1310_c0_g2	209	239	223	79	63	57	17.66	14.98	15.57	4.18	3.45	2.66	1.10484316940129e-18	-1.78432844970877	down
TRINITY_DN1313_c0_g1	195	299	223	53	79	88	22.95	28.26	23.08	5.21	7.95	8.02	2.29956814120937e-16	-1.72691240034856	down
TRINITY_DN13146_c0_g1	347	610	501	128	117	145	23.2	33.68	28.82	5.79	5.94	6.83	6.25582912093007e-30	-1.94136628736729	down
TRINITY_DN13156_c0_g1	11	15	23	175	106	92	1.56	1.7	2.86	20.69	12.91	10.04	5.26242665028382e-12	2.36086899989174	up
TRINITY_DN13175_c0_g1	1085	2036	1451	436	383	388	120.55	166.95	131.54	37.72	35.5	31.83	4.38209198460889e-35	-1.96038166137508	down
TRINITY_DN13209_c0_g1	532	669	602	142	198	185	22.12	22.23	22.28	5.22	6.57	34.78	9.15625912849563e-40	-1.86034838640582	down
TRINITY_DN13214_c0_g1	898	1375	1193	117	57	130	61.69	75.96	72.14	6.64	3.28	6.93	1.06524243589944e-60	-3.42617418458438	down
TRINITY_DN13285_c0_g1	1888	2174	1982	466	230	307	324	274.75	306.64	52.1	23.08	30.76	1.56778698742241e-36	-2.57177121428973	down
TRINITY_DN13298_c0_g2	2599	2700	2638	6460	5905	5581	42.75	35.8	38.2	86.51	79.68	71.25	1.24469018014565e-18	1.02890817852694	up
TRINITY_DN13299_c0_g1	2756	2854	3100	590	766	816	106.62	88.92	105.55	18.82	24.5	24.55	8.92568234263471e-63	-2.1007467710801	down
TRINITY_DN13305_c0_g1	358	454	440	134	172	132	19.27	19.67	20.86	5.95	7.72	5.52	4.86590785651025e-23	-1.58632087590843	down
TRINITY_DN1330_c0_g1	1036	1385	1134	638	483	656	19.84	23.22	19.91	9.58	7.07	9.49	4.30226642825352e-17	-1.1014295818197	down
TRINITY_DN1330_c0_g2	1458	1886	1407	615	466	726	20.57	21.38	17.41	7.92	6.26	8.95	7.76273995976192e-23	-1.48218052475181	down
TRINITY_DN1330_c1_g1	112	113	103	11	17	40	5.31	4.31	4.3	0.43	0.67	1.47	1.75303749691931e-09	-2.05072005105539	down
TRINITY_DN1332_c0_g1	810	1037	906	284	152	287	37.39	38.31	37.3	11.36	6.05	11.53	1.77427389496305e-23	-1.95854780900576	down
TRINITY_DN13338_c0_g1	127	148	161	320	479	448	4.81	4.68	5.5	10.36	15.45	13.65	6.65135886786359e-13	1.32891177246088	up
TRINITY_DN1335_c1_g1	1099	1026	834	198	99	145	66.99	50.32	44.77	9.96	5.05	6.86	2.88743431422789e-33	-2.69629807912337	down
TRINITY_DN1335_c1_g2	282	320	216	144	101	174	10.82	9.9	7.31	4.55	3.21	5.19	7.53433366128509e-06	-1.03614542718283	down
TRINITY_DN1337_c0_g2	47	81	58	28	33	28	4.61	6.38	5.01	2.28	2.74	2.13	0.00100519020146243	-1.0425074306564	down
TRINITY_DN13387_c0_g1	69	112	82	29	61	37	11.83	18.53	12.67	5.05	9.51	5.64	0.00156924822919597	-1.0258125525283	down
TRINITY_DN1338_c2_g1	1479	2033	1553	4358	4631	5122	20.71	22.97	19.19	50.06	53.4	55.99	1.26062229663588e-48	1.34087057999447	up
TRINITY_DN1339_c0_g1	9	17	10	72	101	48	0.7	1.22	0.51	3.7	5.39	1.68	7.58299336403128e-08	2.02062592267694	up
TRINITY_DN13401_c0_g2	1253	1605	1624	3278	5134	3364	66.43	68.49	75.84	143.29	227.01	138.64	1.65042068684225e-12	1.22888829973405	up
TRINITY_DN13402_c0_g1	186	290	233	756	715	445	7.88	9.9	8.72	26.35	25.14	14.69	1.63142124030899e-08	1.25482909536029	up
TRINITY_DN13441_c0_g1	68	85	53	9	21	6	4.52	4.55	3.1	0.49	1.17	0.31	4.59480066465452e-08	-2.08935725616492	down
TRINITY_DN13465_c0_g1	52	90	77	26	21	27	3.59	5	4.68	1.48	1.22	1.45	9.14921330002024e-07	-1.48976489961681	down
TRINITY_DN13472_c0_g1	22	21	26	70	62	87	2.2	1.65	2.73	7.49	7.53	9.03	1.38036550264846e-05	1.35164562839976	up
TRINITY_DN13492_c0_g1	2129	3353	2964	886	757	1035	93.69	118.23	113.4	31.8	27.46	35.51	1.97186877469886e-42	-1.73901434505854	down
TRINITY_DN13510_c0_g1	40	33	39	8	8	5	12.05	8.47	10.82	2.5	2.28	1.39	1.4199398548537e-06	-1.94742466353974	down
TRINITY_DN13523_c0_g2	22	35	41	59	84	101	2.18	2.79	3.58	4.86	7.06	7.75	0.00106493057810814	1.05238560730191	up
TRINITY_DN13524_c0_g1	90	94	97	17	14	34	5.13	4.31	4.87	0.8	0.67	1.51	3.06489279577148e-10	-1.96980087586961	down
TRINITY_DN1352_c1_g2	3100	4163	3539	1340	1396	1516	155.88	171.52	158.55	54.96	58.99	59.28	1.30491594297794e-83	-1.45826350846159	down
TRINITY_DN1352_c3_g1	95	110	116	175	268	343	17.31	16.01	18.5	26.73	42.5	47.88	6.32738617680609e-06	1.07813315188876	up
TRINITY_DN1356_c1_g1	476	685	642	318	174	351	18.17	21.45	21.62	10.37	5.85	11.01	1.54537674176278e-07	-1.15241765780913	down
TRINITY_DN1356_c1_g2	656	944	800	465	235	375	41.36	47.88	44.41	24.2	12.4	18.36	1.4677842431976e-08	-1.20740271387856	down
TRINITY_DN13584_c0_g1	803	1039	817	476	372	469	56.27	59.26	51.32	27.82	21.93	25.92	4.29628868470633e-17	-1.1145261646901	down
TRINITY_DN13585_c0_g1	481	740	585	1294	1567	1411	14.93	19.06	16.41	32.49	40.41	35.2	7.06344881504775e-19	1.10600424862198	up
TRINITY_DN13594_c1_g1	1132	1553	1413	266	271	283	48.45	53.82	53.7	9.46	9.67	9.57	3.78131715118771e-122	-2.41044301577484	down
TRINITY_DN13623_c0_g1	32	32	17	165	135	118	6.15	4.16	2.43	23.17	21.25	15.58	1.93099215415538e-11	1.98654627732985	up
TRINITY_DN1362_c0_g1	4395	5428	4962	1732	1327	1703	92.78	83.53	86.92	27.18	19.57	24.27	5.37915914480086e-56	-1.73475438514479	down
TRINITY_DN1363_c0_g1	3573	4199	3985	7921	10368	9262	52.46	49.71	51.52	95.7	125.63	106.53	9.48739809122527e-24	1.08427882629017	up
TRINITY_DN13644_c1_g1	194	254	192	90	82	81	15.89	16.86	13.87	6.13	5.66	5.14	1.99715826357002e-13	-1.39801466977876	down
TRINITY_DN13647_c0_g1	824	986	876	1994	2629	2170	73.92	69.04	73.46	128.8	178.49	135.2	2.55222739486893e-21	1.18941473851793	up
TRINITY_DN13652_c0_g1	168	188	198	686	544	445	2.55	2.28	2.62	8.46	6.73	5.22	1.25893497525151e-12	1.40651133457546	up
TRINITY_DN13671_c0_g1	318	440	381	203	165	193	30.88	33.14	31.55	15.94	13.11	14.09	7.9288428364329e-14	-1.11260479585643	down
TRINITY_DN13680_c2_g1	282	319	231	102	55	107	71.54	64.28	51.03	21.85	12.42	20.6	6.88256030813032e-12	-1.66296585630359	down
TRINITY_DN13797_c0_g1	512	639	561	255	288	277	13.68	13.75	13.21	5.59	6.36	5.76	1.29543022233957e-22	-1.1675801450934	down
TRINITY_DN1383_c0_g2	1785	2420	2074	515	450	585	38.76	42.38	39.74	9.19	8.07	9.91	2.3400494124444e-94	-2.11431981003762	down
TRINITY_DN13851_c0_g1	1746	2417	2011	5529	5274	5951	86.18	95.86	87.1	220.72	212.08	222.53	3.34912755109544e-62	1.30858552378335	up
TRINITY_DN13855_c1_g1	864	1128	1034	161	199	181	94.07	100.68	98.03	21.39	21.29	14.93	1.12805144733671e-102	-2.56093220761783	down
TRINITY_DN13855_c1_g2	89	106	82	50	24	34	19.84	18.82	15.96	9.39	4.72	5.78	1.89496212135203e-05	-1.31611162455123	down
TRINITY_DN13912_c0_g2	142	230	178	61	83	35	7.12	9.37	7.63	2.5	3.48	1.37	8.49299404246357e-08	-1.54587878026108	down
TRINITY_DN13913_c1_g1	2104	2569	2168	686	666	833	56.8	55.91	51.62	15.22	14.87	17.53	2.04358037560806e-72	-1.7562263949638	down
TRINITY_DN13924_c0_g1	2062	2502	2308	1202	1059	1314	195.54	191.14	193.6	95.89	86.15	96.06	1.0412789513862e-30	-1.06078453853982	down
TRINITY_DN13929_c0_g1	131	155	165	44	60	52	23.84	21.42	25.45	6.8	9.64	7.09	2.60243282379696e-12	-1.55944206967415	down
TRINITY_DN13944_c0_g1	235	379	249	50	74	111	23.37	30.26	21.77	4.12	6.23	8.54	4.80138491457582e-14	-1.85195062997244	down
TRINITY_DN13958_c0_g1	161	209	201	92	72	85	5.88	6.69	7.33	3.15	2.42	2.98	7.72516194547282e-11	-1.26205228085365	down
TRINITY_DN13960_c0_g2	169	209	192	86	89	101	5.94	5.93	5.95	2.49	2.6	2.77	4.2111625825435e-10	-1.12941217746614	down
TRINITY_DN14002_c0_g1	42	92	91	187	275	197	2.16	3.83	4.11	7.96	11.82	7.89	7.23225580939979e-07	1.32629316176947	up
TRINITY_DN14007_c0_g2	1670	1782	1669	665	1014	1025	20.13	18.08	18.18	7	10.07	10.36	4.15551271901239e-11	-1.03099921438913	down
TRINITY_DN1400_c1_g2	183	169	130	62	90	64	10.27	7.57	6.46	2.88	4.28	2.79	5.33096705197611e-06	-1.19435874393345	down
TRINITY_DN14039_c0_g1	643	858	801	315	166	257	19.07	20.51	20.95	7.68	4.08	5.94	2.93326598318405e-17	-1.67670650550945	down
TRINITY_DN14081_c0_g2	456	630	493	1543	1733	1267	24.49	27.23	23.32	68.32	77.63	52.88	2.54686449933301e-19	1.37094168652822	up
TRINITY_DN14093_c0_g1	376	757	530	218	93	160	21.66	35.09	26.88	10.36	4.47	7.16	3.6700811020115e-11	-1.75149676902519	down
TRINITY_DN14095_c0_g1	90	134	104	34	40	44	5.55	6.64	5.67	1.73	2.06	2.11	2.70985881605172e-09	-1.47729752439073	down
TRINITY_DN14143_c0_g1	639	825	706	307	219	371	12.31	12.97	12.09	4.88	3.49	5.53	2.55338133912819e-16	-1.35807737803552	down
TRINITY_DN14154_c1_g2	294	351	353	99	70	66	10.47	10.07	11.08	2.9	2.07	1.83	4.34065309094578e-27	-2.10332586057819	down
TRINITY_DN14156_c0_g1	180	196	178	495	443	331	10.49	9.19	9.13	23.79	21.56	14.98	5.15860101007241e-07	1.02237827065875	up
TRINITY_DN1417_c0_g4	34	73	45	28	13	25	3.86	6.64	4.48	2.64	1.25	2.19	0.00580985418986964	-1.07622312263394	down
TRINITY_DN141_c0_g3	0	0	0	11	120	42	0	0	0	0.55	6.04	1.97	6.19468175186541e-09	2.75907624790699	up
TRINITY_DN14248_c0_g1	3	10	2	50	30	38	57	147.94	33.31	829.75	718.16	481.1	5.51542279169404e-06	1.99731871277563	up
TRINITY_DN14273_c0_g2	52	94	64	26	16	27	5.39	6.97	5.19	3.55	1.25	2.78	4.41679621262815e-06	-1.49342214755089	down
TRINITY_DN14297_c0_g2	218	314	265	172	88	87	7.05	8.12	7.54	4.6	2.37	2.18	1.13567311061099e-05	-1.19455232211145	down
TRINITY_DN14349_c0_g1	180	381	203	97	55	87	10.21	17.26	10.18	4.59	2.58	3.85	3.22111728666454e-09	-1.61390509323701	down
TRINITY_DN14386_c0_g1	194	221	193	382	473	683	21.48	19.72	18.8	35.1	44.53	58.36	5.73350196751893e-09	1.14402730725536	up
TRINITY_DN14429_c0_g1	961	1407	1242	703	559	667	22.57	26.59	25.53	13.13	11.08	12.04	1.79504716174319e-15	-1.00207941214938	down
TRINITY_DN1447_c1_g1	52	77	60	17	2	9	11.1	13.02	11.11	3.05	0.38	1.47	5.75363203786985e-08	-2.18050671216537	down
TRINITY_DN1447_c1_g2	236	285	282	40	40	48	18.33	17.81	19.35	2.57	2.63	2.9	2.53007102073807e-43	-2.64699695019026	down
TRINITY_DN1459_c0_g2	2635	2978	3040	8716	6555	6404	34.92	31.81	35.54	94.89	71.57	66.32	8.63027948909339e-16	1.17107593388281	up
TRINITY_DN1459_c0_g6	269	366	286	821	578	774	10.14	11.11	9.51	25.42	18.06	22.68	2.38674067380885e-11	1.08257391284181	up
TRINITY_DN14622_c0_g3	508	747	648	112	36	93	41.31	50.22	46.95	7.31	2.65	5.93	3.00909194362769e-26	-2.81196716694183	down
TRINITY_DN1462_c0_g1	178	339	306	96	127	74	12.85	18.9	17.39	5.28	7.28	3.97	7.03069598385725e-09	-1.45078397407133	down
TRINITY_DN1463_c0_g1	524	876	701	464	211	198	25.48	32.23	29.86	18.66	8.5	8.75	0.00819268244872501	-1.08911829534956	down
TRINITY_DN14645_c0_g1	7	5	16	74	50	50	1.15	0.92	2.29	10.01	7.99	6.41	1.46720728377856e-06	1.9305027442518	up
TRINITY_DN14670_c2_g1	49	50	52	107	174	150	13.05	10.59	12.08	24.15	41.5	30.34	9.19705627597691e-07	1.27017694231813	up
TRINITY_DN146966_c0_g1	28	71	40	178	140	253	1.38	2.78	1.74	7.15	5.68	9.69	2.44620288985988e-09	1.72852049853365	up
TRINITY_DN146_c1_g2	560	658	572	313	226	251	9.34	8.85	8.42	4.28	3.11	3.27	9.2575416963135e-16	-1.26689041519566	down
TRINITY_DN147232_c0_g1	13	24	18	74	70	64	5.45	8.27	6.79	27.95	28.18	21.1	9.34129777869649e-07	1.5741731772269	up
TRINITY_DN1472_c1_g2	2	4	7	34	23	38	0.13	0.53	0.34	1.87	1	1.67	2.11302722362732e-05	1.88922815335269	up
TRINITY_DN1472_c2_g3	48	65	37	131	137	117	3.32	3.61	2.25	7.48	7.94	6.27	1.15493583755949e-05	1.14349208658691	up
TRINITY_DN14740_c0_g1	633	666	580	211	327	210	29.96	25.35	24.19	8.22	12.89	7.74	1.40156261486636e-12	-1.39260715745971	down
TRINITY_DN14747_c0_g1	164	191	161	56	49	64	14.78	14.23	13.01	4.18	3.74	4.56	1.98844540579451e-15	-1.64968038285791	down
TRINITY_DN14766_c0_g1	228	260	221	82	76	72	12.13	9.65	9.81	3.11	2.84	2.69	1.90603274876565e-19	-1.67806811474482	down
TRINITY_DN14778_c0_g1	91	160	107	60	51	54	4.8	6.79	4.96	2.61	2.24	2.21	7.929637547503e-06	-1.1359824342889	down
TRINITY_DN14781_c0_g1	1280	1521	1418	371	287	322	64	62.8	64.1	13.68	11.22	11.71	3.76758406026444e-72	-2.19075269817584	down
TRINITY_DN14834_c0_g1	76	73	107	34	24	27	24.89	33.53	17.5	2.16	2.07	1.73	6.69858361827429e-07	-1.52369423728903	down
TRINITY_DN14873_c0_g1	74	87	78	236	605	238	1.92	1.77	1.71	4.88	12.73	4.69	2.08975389613054e-08	1.78920546277022	up
TRINITY_DN148_c1_g2	691	732	601	366	196	256	24.18	20.93	18.65	10.7	5.79	7.15	5.40981624757605e-10	-1.35564065367247	down
TRINITY_DN149058_c1_g2	9	7	5	29	29	20	0.36	0.22	0.17	0.94	0.95	0.61	0.00588256547348248	1.26256277572715	up
TRINITY_DN14910_c0_g1	2930	4424	3568	1860	1679	2211	120.37	146.39	129.19	62.91	57.3	70.7	5.86465422237167e-20	-1.02952820306116	down
TRINITY_DN1491_c1_g1	29	46	33	121	118	125	4.45	5.51	5.57	12.73	12.94	13.01	8.50227364162064e-10	1.51362296091761	up
TRINITY_DN14928_c1_g3	86	151	84	57	42	53	13.39	18.58	11.3	7.24	5.62	6.38	0.00016166238049156	-1.07855232680583	down
TRINITY_DN1493_c1_g1	479	503	472	68	152	116	45.05	37.72	34.24	4.3	14.36	8.76	1.6842317303161e-20	-2.10596869916578	down
TRINITY_DN14942_c0_g1	22	29	21	172	265	109	2.34	2.48	1.96	15.19	23.92	8.96	2.04905216857724e-13	2.40251022076358	up
TRINITY_DN14947_c0_g1	192	196	246	76	78	82	19.69	16.13	22.17	6.47	6.78	6.5	2.05746335736589e-13	-1.48289535497844	down
TRINITY_DN14966_c0_g1	758	789	835	1589	1816	1953	17.49	14.57	17.03	30.79	34.62	35.53	2.16397801798262e-20	1.01831350381154	up
TRINITY_DN14999_c0_g1	2206	2723	2550	856	840	1172	59.51	59.36	60.82	18.9	18.68	24.74	1.05766751129112e-38	-1.49116547401102	down
TRINITY_DN149_c0_g2	431	498	492	155	123	162	13.68	12.72	13.74	4.04	3.23	4	1.40170956370209e-33	-1.77333523786491	down
TRINITY_DN15000_c0_g1	403	520	483	1857	1811	1752	16.42	16.68	16.95	60.39	60.05	53.96	7.16494813870131e-72	1.80203264572493	up
TRINITY_DN15010_c0_g1	639	913	738	50	37	50	73.58	84.32	74.63	4.79	3.63	4.44	2.9403567793783e-128	-4.02988088086747	down
TRINITY_DN15024_c0_g1	9963	11605	10499	1439	968	1468	208.11	195.66	193.73	24.81	16.72	24.36	8.78539300001619e-111	-3.10323413654467	down
TRINITY_DN15104_c0_g1	342	539	559	5	6	2	17.85	22.6	25.37	0.25	0.3	0.1	2.32496371672664e-83	-5.80309668942137	down
TRINITY_DN15107_c0_g1	78	76	56	262	400	224	3.4	2.26	2.11	8.52	13.67	7.21	2.08290357122184e-11	1.77670322382712	up
TRINITY_DN15123_c0_g2	101	135	101	47	44	69	11.32	12.14	9.94	4.38	4.19	5.97	1.11898667503216e-05	-1.11549176373185	down
TRINITY_DN15125_c0_g1	318	409	459	141	119	161	10.09	9.52	12.19	2.85	2.02	2.95	1.88355274269855e-20	-1.56447085365434	down
TRINITY_DN15128_c0_g1	363	751	621	185	191	127	20.78	35.13	31.95	8.74	9.13	6.11	4.96015874888229e-15	-1.76162487737657	down
TRINITY_DN1512_c0_g4	377	540	469	181	131	185	22.63	26.17	24.89	9.03	6.63	8.69	4.76738486176512e-22	-1.55018321056416	down
TRINITY_DN15135_c0_g2	47	63	60	22	31	31	8.05	8.63	9	3.16	4.61	4.07	0.00148044967738487	-1.0132914648983	down
TRINITY_DN1513_c0_g1	3980	5302	4461	1163	978	1232	84.59	89.65	81.94	20.65	17.33	21	2.73907311116016e-107	-2.12545390428666	down
TRINITY_DN15176_c0_g1	1591	2160	2098	944	958	1042	87.2	96.49	101.3	37.72	36.93	38.33	1.26125012187992e-33	-1.10153960327896	down
TRINITY_DN15199_c0_g1	134	203	167	31	29	48	45.45	53.65	47.5	4.2	4.48	9.42	6.01290490491086e-20	-2.17650666801207	down
TRINITY_DN15250_c1_g1	38	54	75	10	24	28	33.5	37.06	56.58	7.82	21.81	17.91	0.00115303736341386	-1.2685724230585	down
TRINITY_DN15279_c0_g1	31	29	16	7	1	2	20.42	14.57	8.57	5.7	0.98	1.36	0.00012204265962413	-1.83198954477305	down
TRINITY_DN1529_c2_g1	527	502	591	102	142	72	33.37	7.98	10.21	1.71	2.36	1.09	1.34933700455383e-24	-2.3248475219341	down
TRINITY_DN1529_c3_g1	946	1155	1048	449	531	651	29.7	29	28.9	10.91	12.75	14.89	1.11506837300397e-17	-1.06213275858333	down
TRINITY_DN152_c0_g3	92	111	113	198	332	207	5.73	5.56	6.2	10.18	17.3	10.01	3.51599054381108e-05	1.02382800110311	up
TRINITY_DN15328_c0_g1	1454	1878	1557	798	675	874	18.45	19.16	17.41	8.28	7.05	8.64	4.88643445109154e-27	-1.1683293967885	down
TRINITY_DN15374_c0_g2	40	56	29	399	244	237	2.37	2.68	1.51	19.52	12.1	10.95	1.90067817013049e-18	2.43158489133085	up
TRINITY_DN1537_c1_g2	151	193	185	53	100	56	24.85	25.4	26.67	7.3	14.24	7.08	3.06985914377663e-07	-1.3414263041373	down
TRINITY_DN15387_c0_g2	112	167	150	72	60	71	9.61	11.54	11.83	4.88	4.05	4.65	1.80177162060321e-07	-1.13296883961681	down
TRINITY_DN15418_c0_g1	14	22	26	56	40	100	3.15	3.94	5.11	10.61	7.94	17.15	0.0012174449620897	1.25016957988145	up
TRINITY_DN1542_c0_g1	722	750	814	3937	3449	3382	89.62	81.33	87.41	371.34	311.26	328.59	1.79239478912332e-64	2.06709316397693	up
TRINITY_DN15434_c0_g1	76	44	61	295	160	189	5.98	2.85	4.33	19.52	10.82	11.75	1.73354781997109e-06	1.48325180423	up
TRINITY_DN1544_c0_g1	12	20	19	74	58	59	2.38	2.89	3.53	10.65	9.19	7.47	4.4138258802051e-06	1.53864135521633	up
TRINITY_DN154599_c0_g1	50	92	83	27	19	33	7.9	11.6	11.61	3.53	2.6	4.06	7.16626598297122e-06	-1.42511402239362	down
TRINITY_DN15465_c0_g1	175	289	235	59	105	164	8.92	11.83	10.56	2.49	4.49	6.51	0.000148208665183937	-1.10340479015578	down
TRINITY_DN1546_c0_g2	3921	5019	4622	2469	1951	2339	84.1	86.75	87.52	43.59	34.61	39.25	6.70902051189193e-26	-1.11296586778624	down
TRINITY_DN15471_c0_g1	119	151	160	43	47	53	14.49	14.54	17.05	4.71	5.04	4.98	4.59859029432251e-13	-1.61136853761654	down
TRINITY_DN15490_c0_g1	65	93	106	181	264	170	8.71	9.98	12.46	20.2	30.29	17.54	5.7847658462494e-05	1.02515092149094	up
TRINITY_DN15497_c0_g1	3220	3999	3716	9848	7454	7421	79.85	81.68	79.7	184.84	145.07	137.68	5.44838014133328e-14	1.03406239471998	up
TRINITY_DN15514_c0_g1	590	846	728	164	100	143	80.6	92.73	87.14	18.3	11.38	15.11	3.00310499770685e-46	-2.43593308422793	down
TRINITY_DN1551_c0_g1	385	453	510	5792	2775	3037	16.7	15.66	20.94	218.26	102.04	109.73	1.15198792629221e-12	2.48759004380755	up
TRINITY_DN15523_c0_g1	848	1060	961	257	256	290	12.27	12.42	11.87	2.75	3.08	3.34	3.15001379497893e-78	-1.93793117696897	down
TRINITY_DN15532_c0_g3	511	858	696	343	305	363	13.66	18.49	16.41	7.53	6.74	7.56	1.36471788015965e-14	-1.11469817418613	down
TRINITY_DN1554_c0_g1	297	331	243	884	1313	986	10.98	9.25	7.57	24.93	36.35	26.18	2.73274720441101e-20	1.66995758368022	up
TRINITY_DN15550_c0_g1	44	30	50	23	12	19	4.5	2.3	4.27	1.25	0.72	0.97	0.00787288592393559	-1.08332046140167	down
TRINITY_DN1555_c2_g2	31	34	36	111	80	81	2.74	2.42	2.8	8.14	5.98	5.55	6.75641117327844e-05	1.17418368535548	up
TRINITY_DN1556_c1_g1	2635	2911	3054	7072	6497	6577	124.59	110.78	126.89	225.17	206.42	191.82	3.78322550457192e-28	1.08621596587553	up
TRINITY_DN1556_c1_g3	64	70	72	247	349	184	3.33	2.94	3.27	10.51	15.11	7.39	3.09005963069158e-10	1.64838428648718	up
TRINITY_DN1556_c1_g4	87	95	101	381	345	359	7.63	5.15	7.74	39.49	31.99	23.62	2.10042900282828e-26	1.7508391231952	up
TRINITY_DN15580_c0_g1	72	78	74	21	16	24	5.84	5.08	5.28	1.41	1.09	1.51	2.81088841580804e-09	-1.78140591209239	down
TRINITY_DN15625_c0_g1	384	537	530	204	168	219	18.39	20.7	22.37	8.06	6.66	8.13	2.09051382392175e-20	-1.37983088844152	down
TRINITY_DN15632_c0_g1	156	172	149	47	66	98	31.34	27.42	26.11	7.78	11.32	14.88	1.67175860371915e-06	-1.22024879739267	down
TRINITY_DN15669_c1_g1	129	146	141	63	58	90	24.76	22.36	23.62	10.14	9.73	13.23	4.38630365532152e-06	-1.04922137638868	down
TRINITY_DN15703_c1_g1	472	774	492	281	266	352	10.32	13.71	9.51	5.08	4.83	6	1.99369684220981e-09	-1.03137167138648	down
TRINITY_DN1574_c2_g1	318	374	350	111	56	116	9.55	9.07	9.27	2.76	1.42	5.45	6.16931415699525e-17	-1.88591663943017	down
TRINITY_DN15750_c1_g1	66	76	66	354	260	258	3.23	2.85	2.83	12.97	10.47	8.97	1.15589864851475e-17	1.83468893107312	up
TRINITY_DN15753_c0_g1	7	5	10	52	17	32	28.7	15.75	34.97	191.33	82.77	90.03	0.00243613052927879	1.41521365168	up
TRINITY_DN15782_c0_g1	632	730	614	284	335	332	15.24	14.41	13.23	5.65	6.69	6.21	2.82067610787731e-20	-1.16344630908539	down
TRINITY_DN1580_c0_g1	268	409	308	826	771	779	5.1	6.25	5.14	12.82	12.02	11.52	5.98743489508718e-18	1.13139580601922	up
TRINITY_DN15839_c0_g1	418	506	436	175	141	219	29.05	28.18	26.18	10.1	7.87	11.89	5.75859317964851e-19	-1.43219269219772	down
TRINITY_DN15858_c0_g1	8	12	11	156	75	85	2.71	2.67	1.04	36.09	18.04	18.81	4.3408914006896e-13	2.61887639234975	up
TRINITY_DN15858_c0_g2	13	13	12	91	71	60	4.1	3.25	3.29	24.45	20.36	14.29	2.7420454570756e-09	2.03776231079473	up
TRINITY_DN1589_c0_g1	780	859	947	2372	1903	1708	12.52	11.26	13.43	30.06	24.23	20.71	3.17596726331796e-11	1.05474095458435	up
TRINITY_DN1589_c1_g1	3968	5161	5030	9331	11075	11098	70.65	74.43	79.75	153.22	181.4	170.31	9.2727189559401e-31	1.01938919672173	up
TRINITY_DN15905_c0_g1	2228	3179	2543	532	322	471	98.83	113.8	99.36	19.59	12.04	16.49	2.20085359181746e-59	-2.61483413651328	down
TRINITY_DN15905_c0_g2	475	633	597	135	66	98	60.3	64.48	66.59	14.32	7.19	9.66	2.60414747047066e-32	-2.48299625041448	down
TRINITY_DN15906_c0_g1	20	37	30	8	6	15	23.75	36	30.36	3.79	3.14	9.64	0.0034489562912131	-1.28055417956911	down
TRINITY_DN15912_c0_g2	52	91	49	12	18	14	2.4	3.38	1.99	0.46	0.69	0.5	8.5812840351577e-08	-1.87259244065949	down
TRINITY_DN1591_c0_g1	44	45	57	101	117	147	2.3	1.89	2.62	4.34	5.09	5.96	1.97727959192849e-05	1.09593827077738	up
TRINITY_DN15928_c0_g2	48	57	57	136	125	156	2.79	2.69	2.92	6.56	6.11	7.05	1.9520979981799e-07	1.16338192106411	up
TRINITY_DN15932_c0_g1	1309	1748	1556	525	356	497	35.29	37.09	36.29	10.62	7.9	9.73	1.1916769689277e-37	-1.8192746478056	down
TRINITY_DN15933_c1_g2	455	576	497	238	328	237	17.23	17.9	16.52	7.46	10.53	7.18	1.20863043381291e-09	-1.01632911660453	down
TRINITY_DN15967_c0_g1	127	192	192	58	76	84	7.02	8.55	9.35	2.65	3.51	3.61	6.75260845842943e-09	-1.27374323068503	down
TRINITY_DN15971_c1_g1	135	158	122	275	446	276	4.63	4.41	3.72	8.08	12.96	7.62	6.56222210599512e-06	1.06760870914795	up
TRINITY_DN15_c2_g2	29	37	22	85	48	85	7.82	7.93	5.17	19.42	11.59	17.39	0.00345532396761732	1.01975341002494	up
TRINITY_DN1600_c0_g2	483	508	489	203	270	237	18.33	15.53	16.51	6.12	8.34	7.24	2.86396793951503e-14	-1.16101741991096	down
TRINITY_DN16087_c0_g2	34	33	20	13	4	13	5.01	3.89	2.58	1.6	0.51	1.47	0.00841388299047954	-1.21262939591791	down
TRINITY_DN16099_c0_g1	373	498	366	237	193	213	30.21	32.59	26.2	15.9	13.09	13.32	9.88154626289936e-11	-1.03375098225192	down
TRINITY_DN1609_c1_g1	62	100	103	466	334	317	5.01	6.49	7.32	31.14	22.73	19.87	1.71590819856534e-16	1.84561328616397	up
TRINITY_DN160_c1_g3	113	150	96	856	632	447	1.53	1.65	1.15	9.62	7.07	4.73	1.53882321983996e-18	2.14594322622491	up
TRINITY_DN16105_c0_g1	92	97	96	33	29	30	12.01	10.14	10.99	3.59	3.24	3.02	1.10760521771967e-09	-1.61138052647968	down
TRINITY_DN1614_c6_g1	50	71	66	255	143	206	8.52	8.85	9.73	31.36	18.88	23.7	1.45877794028196e-08	1.44996985829911	up
TRINITY_DN1616_c0_g3	166	255	197	113	93	99	8.18	10.11	8.55	4.59	3.82	3.79	3.10289846132834e-08	-1.08375200739883	down
TRINITY_DN16172_c0_g1	453	623	511	56	44	48	24.48	26.93	24.3	2.61	1.97	2	3.26891892337641e-89	-3.40996734994455	down
TRINITY_DN16224_c0_g1	23	56	37	8	9	18	8.08	17.8	15.93	6.13	5.9	8.87	0.000776222796983128	-1.41224018218893	down
TRINITY_DN1624_c0_g1	3592	4531	4375	1792	1471	1750	124.96	127.08	134.06	51.3	42.44	47.27	5.49750088258357e-47	-1.42518496102181	down
TRINITY_DN162602_c0_g1	34	54	44	15	18	17	6.64	8.42	7.52	2.46	3.07	2.54	0.000303364511460802	-1.28537879580832	down
TRINITY_DN16267_c0_g1	1769	1883	1762	913	812	944	66.3	56.82	58.18	28.13	25.3	27.54	1.82493153504989e-26	-1.13911012585105	down
TRINITY_DN16280_c1_g1	36	36	56	114	119	77	1.65	1.33	2.27	4.31	4.55	2.75	0.00126623585022094	1.02368283321574	up
TRINITY_DN1635_c2_g1	47	76	48	18	9	37	10.72	13.38	9.44	3.02	2.05	5.88	0.00271392680443113	-1.22912941247636	down
TRINITY_DN16374_c0_g2	0	0	1	25	88	13	0	0	0.06	1.3	4.65	0.64	1.65858811428275e-07	2.50551880896992	up
TRINITY_DN1639_c1_g1	80	100	126	264	260	287	2.88	3.11	4.11	7.76	7.54	7.83	4.77305394312552e-11	1.22806909044059	up
TRINITY_DN1639_c2_g1	85	86	105	237	390	178	3.08	2.5	3.38	7.09	11.75	5.04	1.10908423480223e-05	1.27953984762887	up
TRINITY_DN16403_c1_g1	86	96	99	304	406	345	4.52	4.09	4.63	13.59	18.28	14.56	4.09293027636529e-21	1.70852262918034	up
TRINITY_DN1641_c0_g3	29	33	46	16	13	14	8.41	7.2	13.13	5.35	3.88	4.07	0.00265875321103797	-1.1832487149278	down
TRINITY_DN16429_c0_g1	1019	1433	1015	515	406	406	48.64	55.07	42.69	20.26	16.14	15.07	1.60105580179173e-21	-1.4583014553606	down
TRINITY_DN16441_c0_g1	2459	2536	2316	1158	1268	1367	22.11	18.82	18.67	9.48	10.07	10.22	6.13732946146642e-23	-1.06977168136129	down
TRINITY_DN1646_c0_g3	28	62	28	11	19	11	5.59	9.87	4.89	1.84	3.32	1.68	0.00305363267207383	-1.25422276080588	down
TRINITY_DN1650_c0_g4	106	148	103	54	59	37	6.49	7.72	5.77	3.01	3.69	1.86	3.60131130071798e-06	-1.24909057387582	down
TRINITY_DN16510_c0_g1	509	568	521	3994	2912	2657	59.73	53	54.04	388.75	293.91	239.25	5.07002556013181e-46	2.37328025320212	up
TRINITY_DN16510_c0_g2	205	302	281	1994	1268	1434	12.45	14.78	15.09	100.03	64.53	67.69	9.74801519432399e-39	2.36202877820425	up
TRINITY_DN16511_c0_g1	8	7	11	29	19	42	2.11	1.47	2.53	6.47	4.48	8.4	0.00732166876816774	1.21087699996701	up
TRINITY_DN16528_c0_g1	197	227	264	136	94	122	6.43	6.06	7.6	3.67	2.52	3.11	4.43014979692268e-07	-1.04135018735578	down
TRINITY_DN16537_c0_g2	47	63	54	115	123	226	2.71	2.93	2.75	5.48	5.93	10.14	1.26264748981937e-05	1.23576947282796	up
TRINITY_DN16542_c0_g1	19	11	20	77	112	45	1.13	0.53	1.05	3.79	5.58	2.08	2.68842228263514e-05	1.65466528178402	up
TRINITY_DN1654_c0_g1	74	109	100	1765	1196	930	1.51	1.78	1.96	26.38	18.53	13.61	6.95691094591069e-52	3.4296113987146	up
TRINITY_DN16577_c0_g1	406	607	505	342	159	183	9.59	11.56	10.53	6.65	3.1	3.34	1.06556420518962e-05	-1.15588464102268	down
TRINITY_DN16629_c0_g1	500	736	644	388	239	232	23.08	27.37	26.23	14.75	9.17	8.32	4.03939913668786e-08	-1.17214833081713	down
TRINITY_DN16648_c0_g1	78	89	73	315	500	422	6.71	6.15	5.52	22.45	36.28	28.13	3.19487260253391e-25	2.11823782315704	up
TRINITY_DN16692_c0_g1	45	83	55	184	168	117	3.25	4.84	3.5	11.08	10.26	6.55	3.8440483652724e-05	1.14588038886558	up
TRINITY_DN1670_c0_g2	368	318	528	1869	765	1108	5.8	4.33	7.19	20.53	9.23	12.24	0.00568673666548806	1.1689478870496	up
TRINITY_DN1670_c0_g3	33	35	28	6	10	5	9.5	8	7.02	1.47	2.6	1.09	3.23475993828355e-05	-1.73999956705486	down
TRINITY_DN1671_c0_g1	1116	1270	1180	619	434	572	20.67	19.27	19.27	9.68	6.38	8.4	4.86277934654982e-18	-1.23328038708927	down
TRINITY_DN16727_c0_g1	1405	1714	1532	730	463	586	69.1	68.48	66.2	29.87	18.57	22.23	3.70530271415686e-20	-1.46392459223328	down
TRINITY_DN16745_c1_g1	21	24	28	11	4	8	12.93	11.58	14.83	6.73	2.42	3.63	0.00435443356900068	-1.29541707736687	down
TRINITY_DN16772_c0_g1	1290	2241	1810	26	60	34	26.16	37.45	32.93	0.4	0.81	0.54	6.54532322925975e-139	-5.25095004622873	down
TRINITY_DN1681_c0_g2	71	127	103	544	323	324	52.09	71.53	66.33	282.56	190.44	154.35	3.20827170924138e-12	1.73974188094656	up
TRINITY_DN1681_c1_g1	1005	1093	1339	5234	3422	3096	23.22	20.3	27.11	101.65	66.43	57.2	3.86215112364897e-15	1.57354983704128	up
TRINITY_DN16827_c0_g1	180	273	202	712	813	755	13.45	17.07	13.98	45.86	52.1	45.57	7.86948063198706e-34	1.64409307952121	up
TRINITY_DN1685_c1_g2	354	424	370	1154	1162	933	9.41	8.84	8.59	25.12	25.45	19.31	7.22833330744461e-21	1.34510982995766	up
TRINITY_DN16886_c0_g1	24	47	25	81	96	64	2.31	3.64	2.12	6.47	7.82	4.77	0.00133923633515843	1.07103050836147	up
TRINITY_DN16898_c0_g1	2599	3132	2684	947	1013	1184	60.69	58.96	55.13	18.27	19.44	21.53	1.98306866622441e-63	-1.53567663062496	down
TRINITY_DN1690_c0_g1	382	308	294	983	1594	1134	21.65	14.05	14.68	45.96	75.44	49.94	1.81492988094877e-15	1.67268081496888	up
TRINITY_DN16935_c0_g1	10	13	9	38	30	30	1.02	1.06	0.81	3.21	2.59	2.36	0.00457759800400602	1.17772890743601	up
TRINITY_DN16979_c0_g1	75	149	135	0	0	2	327.39	499.81	502.99	0	0	5.98	1.40655560538365e-32	-4.67244198618568	down
TRINITY_DN16990_c0_g1	93	141	118	64	18	66	4.14	5.02	4.63	2.37	0.67	2.3	0.00166397149488432	-1.15567926206977	down
TRINITY_DN17007_c0_g2	188	311	246	145	92	133	6.3	8.22	7.14	3.92	2.47	3.42	9.36381202458195e-07	-1.06232317032085	down
TRINITY_DN1700_c0_g1	1729	2146	2182	850	486	578	53.93	53.85	59.48	21.67	12.44	14.16	7.26416603151091e-20	-1.70463941633938	down
TRINITY_DN17011_c0_g1	115	105	133	39	15	33	7.57	5.56	7.71	2.12	0.83	1.69	1.59868635230798e-09	-1.88817261389335	down
TRINITY_DN17013_c0_g1	73	105	133	14	7	16	3.69	4.27	5.93	0.58	0.29	0.63	1.21953721599919e-16	-2.70970739070303	down
TRINITY_DN17041_c0_g1	59	49	55	5	6	3	24.71	15.55	20.85	1.73	2.25	0.9	5.62175340002881e-13	-2.79121992781194	down
TRINITY_DN1705_c0_g1	1255	1694	1446	630	743	664	27.8	28.71	27.15	11.22	12.99	11.68	1.33019799573588e-30	-1.21373189851296	down
TRINITY_DN17135_c0_g1	62	113	71	24	13	19	3.59	5.27	3.62	1.15	0.63	0.86	2.8716149494446e-09	-1.93191105645604	down
TRINITY_DN17136_c0_g1	961	1724	1204	276	290	208	42.27	61.07	46.67	10	10.61	7.12	1.28339690625595e-38	-2.33081361994143	down
TRINITY_DN1713_c0_g2	440	508	466	1035	1215	996	12.48	11.39	11.65	24.08	28.43	22.2	6.69501274039608e-16	1.051438471255	up
TRINITY_DN17251_c0_g1	457	550	543	1368	1896	1144	29.79	28.84	31.16	73.65	103.5	57.9	8.66441464009015e-13	1.33139255886206	up
TRINITY_DN17274_c0_g1	8	49	12	238	84	106	1.19	5.46	1.49	28.14	10.45	11.72	0.00807533318043187	1.36254600723458	up
TRINITY_DN17303_c0_g1	306	482	371	109	107	174	5.4	6.86	5.77	1.58	1.56	2.39	8.38911327160423e-17	-1.61695748571133	down
TRINITY_DN17323_c0_g1	19	35	32	10	6	10	3.93	5.83	5.84	1.74	1.09	1.61	0.0012174449620897	-1.38832982486785	down
TRINITY_DN17371_c0_g1	1273	1627	1646	650	816	907	33.01	34.28	38.21	13.43	17.71	18.81	6.29671565735457e-18	-1.0479936625654	down
TRINITY_DN17374_c0_g2	88	109	66	36	39	33	14.23	14.1	9.35	4.87	5.45	4.1	1.47935891455e-05	-1.26714738690316	down
TRINITY_DN17416_c0_g1	203	294	243	91	65	94	11.89	13.85	12.53	4.4	3.18	4.28	6.42612013573661e-17	-1.61015421189938	down
TRINITY_DN1741_c0_g2	67	131	97	536	417	375	1.83	3.11	2.47	12.69	9.62	8.91	2.18347697535385e-19	1.94966313664882	up
TRINITY_DN17450_c0_g1	1826	2102	1922	770	630	654	66.07	61.25	61.29	22.91	18.9	18.42	2.00411691992371e-42	-1.60886709963293	down
TRINITY_DN17457_c0_g1	292	374	289	184	87	117	34.49	35.42	29.97	18.07	8.76	10.66	2.14861692762226e-07	-1.3108372123004	down
TRINITY_DN17471_c0_g1	217	248	289	21	19	17	11.79	11.26	14.44	0.93	0.85	0.84	3.69118679234271e-49	-3.54742942592283	down
TRINITY_DN1747_c1_g1	311	477	459	806	1240	1068	10.4	12.73	13.53	22.09	34.25	27.67	1.27517097231547e-11	1.16155092814238	up
TRINITY_DN17498_c0_g1	150	187	167	569	347	365	11.6	11.64	11.37	36.4	22.6	21.92	2.01159878243481e-07	1.15821556414095	up
TRINITY_DN17505_c0_g1	126	222	179	27	32	41	12.43	17.57	15.51	2.21	2.67	3.13	1.87609137984624e-21	-2.32045726860392	down
TRINITY_DN1753_c0_g1	93	108	100	40	22	40	22.26	20.54	20.85	8.07	4.66	7.28	3.98571143881579e-08	-1.53163932659154	down
TRINITY_DN17578_c0_g1	4	6	4	30	26	31	0.94	1.12	0.82	5.95	5.42	5.55	3.91016363750907e-05	1.79121417375757	up
TRINITY_DN17627_c0_g1	3629	4529	4200	1797	1906	2369	126.51	129.84	131.57	50.8	53.48	63.83	2.79871217708994e-34	-1.14359077809262	down
TRINITY_DN17629_c0_g1	623	683	668	200	220	312	18.48	15.99	17.63	4.71	5.57	7.06	1.07504922545811e-22	-1.52492943939065	down
TRINITY_DN17629_c1_g1	150	165	150	44	44	85	15.01	13.25	13.12	3.62	3.69	6.59	3.09230617285666e-08	-1.44251685384425	down
TRINITY_DN1765_c0_g2	1515	1656	1600	700	671	703	14.41	12.68	13.53	5.42	5.16	5.34	5.67317741102188e-41	-1.31784308333552	down
TRINITY_DN17663_c0_g2	896	1028	888	107	22	59	100.98	94.06	88.05	10.08	2.09	5.06	2.17057675133387e-10	-2.75382200196031	down
TRINITY_DN176_c2_g1	263	302	267	94	124	106	38.96	34.06	44.81	7.96	10.81	8.43	1.93467048385452e-16	-1.43542664997485	down
TRINITY_DN17715_c0_g1	12331	15098	12530	5661	4372	5240	301.46	298.05	268.86	112.63	87.64	99.11	1.5413538633645e-39	-1.48972665824822	down
TRINITY_DN17720_c0_g1	145	195	194	73	85	65	11.65	8.96	16.95	11.05	18.45	10	4.03524084404496e-10	-1.30769723782746	down
TRINITY_DN17765_c0_g1	172	233	198	596	548	517	4.86	4.86	5.14	19.91	18.49	15.16	7.54567968041998e-20	1.30966070314258	up
TRINITY_DN1777_c0_g1	114	190	157	33	33	35	7.02	9.41	8.53	1.76	1.83	1.58	3.01431067146834e-19	-2.13779916008908	down
TRINITY_DN1777_c0_g2	159	273	207	71	85	105	19.69	27.1	22.5	7.32	8.99	10.03	2.45562733279407e-10	-1.33435933144696	down
TRINITY_DN1777_c0_g3	1937	2327	2203	3647	6670	4648	163.6	157.73	163.58	255.08	474.12	304.33	2.17814028006012e-08	1.04100975577296	up
TRINITY_DN17826_c0_g1	959	1215	999	444	256	357	82.38	83.84	75.47	31.58	18.54	23.75	9.17248336887845e-20	-1.64076295920739	down
TRINITY_DN1782_c2_g1	14	20	21	156	143	115	0.55	0.67	0.92	5.33	5.16	3.59	1.67494769119683e-18	2.4942563973118	up
TRINITY_DN17866_c0_g1	219	405	304	68	70	62	8.97	13.4	11.09	2.1	2.2	1.93	1.29760634378211e-26	-2.19603257086341	down
TRINITY_DN17911_c0_g1	215	282	247	69	47	129	15.38	15.14	15.35	3.87	2.53	7.39	9.50035952582464e-09	-1.58069321028757	down
TRINITY_DN1794_c0_g1	135	232	216	526	541	621	3.58	4.76	4.89	10.6	11.23	12	3.51167153985452e-19	1.37740248130822	up
TRINITY_DN1798_c1_g3	2522	3438	2924	10091	8619	7248	63.81	70.17	65.28	209.5	179.97	142.85	4.86590785651025e-23	1.39941511881363	up
TRINITY_DN17990_c0_g2	1089	1313	1206	145	121	164	286.15	299.11	306.18	56.57	45.84	40.56	4.56004789124274e-147	-3.13845532122504	down
TRINITY_DN179_c1_g1	672	824	727	301	249	323	28.6	27.12	26.25	11.46	8.48	10.28	5.11241758544756e-32	-1.44955719898753	down
TRINITY_DN1801_c0_g3	384	539	533	173	307	264	23.41	26.43	28.61	8.7	15.65	12.5	1.94459250740039e-07	-1.04158697688915	down
TRINITY_DN1807_c1_g1	43	32	60	13	14	17	24.08	8.33	15.06	4.13	3.62	4.63	0.000237366983872225	-1.42560719623015	down
TRINITY_DN18081_c0_g1	78	87	81	272	175	222	9.2	7.89	7.73	29.11	19.21	21.99	4.74782133549469e-08	1.23738661516507	up
TRINITY_DN1808_c0_g1	261	338	333	890	716	774	13.84	14.97	16.02	39.38	31.08	31.73	5.85809199898743e-18	1.20320626480534	up
TRINITY_DN1809_c8_g1	847	1103	991	411	367	442	36.05	37.81	37.17	14.4	12.98	14.64	6.67587352587946e-40	-1.37595463604101	down
TRINITY_DN181002_c0_g1	1004	1542	1016	511	522	622	35.68	44.19	31.92	14.9	15.51	17.32	1.47064961924596e-17	-1.19585126037947	down
TRINITY_DN18157_c0_g1	113	130	118	266	240	369	23.57	31.78	25.28	58.45	43	65.18	1.8291314530017e-08	1.09175124692381	up
TRINITY_DN18166_c0_g1	39	65	69	34	14	6	2.21	2.96	3.43	1.56	0.71	0.28	0.00356993291653679	-1.30186278573788	down
TRINITY_DN18197_c0_g1	4	10	6	62	15	55	0.73	1.46	0.96	9.47	2.38	7.68	0.000158455996039966	1.74133321836029	up
TRINITY_DN1822_c0_g1	741	848	751	368	331	461	27.57	25.76	24.86	11.57	10.48	13.6	1.58507383536578e-17	-1.12353862695614	down
TRINITY_DN18235_c1_g2	20	13	18	40	53	46	2.07	1.08	1.64	3.44	4.66	3.69	0.00426534374058813	1.08424911247556	up
TRINITY_DN1823_c0_g1	192	280	244	111	110	133	9.62	11.36	10.73	4.53	4.54	5.14	1.53081712543642e-10	-1.09891297677175	down
TRINITY_DN18244_c0_g1	6	6	12	47	65	73	1.05	0.83	1.8	6.85	9.8	9.88	1.7223295399296e-09	2.24586243531461	up
TRINITY_DN1824_c1_g4	29	46	42	13	18	21	6.72	8.49	8.5	2.54	3.69	3.71	0.00427576778091558	-1.07882017994797	down
TRINITY_DN18281_c0_g1	306	481	342	163	151	197	16.86	21.34	16.6	7.41	6.95	8.44	3.71895727855717e-13	-1.22011698995224	down
TRINITY_DN18295_c0_g1	37	57	43	114	143	109	6.8	5.16	6.54	4.01	6.63	6.67	3.13239868139661e-06	1.20186709331967	up
TRINITY_DN18305_c2_g1	75	68	79	281	410	295	1.56	1.15	1.55	4.87	7.36	4.86	6.36180565757422e-18	1.896070671364	up
TRINITY_DN1837_c2_g4	115	126	121	55	69	63	15.14	13.29	13.98	6.03	7.77	6.39	7.84465188612015e-06	-1.02049841624183	down
TRINITY_DN1838_c0_g1	3233	3670	3881	11960	8137	6937	33.11	29.69	34.54	93.71	64.94	52.95	1.77435685494548e-09	1.15599604972563	up
TRINITY_DN18399_c0_g1	272	314	298	711	1264	626	9.23	8.58	8.91	19.84	35.55	16.54	2.66328049947893e-08	1.33803428581889	up
TRINITY_DN1840_c0_g1	3353	3805	3639	659	648	736	489.8	445.13	455.35	44.2	52.21	59.21	4.95692491752506e-195	-2.51127901886743	down
TRINITY_DN18451_c0_g1	95	154	130	318	446	403	2.97	3.88	3.58	8.17	11.54	9.81	2.78789040402113e-15	1.44487409936583	up
TRINITY_DN18508_c0_g1	392	463	383	23	13	32	15.36	14.63	13.21	0.74	0.42	0.97	1.09236593503619e-73	-4.02967724243561	down
TRINITY_DN1852_c4_g1	60	60	46	132	147	197	2.71	2.18	1.83	4.9	5.52	6.91	1.68277074959464e-07	1.28117710315653	up
TRINITY_DN18546_c0_g1	59	95	79	191	176	206	2.18	2.83	2.58	5.81	5.4	5.93	1.51247661581066e-08	1.12558640330495	up
TRINITY_DN1856_c0_g1	473	470	529	246	271	240	12.37	11.28	12.59	5.45	6.64	5.16	3.49796054898447e-12	-1.06338938607179	down
TRINITY_DN1857_c0_g2	13	22	26	52	87	68	0.94	1.28	1.65	3.11	5.28	3.81	4.98368145027292e-05	1.40356130945708	up
TRINITY_DN185_c0_g1	1318	1697	1550	3517	3579	3245	51.93	55.54	52.95	117.59	118.35	103.09	2.59397650784462e-27	1.04705387129467	up
TRINITY_DN185_c1_g1	105	201	150	83	58	48	6.83	10.51	8.58	4.46	3.16	2.42	8.52998343434132e-06	-1.2431263072944	down
TRINITY_DN185_c1_g2	144	225	185	43	67	41	12.65	16.92	14.29	11.46	51.55	2.79	2.48619224353285e-14	-1.84269251406422	down
TRINITY_DN18600_c0_g4	108	110	90	35	12	24	7.08	5.8	5.19	1.9	0.66	1.22	3.7601225168726e-09	-1.93401442561916	down
TRINITY_DN18611_c0_g1	610	690	691	2068	1526	1536	21.04	18.42	20.06	58.7	44.73	41.35	6.09787409507878e-15	1.20647998066783	up
TRINITY_DN1864_c0_g1	904	1291	1071	2618	2138	3116	31.67	36.23	32.54	72.7	58.14	84.45	4.38722416805148e-18	1.12267403986263	up
TRINITY_DN18674_c0_g2	80	91	74	327	433	441	1.91	1.75	1.56	6.41	8.54	8.21	7.54857766518374e-31	2.07423335590193	up
TRINITY_DN18683_c0_g1	203	219	238	61	140	90	11.79	8.45	10.51	2.59	8.44	4.59	9.29903420385411e-06	-1.20182253248148	down
TRINITY_DN18775_c0_g1	21	36	32	5	8	3	1.31	1.75	1.72	0.26	0.42	0.15	2.42897496057893e-05	-1.83837009690302	down
TRINITY_DN18789_c0_g1	516	691	626	246	312	333	31.08	33.49	33.21	12.23	15.71	15.58	3.2097054183836e-18	-1.14256652569557	down
TRINITY_DN18828_c0_g1	88	110	116	223	337	404	21.71	21.95	25.82	46.28	71.83	74.17	1.62962111931994e-10	1.39934031417458	up
TRINITY_DN1885_c0_g2	780	1273	1111	118	155	203	8.96	11.8	11.26	1.11	1.47	1.82	1.54373341110114e-58	-2.7479087825738	down
TRINITY_DN18873_c0_g1	179	203	167	70	56	87	7.32	6.73	6.06	2.39	1.92	2.8	3.36840494940993e-11	-1.41867386265491	down
TRINITY_DN18887_c0_g1	48	93	81	28	30	36	4.9	7.62	7.27	2.37	2.6	2.84	9.00419025723749e-05	-1.20290594129929	down
TRINITY_DN188_c0_g3	22	34	33	88	68	59	1.41	1.75	1.86	4.65	3.64	2.93	0.00175380438690149	1.02264967448427	up
TRINITY_DN18943_c0_g2	133	165	205	532	324	579	74.49	69.11	101.97	271.26	186.58	251.75	8.24456050533492e-09	1.30047887594879	up
TRINITY_DN18974_c0_g1	8	7	1	26	17	54	0.6	0.47	0.06	1.78	1.13	3.41	0.00204268720082412	1.5032785007893	up
TRINITY_DN19003_c0_g1	239	378	239	98	150	95	17.33	20.21	14.65	5.08	9.11	5.15	1.15560489783833e-08	-1.33663357877694	down
TRINITY_DN19060_c0_g1	2	2	3	16	31	27	0.98	4.96	5.29	19.17	21.08	11.67	2.30208937155023e-05	1.97887941552011	up
TRINITY_DN19078_c0_g1	439	916	635	2125	2267	2226	15.33	25.79	19.56	61.07	65.6	60.53	1.42247041540762e-22	1.58190406486437	up
TRINITY_DN19081_c0_g1	23	23	24	10	4	4	2.52	1.86	2.29	0.87	0.37	0.3	0.00176824421070962	-1.44372487487263	down
TRINITY_DN19082_c2_g1	824	1101	987	3442	3903	3167	136.27	149.21	145.92	493.39	582.43	420.55	1.23296978176705e-48	1.70504214675812	up
TRINITY_DN19102_c1_g1	419	439	483	1234	1128	1048	6.81	5.82	6.99	15.58	14.27	12.67	2.71175585359869e-18	1.19084418763505	up
TRINITY_DN1910_c0_g3	732	757	713	271	388	358	41.69	34.7	35.77	12.73	18.46	15.84	2.56200658777113e-15	-1.21697475272227	down
TRINITY_DN1912_c1_g1	30	29	22	8	5	5	10.07	7.71	6.42	2.29	1.54	1.27	0.000152340470047581	-1.65873953536826	down
TRINITY_DN19161_c0_g2	11	21	24	238	104	151	7.3	10.9	13.69	138.66	68.6	73.58	2.97200190293714e-14	2.55483382283179	up
TRINITY_DN191_c0_g2	680	940	945	141	88	185	14.72	16.41	18.05	2.51	1.57	3.12	4.07486775702952e-40	-2.62216241778523	down
TRINITY_DN1924_c0_g2	138	162	145	62	24	67	15.36	15.13	12.18	4.46	1.76	4.91	9.74059445490768e-07	-1.48682377720871	down
TRINITY_DN19301_c0_g1	233	360	298	112	125	116	81.75	100	90.8	33.63	40.34	30.64	8.59134414646854e-17	-1.40211783842035	down
TRINITY_DN19304_c1_g1	356	361	409	946	836	939	17.58	14.24	17.74	38.42	34.51	36.24	1.03453340355113e-17	1.11662516098355	up
TRINITY_DN19328_c0_g1	145	159	158	740	494	427	6.33	5.84	6.06	28.42	19.2	15.31	4.47359661437396e-13	1.62097822554602	up
TRINITY_DN1934_c0_g2	118	210	123	69	73	64	5.06	7.25	4.64	2.43	2.6	2.13	4.14766317903022e-06	-1.14906061369258	down
TRINITY_DN1937_c0_g2	33	33	26	183	292	122	2.56	2.06	1.78	11.75	19.06	7.34	4.62518427354484e-12	2.22133447008634	up
TRINITY_DN1939_c3_g1	16	28	30	48	62	69	1.96	2.74	3.22	4.88	6.46	6.5	0.00317044674974442	1.00497599770613	up
TRINITY_DN19414_c0_g1	1844	1865	1431	266	200	291	114.8	93.7	78.82	15.21	14.11	16.08	3.3290936290707e-63	-2.80270439526744	down
TRINITY_DN19435_c0_g1	69	64	82	17	23	32	9.74	7.14	10.27	2.05	2.94	3.45	2.50698050727518e-06	-1.50551970277845	down
TRINITY_DN1943_c0_g1	149	187	181	756	749	620	5.57	5.99	5.91	24.42	24.4	19.53	5.9041858066873e-34	1.86379559271515	up
TRINITY_DN19508_c0_g1	139	176	175	3761	2313	1634	12.64	13.35	14.04	292.25	179.48	117.77	1.86364660193273e-22	3.25844304780766	up
TRINITY_DN1950_c0_g1	3631	4534	4242	10210	9056	8999	100.03	100.63	103	230.6	206.04	192.91	2.07784867630678e-27	1.05382932882442	up
TRINITY_DN195427_c0_g1	210	259	246	1026	796	919	78.44	74.67	79.04	282.81	243.38	229.05	5.17163438842904e-37	1.77143541069603	up
TRINITY_DN1955_c0_g1	98	116	92	243	277	259	4.72	4.63	3.96	9.54	10.95	9.56	2.9774075978005e-11	1.17619444017789	up
TRINITY_DN1965_c0_g1	1612	1888	1743	4306	5691	4587	83.73	76.8	76.97	157.86	211.31	157.36	4.83704500215036e-27	1.32438641541714	up
TRINITY_DN19670_c0_g1	247	362	277	1143	806	934	19.68	23.03	19.59	74.85	53.58	57.35	6.25117783475014e-21	1.53603060902438	up
TRINITY_DN1968_c0_g2	892	1109	1156	2863	4132	2774	11.57	11.43	12.95	29.88	43.05	27.79	6.07686734881935e-19	1.46042376917531	up
TRINITY_DN19745_c2_g1	146	184	175	589	633	554	2.79	2.83	2.95	9.23	9.96	8.25	9.18567262268441e-32	1.65098791397053	up
TRINITY_DN1974_c2_g1	187	278	267	118	124	133	12.21	14.6	15.35	6.36	6.78	6.74	1.96711491098091e-09	-1.04633495583119	down
TRINITY_DN1975_c2_g1	255	301	313	165	146	124	10.45	10.02	11.42	5.66	5	3.98	3.54170562514273e-09	-1.07780961370689	down
TRINITY_DN19889_c0_g1	87	153	176	799	922	1225	13.22	21.23	25.25	97.98	115.6	139.17	9.50446578335462e-40	2.57332195541351	up
TRINITY_DN1991_c0_g1	81	120	111	28	16	32	5.4	6.46	6.52	1.54	0.89	1.65	1.35823391632587e-11	-1.93401406289963	down
TRINITY_DN19964_c0_g1	461	544	479	145	142	114	5.81	5.54	5.33	1.5	1.47	1.12	1.59993120111545e-35	-1.95086606458657	down
TRINITY_DN19993_c2_g1	43	58	77	3	2	1	2.3	2.5	3.13	0.11	0.08	0.07	5.83827824495864e-17	-3.40430169821982	down
TRINITY_DN20065_c0_g1	35	38	41	99	93	86	1.65	1.49	1.77	3.61	3.19	2.91	8.7496683043048e-05	1.0635097194164	up
TRINITY_DN2006_c2_g1	121	148	133	449	178	345	4.74	4.34	4.42	13.5	5.62	9.92	0.000351309245158213	1.04068717503241	up
TRINITY_DN20070_c0_g1	36	55	54	17	7	17	5.37	6.61	7.07	2.12	0.9	1.95	2.64941858260086e-05	-1.58327786272632	down
TRINITY_DN20098_c0_g1	797	1237	1121	9	20	7	102.45	129.82	127.21	0.97	2.28	0.72	6.07470207094066e-145	-6.02287897024017	down
TRINITY_DN20098_c0_g2	113	194	136	1	4	2	10.66	15.18	9.45	0.04	0.15	0.07	3.94509038353591e-38	-4.5987090091616	down
TRINITY_DN20211_c0_g1	61	64	61	117	155	157	45.68	37.42	39.18	77.27	117.2	86.06	1.34650941609882e-05	1.00686162983041	up
TRINITY_DN2021_c1_g1	211	291	301	55	80	79	24.92	28.25	31.18	5.45	8.09	7.07	8.85122559068479e-23	-1.93385546582758	down
TRINITY_DN20241_c0_g1	120	231	188	2	2	7	21.95	34.33	30.58	0.38	0.39	1	1.55631575064232e-40	-4.54668639784574	down
TRINITY_DN20253_c0_g1	956	1454	1246	244	143	195	23.67	29	27.21	4.98	2.93	3.79	7.4960365836163e-52	-2.65646210794234	down
TRINITY_DN20321_c0_g1	24	29	27	298	206	155	4.42	4.49	4.61	51.54	38.41	24.96	3.44494594480714e-19	2.59825649162551	up
TRINITY_DN2033_c0_g1	6327	6945	6426	1408	1187	1476	297.01	263.03	264.99	55.82	48.14	55.53	1.62787634560366e-121	-2.37767431358375	down
TRINITY_DN2033_c0_g2	709	717	788	118	121	68	97.81	79.22	95.35	13.57	14.32	7.22	2.47382516197543e-42	-2.81362443554673	down
TRINITY_DN20355_c0_g1	140	144	141	337	540	391	6.02	6.07	5.93	13.57	24.35	15.71	3.14985995330217e-11	1.37148344599893	up
TRINITY_DN20405_c0_g1	322	445	607	88	35	40	19.92	22.15	33.06	4.49	1.81	1.92	7.75309824948461e-22	-2.81508978426455	down
TRINITY_DN20429_c0_g1	29	27	37	5	0	5	15.89	11.62	17.48	2.39	0	2.03	1.28524158000464e-06	-2.17934564175756	down
TRINITY_DN2048_c0_g1	486	583	512	267	224	326	21.95	21.31	20.12	11.73	8.91	12.52	4.4523100880411e-13	-1.05749217725191	down
TRINITY_DN20499_c0_g1	23	26	50	159	73	74	1.89	1.48	3.66	10.15	4.55	4.47	0.00159126719812614	1.23474761966774	up
TRINITY_DN20526_c0_g1	59	38	88	209	397	165	2.94	1.54	3.91	8.64	16.62	6.46	3.21248123076783e-06	1.62530280697567	up
TRINITY_DN2059_c0_g2	1946	2917	2081	762	834	978	47.77	57.73	45.52	15.37	16.92	18.72	1.55274317536724e-36	-1.52452499249884	down
TRINITY_DN20614_c0_g1	463	599	548	164	213	165	13.88	14.56	14.57	4.08	5.29	3.88	3.74522129731097e-28	-1.64619248313679	down
TRINITY_DN20618_c0_g1	410	518	527	238	242	250	73.82	74.52	83.06	35.91	37.9	34.5	9.85251796470326e-18	-1.09816191329686	down
TRINITY_DN20622_c0_g1	523	762	649	317	195	351	15.14	18	17.12	7.6	4.74	8.23	1.57837202544297e-10	-1.23072559364876	down
TRINITY_DN2062_c0_g1	37	50	68	17	30	19	40.57	42.52	63.61	16.63	34.81	14.97	0.00245368128974268	-1.13086609200548	down
TRINITY_DN20660_c0_g1	159	160	134	47	28	39	14.73	7.11	4.55	1.32	0.8	1.23	2.70740329056775e-14	-1.95009371966715	down
TRINITY_DN2066_c0_g1	47	61	58	11	15	16	10.69	12.33	10.46	3.03	5.39	3.53	8.08170492365269e-08	-1.79992896619543	down
TRINITY_DN20672_c0_g1	1872	2416	2407	1060	915	1121	44.86	46.86	50.89	20.88	18.31	20.86	1.7379188807301e-33	-1.22211617672482	down
TRINITY_DN20693_c0_g1	171	228	199	92	117	105	5.78	6.13	5.97	2.54	3.22	2.7	4.63820938271116e-08	-1.01138138373322	down
TRINITY_DN2078_c0_g2	650	736	809	18016	11726	9224	11.88	10.85	13.04	270.26	176.71	131.54	2.25365694094058e-32	3.54095898387486	up
TRINITY_DN20792_c0_g1	1286	1513	1409	639	648	648	32.81	31.1	31.7	13.39	13.66	12.88	5.6447023558725e-42	-1.23603440495127	down
TRINITY_DN20796_c0_g1	118	196	164	95	69	63	10.72	14.31	13.08	7.8	6	3.94	8.88829246916607e-06	-1.0985372845038	down
TRINITY_DN20893_c0_g1	66	75	73	46	20	34	6.8	6.32	6.87	4.03	1.75	2.77	0.00145755866602036	-1.06852148474464	down
TRINITY_DN20904_c0_g1	129	141	162	46	50	55	6.3	5.56	6.97	1.85	2.03	2.09	4.64296606384572e-12	-1.54849265267995	down
TRINITY_DN2090_c4_g1	330	449	455	143	115	230	4.79	5.25	5.82	1.7	1.37	2.6	1.19576196753957e-10	-1.38946338884747	down
TRINITY_DN209352_c0_g1	18	41	26	128	78	63	3.84	7	4.89	22.99	14.69	10.3	0.000261563582693548	1.32178058397973	up
TRINITY_DN20942_c0_g1	91	83	161	1329	604	582	2.19	1.59	3.4	26.07	11.93	10.88	1.08905245563632e-06	2.05693845314509	up
TRINITY_DN20961_c0_g1	543	766	801	1690	2069	2025	12.21	13.89	15.89	31.22	38.43	35.53	4.70487939555003e-26	1.30917290610172	up
TRINITY_DN2097_c3_g2	947	982	906	313	450	401	18.27	15.28	15.42	4.96	7.17	6.03	4.29647127030964e-20	-1.38263042882507	down
TRINITY_DN209_c0_g1	224	301	271	2431	1628	1478	9.41	10.69	10.08	82.34	55.79	47.76	5.15553923476035e-41	2.56288847232201	up
TRINITY_DN21002_c0_g1	33	33	30	118	160	121	5.7	4.59	4.83	17.43	23.54	15.88	3.27843101504839e-11	1.75705884043206	up
TRINITY_DN21002_c0_g2	38	51	50	145	235	156	6.14	6.6	7.08	19.6	32.85	19.37	1.38161532045345e-10	1.67436838899762	up
TRINITY_DN21037_c1_g1	0	1	3	44	69	21	0	0.06	0.18	2.52	4.02	1.13	4.82139509379739e-09	2.69315883340217	up
TRINITY_DN2103_c0_g2	1004	1204	1264	2134	2990	2689	29.52	28.88	33.22	52.59	74.2	62.33	1.26881390223005e-14	1.02026299700691	up
TRINITY_DN21048_c0_g1	60	110	100	28	3	18	8.18	12.01	11.96	3.18	0.35	1.89	2.35833323752249e-06	-1.94165995926325	down
TRINITY_DN21051_c0_g1	4	6	3	59	18	26	0.55	0.66	0.36	6.74	2.12	2.75	0.000102709300331143	1.81991083406906	up
TRINITY_DN21051_c0_g2	2	5	3	44	38	42	3.12	6.03	3.99	58.16	59.3	41.76	1.91979261233143e-09	2.496716618657	up
TRINITY_DN210883_c0_g2	65	105	87	32	36	34	5.68	7.35	6.77	2.28	2.62	2.37	1.39126769582703e-06	-1.32017432510503	down
TRINITY_DN21099_c0_g3	87	97	63	35	42	30	10.8	9.21	7.41	3.56	4.29	2.7	9.60748872472319e-05	-1.19086831849625	down
TRINITY_DN21128_c0_g1	598	988	731	75	80	72	55.62	73.81	59.71	5.79	6.3	5.17	1.32042556202913e-89	-3.33904951197752	down
TRINITY_DN2114_c1_g1	322	381	294	88	94	119	14.22	13.55	11.44	3.2	3.45	4.09	1.0036302197236e-24	-1.79108060769662	down
TRINITY_DN2123_c1_g4	51	73	70	133	174	153	1.77	2.04	2.14	3.79	5	4.13	2.53887422633747e-06	1.0597640269852	up
TRINITY_DN21295_c0_g1	1934	2258	2183	991	858	1206	47.49	43.89	46.93	19.05	16.57	21.36	1.80213186137624e-24	-1.1758639263123	down
TRINITY_DN21377_c0_g1	168	133	141	27	31	46	16.04	9.82	11.84	2.1	2.59	3.35	9.0564099595476e-14	-2.03040158215013	down
TRINITY_DN21395_c0_g1	57	61	56	10	18	9	6.69	6.12	4.91	1.03	1.88	0.69	2.57574523860794e-08	-1.96462168176122	down
TRINITY_DN21409_c0_g1	60	150	95	0	0	2	3.7	7.44	5.15	0	0	0.1	9.50479155078776e-27	-4.35458083805102	down
TRINITY_DN21465_c0_g1	103	119	111	42	55	70	7.82	7.27	7.42	2.64	3.51	4.12	2.48866352004839e-05	-1.05151307660106	down
TRINITY_DN2147_c0_g1	159	202	203	88	53	62	9.46	9.94	10.7	3.97	2.5	2.56	1.17586821463804e-10	-1.49152865628755	down
TRINITY_DN21510_c0_g1	120	209	171	113	50	67	7.52	10.54	9.44	5.85	2.62	3.26	0.000310465950050926	-1.09445036027008	down
TRINITY_DN2151_c0_g2	1365	2045	1646	922	839	750	20.42	24.67	21.73	11.32	10.34	8.76	1.15985050134531e-16	-1.09772513368504	down
TRINITY_DN2152_c0_g1	284	351	328	45	71	63	41.33	42.38	40.68	5.13	8.63	6.12	1.4706850649043e-39	-2.44373337778102	down
TRINITY_DN21585_c0_g2	189	228	267	845	1041	930	20.43	20.47	24.91	81.1	101.47	81.67	1.37287116788667e-38	1.86717788574766	up
TRINITY_DN21608_c0_g1	14	6	15	91	50	86	13.16	4.38	12.05	75.99	48.83	58.49	7.87434483454143e-08	2.03243329543829	up
TRINITY_DN21624_c0_g1	30	44	49	119	181	113	7.24	8.46	10.32	24.26	38.79	20.76	2.6228890309128e-07	1.47144304846122	up
TRINITY_DN21735_c0_g1	331	320	340	179	155	191	36.41	27.92	30.07	16.15	12.53	14.78	1.10700560854452e-09	-1.02079837418648	down
TRINITY_DN21808_c0_g1	95	138	95	43	49	47	8.81	9.35	7.54	1.82	2.85	2.44	4.40301137430626e-07	-1.25951535868897	down
TRINITY_DN21845_c0_g1	3	2	1	59	29	20	0.22	0.12	0.06	3.51	1.75	1.12	5.7796167937947e-07	2.32256194556468	up
TRINITY_DN2185_c1_g1	1266	1520	1305	607	704	513	32.03	31.08	29.16	12.61	14.71	10.11	3.47338634848595e-18	-1.25566269964852	down
TRINITY_DN2185_c4_g1	142	165	154	63	56	91	12.24	11.43	11.68	4.5	4.07	6.08	1.00063743708125e-07	-1.19537866973041	down
TRINITY_DN21862_c0_g1	130	237	213	4	7	6	16.07	38.37	67.38	0.62	0.48	0.42	1.01516579447402e-42	-4.35022657016458	down
TRINITY_DN2187_c0_g1	1179	1348	1074	367	188	422	25.38	23.57	21.02	7.26	4.15	8.26	1.10039831882096e-17	-1.89753634040632	down
TRINITY_DN218_c0_g1	135	142	135	41	69	80	34.46	30.88	35.22	8.4	14.5	14.36	6.22822868137424e-06	-1.16226564881063	down
TRINITY_DN218_c0_g2	165	259	261	73	93	103	18.45	22.68	25.07	6.56	8.88	8.67	1.23377059384102e-11	-1.39379022914983	down
TRINITY_DN21922_c0_g1	77	133	99	11	7	17	133.8	103.21	61.58	1.63	1.07	17.01	1.84535102427917e-18	-2.79200176420305	down
TRINITY_DN21928_c0_g1	213	294	264	3348	2195	1978	5.38	5.98	5.9	69.53	45.85	38.98	1.27509882181858e-54	3.02341233059793	up
TRINITY_DN21960_c0_g1	3751	4154	3993	1953	2003	1815	93.08	82.84	87.42	39.66	40.98	35.1	8.87356816860187e-31	-1.15850528159526	down
TRINITY_DN21960_c0_g2	137	174	154	36	41	20	7	7.16	6.94	1.53	1.77	0.83	2.55327281487292e-16	-2.16438856500851	down
TRINITY_DN22004_c0_g1	117	144	147	316	680	412	3.33	3.38	3.67	7.3	15.83	9.1	1.51520523660663e-09	1.53395647511616	up
TRINITY_DN22007_c0_g1	42	111	57	15	17	15	5.17	10.54	5.93	1.48	1.72	1.37	3.40561131212484e-07	-1.85266145086974	down
TRINITY_DN22039_c0_g1	1598	1927	1698	533	627	654	22.4	21.19	20.73	6.14	6.84	7.13	9.25461498096602e-65	-1.63644492444922	down
TRINITY_DN2205_c2_g4	80	117	98	22	17	35	14.75	17.23	15.81	3.4	2.73	4.94	6.76698049391218e-11	-1.89396641100566	down
TRINITY_DN2207_c0_g2	132	241	167	20	42	26	12.06	17.68	13.41	1.51	3.24	1.84	1.25668942809911e-18	-2.44726817462966	down
TRINITY_DN2207_c2_g1	40	57	53	7	13	10	6.33	7.22	7.35	0.93	1.78	1.22	3.43705243073054e-08	-2.00067202431008	down
TRINITY_DN2211_c1_g1	411	502	575	2089	1273	1305	6.32	6.05	7.74	29.44	17.46	15.67	1.10852017023237e-12	1.45622472979783	up
TRINITY_DN22159_c0_g1	80	153	114	16	12	18	4.33	6.67	5.44	0.71	0.54	0.76	7.74660607503791e-19	-2.65332141835492	down
TRINITY_DN22210_c0_g1	386	351	313	158	173	186	47.81	33.61	30.73	16.01	18.17	22.98	7.71270512592575e-10	-1.12110914986981	down
TRINITY_DN22290_c0_g1	42	28	36	349	144	174	3.73	2	2.81	25.7	10.8	11.97	2.09949823489024e-10	2.13574232986826	up
TRINITY_DN2230_c0_g1	1736	2336	1917	605	383	607	30.55	32.46	30.09	13.06	8.65	13.19	1.3039912155654e-35	-1.96987308995507	down
TRINITY_DN22339_c0_g1	53	64	66	294	356	286	20	18.4	22.28	98.87	119.97	79.06	1.11929256858224e-27	2.12511802933897	up
TRINITY_DN2235_c0_g1	9	2	16	243	230	87	1.06	0.29	1.83	27.08	22.42	8.98	2.05204547126524e-05	2.07449475750699	up
TRINITY_DN22403_c0_g1	30	29	38	12	12	11	19.59	11.75	18.4	9.15	5.07	6.09	0.00146899092111081	-1.27970769391	down
TRINITY_DN22429_c0_g2	60	92	88	212	191	197	4.6	6.12	5.5	13.69	13.69	12.75	9.21163719933139e-09	1.14890589236497	up
TRINITY_DN2246_c0_g3	942	1269	1025	212	249	297	20.28	22.05	19.47	3.73	4.54	5.05	1.12120975696035e-68	-2.17773692619713	down
TRINITY_DN22483_c0_g1	707	853	674	23	9	24	66.75	63.87	54.63	1.77	0.59	1.6	2.10745422652985e-122	-5.08952117307719	down
TRINITY_DN2248_c1_g1	66	75	73	654	375	474	22.52	26.47	23.16	200.7	126.88	134.48	4.16925749182342e-29	2.51507855297001	up
TRINITY_DN2251_c0_g1	720	661	823	2477	2274	2596	18.94	14.02	19.09	53.53	49.44	53.24	2.01804078770818e-32	1.56340487137679	up
TRINITY_DN2251_c0_g2	108	73	94	235	370	162	6	3.26	4.6	10.76	17.14	6.99	0.000225396939699126	1.17931778514788	up
TRINITY_DN2251_c4_g2	24	39	27	192	103	61	1.51	3.43	1.89	12.01	6.48	3.17	5.67207197472352e-05	1.5365906971017	up
TRINITY_DN22521_c0_g1	38	46	46	18	13	17	11.94	11.73	12.15	4.81	3.26	3.67	0.000212950984046858	-1.32142675413012	down
TRINITY_DN22583_c0_g1	49	47	56	26	28	12	4.31	3.32	4.34	1.9	2.08	0.82	0.00415952282261149	-1.10005652426157	down
TRINITY_DN2264_c0_g1	2260	2461	2278	8895	7024	6813	62.16	56.29	55.09	247.67	185.61	173.97	1.39810963874478e-29	1.53710666470333	up
TRINITY_DN22669_c0_g1	525	592	546	1277	1264	1197	45.61	41.31	41.71	91.86	92.6	80.52	1.08442934976116e-20	1.02587920205495	up
TRINITY_DN2267_c0_g1	988	1129	1285	14034	10367	8876	48.73	45	55.89	569.32	425.09	341.93	1.41684872965349e-70	3.05241215961208	up
TRINITY_DN2267_c0_g2	17	13	24	85	78	53	1.03	0.63	1.3	4.16	4.04	2.56	1.20825188239754e-05	1.56564536810884	up
TRINITY_DN2276_c0_g2	1906	2315	1942	873	516	751	46.08	45.1	41.46	17.38	10.26	14.2	6.1575522958601e-21	-1.59432922152842	down
TRINITY_DN22774_c0_g1	69	102	67	275	998	271	5.03	5.97	4.29	16.56	61.02	15.31	0.000555659322119825	1.64998882676803	up
TRINITY_DN227_c0_g2	95	94	77	39	26	63	5.93	4.72	4.23	2.01	1.36	3.06	0.00129449617887279	-1.05796061775432	down
TRINITY_DN227_c0_g3	374	338	405	157	149	126	11.37	8.28	10.86	3.93	3.75	2.99	3.06275051832305e-14	-1.44115838275813	down
TRINITY_DN2281_c2_g1	4208	4840	5459	54440	40624	28515	186.44	163.91	203.81	1854.75	1382.5	918.31	1.42191732315647e-20	2.65703141331797	up
TRINITY_DN2286_c0_g1	133	191	182	409	484	363	5.89	8.52	9.59	15.51	16.86	12.58	1.2265282704827e-10	1.15196860240447	up
TRINITY_DN2289_c2_g1	574	564	577	145	199	202	22.82	18.15	20.32	4.75	6.6	6.21	3.88467229658675e-27	-1.73516584505033	down
TRINITY_DN22924_c0_g1	1613	1889	1763	5209	6218	5555	125.98	116.8	122.39	323.43	394.16	308.46	4.04795326122113e-57	1.54378109103221	up
TRINITY_DN22931_c1_g1	414	514	462	175	212	192	78.53	77.86	76.68	27.85	35.1	27.88	1.21269584464433e-23	-1.35844995131984	down
TRINITY_DN2294_c1_g1	14	16	10	116	123	116	0.59	0.58	0.38	4.06	4.35	3.85	4.94860638904831e-20	2.67089415378681	up
TRINITY_DN2294_c1_g3	2	3	9	41	49	41	0.64	0.65	2.75	10.83	13.04	8.57	1.09488092240819e-07	2.23146850576455	up
TRINITY_DN2295_c0_g1	942	968	946	399	403	387	22.6	18.73	20.02	7.87	7.99	7.24	3.29000811065043e-29	-1.3726881430493	down
TRINITY_DN2296_c1_g1	1172	1310	1080	702	535	393	30.65	27.62	24.91	15.09	11.57	8.01	1.09662624663049e-08	-1.18558434524539	down
TRINITY_DN22972_c0_g2	48	57	68	164	219	208	1.67	1.59	2.1	4.69	6.35	5.65	1.41162921483816e-12	1.54882635874353	up
TRINITY_DN2297_c0_g1	2184	2457	2516	22419	16246	13338	52.52	47.91	54.34	531.73	383.34	295.85	2.08129225553679e-50	2.63444429081449	up
TRINITY_DN23008_c0_g1	431	777	633	187	169	142	357.37	502.01	449.48	137.22	143.33	85.65	2.96235156367304e-25	-1.90563247053333	down
TRINITY_DN2300_c1_g1	4545	5643	4978	1959	1166	1712	200.55	199.91	193.41	70.53	41.82	57.67	3.05768274355072e-26	-1.71672466642694	down
TRINITY_DN2302_c0_g1	0	0	3	42	64	20	0	0	0.28	3.73	5.81	1.65	9.33230686772122e-09	2.67194927620973	up
TRINITY_DN2316_c1_g1	61	103	63	265	533	321	1.67	2.32	1.55	6.06	12.36	7.01	1.05752451185925e-13	1.99308929514699	up
TRINITY_DN2316_c1_g2	67	66	83	196	189	216	3.79	3.02	4.19	9.2	8.94	9.51	2.59308263276788e-10	1.27811790914179	up
TRINITY_DN2316_c1_g3	17	27	33	59	56	86	3.12	3.96	5.3	9.08	8.96	12.1	0.00118178207591631	1.09492678293341	up
TRINITY_DN231_c0_g2	143	212	163	402	461	429	4.88	5.83	4.9	11.28	13.03	11.4	6.30176594091163e-15	1.16796871058176	up
TRINITY_DN23206_c0_g1	102	116	98	22	16	75	11.13	10.16	9.4	1.99	1.48	6.32	0.00127685693644021	-1.30703547485433	down
TRINITY_DN23349_c0_g1	6	9	7	88	75	51	0.47	0.64	0.53	6.94	6.29	3.58	1.51804889403969e-11	2.51335292309753	up
TRINITY_DN23364_c0_g1	582	919	849	91	57	60	31.14	40.03	40.58	4.46	3.81	2.76	6.11211976608676e-72	-3.43513703755658	down
TRINITY_DN23388_c0_g1	44	55	69	27	27	28	7.73	7.12	10.49	3.7	3.62	4.74	0.00182609761198052	-1.02072833871065	down
TRINITY_DN233_c0_g2	97	107	81	278	244	353	2.2	1.95	1.62	5.17	4.56	6.24	9.44540280966788e-13	1.41263866501916	up
TRINITY_DN233_c1_g1	194	232	214	73	48	100	53.72	52.42	51.52	17.11	11.7	20.96	2.11446808567752e-11	-1.55993390500091	down
TRINITY_DN233_c1_g2	51	50	53	10	17	16	5.66	4.45	5.17	0.92	1.6	1.37	1.98720211533106e-06	-1.66510964053839	down
TRINITY_DN23403_c0_g2	188	314	228	124	123	120	24.75	33.02	26.32	13.55	13.82	12.14	1.95244118655646e-08	-1.05875931299529	down
TRINITY_DN23446_c0_g1	6	7	14	202	116	83	1.13	0.57	1.72	27.75	10.52	10.35	3.01264865240359e-15	2.96011513966972	up
TRINITY_DN23551_c0_g1	297	333	316	149	136	103	41.78	38.26	42.69	11.23	13.53	8.25	1.49017602289215e-12	-1.34887455040326	down
TRINITY_DN23606_c0_g1	50	46	46	17	22	21	7.6	5.6	6.13	2.16	2.88	2.46	0.000652439754601397	-1.18590383787974	down
TRINITY_DN23652_c0_g2	173	213	163	44	28	39	7.18	7.12	5.96	1.5	0.97	1.26	2.32071742923505e-22	-2.26449217969609	down
TRINITY_DN2365_c0_g1	422	619	549	2017	1895	1772	23.15	27.15	26.43	88.57	85.04	75.13	2.96752050779963e-46	1.69352605587542	up
TRINITY_DN23689_c0_g1	115	145	129	303	430	465	3.36	3.52	3.4	7.54	10.68	10.9	2.86333534317221e-15	1.43292411595043	up
TRINITY_DN23695_c0_g1	64	104	84	45	39	39	5.43	6.8	6.27	2.83	2.49	2.87	0.000139171529954593	-1.04994392430235	down
TRINITY_DN23704_c0_g1	222	272	229	16	4	1	10.72	10.57	9.74	0.64	0.16	0.04	6.80729129562071e-07	-2.38832436018572	down
TRINITY_DN23741_c0_g1	190	224	222	92	107	66	16.87	16.04	17.48	6.83	8.08	4.57	4.25832130460079e-09	-1.30371306903675	down
TRINITY_DN2381_c0_g1	260	270	412	7459	3641	3218	9.58	7.89	12.24	236.76	118.7	99.66	2.00146261981538e-13	2.90452745154432	up
TRINITY_DN23943_c0_g1	99	100	118	36	48	42	19.6	22.29	32.59	4.9	12.33	5.61	1.71269130773779e-07	-1.34918380547299	down
TRINITY_DN2398_c0_g2	121	164	137	15	11	9	22.39	25.9	24.75	1.94	1.47	6.11	6.99936256621488e-31	-3.28527410739103	down
TRINITY_DN2401_c0_g2	34	39	37	116	116	203	1.95	1.8	1.87	5.48	5.55	9.03	1.89998906688882e-09	1.66733816985116	up
TRINITY_DN240393_c0_g1	2620	3036	2702	1284	1262	1429	30.15	28.19	27.45	12.12	11.95	12.84	6.87400264737771e-47	-1.19326562991307	down
TRINITY_DN2403_c1_g1	797	855	890	101	130	112	61.36	52.9	60.28	6.43	8.41	6.68	2.63597156620114e-93	-2.94311050426056	down
TRINITY_DN2403_c1_g2	1418	1531	1560	154	198	193	50.57	43.99	49.05	4.52	5.86	5.36	6.81913341453628e-139	-3.12048038967348	down
TRINITY_DN24141_c0_g1	16	11	16	297	450	133	1.37	0.75	1.2	20.99	32.3	8.77	2.40118942565599e-21	3.40053850300786	up
TRINITY_DN24142_c0_g1	193	207	187	569	588	436	6.56	5.69	5.59	15.96	16.63	11.66	2.51594563511778e-12	1.26432358677427	up
TRINITY_DN24231_c0_g1	327	373	340	171	119	151	14.15	13	12.97	6.1	4.28	5.09	3.1593504171416e-14	-1.31764338964027	down
TRINITY_DN2424_c0_g4	12	9	9	88	42	53	5.4	3.03	3.56	34	17.17	17.71	8.73098642247373e-07	1.933500738027	up
TRINITY_DN2424_c1_g1	1070	1418	1279	3162	2922	2786	19.59	20.84	20.62	47.48	44.22	39.83	2.21540427621901e-26	1.10215360202204	up
TRINITY_DN24251_c0_g1	24	36	34	15	6	3	3.07	3.82	3.95	1.73	0.66	0.3	0.00156299773185506	-1.44940326309383	down
TRINITY_DN24297_c1_g1	24	59	26	91	116	107	2.54	5.01	2.42	8	10.42	8.75	6.96335679320847e-05	1.25821844223964	up
TRINITY_DN2455_c1_g1	187	262	263	115	133	84	10	11.41	12.5	5.12	5.95	3.5	2.38657463870053e-07	-1.14480077381057	down
TRINITY_DN2459_c0_g1	599	707	660	307	313	336	11.39	10.29	10.71	8.99	6.03	4.77	8.39634997893479e-26	-1.15215747177642	down
TRINITY_DN2460_c0_g1	324	475	348	190	124	155	8.95	10.57	8.48	4.29	2.86	3.35	2.13869460764939e-12	-1.34453954592987	down
TRINITY_DN2462_c2_g1	204	185	197	69	89	72	8.27	6.04	7.04	2.3	3	2.27	1.00087174223342e-10	-1.40432756875331	down
TRINITY_DN2469_c8_g1	122	123	115	51	61	33	9.96	8.11	8.26	3.45	4.19	2.09	3.15856149622032e-06	-1.30603976541463	down
TRINITY_DN2476_c2_g1	24	56	25	11	16	6	3.72	6.95	3.4	1.43	2.14	0.72	0.00408923376959652	-1.28837390967034	down
TRINITY_DN2485_c0_g1	2454	2619	2251	957	690	762	27.8	23.92	22.5	8.87	6.44	6.73	1.24989144405944e-29	-1.68752217938924	down
TRINITY_DN2485_c0_g2	476	489	445	247	178	202	14.32	11.5	11.95	6.01	4.24	4.65	5.25553912291539e-13	-1.25534174949789	down
TRINITY_DN2485_c3_g1	62	51	63	19	17	16	25.73	16.63	21.88	6.47	6.13	4.85	1.4413368150615e-06	-1.62463100378145	down
TRINITY_DN24901_c0_g1	225	265	264	110	124	128	21.57	20.33	22.17	8.71	10.09	9.52	1.90726036135832e-12	-1.15037736874549	down
TRINITY_DN24920_c0_g1	594	782	679	1684	1400	1664	42.4	44.93	42.75	99.43	84	92.26	7.97757870477586e-23	1.06975422311478	up
TRINITY_DN24929_c0_g1	1258	1484	1318	4365	3449	3932	279.07	261.58	252.94	847.31	698.12	681.92	7.8791497365129e-34	1.38382937187062	up
TRINITY_DN24948_c0_g1	145	113	81	343	789	283	4.93	3.6	2.38	10.9	28.67	9.63	0.00294994053642153	1.36472684955354	up
TRINITY_DN2494_c0_g1	454	656	549	2068	1641	1309	20.98	23.86	22.61	91.35	72.89	54.23	1.74455500817775e-15	1.43120933628467	up
TRINITY_DN2494_c0_g2	108	123	98	31	46	23	5.76	5.28	4.6	1.36	2.05	0.95	1.78877378038466e-08	-1.64659781918189	down
TRINITY_DN2494_c1_g1	264	326	277	709	773	548	9.15	9.12	8.48	20.26	22.25	14.84	7.09037404949899e-10	1.06987684428246	up
TRINITY_DN2495_c0_g2	65	86	84	182	212	171	4.71	5.13	5.51	10.93	12.68	9.79	1.94459250740039e-07	1.08792296945019	up
TRINITY_DN2508_c0_g1	1876	2413	2407	922	1355	1194	152.81	157.87	172.72	62.03	93.47	75.36	3.02117632797386e-14	-1.04922319457673	down
TRINITY_DN25097_c0_g1	31	36	18	126	81	90	2.19	2.05	1.12	7.49	4.96	4.98	7.24604653131817e-06	1.46178065380967	up
TRINITY_DN2524_c0_g1	1801	2284	2143	5855	5899	6316	26.76	27.66	28.29	71.89	72.35	73.57	4.88576367803305e-102	1.40395806783871	up
TRINITY_DN25263_c0_g1	202	292	282	567	587	604	4.79	5.59	5.9	11.05	11.5	11.17	4.55049534359047e-16	1.03919834189533	up
TRINITY_DN25280_c0_g1	5	5	8	42	38	36	1.1	0.87	1.53	7.77	7.35	6.03	1.96132114526306e-06	1.93735660738113	up
TRINITY_DN2528_c0_g1	895	1013	902	414	495	459	38.67	36.22	35.64	16.25	19.61	15.47	7.22776290591407e-23	-1.15009146329848	down
TRINITY_DN2546_c0_g1	145	157	132	325	378	311	4.01	3.6	3.06	6.24	7.41	5.83	2.38679730349208e-09	1.05610435919298	up
TRINITY_DN25484_c0_g1	438	461	595	1167	2374	1053	14.98	12.71	18.1	33.34	68.73	28.25	0.00158656992674455	1.22614881061019	up
TRINITY_DN2554_c0_g1	2883	3391	3079	581	519	702	93.75	88.45	88.77	15.65	14.35	17.41	2.89305073154507e-126	-2.47495334953035	down
TRINITY_DN2556_c0_g1	801	1058	838	121	77	112	30.17	32.37	28.12	3.72	2.52	3.31	1.10386974740077e-86	-3.13965513595591	down
TRINITY_DN25665_c0_g1	24	27	27	10	1	10	21.06	19.64	21.8	9.46	0.86	6.31	0.00421052840687069	-1.36275579252676	down
TRINITY_DN2567_c0_g1	573	817	695	179	147	150	17.16	19.72	18.36	4.41	3.64	3.5	3.14942520523687e-54	-2.19183775002116	down
TRINITY_DN2568_c0_g1	1937	2732	2392	7568	4906	9142	45.4	50.39	49.41	142.03	93.22	163.82	1.63223873932074e-16	1.43395121568362	up
TRINITY_DN256_c0_g3	321	335	362	793	797	723	9.99	8.4	9.94	20.3	20.54	17.54	2.80376419891513e-14	1.03175585023073	up
TRINITY_DN2570_c0_g2	231	254	191	118	94	121	25.83	22.78	18.75	10.96	8.94	10.45	5.03193894015809e-08	-1.10092049208019	down
TRINITY_DN2570_c0_g4	87	119	108	21	35	49	19.1	20.82	20.71	3.88	6.77	8.21	9.22328320694792e-08	-1.53846797366157	down
TRINITY_DN25755_c0_g1	778	1206	997	108	189	153	16.55	20.42	20.9	2.28	3.86	5.23	1.7972361167437e-54	-2.73257981581203	down
TRINITY_DN25781_c0_g1	204	319	265	71	157	135	28.45	29.26	28.05	6.84	18.76	11.75	7.95816318916478e-06	-1.14500316217869	down
TRINITY_DN25797_c0_g1	1595	1995	2058	3991	5263	4553	72.3	72.6	81.45	148.35	196.55	159.35	1.30033703940805e-21	1.14504228498628	up
TRINITY_DN2579_c3_g1	354	443	335	160	190	214	10.34	10.53	8.67	3.89	4.59	4.91	3.68468019117898e-12	-1.10147649944727	down
TRINITY_DN2579_c3_g2	839	1421	773	441	538	582	195.34	263.54	157.13	86.63	110.91	103.25	3.91737813487757e-08	-1.02883744900185	down
TRINITY_DN25812_c0_g1	166	248	236	1163	1891	1976	16.03	19.22	20.03	93.09	154.44	147.56	3.89692657502063e-51	2.7109649896961	up
TRINITY_DN2582_c0_g2	307	437	362	80	27	100	39.37	44.94	43.39	8.8	3.17	9.14	2.39273415268851e-14	-2.25658368428662	down
TRINITY_DN2582_c0_g3	23	31	36	83	186	90	1.51	1.63	2.08	4.49	10.21	4.58	4.57545518931376e-06	1.59257142064079	up
TRINITY_DN25851_c0_g1	21	38	41	4	4	15	8.68	11.04	13.01	1.81	1.36	4.99	0.000494390718460811	-1.5772799222371	down
TRINITY_DN25931_c0_g1	58	127	92	68	24	22	3.58	7.14	5.62	3.76	1.52	1.22	0.00830931960445835	-1.08834416792562	down
TRINITY_DN25966_c0_g1	29	27	63	279	185	180	7.14	5	12.31	58.59	41.08	39.23	1.37271278590279e-10	2.0166148554733	up
TRINITY_DN25_c0_g2	452	485	471	200	260	199	20.53	17.74	18.85	7.48	9.83	7.03	2.83610716264275e-13	-1.18742488468788	down
TRINITY_DN2604_c3_g1	5277	7129	6675	2416	2187	3325	808.13	903.36	969.07	320.09	269.47	376.05	2.82658229799083e-26	-1.36815873651996	down
TRINITY_DN2619_c0_g1	354	399	374	1556	1098	1225	56.83	53	47.16	150.08	107.19	140.09	9.79499171320039e-25	1.6079636805674	up
TRINITY_DN2621_c0_g1	435	496	495	1127	1196	1135	10.17	10.45	10.89	22.3	23.26	21.5	8.00574285605623e-27	1.13478108526661	up
TRINITY_DN26339_c0_g1	37	80	36	0	0	0	3.5	6.07	2.99	0	0	0	1.14267301835664e-16	-3.6712979538456	down
TRINITY_DN26370_c0_g2	138	88	124	30	42	33	5.29	2.72	4.19	0.95	1.34	0.98	3.79043379565939e-08	-1.67303293439699	down
TRINITY_DN2641_c0_g1	581	660	612	1869	1219	1180	18.03	16.27	16.77	16.78	15.94	19.9	8.36902738625147e-08	1.03649191550118	up
TRINITY_DN2647_c0_g1	360	423	421	151	126	137	24.09	23.12	24.28	8.57	7.24	7.15	2.59969929464903e-27	-1.62138201323383	down
TRINITY_DN2647_c0_g2	226	253	262	5119	3639	2744	9.37	8.64	9.76	180.92	138.21	93.76	1.78552334463496e-71	3.63398176200161	up
TRINITY_DN264_c0_g1	182	231	176	560	430	456	4.84	4.98	4.15	12.32	9.45	9.51	4.11333449721867e-11	1.13402629961138	up
TRINITY_DN264_c1_g2	69	69	73	162	227	141	4.92	3.52	4.61	8.95	12.85	7.43	1.69052969034166e-05	1.10976730365312	up
TRINITY_DN2650_c0_g1	177	154	213	1114	1120	961	8.08	5.35	9.37	38.76	38.78	31.07	5.28065460926377e-43	2.33273592604254	up
TRINITY_DN26608_c0_g1	221	302	285	562	824	577	15.96	17.87	18.03	32.5	48.82	32.17	9.27418584524842e-10	1.11802507734489	up
TRINITY_DN26632_c0_g1	374	414	559	1325	1100	1098	16.69	14.83	21.81	48.32	40.6	37.94	5.67483397646696e-13	1.2194880649197	up
TRINITY_DN266_c5_g1	127	138	153	86	54	45	4.77	4.17	5.06	2.66	1.68	1.31	2.95527157631562e-05	-1.1781695015731	down
TRINITY_DN26709_c0_g2	53	76	69	24	22	30	54.17	60.31	60.22	21.84	23.6	22.11	8.68282133218141e-06	-1.34122511936298	down
TRINITY_DN2672_c0_g1	1462	1894	1556	4601	4116	4172	33.76	35.11	31.43	86.31	77.54	74.29	2.75084173483106e-36	1.25519012733943	up
TRINITY_DN2691_c0_g2	586	763	663	1998	1756	1785	29.61	30.92	28.77	88	75.1	73.57	3.39027599697098e-34	1.32107981876358	up
TRINITY_DN2699_c0_g1	139	150	142	608	483	446	8.27	7.24	7.48	24.98	20.35	15.97	1.8700079198322e-19	1.64056127744854	up
TRINITY_DN2706_c0_g1	1106	968	1217	653	394	441	30.71	21.27	29.6	14.88	9.07	9.24	1.00794702527028e-08	-1.21377575358445	down
TRINITY_DN27083_c0_g2	19	36	31	108	88	72	1.23	1.88	1.77	5.78	4.78	3.63	1.47346470271419e-05	1.35503036223022	up
TRINITY_DN27156_c0_g1	945	1030	1308	16120	15448	12581	43.54	38.46	52.81	599.96	583.74	443.96	4.57436726710044e-124	3.52353620731346	up
TRINITY_DN27192_c0_g1	167	228	197	419	404	549	33.85	43.49	33.46	64.86	73.91	80.3	4.19266052684183e-12	1.05581200033011	up
TRINITY_DN2726_c0_g1	1186	1592	1387	764	584	660	16.91	18.21	17.14	9.82	7.37	7.6	1.27419682871131e-19	-1.14952267185144	down
TRINITY_DN2733_c1_g1	759	1021	853	3083	2458	2330	40.4	41.67	39.93	126.29	100.95	92.34	1.86956524399578e-24	1.42957766083316	up
TRINITY_DN2741_c12_g1	110	138	103	51	21	18	7.57	7.64	6.24	2.9	1.21	0.96	3.7400154586247e-07	-1.7547121445833	down
TRINITY_DN27501_c0_g1	732	698	725	1684	2999	1392	63.61	48.55	55.58	116.64	211.22	90.93	0.00181776125017122	1.14930086626107	up
TRINITY_DN2754_c0_g1	252	284	279	112	85	108	17.74	16.07	17.29	6.49	5	5.88	2.3017621377133e-17	-1.49040439057935	down
TRINITY_DN2754_c1_g1	29	57	36	15	14	17	2.56	4.21	2.58	0.97	0.93	1.06	0.00105491674941624	-1.24880852521026	down
TRINITY_DN2762_c1_g1	47	49	41	299	225	234	3.56	2.94	2.69	18.42	13.94	13.13	2.22445116892998e-22	2.19074075868094	up
TRINITY_DN2765_c0_g3	3172	3422	3213	1715	1278	1496	54.72	47.62	48.91	24.29	18.18	20.14	3.15041206863571e-21	-1.23306209662875	down
TRINITY_DN27693_c0_g1	37	72	61	138	116	253	4.38	6.86	6.35	13.64	11.75	23.04	2.2244841433367e-05	1.29351078670955	up
TRINITY_DN27725_c0_g1	33	31	21	232	106	88	1.46	1.12	0.83	8.49	3.89	3.11	9.93299592163277e-07	1.8049561856521	up
TRINITY_DN2774_c0_g1	1402	1858	1768	3975	4132	3544	24.78	26.52	27.65	57.57	60.17	48.9	1.2364287612664e-22	1.078482722199	up
TRINITY_DN27852_c0_g1	33	31	36	58	107	102	2.06	1.56	1.97	2.99	5.57	4.91	0.000456153819688847	1.12519954302445	up
TRINITY_DN2795_c0_g1	81	112	71	250	200	222	2.19	2.44	1.7	5.57	4.48	4.69	4.24764850800607e-08	1.16384136312383	up
TRINITY_DN2795_c1_g1	626	679	685	306	195	237	26.19	23	25.1	10.58	7.48	7.98	1.37877516057881e-17	-1.50157105948208	down
TRINITY_DN27976_c0_g2	15	9	17	42	36	43	2.17	1.04	2.16	5.08	4.48	4.79	0.00416104572257547	1.14528423785343	up
TRINITY_DN279_c0_g1	105	95	215	2008	1367	1058	6.08	4.43	10.96	95.9	66.1	47.58	5.15110034722969e-10	2.50019586539371	up
TRINITY_DN28032_c0_g1	701	853	826	276	282	310	29.35	28.71	30.74	9.58	9.76	10.3	4.57629822007101e-48	-1.56069268928552	down
TRINITY_DN2804_c1_g1	11	6	12	45	30	23	2.68	1.17	2.55	9.27	6.5	4.27	0.00891500248480525	1.18789621527535	up
TRINITY_DN28060_c0_g4	0	0	0	37	53	21	0	0	0	1.92	2.78	1.02	5.86608344560816e-11	3.03402415056592	up
TRINITY_DN28117_c1_g2	0	0	0	37	53	14	0	0	0	2.29	3.33	0.81	3.9317935756512e-09	2.77880434083993	up
TRINITY_DN28151_c2_g1	58	70	49	15	3	6	5.72	5.54	4.25	1.23	0.25	0.46	7.84413816621192e-09	-2.29148907232067	down
TRINITY_DN28246_c0_g1	80	75	102	23	30	28	10.99	7.65	12.08	2.44	3.26	2.75	4.66741495306606e-08	-1.60917219498176	down
TRINITY_DN28286_c0_g1	20	12	18	226	111	127	2.23	1.07	1.76	20.89	10.5	10.91	3.64392205712541e-14	2.57562139711714	up
TRINITY_DN282_c0_g1	1888	2222	2243	5753	4072	4311	27.5	25.34	28.48	67.29	47.13	47.94	2.44217042211687e-11	1.00461097953554	up
TRINITY_DN28362_c0_g1	48	53	58	1026	711	548	6.33	6.34	6.81	110.92	79.5	55.58	2.41830647584844e-46	3.44143907284565	up
TRINITY_DN28402_c0_g1	5276	9783	4890	1121	1502	1174	309.72	462.09	252.78	54.3	73.67	53.54	2.00823191204306e-15	-2.23959440255082	down
TRINITY_DN28443_c0_g1	1086	1498	1194	475	391	436	71.01	78.62	68.72	25.4	21.17	21.92	2.21624587458411e-42	-1.62743556799062	down
TRINITY_DN28557_c0_g1	0	0	0	35	48	9	0	0	0	1.93	2.68	0.47	1.90467636612285e-07	2.49664326665075	up
TRINITY_DN2860_c0_g3	234	267	277	1167	578	828	16.8	15.42	17.51	69.27	34.83	46.12	2.83982325830294e-11	1.50348183696474	up
TRINITY_DN286_c0_g1	2274	3038	2735	538	539	660	40.2	43.47	42.78	7.88	7.93	9.11	1.94644224187137e-142	-2.31298917054038	down
TRINITY_DN28709_c0_g2	184	210	147	107	79	77	18.71	17.13	13.13	9.02	6.81	6.05	5.41284891266077e-06	-1.09019651694537	down
TRINITY_DN2876_c0_g2	55	119	102	618	551	403	3.29	5.88	5.52	31.26	28.08	19.2	6.66708948253226e-22	2.24861579732707	up
TRINITY_DN28845_c0_g1	419	356	431	163	173	181	35.09	26.63	41.47	9	10.08	14.84	1.63912460132106e-13	-1.31451252492345	down
TRINITY_DN28889_c1_g1	587	677	741	320	393	322	34	31.56	37.75	15.26	19.01	14.44	3.26689370017528e-13	-1.05406309136989	down
TRINITY_DN2899_c2_g1	2312	2864	2662	8459	5919	6294	46.64	45.19	45.51	134.54	90.68	98.61	2.50212129266653e-17	1.24641963592251	up
TRINITY_DN289_c0_g2	1665	2233	1648	439	191	240	34.73	37.62	30.38	7.51	3.29	3.9	1.22576948930677e-11	-2.33590002349378	down
TRINITY_DN2904_c2_g1	87	109	134	382	279	288	9.54	9.59	12.91	34.79	26	24.39	5.76115833963464e-10	1.32855924784332	up
TRINITY_DN29069_c0_g1	37	75	59	154	156	123	3.57	5.54	4.75	11.15	14.4	8.06	1.17578671451515e-05	1.14119211326601	up
TRINITY_DN29141_c0_g1	224	332	287	92	103	93	49.65	55.14	42.75	29.47	19.91	8.32	9.92895595913769e-21	-1.60676920997304	down
TRINITY_DN29141_c2_g1	160	194	174	468	404	378	13.71	13.31	13.07	33.1	29.09	25.01	3.60200414562791e-11	1.08611226810317	up
TRINITY_DN29195_c0_g1	0	0	0	26	40	6	0	0	0	2.22	3.49	0.48	7.49525182588118e-06	2.17482306544109	up
TRINITY_DN2930_c0_g1	1222	1687	1355	4268	4464	4912	100.96	98.68	108.38	219.8	260.23	247.93	1.28676616263159e-78	1.54211497167347	up
TRINITY_DN2932_c1_g1	33	67	53	268	271	310	1.36	2.17	1.92	8.89	9.01	9.69	9.77971330443667e-29	2.23688067546267	up
TRINITY_DN29435_c0_g1	77	88	117	46	23	30	20.97	19.36	28.37	9.52	4.7	6.23	5.99428836498342e-06	-1.43387866107418	down
TRINITY_DN2945_c0_g1	381	463	499	1931	1465	1210	9.18	8.92	10.61	38.27	29.08	22.79	7.69480323305423e-18	1.59318703509205	up
TRINITY_DN294_c1_g2	63	72	51	22	19	21	11.48	10.48	8.13	3.36	3.01	2.93	3.13601239233016e-06	-1.49664675333537	down
TRINITY_DN2954_c0_g1	49	43	60	929	682	412	4.97	3.03	5.35	73.84	57.77	27.79	6.7334109629006e-32	3.24222537485845	up
TRINITY_DN2958_c1_g1	208	211	209	76	117	102	26.84	22.06	23.99	8.02	12.76	10.01	2.83783240004918e-08	-1.16428278781943	down
TRINITY_DN2959_c2_g1	113	113	81	53	41	31	10.98	8.61	7.47	4.92	4.15	2.29	2.95632823020719e-05	-1.27059129951731	down
TRINITY_DN29653_c0_g1	5	6	10	41	48	42	0.52	0.5	0.92	3.56	4.26	3.51	7.34753938152359e-07	1.95355684849407	up
TRINITY_DN2969_c0_g1	1096	1441	1278	3282	3929	3948	13.2	14.29	14.01	33.13	39.94	38.31	1.57433310283984e-54	1.40920445822833	up
TRINITY_DN29740_c0_g1	174	196	171	9	12	7	15	13.58	12.97	0.64	0.87	0.47	1.75739457161973e-42	-3.87706676906773	down
TRINITY_DN29750_c0_g2	31	33	46	16	4	12	7.68	6.51	9.95	3.35	0.88	2.26	0.00091326372653542	-1.43193952489061	down
TRINITY_DN2975_c0_g1	124	143	128	67	52	61	10.55	9.84	9.69	4.76	3.78	4.07	1.17849447159259e-07	-1.18840131906436	down
TRINITY_DN2975_c0_g2	238	404	332	132	102	155	16.55	22.59	20.32	7.58	5.95	8.36	1.1586625458688e-12	-1.37533572550398	down
TRINITY_DN2975_c1_g1	40	107	43	16	14	31	2.41	5.19	2.28	0.8	0.71	1.45	0.000678610181410603	-1.3768363946649	down
TRINITY_DN297_c1_g1	2	3	4	111	36	28	0.68	1.33	1.56	29.86	11.35	7.6	3.12670774816767e-08	2.52148197124551	up
TRINITY_DN29804_c0_g1	1147	1482	1325	321	234	360	28.15	29.35	28.67	6.46	4.76	6.92	1.43823401698655e-56	-2.18584663741046	down
TRINITY_DN29817_c0_g1	52	43	36	129	117	207	2.7	1.89	1.73	5.75	5.25	8.71	3.07796337021377e-07	1.47188699480051	up
TRINITY_DN2981_c0_g1	801	1089	948	485	454	536	13.92	15.21	14.48	6.71	6.3	7.02	8.0981051613069e-25	-1.05404058925261	down
TRINITY_DN2998_c0_g1	199	254	210	43	75	74	9.58	9.84	8.91	1.71	3.01	2.77	7.95093928154967e-17	-1.80615269921246	down
TRINITY_DN2_c5_g1	90	124	119	47	42	27	4.64	5.15	5.41	2	1.81	1.08	7.60255917890689e-08	-1.48376430438069	down
TRINITY_DN30031_c0_g1	257	257	279	131	131	103	52.19	41.64	49.54	22.36	23.32	15.99	7.55650631590228e-10	-1.19486081296695	down
TRINITY_DN30042_c0_g1	547	707	738	129	103	100	26.86	27.95	31.93	5.22	4.21	3.82	1.2799185721263e-61	-2.61956478967746	down
TRINITY_DN3016_c0_g3	361	341	389	1465	800	945	13.91	10.59	13.21	46.46	25.59	28.35	1.70436202073398e-09	1.34268365657764	up
TRINITY_DN30206_c0_g2	327	445	422	1715	1873	1779	43.85	47.79	49.59	191.42	214.9	183.57	3.26533190716339e-87	2.0206105855097	up
TRINITY_DN302813_c0_g1	0	0	1	32	33	7	0	0	0.16	4.79	5.13	0.96	1.00991446846748e-05	2.14870593329939	up
TRINITY_DN3028_c0_g1	3181	3478	2983	1911	1651	1427	39.79	34.69	33.38	19.94	17.39	14.03	7.46279631157124e-13	-1.05013282796128	down
TRINITY_DN3032_c0_g2	423	532	511	283	268	229	7.52	7.63	8.01	4.13	3.93	3.18	1.25813550180826e-11	-1.00466440495126	down
TRINITY_DN303391_c0_g1	0	0	0	31	58	6	0	0	0	2.31	4.4	0.42	2.05340831801171e-06	2.29462872095782	up
TRINITY_DN303418_c0_g1	0	0	1	33	38	16	0	0	0.11	3.58	4.23	1.6	2.40064735417298e-08	2.62988233241751	up
TRINITY_DN3037_c0_g1	711	1060	815	206	186	272	23.37	28.08	23.62	5.6	5.07	7.01	1.37459376339427e-43	-2.02838528279893	down
TRINITY_DN303_c0_g1	180	168	146	583	732	503	14.91	12.45	10.25	42.82	56.83	36.49	7.35668195082763e-17	1.66166912559606	up
TRINITY_DN30470_c0_g1	243	359	285	199	124	127	19.09	22.67	19.7	12.93	8.19	7.73	5.6421082353853e-06	-1.02622064483214	down
TRINITY_DN30600_c0_g1	419	537	510	109	80	81	7.42	7.67	7.97	1.58	1.17	1.12	1.00105256448867e-49	-2.47179740705581	down
TRINITY_DN3062_c0_g1	386	544	392	126	168	213	18.06	20.58	16.21	4.89	6.57	7.79	3.22566450936949e-15	-1.44919800950595	down
TRINITY_DN3067_c2_g1	2	0	0	27	46	8	0.16	0	0	1.82	3.16	0.51	2.52190522902246e-05	2.05942271635827	up
TRINITY_DN3069_c0_g3	14	26	18	39	49	55	1.22	1.82	1.38	2.82	3.61	3.72	0.005753705996469	1.00736737905892	up
TRINITY_DN307419_c0_g1	263	282	301	112	106	109	24.97	21.5	25.12	8.81	8.51	8.01	5.17324575297855e-18	-1.4514838003584	down
TRINITY_DN30838_c0_g1	1393	1554	1732	6156	9405	4567	47.28	42.35	52.6	171.51	264.54	120.67	3.51513674288249e-08	1.73786354871564	up
TRINITY_DN3087_c0_g1	171	171	203	106	79	98	11.65	8.09	9.88	4.3	3.29	3.85	1.98720211533106e-06	-1.02277256745115	down
TRINITY_DN30898_c1_g2	11	21	19	51	47	40	2.5	3.8	3.77	9.76	9.43	6.93	0.00285008955715089	1.11240474208408	up
TRINITY_DN308_c0_g1	821	982	893	419	434	473	25.23	24.32	24.2	10.59	11.04	11.33	7.37043985688691e-31	-1.13910895486643	down
TRINITY_DN308_c0_g2	2011	2400	2123	936	1046	949	49.83	48.05	46.42	19.07	21.44	18.4	1.0186892719285e-39	-1.2687980559834	down
TRINITY_DN31001_c0_g3	202	254	274	106	91	123	6.02	6.07	7.19	2.55	2.23	2.82	4.6395636033118e-12	-1.26531439557565	down
TRINITY_DN31129_c0_g1	69	139	94	172	207	348	91.35	142.33	105.98	203.95	296.34	328.64	0.000154315162144651	1.04926658637949	up
TRINITY_DN3117_c0_g1	16125	18253	17691	6761	4869	5440	264.26	242	256.31	92.64	66.87	70.73	1.06412871113935e-37	-1.69816814553982	down
TRINITY_DN3118_c0_g3	40	44	40	202	342	235	1.29	1.15	1.14	5.3	9.08	5.88	1.81082517215356e-20	2.32023747722556	up
TRINITY_DN311_c0_g1	32535	42185	37510	111483	94097	94951	637.33	666.45	648.33	1793.06	1520.81	1451.32	2.51087252397851e-35	1.28462681416761	up
TRINITY_DN311_c0_g2	102	132	126	440	300	346	4.36	4.54	4.74	15.48	10.65	11.5	8.262588910319e-13	1.40531524667365	up
TRINITY_DN31208_c0_g2	51	121	92	5	2	1	6.88	14.64	10.77	0.54	0.22	0.1	6.51911425950531e-21	-3.67188317171007	down
TRINITY_DN3123_c0_g1	143	105	141	439	477	455	11.13	6.76	9.6	27.76	31.17	28.13	6.56353103795055e-17	1.59817470055059	up
TRINITY_DN312_c0_g1	7577	8913	7955	4389	4320	4365	180.04	171.15	167.05	86.36	85.31	81.66	3.83147233299584e-40	-1.0232540475302	down
TRINITY_DN3148_c0_g1	1054	1265	1187	802	459	567	96.46	87.88	88.48	77.93	52.51	57.76	1.32922540182503e-07	-1.01632981812699	down
TRINITY_DN31501_c0_g1	1064	1453	1185	652	572	711	235.82	256.69	229.43	121.75	111.83	120.22	3.83845538483817e-22	-1.04449202619881	down
TRINITY_DN31501_c1_g1	35	60	41	21	22	20	33.44	44.56	33.48	17.83	21.88	13.82	0.00333031342149958	-1.04608742972774	down
TRINITY_DN31567_c0_g1	45	48	50	21	12	20	10.27	8.73	9.96	4.04	2.42	3.48	0.000188473575576202	-1.32498007769308	down
TRINITY_DN3168_c0_g1	50	47	54	416	233	234	4.45	4	4.28	36.48	20.35	18.32	1.17598652276726e-15	2.1896260987307	up
TRINITY_DN3182_c1_g1	520	693	612	11	9	11	83.5	89.01	86.1	1.48	1.25	1.36	1.46599689087586e-118	-5.49376234978813	down
TRINITY_DN31852_c0_g2	29	34	30	6	2	3	40.79	36.96	35.91	7.57	3.06	3	2.93301329155928e-07	-2.21593969002311	down
TRINITY_DN3185_c0_g3	200	212	213	70	74	69	17.74	15.11	16.62	5.14	5.54	4.74	3.23873186541801e-17	-1.60994298780551	down
TRINITY_DN31945_c0_g1	0	0	1	40	81	18	0	0	0.14	5.22	10.92	2.16	6.11005753504092e-10	2.88844394144727	up
TRINITY_DN31974_c0_g1	141	206	172	88	75	77	12.21	15.57	14.92	6.86	4.52	5.95	6.56766275784472e-09	-1.17166916949326	down
TRINITY_DN32021_c0_g1	10	13	8	52	25	26	1.41	1.13	1.01	5.66	1.79	1.45	0.00741183990603981	1.20065387004125	up
TRINITY_DN3207_c0_g1	720	904	998	315	284	343	27.74	23.82	37.97	8.19	8.5	8.74	5.96680103605039e-34	-1.57029766596794	down
TRINITY_DN32368_c0_g2	68	108	113	237	194	274	5.76	7.29	8.44	16.54	13.87	17.93	1.69479749266597e-07	1.10630225027664	up
TRINITY_DN3237_c2_g1	7137	8786	8133	1615	1447	1826	136.72	135.74	137.47	25.4	22.87	27.3	7.71592020281728e-180	-2.40647652099918	down
TRINITY_DN32390_c0_g1	24	50	34	126	90	88	4.25	7.02	5.25	18.71	13.84	11.96	5.18565208357277e-05	1.23912069781979	up
TRINITY_DN324302_c0_g1	91	61	125	166	293	306	3.24	1.75	3.92	4.86	8.65	8.48	0.000113336103817197	1.17098199086475	up
TRINITY_DN3243_c0_g2	259	338	345	1887	1545	1449	24.03	25.18	28.08	144.9	120.74	103.91	4.34880240504063e-50	2.1951073514595	up
TRINITY_DN324443_c0_g1	40	53	57	9	28	15	1.94	2.07	2.44	0.36	1.13	0.57	0.000729434292062089	-1.33055677843482	down
TRINITY_DN32470_c0_g1	2274	2682	2794	141	119	92	167.49	158.51	180.96	8.59	7.36	5.26	1.71613921124818e-196	-4.451719845756	down
TRINITY_DN32492_c0_g2	293	399	315	114	140	88	14.3	15.99	13.53	4.61	5.78	3.45	1.57076923310331e-15	-1.59235379400759	down
TRINITY_DN3258_c0_g2	109	138	103	66	44	50	10.1	10.27	8.39	5.07	3.44	3.58	7.31078019776099e-06	-1.1558387943762	down
TRINITY_DN3262_c0_g1	13226	15470	16012	58260	44415	41411	457.64	431.76	489	1631.15	1257.73	1105.63	9.96347678118342e-26	1.52726296369598	up
TRINITY_DN3265_c0_g1	775	891	814	540	401	374	22.95	21.19	21.29	13.35	10.01	8.71	3.5692739144696e-09	-1.00361208717689	down
TRINITY_DN3265_c2_g1	88	138	126	63	47	67	9.18	11.52	11.51	5.47	4.14	5.37	2.99208703524385e-05	-1.03352710064701	down
TRINITY_DN3270_c0_g1	557	693	704	2188	1283	1146	13.99	14.13	15.55	46	26.76	22.67	3.83295301675149e-06	1.06120445648816	up
TRINITY_DN3270_c0_g2	973	1163	1080	4696	2730	2693	24.43	23.69	23.78	96.15	56.53	52.37	6.8110608594971e-06	1.36800524651779	up
TRINITY_DN3273_c0_g5	43	44	47	258	130	117	1.88	1.52	1.79	9.2	4.54	3.92	1.60453045680089e-06	1.5597728351595	up
TRINITY_DN32910_c0_g1	267	346	283	150	89	94	27.61	22.58	24.27	15.91	4.29	5.59	7.83061021620935e-11	-1.4525688393426	down
TRINITY_DN32951_c0_g1	0	2	3	42	32	34	0	0.35	0.71	7.96	6.34	6.28	2.10749051066452e-09	2.65587355745629	up
TRINITY_DN32964_c0_g1	137	135	117	74	25	57	62.42	48.48	46.1	29.16	10.8	19.37	0.000140543110268172	-1.26521484044904	down
TRINITY_DN32_c1_g1	291	380	356	965	1486	1429	30.1	31.54	32.36	82.8	130.29	114.24	2.65310674951705e-28	1.73565508090229	up
TRINITY_DN32_c1_g3	597	687	702	3418	4392	4626	57.75	53.83	59.02	255.23	341.29	328.98	7.53029167285066e-103	2.47203077875443	up
TRINITY_DN33057_c0_g2	41	46	24	12	4	5	27.92	24.5	14.04	7.18	2.72	2.5	3.53728821864935e-05	-1.80541037135379	down
TRINITY_DN33172_c0_g1	21	28	31	1	1	5	7.05	14.19	14.36	0.29	0.31	1.27	7.7717657417262e-07	-2.25414158361466	down
TRINITY_DN33187_c0_g2	1393	1625	1646	948	678	783	22.08	20.76	23.08	12.29	8.83	9.72	1.56865856008836e-13	-1.05282305299047	down
TRINITY_DN3321_c0_g3	82	175	139	38	26	41	4.33	7.44	6.47	1.66	1.15	1.68	1.76442769771504e-10	-1.81443034412853	down
TRINITY_DN3321_c0_g4	122	148	156	59	50	80	6.39	6.24	7.2	2.55	2.19	3.26	1.18782832943166e-07	-1.22329730320143	down
TRINITY_DN33250_c0_g1	0	0	0	32	31	12	0	0	0	2.07	2.03	0.73	1.31569863769184e-07	2.52224704521084	up
TRINITY_DN3326_c1_g1	322	452	444	164	148	180	16.17	17.38	22.45	6.78	6.57	7.45	1.15530808153024e-20	-1.3912271081597	down
TRINITY_DN33400_c0_g1	93	91	94	176	300	214	11.64	9.44	10.17	16.58	31.98	21.4	7.1659255957021e-06	1.09701366943269	up
TRINITY_DN3340_c0_g2	207	317	315	77	96	84	13.7	14.05	17.56	2.98	6.66	3.07	8.0126320012734e-20	-1.7412623902761	down
TRINITY_DN3342_c1_g2	8238	10416	8491	3805	2321	3012	99.34	101.3	90.45	34.94	21.31	26.63	3.80313591904784e-24	-1.63844026567887	down
TRINITY_DN3351_c2_g1	442	559	520	83	57	66	18.39	19.57	19.46	3.22	2.57	1.56	1.34735519114124e-67	-2.90045644826719	down
TRINITY_DN3351_c2_g2	39	63	49	23	9	11	3.91	5.07	4.32	1.91	0.76	0.85	6.49902213277657e-05	-1.54427090536288	down
TRINITY_DN3352_c0_g1	31	8	17	196	89	86	5.57	0.7	5.58	26.53	17.31	8.88	3.290711834253e-06	1.92516660874227	up
TRINITY_DN33563_c0_g1	31	69	56	29	20	21	1.5	20.45	2.55	0.88	1.07	0.87	0.00417957291619061	-1.05887200651099	down
TRINITY_DN3374_c1_g2	78	98	85	188	200	234	2.56	2.59	2.46	5.07	5.43	5.98	5.80264181062294e-09	1.07979379868798	up
TRINITY_DN3374_c2_g1	71	79	53	387	329	280	2.24	2.01	1.48	10.06	8.62	6.9	3.41585218023327e-20	2.03772303844558	up
TRINITY_DN3399_c0_g2	33	29	28	13	9	7	5.32	3.74	3.95	1.75	1.25	0.87	0.00143888227292695	-1.35229877186885	down
TRINITY_DN3414_c0_g1	1825	2389	2067	670	598	838	155.86	161.42	155.46	52.48	52.01	61.38	1.55501664635325e-50	-1.6782432186242	down
TRINITY_DN3424_c1_g4	1543	2101	1844	652	706	754	100.88	110.48	106.13	35.2	38.65	38.27	4.85799062008467e-65	-1.48654119303387	down
TRINITY_DN34355_c0_g1	43	81	68	179	181	203	6.72	10.02	8.61	20.79	21.52	24.14	1.83951523787522e-10	1.35975581431071	up
TRINITY_DN3436_c0_g3	1721	2011	1702	834	931	1059	92.6	92.05	81.2	15.17	13.35	16.22	8.23066607284379e-25	-1.06348160292129	down
TRINITY_DN3436_c1_g1	115	202	152	523	442	429	7.56	10.68	8.8	28.4	24.34	21.9	4.84074009462203e-15	1.40747401205648	up
TRINITY_DN3436_c4_g1	350	417	366	133	90	150	13.54	13	12.48	4.24	2.89	4.52	7.0080639461495e-20	-1.66441684278234	down
TRINITY_DN34401_c0_g1	928	1044	1100	554	553	499	59.32	53.68	61.91	29.24	29.59	24.77	7.92849355206337e-18	-1.04429664585817	down
TRINITY_DN3450_c1_g1	257	384	308	143	147	190	7.36	8.86	7.78	3.36	3.48	4.24	8.19069746616061e-11	-1.07068194469479	down
TRINITY_DN34541_c0_g1	327	351	356	126	159	131	13.23	11.44	12.7	4.2	5.34	4.13	3.5940534502197e-17	-1.39688268521883	down
TRINITY_DN34704_c0_g1	95	114	108	30	43	36	8.38	8.08	8.38	2.19	3.2	2.46	1.42993767143733e-09	-1.53707071612575	down
TRINITY_DN34757_c0_g1	31	26	29	64	202	75	8.21	5.48	6.7	14.36	47.88	15.09	0.000220055910213326	1.47217818023929	up
TRINITY_DN347704_c0_g1	69	66	115	249	235	156	5.45	4.19	7.99	16.27	15.61	9.55	0.000122115798803822	1.1151353746928	up
TRINITY_DN34939_c0_g1	349	472	481	222	215	230	8.28	9.02	10.05	4.32	4.21	4.25	2.68081582238973e-14	-1.0620846042361	down
TRINITY_DN34939_c0_g2	938	1344	1213	598	441	587	59.3	68.35	67.52	31.21	23.33	28.81	3.03059680521209e-18	-1.19569354170793	down
TRINITY_DN3504_c0_g1	13	16	13	45	35	51	3.09	3.03	2.7	9.03	7.38	9.23	0.000792826812483586	1.25514170780826	up
TRINITY_DN3516_c0_g5	1554	2099	1632	957	821	902	34.27	37.32	31.75	17.33	14.95	15.51	1.70914113663559e-22	-1.08411284609762	down
TRINITY_DN3516_c8_g1	314	349	302	166	137	136	11.68	10.46	9.92	5.08	4.23	3.94	1.19782707489698e-12	-1.22055682093792	down
TRINITY_DN35241_c0_g2	481	595	538	168	213	187	33.49	32.99	32.81	9.53	12.22	9.92	7.78723287669986e-32	-1.59574022693158	down
TRINITY_DN352_c0_g3	1326	1773	1678	3580	4647	4196	34.93	38.45	39.47	75.7	97.75	87.6	7.59075813925698e-29	1.23781922011926	up
TRINITY_DN3535_c0_g1	95	89	64	329	159	254	20.67	14.96	14.2	63.93	33.78	47.72	7.28963506266328e-06	1.30012946032536	up
TRINITY_DN3537_c0_g1	169	172	134	1052	1050	951	21.8	17.74	15.14	112.43	115.28	94.19	2.41833135437672e-59	2.47864263448659	up
TRINITY_DN35394_c0_g1	22	27	38	118	47	68	6.84	6.55	9.91	29.88	13.28	15.56	0.00595585474280751	1.07473074224845	up
TRINITY_DN354_c0_g1	655	792	755	318	280	348	32.55	31.65	36.75	11.1	10.31	12.02	1.42061377120699e-30	-1.32582719144166	down
TRINITY_DN35560_c0_g1	158	254	189	16	12	20	20.01	25.81	21.02	1.69	1.3	1.96	4.28355200783153e-39	-3.40928543472723	down
TRINITY_DN355_c1_g1	302	401	315	132	133	149	23.84	29.07	30.96	18.92	16.86	13.93	5.75882193963883e-20	-1.38350456859343	down
TRINITY_DN35663_c0_g2	6	1	1	141	282	85	0.28	0.04	0.04	5.49	11.1	3.1	5.19777051750332e-07	2.41435361249405	up
TRINITY_DN35733_c0_g1	130	177	173	43	69	64	7.15	7.83	8.38	1.95	3.17	2.73	9.75215166197883e-11	-1.47399164199296	down
TRINITY_DN3583_c0_g1	6608	7995	6773	2198	1840	2123	43.2	43.08	39.65	12.27	10.21	11.47	3.78734871707099e-85	-1.89930168385943	down
TRINITY_DN3585_c0_g1	78	79	88	343	179	210	3.63	2.69	3.28	11.85	6.34	6.89	1.27646235783697e-06	1.32523954711997	up
TRINITY_DN3586_c0_g2	116	193	145	5	21	21	5.61	7.51	6.18	0.2	0.85	0.79	1.06002246077297e-20	-2.92448991234884	down
TRINITY_DN35873_c0_g3	178	269	198	74	133	115	80.34	95.7	77.3	28.87	56.84	38.72	6.11996368253373e-06	-1.0533881836217	down
TRINITY_DN35888_c0_g1	1	7	3	53	61	16	0.1	0.57	0.27	4.47	5.26	1.26	6.81336803856845e-06	2.10431331245244	up
TRINITY_DN3588_c0_g4	138	138	158	277	629	395	4.74	3.81	4.75	7.82	17.93	10.55	6.36351998336249e-07	1.32786580758549	up
TRINITY_DN36050_c0_g1	117	120	112	260	408	285	4.23	3.48	3.58	7.73	12.13	8.07	1.5338134586721e-08	1.2433380956732	up
TRINITY_DN36102_c0_g1	24	31	23	14	7	6	22.13	18.42	18.71	12.02	4.87	3.85	0.00718119898447232	-1.21226646563787	down
TRINITY_DN36269_c0_g1	9684	12007	11263	5619	3101	3442	222.42	222.3	225.22	101.18	59.3	58.87	3.75606612735152e-06	-1.38719284711432	down
TRINITY_DN3631_c1_g2	129	129	103	54	31	35	5.46	4.39	3.84	1.88	1.09	1.15	5.89058970589135e-08	-1.54916872064378	down
TRINITY_DN363_c1_g1	16	22	9	48	57	39	3.91	4.18	1.73	10.73	9.69	6.71	0.0019694545500531	1.21698257449129	up
TRINITY_DN3640_c0_g2	1051	1224	1189	3229	2463	2048	25.51	23.97	25.44	64.17	49.33	38.63	1.19775797323526e-08	1.00417652389124	up
TRINITY_DN3641_c0_g1	218	385	279	19	14	20	28.8	45.75	32.92	2.23	1.66	2.29	6.31524454566481e-53	-3.8091633706013	down
TRINITY_DN3641_c0_g2	6425	7670	7279	3046	3115	3590	235.89	226.8	235.55	91.89	94.72	102.47	5.68961512855146e-69	-1.25478928972416	down
TRINITY_DN3645_c0_g1	225	351	336	85	140	165	13.38	15.85	18.25	4.26	6.91	8.04	1.71403801477024e-08	-1.2692255606486	down
TRINITY_DN3651_c0_g3	1407	1597	1529	755	765	618	74.71	68.23	71.49	33.05	33.87	25.5	1.2780256204599e-19	-1.18461468529083	down
TRINITY_DN365255_c0_g1	260	441	333	141	60	73	8.38	11.46	9.47	3.74	1.6	1.83	6.42490194107121e-11	-1.81997706656884	down
TRINITY_DN3652_c0_g2	862	1198	997	2663	2175	3241	67.84	75.49	68.58	172.03	142.43	196.88	1.84574261794516e-21	1.24993801647223	up
TRINITY_DN3652_c0_g3	209	338	206	78	55	95	17.62	22.9	15.28	5.44	3.91	6.21	1.77778798136473e-13	-1.71882839655969	down
TRINITY_DN3656_c0_g1	8	5	3	57	37	35	0.37	0.15	0.1	1.75	1.26	1.02	1.05144623266338e-06	2.06923764805644	up
TRINITY_DN366672_c0_g1	336	438	377	95	151	112	37.35	39.64	37.37	9.02	14.48	9.76	3.25909050849712e-21	-1.73331081436154	down
TRINITY_DN3677_c2_g1	33	70	30	0	5	1	3.35	5.7	2.67	0	0.43	0.08	5.22357146044202e-10	-2.77058074215822	down
TRINITY_DN3685_c2_g1	600	648	704	202	273	238	15.44	13.63	14.27	4.73	5.03	4.95	1.98052249405248e-25	-1.54306394747081	down
TRINITY_DN3699_c0_g2	378	461	414	194	210	221	12.33	12.58	12.1	5.92	6.45	6.43	1.14302027860672e-17	-1.10874297359758	down
TRINITY_DN369_c5_g1	114	114	111	42	19	46	11.36	9.12	9.72	3.47	1.6	3.55	9.69492668893569e-08	-1.60297615630399	down
TRINITY_DN36_c0_g2	29	58	37	149	111	108	1.57	2.46	1.77	6.65	5.02	4.56	3.37964880944148e-06	1.32517611144331	up
TRINITY_DN3701_c0_g2	300	306	345	145	108	121	14.84	14.63	18.05	7.7	6.59	5.36	1.70064703299256e-14	-1.41777188716777	down
TRINITY_DN3702_c2_g1	104	132	124	13	2	4	7.81	7.97	8.19	0.81	0.13	0.23	1.80617928425208e-25	-3.56042975319436	down
TRINITY_DN37037_c0_g1	31	40	33	577	408	295	3.06	3.17	2.87	47.29	34.14	22.54	8.66846691149547e-33	3.17570739342394	up
TRINITY_DN37062_c0_g1	192	204	209	42	37	52	21.89	18.46	20.63	4.4	3.8	4.75	1.29684618468276e-25	-2.21056042926529	down
TRINITY_DN37077_c0_g1	259	283	290	102	124	111	16.74	14.72	16.5	5.44	6.71	5.57	3.21118765565516e-16	-1.38520487251913	down
TRINITY_DN3707_c0_g1	87	150	153	317	317	273	3.77	4.86	6.19	11.32	11.14	8.75	2.11425790525815e-07	1.0563747454405	up
TRINITY_DN37080_c0_g1	1	1	1	56	47	34	0.17	0.2	0.22	11.4	10.36	5.71	8.5131153654879e-13	3.1272545705523	up
TRINITY_DN3730_c0_g1	145	283	218	6	10	7	21.62	34.54	30.36	0.65	0.79	0.95	1.01509556789032e-43	-4.21420458292614	down
TRINITY_DN3736_c2_g1	1568	1881	1663	685	734	706	36.78	35.58	34.41	13.2	14.22	12.92	1.19742566403105e-51	-1.3792984840166	down
TRINITY_DN37438_c0_g1	24	34	31	2	0	10	5.24	5.92	5.92	0.37	0	1.67	0.00014062821855233	-1.82103016289997	down
TRINITY_DN3750_c0_g1	280	427	354	87	123	95	8.26	10.24	9.87	2.12	3.02	2.19	7.48186290839209e-24	-1.83539996821645	down
TRINITY_DN37618_c1_g1	187	232	178	70	51	79	9.16	9.15	7.69	2.83	2.08	3.01	2.98078501787725e-14	-1.61358681121891	down
TRINITY_DN3766_c0_g1	93	139	104	1536	597	574	3.93	4.08	2.94	44.1	17.6	14.81	1.78842547676597e-07	2.16974193489256	up
TRINITY_DN3793_c0_g1	87	112	84	14	9	14	4.9	5.08	4.17	0.65	0.42	0.61	3.91325317434465e-18	-2.66178943786283	down
TRINITY_DN37949_c0_g1	176	225	158	19	12	25	12.76	13.12	10.11	1.1	0.72	1.41	4.37944686039987e-32	-3.11976366398151	down
TRINITY_DN3801_c1_g1	210	324	267	126	79	135	6.31	7.82	7.06	3.11	1.96	3.17	1.81742597346228e-09	-1.28275534453131	down
TRINITY_DN38098_c0_g1	182	290	259	86	122	137	6.35	8.15	7.96	2.47	3.53	3.72	2.4777169842551e-08	-1.14481514731074	down
TRINITY_DN38214_c0_g1	334	493	527	9	14	6	23.06	27.39	32.86	1	0.42	0.32	3.84862499944552e-81	-5.05599492658718	down
TRINITY_DN38318_c0_g1	251	229	267	721	1035	656	18.43	13.52	17.25	43.76	63.8	37.35	4.43727254083783e-13	1.47943819952015	up
TRINITY_DN38321_c0_g1	18	39	56	4	2	9	2.49	4.32	6.8	0.46	0.24	0.96	7.99565544056789e-06	-2.01545807527085	down
TRINITY_DN384924_c0_g1	0	0	1	29	73	12	0	0	0.08	2.32	5.95	0.89	1.36804586918392e-07	2.51814083381725	up
TRINITY_DN3853_c0_g2	44	45	38	12	19	18	10.04	8.18	7.57	2.31	3.83	3.13	0.000591121442443436	-1.26401928183512	down
TRINITY_DN3855_c0_g1	89	140	143	2770	1330	1152	2.54	3.27	3.61	64.45	31.22	25.34	5.70079857392468e-14	2.8964545284936	up
TRINITY_DN3855_c0_g2	9	19	21	306	135	128	1.45	2.69	3.24	44.69	20.2	17.13	3.93265911054888e-15	2.8049402813599	up
TRINITY_DN3858_c1_g1	42	82	60	32	24	28	6.88	11.57	9.2	4.95	3.91	3.76	0.00104360699490422	-1.08388120679885	down
TRINITY_DN38664_c0_g1	111	80	107	18	15	19	9.06	5.25	7.68	1.22	1.03	1.2	1.10289915490045e-13	-2.31906983283429	down
TRINITY_DN38669_c0_g1	259	185	222	626	1738	687	7.41	4.35	5.74	14.95	41.78	15.58	0.000791656750036404	1.49168998351827	up
TRINITY_DN38692_c0_g1	21	24	26	67	42	95	7.26	6.57	7.81	19.81	13.33	24.73	0.00109949297208311	1.17390662551873	up
TRINITY_DN386_c0_g3	146	201	189	99	49	67	5.12	5.64	5.88	2.78	1.32	1.75	4.28094999333441e-07	-1.31871642832743	down
TRINITY_DN3884_c0_g4	35	45	42	117	50	165	1.73	1.79	1.83	4.76	2.05	6.33	0.00312753207490145	1.09841558825499	up
TRINITY_DN38860_c0_g1	184	217	171	45	36	71	5.26	5	4.31	1.06	0.85	1.58	3.00378283098323e-15	-1.90107325303944	down
TRINITY_DN3891_c0_g1	1159	1510	1476	625	500	773	731.25	765.44	804.52	377.74	356.46	332.37	2.30355712902329e-18	-1.22621906793471	down
TRINITY_DN38960_c0_g1	207	296	279	77	68	84	6.22	7.61	8.54	2.25	1.63	2.02	6.54934200151008e-24	-1.81718079144835	down
TRINITY_DN38_c0_g2	928	1215	958	5152	3656	3374	13.54	13.37	11.41	50.27	36.23	31.61	3.55276496530808e-26	1.79418475661185	up
TRINITY_DN3904_c0_g1	566	612	628	1948	1608	1910	80.76	67.41	79.87	233.98	195.79	211.76	3.31669282497892e-35	1.44191238748419	up
TRINITY_DN3912_c1_g1	200	278	241	542	500	635	8.05	9.01	8.55	17.96	16.72	19.9	6.74008324243385e-16	1.07432510298652	up
TRINITY_DN3922_c0_g4	323	429	361	1029	1368	943	26.37	28.14	25.92	69.51	94.01	59.64	8.19664491908397e-18	1.41990646940685	up
TRINITY_DN3924_c1_g1	227	234	230	98	102	116	21.88	18.52	19.48	8.28	8.26	8.62	7.22441854710893e-12	-1.21757949907549	down
TRINITY_DN3926_c0_g1	2074	2533	2478	6440	6647	4141	113.95	112.13	120.11	292.03	304.83	176.9	6.02315554015548e-10	1.12250834330967	up
TRINITY_DN39280_c0_g1	42	81	43	27	16	28	14.31	21.32	11.81	7.86	4.84	6.7	0.00233697147661085	-1.1230361403765	down
TRINITY_DN39360_c0_g1	96	117	98	348	411	376	8.12	6.03	8.77	18.11	17.91	19.97	1.07407121317908e-25	1.6865986873745	up
TRINITY_DN393_c1_g1	1689	2050	1838	781	753	812	37.58	36.13	36.01	13.46	13.06	13.27	1.2044885780717e-60	-1.36488209846195	down
TRINITY_DN39410_c0_g1	63	91	73	17	19	27	4.64	5.68	5.44	0.94	0.99	1.59	5.92972729214684e-09	-1.74885906858202	down
TRINITY_DN3941_c0_g1	1148	1493	1356	684	675	727	76.47	78.79	83.35	35.94	36.9	37.84	3.09856937808843e-34	-1.05278891978763	down
TRINITY_DN3943_c0_g1	1587	1930	1968	4861	4850	4171	56.49	55.14	62.14	132.53	133.66	112.2	1.23232308170731e-25	1.19890343456722	up
TRINITY_DN3952_c0_g1	6698	7984	8071	26176	20810	16813	106.97	102.53	113.39	343.58	274.01	208.41	4.59160515592477e-16	1.32659874591772	up
TRINITY_DN3966_c1_g1	486	622	569	12678	4387	5137	12.58	12.98	12.99	270	93.89	103.69	6.15073747430498e-10	2.60689957449861	up
TRINITY_DN3968_c0_g3	202	176	209	70	72	97	16.76	12.31	15.39	5.03	5.03	6.87	7.11711445190727e-10	-1.35945282702962	down
TRINITY_DN3977_c0_g1	153	188	146	427	525	415	4.4	4.43	3.71	10.2	12.6	9.32	7.61153872419572e-15	1.31879334425141	up
TRINITY_DN3977_c0_g2	110	171	133	453	530	352	4.81	6.02	5.12	16.3	19.26	11.97	1.45936931239945e-13	1.50192132806029	up
TRINITY_DN3979_c0_g1	1714	1904	1860	5018	3995	3315	42.61	38.88	41.41	103.58	84.29	65.56	9.15483873740738e-10	1.01502228962554	up
TRINITY_DN40045_c0_g5	88	118	92	36	16	34	6.48	6.99	5.99	2.2	0.98	1.93	1.61479897726296e-08	-1.69988344876814	down
TRINITY_DN40091_c0_g1	46	106	52	24	24	41	2.93	5.3	2.82	1.12	1.15	1.91	0.00264332615711046	-1.10175634625375	down
TRINITY_DN40144_c0_g1	160	174	184	46	21	100	10.49	9.18	10.62	2.49	1.15	5.09	3.63070700923388e-05	-1.49510736242693	down
TRINITY_DN40242_c1_g1	81	114	102	22	20	26	29.07	32.38	31.78	6.76	6.62	7.02	5.70079857392468e-14	-2.03752741255615	down
TRINITY_DN40301_c1_g1	104	111	110	36	42	60	6.34	5.44	5.9	1.81	2.14	2.84	8.3164472758559e-07	-1.26818706370431	down
TRINITY_DN4035_c0_g1	3599	4503	4278	12593	11127	9731	86.08	85.67	89.91	232.95	206.14	173.74	3.4375090082846e-25	1.29087936626416	up
TRINITY_DN4050_c11_g1	141	156	124	52	21	66	6.44	5.73	4.99	1.96	0.8	2.34	1.76269475689116e-06	-1.52305329870561	down
TRINITY_DN40595_c0_g1	45	80	54	19	11	16	5.58	8.48	6.23	2.54	1.28	1.59	4.66270029467042e-07	-1.74639151528562	down
TRINITY_DN405_c0_g1	611	787	700	1889	2233	1724	18.54	19.28	18.66	47.81	57.15	41.25	2.70154687334241e-24	1.33091984711927	up
TRINITY_DN4079_c0_g3	277	281	280	103	138	100	15.19	12.4	13.57	4.66	6.32	4.26	2.76812512866825e-12	-1.36472987480775	down
TRINITY_DN4082_c0_g1	77	74	76	229	288	331	4.3	3.45	3.82	10.89	13.78	14.64	2.13210054807183e-17	1.67757763576183	up
TRINITY_DN4085_c0_g1	590	398	686	3744	2626	2208	29.95	16.14	31.98	160.09	114.33	88.05	3.40272961700717e-08	1.88203236741332	up
TRINITY_DN4086_c0_g1	682	972	864	116	74	106	67.06	76.29	75.65	10.08	7.49	10.02	2.61049574671797e-84	-3.10354258309003	down
TRINITY_DN40887_c0_g1	38	41	54	517	228	328	5.65	4.88	7.04	64.17	29.17	37.52	3.01695671355423e-19	2.57432880312079	up
TRINITY_DN408_c0_g1	2358	2411	2021	1079	932	994	41.72	32.91	30.43	14.93	13.06	12.83	4.02976411042365e-22	-1.28383233498772	down
TRINITY_DN4104_c1_g1	71	69	64	443	463	474	4.53	3.05	3.14	20.62	21.41	20.64	1.68789678919797e-54	2.53743064251549	up
TRINITY_DN4106_c0_g1	920	999	1008	394	338	459	18.81	15.78	17.92	6.12	5.42	6.69	1.00230169992045e-28	-1.40514687766086	down
TRINITY_DN41141_c0_g2	15	27	24	4	3	4	4.42	6.3	6.13	1	0.8	0.89	0.000108395597977945	-1.77889948914687	down
TRINITY_DN4114_c0_g1	96	217	175	406	461	456	8.79	21.02	10.1	36.04	37.81	35.46	3.69869972297703e-10	1.27206007879195	up
TRINITY_DN41162_c0_g1	1563	1893	1944	9311	7754	5355	109.64	104.78	119.82	539.84	452.24	289.61	1.48099443787021e-23	1.85772702181444	up
TRINITY_DN412_c0_g3	58	95	42	107	180	244	18.04	23.44	11.37	28.35	50.87	57.37	0.000341288816281865	1.15895107870919	up
TRINITY_DN4131_c0_g4	229	332	304	732	742	710	10.04	11.72	11.74	26.42	27.04	24.21	8.6990374738739e-22	1.19556016343349	up
TRINITY_DN41327_c0_g1	72	88	93	38	34	27	21.23	17.63	22.55	10.16	8.16	4.61	2.18375134052478e-06	-1.33558595570508	down
TRINITY_DN41343_c0_g2	993	1309	1275	102	118	105	22.09	23.5	25.11	1.87	2.18	1.84	1.48267411460381e-162	-3.50643707196026	down
TRINITY_DN4136_c1_g1	3937	4678	4388	1721	1585	1660	82.39	79.16	80.72	29.65	27.37	27.27	2.03704121909992e-74	-1.50288973710922	down
TRINITY_DN4137_c0_g1	726	969	837	192	128	231	21.12	22.73	21.48	4.59	3.08	5.24	1.15152030825917e-39	-2.24368444955677	down
TRINITY_DN4139_c0_g1	474	517	496	213	218	235	11.66	10.01	10.51	4.17	4.33	4.35	1.27746587840537e-22	-1.26544761625694	down
TRINITY_DN4149_c0_g1	611	709	716	2154	1331	1498	15.31	14.3	15.87	43.64	27.48	29.06	1.09367174649678e-09	1.1233968444886	up
TRINITY_DN41555_c0_g3	27	29	24	5	6	7	11.85	10.04	9.12	1.9	2.49	2.29	9.94035971641978e-05	-1.67539437520242	down
TRINITY_DN41577_c0_g1	24	28	30	69	44	93	0.69	0.65	0.76	1.63	1.05	2.08	0.0034018571322931	1.02754490381295	up
TRINITY_DN4160_c2_g1	110	113	120	59	28	45	11.33	17.65	7.86	6.77	2.21	4.97	2.51556439738912e-06	-1.35949299841697	down
TRINITY_DN4171_c0_g1	398	505	482	1251	1063	887	26.01	26.38	25.91	62.32	55	39.54	6.66909940158421e-11	1.05875400383692	up
TRINITY_DN4186_c0_g2	46	69	59	159	174	242	1.76	2.12	1.99	5	5.51	7.19	2.78267825519064e-11	1.4996762023463	up
TRINITY_DN419_c0_g2	300	425	366	154	157	160	12.36	14.37	13.68	5.02	6.48	5.39	1.76235172262535e-19	-1.29907364645628	down
TRINITY_DN4200_c0_g2	146	196	162	38	28	37	14.01	15.26	14.02	3.2	2.27	2.9	2.24656392811469e-23	-2.25609934911303	down
TRINITY_DN42029_c0_g1	26	49	23	74	105	73	3.73	5.63	2.9	8.86	12.95	8.06	0.00110342773340499	1.09524221773141	up
TRINITY_DN42148_c0_g1	16	22	20	124	100	60	0.83	0.92	0.91	5.29	4.31	2.41	8.8703923679801e-08	1.84301311048876	up
TRINITY_DN42230_c0_g1	8	5	14	48	58	41	2.59	1.28	3.94	13.27	17.15	10.03	7.59225466982988e-06	1.79228498713566	up
TRINITY_DN42293_c0_g1	2444	2996	2664	969	1044	1223	67.12	66.33	64.53	21.87	23.72	26.18	8.73638835237038e-61	-1.44097041629569	down
TRINITY_DN4229_c0_g2	792	1012	801	448	313	309	75.27	78.12	67.06	38.67	28.03	24.41	9.22522643383212e-15	-1.35082487635338	down
TRINITY_DN4229_c1_g1	63	52	55	200	123	120	4.46	3.53	4.03	11.36	7.28	6.44	0.000169536708024024	1.12146774427947	up
TRINITY_DN422_c1_g1	49	51	69	20	19	26	29.94	24.2	36.12	10.5	11.23	11.61	9.04761323856778e-05	-1.31027668266482	down
TRINITY_DN422_c3_g1	17	13	14	39	47	54	4.24	2.38	3.42	7.54	10.05	9.97	0.000586869977136973	1.27164546618635	up
TRINITY_DN4241_c0_g1	7	22	20	58	114	61	0.67	1.68	1.68	9.62	9.19	4.5	7.48291949945031e-06	1.7262084665654	up
TRINITY_DN4265_c0_g1	732	1124	850	4035	1615	4198	153.38	187.86	155.68	711.24	297.31	671.96	0.000171489353981457	1.42830552478334	up
TRINITY_DN42691_c0_g1	144	178	163	469	464	572	4.78	4.73	4.77	12.93	12.93	14.91	1.14554236890377e-26	1.46998029115415	up
TRINITY_DN4273_c0_g1	255	286	254	498	842	889	9.43	8.79	8.21	15.31	26.07	25.95	6.87208638500786e-11	1.28659677989779	up
TRINITY_DN42817_c0_g1	0	12	2	45	100	26	0	1.52	0.25	5.4	12.08	3.07	3.59468396486563e-05	1.99169879157448	up
TRINITY_DN4287_c1_g1	276	427	378	129	112	135	14	17.4	16.92	5.77	4.89	5.61	2.17202202614905e-22	-1.58747337584774	down
TRINITY_DN4287_c1_g2	593	942	765	284	233	276	33.96	46.31	41.37	12.02	11.17	11.3	4.14481103895157e-30	-1.60988063169967	down
TRINITY_DN42937_c0_g1	58	38	31	2	12	1	8.93	4.15	4.14	0.23	1.4	0.1	2.09044867467075e-05	-1.99220672680603	down
TRINITY_DN43102_c0_g1	23	47	26	15	6	5	3.91	6.39	3.87	2.14	0.88	0.65	0.00190138840320005	-1.40905806537523	down
TRINITY_DN43119_c0_g1	17	26	24	1	0	2	17.95	10.48	8.69	0.82	0	0.46	2.42332660829442e-07	-2.41549683827427	down
TRINITY_DN43175_c2_g1	8	3	7	119	91	75	1.06	0.32	0.81	13.12	10.31	7.65	1.09338842377569e-16	3.03551138128738	up
TRINITY_DN43248_c0_g2	770	1087	833	442	418	504	16.81	19.14	16.04	7.92	7.53	8.58	2.98280407379583e-20	-1.08384095505416	down
TRINITY_DN432_c0_g1	86	87	94	227	194	192	2.6	2.11	2.5	5.64	4.85	4.53	6.85904090472571e-07	1.01871223006416	up
TRINITY_DN4333_c0_g1	165	202	169	61	82	82	7.52	7.42	6.79	2.29	3.11	2.91	6.49103220185491e-11	-1.31520416084393	down
TRINITY_DN4336_c0_g1	151	193	162	417	516	416	6.62	6.01	5.7	13.58	17.6	14.2	9.17483113919622e-15	1.25248854410761	up
TRINITY_DN43376_c0_g1	91	105	91	322	240	322	2.86	2.66	2.52	8.33	6.25	7.9	4.29784142997161e-14	1.42941346902497	up
TRINITY_DN4337_c1_g2	199	319	230	1103	618	627	5.21	6.62	5.28	23.69	13.33	12.67	1.15493003398518e-09	1.44419900341682	up
TRINITY_DN4338_c1_g3	38	76	46	213	123	93	1.66	2.69	1.77	7.65	4.46	3.16	0.000929036999784759	1.1484733618265	up
TRINITY_DN433_c1_g1	1763	2046	1788	1047	771	799	29.27	27.29	32.05	14.38	10.62	10.48	3.70729474718763e-16	-1.19030688049114	down
TRINITY_DN434_c0_g1	286	376	301	1289	983	777	29.77	31.36	27.38	112.48	86.92	62.7	5.43672936322807e-14	1.47858549494107	up
TRINITY_DN435_c0_g2	608	617	853	280	316	379	26.57	21.71	32.85	10.08	11.48	12.89	8.46943263438718e-12	-1.18671507411264	down
TRINITY_DN4370_c0_g1	943	1087	1067	2670	2286	2399	29.17	28.56	29.97	66.07	57.51	56.83	1.37320207562848e-24	1.10561363664728	up
TRINITY_DN43724_c0_g2	407	806	549	8	11	8	55.71	85.64	65.31	1.02	1.44	0.94	6.37489334618797e-88	-5.42140574268722	down
TRINITY_DN4377_c1_g1	74	148	119	1138	496	587	5.8	9.17	8.1	72.87	32.48	34.96	4.51542051918965e-08	2.08756000938046	up
TRINITY_DN4377_c1_g2	2	0	6	69	23	27	0.59	0	1.53	17.21	6.1	6	1.27837520675313e-05	2.08325634856239	up
TRINITY_DN437_c1_g1	40	32	35	11	11	17	6.32	3.83	5.05	1.37	1.42	1.96	0.00117785574597528	-1.29025222165839	down
TRINITY_DN4382_c0_g1	1287	1565	1518	688	547	658	29.95	29.54	31.66	13.32	10.86	12.17	5.96270256787793e-31	-1.31245247405849	down
TRINITY_DN4382_c1_g1	132	137	148	68	32	66	16.44	13.66	16.16	7.05	3.41	6.4	2.20515347457349e-06	-1.32852128580123	down
TRINITY_DN4393_c0_g1	14	36	23	102	186	74	0.94	1.93	1.35	5.63	10.41	3.84	7.40976875478975e-07	1.82227572548543	up
TRINITY_DN4393_c0_g3	60	64	54	271	489	442	4.78	4.1	3.78	17.86	32.77	27.28	8.80013087063423e-26	2.4378853445106	up
TRINITY_DN43966_c0_g1	0	0	0	26	38	17	0	0	0	2.17	3.24	1.32	1.07754613962211e-08	2.70275959419463	up
TRINITY_DN43991_c0_g1	213	280	274	58	27	69	20.35	21.48	23.01	4.59	2.18	5.1	6.59300077817521e-19	-2.24561893757397	down
TRINITY_DN43_c0_g1	6505	8665	7409	27055	26545	26042	131.83	139.57	130.56	452.05	449.41	415.89	2.23404515690023e-103	1.68550848823408	up
TRINITY_DN4419_c0_g1	492	593	489	178	193	215	12.17	12.36	11.29	5.34	5.03	5.61	1.35055680849383e-30	-1.52201329726831	down
TRINITY_DN44218_c0_g1	77	78	129	56	33	45	4.23	3.45	6.25	2.54	1.51	1.92	0.000978161815062218	-1.06912987943966	down
TRINITY_DN44299_c0_g2	63	76	104	5	15	12	31.74	36.44	68.88	2.15	7.12	4.81	7.84051900521252e-13	-2.51496486870238	down
TRINITY_DN4443_c0_g1	34	14	36	360	635	273	3.08	1.03	2.83	26.85	48.21	18.94	3.41362359630766e-09	2.57483882414731	up
TRINITY_DN44457_c0_g1	327	409	374	181	83	141	6.97	7.03	7.04	3.17	1.46	2.35	5.8478118467109e-10	-1.47110486333699	down
TRINITY_DN4446_c0_g1	7304	8712	8145	4306	3391	3484	134.79	129.21	131.79	64.53	49.67	49.61	9.94911785437235e-24	-1.21333597103223	down
TRINITY_DN444_c1_g2	915	1076	1184	11127	6343	6732	26.61	25.93	30.02	276.04	153.29	155.49	7.25535840585771e-18	2.5019192172542	up
TRINITY_DN44695_c1_g1	33	43	43	16	8	14	181.15	181.55	202.08	78.51	52.98	52.35	0.000174496783858409	-1.43893861290475	down
TRINITY_DN4471_c1_g2	348	454	434	833	1003	1176	10.95	11.78	12.16	22.05	26.4	29.48	1.94617299832204e-18	1.13310750375594	up
TRINITY_DN44734_c0_g2	121	145	98	4	17	11	51.29	48.68	36.17	1.52	7.02	3.56	1.67096569578728e-20	-3.0613952337162	down
TRINITY_DN44756_c0_g1	257	302	297	139	104	136	68.53	63.8	69.35	33.17	26.39	28.87	2.16993139019327e-13	-1.25858096026014	down
TRINITY_DN44823_c0_g1	129	159	118	53	42	35	5.25	5.21	4.23	1.77	1.42	1.11	1.30727824869567e-10	-1.62596106656972	down
TRINITY_DN4493_c0_g2	3548	4210	3710	1276	1462	1791	121.09	115.78	111.64	35.82	41.36	47.62	1.56049701404929e-41	-1.45401275352726	down
TRINITY_DN45056_c1_g1	19	28	25	6	6	6	7.51	8.74	8.56	2.04	2.21	1.78	0.000496828001994034	-1.53476075587351	down
TRINITY_DN45279_c0_g4	138	183	202	79	64	91	45.03	47.34	57.31	22	19.07	22.41	1.57881291248972e-08	-1.2163735056929	down
TRINITY_DN4530_c0_g1	4311	5498	4970	2714	1991	2399	155.92	160.26	158.87	81.62	60.07	68.12	3.54493416488759e-21	-1.15808847636959	down
TRINITY_DN4554_c0_g2	649	1024	819	406	278	365	16.22	21.07	18.1	8.26	6.26	7.29	6.57703410429852e-16	-1.31796725535361	down
TRINITY_DN45579_c0_g1	365	541	480	9	12	1	21.9	26.12	25.36	0.45	0.6	0.05	1.80990095531263e-22	-4.06821618875409	down
TRINITY_DN4559_c0_g1	378	401	502	182	131	207	13.63	11.25	18.03	4.93	3.95	5.32	8.76882642896422e-13	-1.37353154639264	down
TRINITY_DN45670_c0_g1	74	57	72	43	16	30	47.84	34.6	37.24	31.73	13.56	22.44	0.00296047893015973	-1.1149574854537	down
TRINITY_DN45821_c0_g1	23	37	38	10	17	6	2.18	10.22	3.47	0.83	1.12	0.85	0.00348600430073264	-1.26875744244629	down
TRINITY_DN4586_c0_g1	345	358	342	127	209	146	8.94	7.47	7.91	2.71	4.5	2.92	8.76397595909014e-09	-1.18767285644104	down
TRINITY_DN45923_c0_g1	176	238	226	790	928	913	7.31	7.59	8.12	26.99	31.66	29.41	1.612549763935e-53	1.88047041588453	up
TRINITY_DN459_c0_g1	394	401	380	164	238	202	12.97	10.64	11.03	4.44	6.49	5.18	2.36954564078981e-09	-1.0568089593332	down
TRINITY_DN4617_c1_g1	246	238	212	38	53	59	17.26	13.47	13.1	2.2	3.11	3.17	9.33012998071859e-24	-2.21238826322152	down
TRINITY_DN4619_c0_g1	242	274	259	1100	771	566	11.36	10.27	10.69	42.11	29.84	20.58	3.75855366369358e-10	1.43962287239285	up
TRINITY_DN461_c0_g1	105	116	122	1377	1219	1007	3.3	2.79	3.26	29.38	26.53	20.83	1.26576276082131e-76	3.15001424096597	up
TRINITY_DN461_c1_g2	387	521	493	1122	1363	1381	12.81	16.02	15.41	36.43	42.51	39.28	4.44644946482632e-32	1.31966273174758	up
TRINITY_DN46200_c0_g1	43	52	37	127	135	84	5.25	5.09	3.97	12.91	14.07	7.92	0.000108943422092576	1.14457824294752	up
TRINITY_DN4631_c0_g1	623	758	729	1772	2073	1552	8.73	8.59	9.01	20.37	23.94	16.98	4.2651927603842e-18	1.20535908768912	up
TRINITY_DN46413_c0_g1	24	30	22	83	50	87	502.59	489.74	404.69	1515.16	1322.11	1212.49	0.000235227650276638	1.22189856329842	up
TRINITY_DN4656_c0_g1	158	193	197	347	466	466	9.35	9.6	11.24	16.5	23.35	21.84	5.62777539693055e-11	1.06035787348204	up
TRINITY_DN4666_c4_g1	55	50	44	14	3	7	2.47	1.81	1.74	0.52	0.37	0.68	2.48315055690433e-07	-2.0933208716875	down
TRINITY_DN4667_c0_g1	9	18	17	333	106	128	0.91	1.39	1.55	29.41	10.68	11.57	1.15504632012344e-13	2.81530871596676	up
TRINITY_DN466_c0_g1	40	49	47	124	178	101	1.49	1.47	1.55	3.81	5.51	2.93	5.02768884875521e-06	1.30795719361598	up
TRINITY_DN4680_c0_g1	3	1	3	74	64	32	0.13	0.04	0.14	3.24	2.42	1.14	1.94617597596053e-11	2.89360237215941	up
TRINITY_DN4687_c0_g2	333	347	320	102	146	206	24.86	20.74	23.36	8.11	10.04	11.17	3.34329471881626e-08	-1.21356708110784	down
TRINITY_DN4696_c0_g1	509	635	598	2175	1835	1564	6.29	6.56	6.68	22.53	19.49	15.25	4.80524005135959e-24	1.51774568200117	up
TRINITY_DN4697_c0_g4	23	44	40	13	15	19	13.5	19.91	20.22	6.51	8.52	8.1	0.00762280124560427	-1.06197244251039	down
TRINITY_DN4697_c5_g1	174	262	243	321	812	747	14.08	17.03	17.3	21.49	55.3	46.83	6.30396000271438e-06	1.22832610115485	up
TRINITY_DN469_c1_g1	626	774	738	2959	2486	2262	12.88	12.75	13.32	49.41	41.43	36.09	3.85028920212297e-36	1.69196762781492	up
TRINITY_DN4706_c0_g1	2658	2820	2946	6597	7137	6033	155.28	131.8	152.23	311.11	342.4	268.84	1.13549438890222e-20	1.08314063837407	up
TRINITY_DN47104_c0_g1	41	60	60	10	5	19	4.98	5.85	6.4	1.01	0.52	1.78	8.26857327950416e-07	-1.89127830858778	down
TRINITY_DN4713_c0_g1	364	420	453	1331	1691	1479	18.97	17.74	20.48	56.88	73.49	59.37	2.44880047015696e-40	1.70073896668084	up
TRINITY_DN4717_c0_g1	425	564	471	271	220	235	39.07	41.81	33.69	23.39	18.12	18.32	1.60054773232959e-14	-1.10132850945554	down
TRINITY_DN4717_c1_g1	727	881	779	152	125	190	837.02	742.57	691.9	137.6	152.85	142.1	3.62133894921268e-66	-2.42327731983584	down
TRINITY_DN4718_c0_g1	364	570	382	268	201	185	35.03	46.13	30.29	20.41	16.53	13.1	1.62032825168444e-07	-1.06367868592352	down
TRINITY_DN47223_c0_g1	22	17	23	217	124	132	3.28	2.03	3.01	27.01	15.92	15.08	6.00087501348107e-15	2.43261155689354	up
TRINITY_DN4750_c0_g1	327	420	485	5930	3734	2469	4.42	4.79	6.55	79.2	49.24	31.72	1.18607850511899e-13	2.63282590263045	up
TRINITY_DN4765_c1_g1	182	307	275	145	78	81	8.86	12.04	11.8	5.82	3.16	3.07	8.36346173229489e-07	-1.31137077739323	down
TRINITY_DN4815_c0_g2	1607	2076	1875	837	718	948	33.1	34.49	34.08	14.15	12.22	15.24	5.9041858066873e-34	-1.26097086074466	down
TRINITY_DN4816_c0_g1	54	45	70	137	330	113	3.73	2.34	3.96	7.14	17.69	5.57	0.000196556347772972	1.37329277619883	up
TRINITY_DN4819_c0_g1	274	299	274	1677	1198	1065	19.84	17.85	18.17	116.43	81.98	63.39	9.31720483436788e-27	2.00432473495798	up
TRINITY_DN4819_c0_g2	72	89	84	229	231	172	4.14	4.15	4.29	10.93	11.12	7.77	7.70553664720663e-08	1.17855824040195	up
TRINITY_DN4824_c0_g1	233	283	295	91	95	106	5.23	5.15	5.94	1.67	1.73	1.97	2.40116294291634e-20	-1.54726784651106	down
TRINITY_DN483_c0_g1	6220	8542	7133	2906	2679	3368	41.4	45.4	41.5	16.11	15.34	18.07	1.92367120166442e-55	-1.40013806738212	down
TRINITY_DN4866_c0_g2	19	19	7	60	151	54	1.62	1.29	0.53	4.16	10.73	3.52	1.60158873042613e-05	1.81381215574868	up
TRINITY_DN48688_c0_g1	10	10	14	37	104	60	2.38	1.89	2.9	7.42	21.92	10.86	3.04137191913072e-06	1.87642346891115	up
TRINITY_DN4884_c0_g1	681	804	698	129	84	136	231.88	216	200.06	29.11	18.02	30.26	8.46185804456851e-61	-2.68282033967354	down
TRINITY_DN4903_c0_g1	581	603	608	177	155	180	13.65	11.55	12.63	4.19	3.35	3.85	5.35907756576488e-42	-1.89521314984759	down
TRINITY_DN4911_c0_g1	452	491	627	169	174	239	106.43	95.83	156.54	35.34	33.77	54.56	9.13095141857513e-18	-1.51005727964078	down
TRINITY_DN4923_c0_g1	2770	3184	2970	704	783	786	94.43	101.91	97.75	19.82	19.61	23.75	1.64680215610879e-130	-2.08434927362298	down
TRINITY_DN49246_c0_g1	46	83	69	21	12	26	5.25	7.6	6.84	1.97	1.15	2.27	2.93871860181614e-06	-1.59003932606321	down
TRINITY_DN4933_c1_g1	126	136	126	59	59	61	9.54	8.28	8.39	3.69	3.75	3.58	8.87414157179584e-08	-1.17766287647996	down
TRINITY_DN4940_c0_g2	317	366	299	111	71	60	16.41	15.25	13.63	4.74	3.06	2.41	5.98743489508718e-18	-1.9979195865349	down
TRINITY_DN4941_c2_g1	208	272	244	625	601	677	6.36	9.13	6.94	17.5	15.9	18.61	1.3010766689625e-26	1.24837507150216	up
TRINITY_DN4948_c0_g2	858	1129	907	454	514	482	30.5	31.57	28.5	13.71	15.73	14.08	2.79586507737112e-23	-1.10345085328384	down
TRINITY_DN49532_c0_g1	213	251	209	172	67	92	11.19	10.76	9.63	8.04	2.81	3.86	0.000964560660220262	-1.02099488501414	down
TRINITY_DN4960_c0_g2	259	243	237	119	80	63	122.65	90.74	97.01	48.96	36.09	22.39	3.87907519874437e-09	-1.49876804221332	down
TRINITY_DN49616_c0_g2	58	63	56	22	24	31	11.07	9.67	9.3	3.57	4.06	4.51	0.000163727901580468	-1.18345914313117	down
TRINITY_DN49792_c0_g1	310	449	385	3	4	4	36.69	42.89	40.33	0.31	0.39	0.39	2.59337023499166e-79	-5.69140471238301	down
TRINITY_DN4981_c0_g1	192	244	211	99	64	143	4.59	4.7	4.45	1.94	1.26	2.66	6.35598421586547e-06	-1.12840812015023	down
TRINITY_DN49924_c0_g1	227	357	306	155	126	188	6.53	8.27	7.75	3.66	3	4.21	5.99412791379214e-08	-1.00301724606979	down
TRINITY_DN4_c1_g2	1393	1810	1497	310	196	237	104.78	122.56	104.7	19.55	10.96	13.73	3.44617677825053e-65	-2.69362156438478	down
TRINITY_DN50193_c0_g2	32	41	37	62	116	100	3	3.09	3.05	4.79	9.19	7.24	0.000511155434597123	1.07768225991274	up
TRINITY_DN501_c0_g4	220	440	324	781	1012	652	4.91	7.91	6.37	14.3	18.63	11.34	8.04979273057013e-08	1.15259578098001	up
TRINITY_DN5023_c0_g1	402	431	372	161	181	196	12.65	11.02	10.51	4.36	4.82	4.84	6.56353103795055e-17	-1.26327155710263	down
TRINITY_DN50333_c0_g1	29	28	36	13	4	11	6.84	5.23	7.58	2.46	0.81	1.93	0.00137600308356793	-1.39322002354521	down
TRINITY_DN50366_c0_g1	19	14	21	94	46	99	1.7	1.01	1.65	6.96	3.47	6.85	5.85242660877371e-06	1.65330338155768	up
TRINITY_DN5038_c1_g1	0	3	8	67	26	44	0	0.64	1.87	22.01	10.43	11.83	1.86995384438675e-06	2.19310853743197	up
TRINITY_DN5039_c0_g1	2	4	9	42	323	91	0.1	0.14	0.36	1.58	15.01	3.13	0.000220222588483618	1.82236120789677	up
TRINITY_DN5059_c0_g2	984	1245	1223	3707	5252	2944	24.59	25.08	26.95	76.07	108.41	57.34	3.69330326370448e-17	1.59760643383045	up
TRINITY_DN5059_c0_g3	683	750	665	1954	2599	1611	17.97	15.91	15.44	42.24	56.53	33.04	2.18582397116008e-14	1.37474200846931	up
TRINITY_DN5065_c0_g1	1604	1480	1660	760	894	919	31.37	23.34	28.64	12.2	14.42	14.02	8.48032006796939e-14	-1.00375648620063	down
TRINITY_DN5080_c0_g1	1629	1809	1573	135	143	104	63.99	57.05	52.83	10.1	5.87	6.53	2.32208185914278e-143	-3.73556106083092	down
TRINITY_DN5082_c0_g1	106	141	171	308	312	483	5.34	4.68	7.35	12	10.81	15.78	1.73508640543449e-08	1.20101715523763	up
TRINITY_DN5092_c0_g1	1362	1790	1487	854	636	867	71.28	71.19	68.02	64.3	45.02	55.56	8.87092741022513e-17	-1.07946478019898	down
TRINITY_DN5098_c1_g1	5	5	4	81	20	65	0.16	0.12	0.16	2.8	0.61	3.38	2.71015572020492e-07	2.28154454534474	up
TRINITY_DN50_c2_g1	106	174	140	446	389	523	5.26	7.08	6.21	18.52	16.2	20.24	3.32107944329357e-20	1.52178594647424	up
TRINITY_DN5103_c0_g3	361	528	413	574	1237	1182	47.47	55.8	48.36	64	142.23	121.9	2.10626808778605e-05	1.00719472544807	up
TRINITY_DN51124_c0_g1	64	58	100	640	362	542	38.46	27.32	51.73	336.37	213.51	240.17	1.44554651373367e-22	2.44910231357817	up
TRINITY_DN51124_c0_g2	20	37	31	75	50	100	9.38	12.76	11.99	28.39	21.24	32.83	0.00184060567414023	1.06917135772167	up
TRINITY_DN5130_c0_g1	97	170	132	456	464	303	2.55	3.6	3.06	9.84	10.08	6.21	2.7114836373513e-10	1.42337862414583	up
TRINITY_DN5139_c0_g3	1652	1821	2270	207	154	150	68.4	60.81	82.96	7.08	5.3	4.83	8.77340454455218e-98	-3.48770102587304	down
TRINITY_DN5167_c1_g1	10	20	18	62	72	52	1.29	2.06	2.03	6.64	7.92	5.16	6.73442426400715e-06	1.56361222056175	up
TRINITY_DN51732_c0_g1	384	533	478	101	99	169	55.29	61.45	60.36	12.13	12.25	18.72	5.7451335902832e-26	-1.96067631171616	down
TRINITY_DN5177_c2_g2	56	88	70	223	244	249	4.64	5.88	5.08	15.22	17.05	15.99	5.95709287475845e-17	1.55475556537894	up
TRINITY_DN517_c1_g1	5426	6323	6115	21071	14367	12104	97.04	92.2	95.09	226.14	158.39	137.7	5.2620010535273e-11	1.24081964897385	up
TRINITY_DN51813_c0_g1	18	27	38	1	0	5	8.82	8.13	14.51	0.29	0	2.1	1.73879266724103e-06	-2.23925957061742	down
TRINITY_DN5189_c3_g1	36	41	36	222	200	197	19.21	15.24	16.98	103.89	105.29	80.6	1.14424917484662e-23	2.18793266773258	up
TRINITY_DN52176_c0_g1	15	17	23	226	152	91	0.8	0.73	1.07	9.88	6.72	3.75	6.56181879882924e-13	2.48351579405948	up
TRINITY_DN522_c1_g1	276	344	282	1970	1642	1484	10.72	10.76	9.65	62.95	52.93	44.86	8.28689211026039e-55	2.31346277430833	up
TRINITY_DN5230_c0_g1	2332	3042	2714	649	694	892	71.31	75.59	71.37	32.66	34.65	32.63	8.33544293604173e-78	-1.95740556113689	down
TRINITY_DN5230_c4_g1	72	67	75	27	22	37	62.5	45.28	55.72	20.77	19.65	23.32	2.65381554940123e-05	-1.2943130022616	down
TRINITY_DN52418_c0_g1	71	109	96	40	30	51	7.14	8.78	8.52	3.33	2.55	3.97	1.66499334765619e-05	-1.19475031616275	down
TRINITY_DN5242_c0_g1	114	171	126	48	71	77	16.9	20.59	16.53	5.88	8.87	9	3.94931569834591e-06	-1.11201511037058	down
TRINITY_DN5242_c0_g2	1308	1525	1476	714	632	783	61.25	57.52	62.07	27.15	25.18	28.7	1.63255014714829e-29	-1.13388041437087	down
TRINITY_DN52438_c2_g1	8	9	12	39	32	37	3.04	1.45	0.96	5.94	3.48	3.43	0.000492973490092881	1.40062859379738	up
TRINITY_DN524_c2_g1	503	615	632	1952	1455	1244	30.06	29.52	33.17	95.93	72.38	57.66	6.42841726585499e-12	1.24405789271049	up
TRINITY_DN5250_c2_g1	230	386	359	181	191	123	5.22	7.1	7.18	3.37	3.58	2.19	7.13266540091045e-06	-1.01804570540997	down
TRINITY_DN5252_c0_g1	685	843	902	1893	1758	1752	16.3	16.22	18.89	36.33	34.11	32.37	1.13424977249795e-19	1.01436768577215	up
TRINITY_DN5253_c0_g1	265	308	277	125	78	89	31.17	28.5	29.88	15.41	10.24	10.8	1.63137084709894e-14	-1.58055710974136	down
TRINITY_DN5253_c1_g1	28703	30593	30261	4110	4029	4469	566.86	481.84	519.24	76.12	68.21	73.19	1.13536854106573e-275	-2.93816309918177	down
TRINITY_DN5264_c1_g1	742	868	937	2215	2494	1909	16.52	15.69	18.38	40.37	46.45	33.61	1.99682208711821e-18	1.22579012665486	up
TRINITY_DN52730_c0_g1	16	16	22	379	238	225	1.16	0.94	1.43	22.47	14.57	12.54	4.11413441902597e-32	3.39579158826795	up
TRINITY_DN52767_c0_g1	158	193	181	527	565	422	5.14	5.1	5.15	14.15	15.19	10.69	7.74618480356762e-15	1.33965988451627	up
TRINITY_DN5282_c6_g1	1013	1100	1034	411	475	447	26.58	23.27	23.93	8.86	10.31	9.15	2.41389473680715e-32	-1.35012424748349	down
TRINITY_DN52846_c0_g1	11	4	7	119	54	78	2.98	0.52	2.34	26.1	14.42	22.54	8.65015313059382e-11	2.55389368598618	up
TRINITY_DN5288_c0_g2	409	597	604	1102	1796	1583	13.66	16.09	17.81	30.32	49.79	41.25	7.51948969259967e-14	1.30698522240431	up
TRINITY_DN5290_c0_g1	936	1153	1098	3352	3281	2596	90.75	87.74	94.25	218.38	245.86	176.41	1.37975343786228e-24	1.38378765689188	up
TRINITY_DN5293_c0_g2	40	36	21	11	11	17	5.72	4.12	2.64	1.31	1.35	1.87	0.00864351971272706	-1.13192791148178	down
TRINITY_DN53080_c0_g1	43	98	64	167	176	165	5.69	12.37	8.04	19.49	22.84	18.71	5.59902681573436e-06	1.12284979841473	up
TRINITY_DN5318_c0_g1	240	247	250	132	68	64	15.62	12.66	19.16	13.22	7.58	6.92	1.22230602094217e-07	-1.45774928619197	down
TRINITY_DN53199_c0_g1	316	293	188	47	14	25	87.71	64.63	45.7	11.07	3.49	5.26	1.24902689654276e-18	-2.85846533718607	down
TRINITY_DN5326_c0_g1	1497	2130	1679	5980	5352	4523	83.39	95.86	84.23	264.25	236.87	189.16	2.10847517266682e-25	1.43384831889194	up
TRINITY_DN5337_c0_g1	333	475	359	176	161	201	13.07	15.02	12.42	5.69	5.25	6.14	1.67519549963531e-15	-1.20557186943064	down
TRINITY_DN5366_c0_g1	16	32	34	5	6	10	0.85	1.38	1.6	0.22	0.27	0.41	0.000785583359936849	-1.49735552575296	down
TRINITY_DN5371_c0_g5	39	37	72	578	389	364	2.93	2.23	4.76	35.94	24.54	21.24	7.82262567094656e-25	2.75738489305366	up
TRINITY_DN53922_c0_g1	30	49	43	3	6	4	11.13	12.26	12.35	1.02	2.07	0.97	1.49674985614777e-09	-2.45712430351132	down
TRINITY_DN5397_c0_g2	502	649	573	248	189	333	96.42	99.52	96.28	39.98	31.7	48.95	1.21957725682939e-12	-1.24728291141	down
TRINITY_DN5397_c0_g4	433	495	453	164	126	249	241.54	215.46	213.74	80.1	67.53	101.22	2.80168602530633e-12	-1.4237826595194	down
TRINITY_DN5399_c0_g1	695	842	827	1732	2249	2034	85.72	84.49	89.24	182	241.46	200.54	4.02305274008604e-25	1.20043864227485	up
TRINITY_DN539_c1_g2	380	472	378	994	1425	1148	5.76	5.67	4.95	11.83	16.95	13.2	2.30238272367221e-19	1.37131409399016	up
TRINITY_DN5415_c0_g1	459	535	587	1260	1061	1343	23.73	22.27	26.74	53.71	45.73	53.99	1.59248684324359e-17	1.06301685980543	up
TRINITY_DN5420_c1_g1	230	306	263	57	47	69	11.25	12.31	11.52	2.24	1.81	2.72	1.74341440473907e-32	-2.22978397787041	down
TRINITY_DN5422_c0_g1	804	819	811	360	237	284	50.41	42.82	44.91	18.35	12.03	16.04	2.52113948376139e-19	-1.54171059966692	down
TRINITY_DN54245_c0_g4	62	84	61	113	159	211	3.16	3.45	2.74	4.75	6.75	8.36	0.000116829314958052	1.00668027100959	up
TRINITY_DN5434_c1_g1	69	105	71	292	174	258	3.73	4.57	3.38	13.02	7.84	10.86	2.72852527929925e-08	1.34601247920652	up
TRINITY_DN5434_c1_g2	70	69	64	242	126	192	6.83	5.47	5.53	19.59	10.32	14.57	1.02672707770027e-05	1.2137810324857	up
TRINITY_DN54376_c0_g1	38	43	44	174	124	128	2.2	2.01	2.25	8.32	6	5.76	4.98372412949383e-09	1.51246363475541	up
TRINITY_DN5437_c3_g1	174	227	173	632	393	357	8.34	8.73	7.17	24.36	15.41	12.73	7.14537607572347e-06	1.07943421212405	up
TRINITY_DN543_c0_g1	843	1165	960	400	361	469	25.7	29.34	26.17	10.79	9.61	11.71	2.11427566368388e-32	-1.37205700644362	down
TRINITY_DN5451_c0_g1	499	574	572	291	257	287	18.68	17.71	18.22	9.22	8.11	8.19	5.63656543960622e-18	-1.08628810860673	down
TRINITY_DN54608_c0_g1	116	152	120	403	346	374	4.81	5.19	4.17	13.21	12.13	11.63	1.13711525611857e-17	1.36758504324646	up
TRINITY_DN54657_c0_g1	106	117	115	26	33	51	23.71	21.78	20.26	6.05	6.79	6.77	2.58952047729593e-09	-1.6031386399362	down
TRINITY_DN5466_c2_g1	27	32	25	6	8	1	3.68	3.54	2.9	0.94	1.62	0.17	0.000114203709644215	-1.75618034110733	down
TRINITY_DN5466_c2_g2	89	68	161	19	8	16	7.56	4.64	12.03	1.34	0.57	1.05	5.36566855833300e-11	-2.42957287074674	down
TRINITY_DN5467_c0_g1	324	415	357	1432	878	922	9.09	9.35	11.25	36.78	21.93	23.15	3.55078193655068e-12	1.37715824215777	up
TRINITY_DN54940_c0_g2	76	125	99	53	42	27	7.45	9.83	8.53	4.31	3.48	2.05	4.29202695912999e-05	-1.24811571328353	down
TRINITY_DN54970_c0_g1	61	67	53	373	669	737	4.7	4.15	3.6	23.79	43.36	44.06	7.63914590529633e-36	2.92989664906859	up
TRINITY_DN55007_c0_g1	64	77	55	197	214	259	8.57	8.26	6.46	21.98	24.55	26.72	1.32702939405354e-14	1.56022265510672	up
TRINITY_DN5507_c3_g2	28	37	35	95	67	109	2.26	2.39	2.52	6.32	4.58	6.83	5.8960051859342e-05	1.17974414002095	up
TRINITY_DN5507_c3_g3	12	15	8	75	55	66	0.71	0.72	0.42	3.68	2.74	3.05	1.69053016881698e-08	1.97110505827976	up
TRINITY_DN550_c0_g2	27	54	28	156	42	128	2.52	4.05	2.3	12.08	3.32	9.25	0.00428202625394413	1.17441550967227	up
TRINITY_DN5516_c0_g1	494	361	605	2983	2050	1990	38.88	22.83	41.89	194.19	135.68	121.38	3.41551051982621e-09	1.85869224868693	up
TRINITY_DN5517_c0_g2	47	93	63	131	255	146	3.27	5.19	3.92	7.46	14.79	7.91	0.000170642924267109	1.15002610039987	up
TRINITY_DN5559_c0_g1	546	568	650	5460	3860	3122	115.92	91.1	117.89	972.61	732.44	513.57	1.42238042983427e-39	2.56707957785439	up
TRINITY_DN5572_c0_g1	9569	9694	7503	3859	1553	2111	281.06	231.26	198.83	101.13	39.78	51.85	0.000103779737187013	-1.55101460674453	down
TRINITY_DN5598_c1_g1	19	14	53	943	871	490	0.94	0.54	2.38	38.94	36.64	19.05	4.94999547067449e-11	2.9337414397883	up
TRINITY_DN559_c0_g1	279	325	358	2157	1303	1343	14.7	13.79	16.57	96.28	58.36	56.52	2.7760599466461e-25	2.09032062835729	up
TRINITY_DN559_c0_g3	216	206	223	1693	944	954	11.45	8.73	10.26	71.37	40.14	38.95	8.8430307671133e-22	2.1952300395317	up
TRINITY_DN55_c2_g1	77	109	84	36	34	62	32.31	36.3	30.67	13.14	13.38	19.63	0.000313424110358824	-1.05135334389861	down
TRINITY_DN56101_c0_g1	16	34	31	80	96	45	2.27	2.95	3.2	8.26	9.57	4.26	0.00286374134596429	1.12778103010091	up
TRINITY_DN56328_c0_g1	4227	5278	4962	2575	1661	2779	233.69	234.27	240.86	117.36	76.34	119.01	1.03349608112129e-12	-1.13860200038884	down
TRINITY_DN5634_c0_g1	6953	8234	8149	3279	2499	3029	96.52	92.22	99.84	37.35	28.57	32.83	2.70837012235586e-40	-1.50861886009025	down
TRINITY_DN5648_c0_g1	156	207	171	116	73	81	6.16	6.61	6.29	3.87	3.24	2.08	9.39582521843305e-06	-1.03409925097628	down
TRINITY_DN56507_c0_g1	6	11	5	74	106	123	1.97	2.87	1.43	20.76	31.82	30.5	2.7258811136539e-18	3.00377801468011	up
TRINITY_DN5650_c0_g1	574	974	643	359	336	356	13.47	18.74	13.43	7.39	6.65	6.45	3.63656750837951e-13	-1.13601842823251	down
TRINITY_DN5660_c0_g3	41	55	53	8	7	19	9.9	10.57	11.16	1.63	1.5	3.49	1.51888590297635e-06	-1.82316513712004	down
TRINITY_DN5666_c0_g1	2623	2845	2800	1109	1307	1688	87.11	75.84	81.39	30.15	35.66	43.4	1.01238739795434e-17	-1.12775806562485	down
TRINITY_DN56671_c0_g1	56	105	59	34	24	46	134.7	187.93	128.98	115.35	58.31	102.05	0.00213959537204878	-1.0409602770579	down
TRINITY_DN5677_c1_g2	45	37	44	23	13	23	3.44	2.17	12.16	1.39	0.83	1.31	0.00738378366621959	-1.03034208035126	down
TRINITY_DN567_c0_g1	387	585	439	60	5	52	19.09	23.7	19.35	2.64	0.22	2.04	0.000275415734288022	-1.80396370548085	down
TRINITY_DN5682_c0_g1	59	77	66	196	191	167	2.46	2.76	3.2	8.15	7.63	6.11	1.40218496884485e-09	1.26661128024934	up
TRINITY_DN5685_c0_g1	131	103	108	34	37	37	6.73	4.26	4.89	1.44	1.58	1.48	1.71246908812559e-09	-1.64417310831836	down
TRINITY_DN5685_c0_g2	4154	4595	3903	1812	1468	1845	111.08	99.58	93.64	40.94	33.34	39.85	1.13010965298703e-33	-1.41361115325031	down
TRINITY_DN568_c2_g1	44	63	56	23	16	31	14.99	17	16.57	6.7	5	7.96	0.000611399770709672	-1.16471825769728	down
TRINITY_DN5696_c0_g2	535	615	540	134	88	163	19.35	17.92	17.22	3.99	2.64	4.59	4.83304603081984e-32	-2.17337876208572	down
TRINITY_DN5697_c0_g1	47	101	73	191	215	195	3.49	6.07	4.54	10.83	12.36	10.73	3.69849506438273e-08	1.25664005900675	up
TRINITY_DN57060_c0_g1	12	14	27	35	52	58	1.78	1.67	3.52	4.34	6.98	6.71	0.00742766387159875	1.07250717438819	up
TRINITY_DN57072_c0_g1	30	48	54	461	271	188	1.88	2.64	2.99	23.5	14.02	9.12	4.20286903728214e-14	2.3544196722685	up
TRINITY_DN5716_c0_g1	393	453	450	1116	1079	937	17.42	15.84	17.68	35.7	35.73	29.68	2.20166244192509e-17	1.12501691305291	up
TRINITY_DN5718_c0_g1	594	641	598	253	264	322	11.54	10.15	10.12	3.92	4.33	4.91	3.01745826647109e-21	-1.23780829576939	down
TRINITY_DN5721_c0_g1	381	524	467	4629	3712	2305	11.6	12.68	12.62	115.37	90.59	54.92	1.05491342237408e-16	2.50741326460468	up
TRINITY_DN572_c1_g1	1133	1219	1074	665	536	536	166.3	183.8	142.38	90.41	77.74	78.7	5.59853511786546e-14	-1.08242331894004	down
TRINITY_DN5730_c1_g1	736	898	798	426	437	418	13.18	12.96	12.62	6.26	6.45	5.85	3.9100071345631e-22	-1.03605874498181	down
TRINITY_DN5734_c0_g1	1226	1539	1311	759	530	868	123.75	122.04	115.65	62.84	44.48	68.05	1.13087210129356e-10	-1.01830628761925	down
TRINITY_DN5762_c0_g1	698	902	867	4283	1881	1914	15.64	16.54	17.37	80.67	35.64	34.59	0.000899437603553074	1.30163287719048	up
TRINITY_DN5764_c0_g1	70	103	77	32	48	23	8.02	9.42	7.67	3.01	4.6	2.03	0.00014034792929383	-1.22229717776824	down
TRINITY_DN5768_c0_g1	266	320	340	42	59	31	24.59	23.71	27.54	3.25	4.56	2.2	1.00086513325002e-34	-2.74254042027602	down
TRINITY_DN5769_c0_g1	821	1136	1018	2261	2855	2140	10.96	12.91	12.79	25.19	31.5	22.86	1.38782982027011e-16	1.14377194128864	up
TRINITY_DN5769_c0_g2	26	78	77	171	190	221	1.28	3	3.21	5.98	6.39	7.03	7.91302705892425e-07	1.42631752065073	up
TRINITY_DN5769_c0_g3	1769	2179	1950	708	784	838	20.73	18.09	19.27	10.29	12.54	11.21	8.56102571837346e-67	-1.45525410056568	down
TRINITY_DN5769_c0_g4	390	551	461	285	162	256	13.23	15.06	13.79	7.95	4.56	6.77	1.43542305172723e-07	-1.06328134941047	down
TRINITY_DN5769_c0_g5	117	169	105	853	1319	1270	7.58	8.81	5.99	45.66	71.59	63.91	3.32672036964825e-54	2.88090954000106	up
TRINITY_DN5780_c0_g1	5545	6612	6324	2798	3487	3020	125.45	119.59	125.73	51.74	65.29	53.25	1.33943239793413e-26	-1.10245126913954	down
TRINITY_DN5786_c0_g2	1353	1663	1438	4321	3418	3443	28.41	28.38	27.28	73.72	59.67	55.12	4.00137476741854e-20	1.18269495648191	up
TRINITY_DN5788_c2_g1	329	386	483	1259	1788	1496	16.1	15.12	20.89	49.87	71.81	56.63	1.56809832420561e-26	1.73760009347713	up
TRINITY_DN5788_c2_g2	544	617	742	2228	3111	2438	19.48	17.83	23.5	65.51	92.74	68	2.66039704956824e-33	1.84846631793814	up
TRINITY_DN57952_c1_g1	29	53	60	99	135	109	2.11	3.67	4.49	5.73	8.98	6.33	0.000245944668030242	1.0531138944975	up
TRINITY_DN5806_c0_g1	3	4	3	135	178	347	0.14	0.15	0.12	5.11	6.8	12.4	1.9354205661102e-33	4.43073247547376	up
TRINITY_DN5806_c0_g2	97	136	158	677	615	809	4.87	5.5	6.97	27.77	25.15	30.85	1.50226093923168e-43	2.22642821880797	up
TRINITY_DN58083_c0_g1	278	444	323	1034	523	867	4.87	5.4	4.4	11.89	5.92	10.11	6.95326150749334e-06	1.03597389762894	up
TRINITY_DN5809_c0_g3	49	62	42	16	13	29	5.22	5.3	3.74	1.42	1.18	2.39	0.000485463149805927	-1.28395156524126	down
TRINITY_DN58128_c0_g1	58	80	66	23	13	20	13.63	17	14.99	5.02	2.5	5.44	5.30350580789326e-08	-1.73050058096453	down
TRINITY_DN5813_c0_g2	106	115	120	56	41	50	19.24	16.65	19.06	8.52	6.48	6.95	3.23258069077704e-07	-1.25013157092046	down
TRINITY_DN5846_c1_g1	170	252	238	35	26	40	23.88	28.35	29.32	4.1	3.14	4.33	1.78359102637587e-32	-2.64623046413713	down
TRINITY_DN5854_c0_g1	1760	2101	2019	1088	988	1083	37.11	35.82	37.58	19.21	17.39	17.98	2.20684722156047e-30	-1.01395649338506	down
TRINITY_DN5856_c0_g1	747	801	772	318	485	370	8.49	7.35	7.75	2.96	4.54	3.28	1.19576196753957e-10	-1.07990076480782	down
TRINITY_DN5860_c0_g1	2438	2694	2570	758	748	823	93.42	83.37	86.46	22.37	22.77	23.5	2.3319399789298e-95	-1.84009403094384	down
TRINITY_DN5870_c2_g1	330	554	521	7646	5323	4139	8.89	12.16	12.43	171.95	120.23	120.28	8.80925284343615e-26	3.09791069161786	up
TRINITY_DN5872_c0_g1	1148	1807	1499	431	462	452	36.51	48.13	43.19	8.28	8.5	7.73	3.60468884917881e-54	-1.81019974129107	down
TRINITY_DN5878_c1_g1	2647	3916	3121	1176	984	1323	21.71	25.98	22.6	7.91	6.64	8.48	1.46511448892018e-41	-1.56879534340901	down
TRINITY_DN5880_c0_g1	1486	1940	1993	5835	4891	4122	55.94	59.42	65.57	144.26	112.78	92.43	9.2118649020084e-18	1.30299080429775	up
TRINITY_DN5898_c1_g2	146	179	174	61	52	101	23.69	23.23	24.74	8.28	7.3	12.59	2.63478489338182e-07	-1.26234555579725	down
TRINITY_DN5901_c0_g1	1016	1060	1239	2548	3103	2831	30.86	26.3	34.43	65.78	81.1	68.87	3.76350121786673e-22	1.19979754290402	up
TRINITY_DN5924_c0_g1	587	688	555	195	192	143	10.16	9.63	8.5	2.77	2.72	1.92	1.39739097763028e-27	-1.8434597686044	down
TRINITY_DN5925_c0_g1	218	276	237	49	24	83	13.52	13.77	12.96	2.52	1.24	4.01	5.02576887635237e-13	-2.10845072594902	down
TRINITY_DN5925_c0_g3	2099	2504	2192	703	485	702	104.87	100.72	96.49	28.95	20.19	27.27	5.418215428036e-44	-1.92890910672555	down
TRINITY_DN596_c0_g1	3621	4054	3578	1518	1878	1841	73.93	66.6	66.77	26.23	31.39	28.42	3.10338273166468e-31	-1.2205911930374	down
TRINITY_DN5978_c0_g1	1107	1207	1226	599	609	527	41.78	36.87	40.98	18.7	19.2	15.74	4.84907053453547e-20	-1.13602750870166	down
TRINITY_DN59_c0_g2	160	238	172	85	76	66	15.89	19.07	15.01	7.27	6.4	5.07	1.55341995462061e-10	-1.36438246813192	down
TRINITY_DN6007_c0_g2	378	664	428	165	150	169	10.91	16.03	12.35	4.05	4.09	4.49	1.5824270043067e-20	-1.64641620691439	down
TRINITY_DN6008_c0_g1	174	263	263	144	115	96	3.86	4.73	5.56	3.11	3.68	1.57	4.44841425851496e-06	-1.02733270072188	down
TRINITY_DN600_c0_g1	76	142	106	209	383	212	2.34	3.5	2.82	5.26	9.7	5.14	8.44003232912397e-05	1.10179628802639	up
TRINITY_DN6016_c0_g1	133	199	158	71	72	109	10.62	12.32	10.66	4.73	4.6	7.07	4.92881765980313e-06	-1.02301420919237	down
TRINITY_DN601_c3_g2	372	521	462	210	156	167	23.55	26.53	25.75	10.98	8.26	8.21	3.92671364989324e-18	-1.4160434255661	down
TRINITY_DN601_c8_g1	67	90	96	45	27	45	58.16	60.83	71.32	34.62	24.11	28.36	0.000146579033845336	-1.11505600268839	down
TRINITY_DN601_c9_g1	4467	5146	4569	1691	1777	1866	106.04	98.5	96.24	32.5	34.06	34.44	1.30491594297794e-83	-1.52985322223573	down
TRINITY_DN6021_c0_g1	89	120	130	430	769	371	2.09	2.25	2.65	8.14	14.67	6.73	1.85237661625909e-13	1.91999773483859	up
TRINITY_DN60308_c0_g1	32	32	41	89	78	104	2.26	1.81	2.54	5.18	4.61	5.69	6.76244374793549e-05	1.12162765106263	up
TRINITY_DN60327_c0_g1	69	81	77	37	38	28	12.67	11.42	12.51	5.86	6.06	4.05	7.10790795924652e-05	-1.14348345227035	down
TRINITY_DN603_c0_g1	666	744	778	2733	2302	2018	18.6	16.96	19.24	59.66	52.31	43.11	2.66379652139898e-25	1.52442890937569	up
TRINITY_DN60597_c0_g1	7	6	10	37	70	16	0.89	0.64	1.26	4.33	8.55	1.8	0.00116135971759424	1.52879693059859	up
TRINITY_DN6059_c0_g3	2939	3871	3407	1305	1365	1424	102.72	109.23	106.15	39.68	42.51	42.29	8.57992580610078e-88	-1.43368158645984	down
TRINITY_DN6063_c0_g1	186	244	282	581	585	622	6.38	6.81	8.65	16.22	16.79	16.68	1.38192273866064e-16	1.17598918129214	up
TRINITY_DN6064_c0_g1	148	133	162	47	53	111	16.27	11.76	15.66	4.28	4.98	9.41	0.000377110734006423	-1.09570348147167	down
TRINITY_DN6067_c0_g1	141	163	107	50	52	70	22.81	20.94	15.08	6.78	7.25	8.68	2.98552600600474e-07	-1.28889763292685	down
TRINITY_DN6075_c1_g1	797	887	771	445	397	399	42.03	37.64	35.82	19.36	17.47	16.35	1.22994654965198e-17	-1.09204890768136	down
TRINITY_DN6076_c0_g1	2533	3328	2899	825	702	936	46.56	48.99	46.32	12.49	10.79	13.17	6.30899192254208e-80	-1.93126423641692	down
TRINITY_DN6077_c0_g2	1275	1901	1562	3479	4819	5606	35.68	41.18	38.71	89.83	128.4	141.73	1.27518831619658e-21	1.39230105374608	up
TRINITY_DN6077_c1_g2	25	17	31	60	66	79	1.31	0.72	1.46	2.6	2.92	3.24	0.00054239562325371	1.16578429216722	up
TRINITY_DN60899_c0_g1	110	135	95	72	32	60	103.39	98.66	76.34	60.12	31.25	40.8	0.000685121216817667	-1.05178661292087	down
TRINITY_DN6098_c0_g1	186	207	214	387	624	542	7.8	6.97	7.57	12.93	20.75	16.58	4.10493660759158e-10	1.17240853214738	up
TRINITY_DN6117_c0_g2	4899	6732	5754	1823	1295	1647	67.28	74.68	69.59	20.02	15.19	17.62	1.20973748724854e-52	-1.94659277247533	down
TRINITY_DN6128_c0_g1	3131	3589	3815	25400	17877	18481	234.4	215.97	251.28	1572.01	1124.04	1072.71	2.03818703725475e-56	2.36128462246744	up
TRINITY_DN6128_c0_g2	1443	1511	1675	10611	6931	8099	183.21	152.64	185.61	1117.1	747.63	790.17	9.94631364555656e-46	2.26646621050421	up
TRINITY_DN6130_c0_g1	975	1379	1237	3009	3075	3416	16.66	18.5	20.13	38.55	46.82	43.77	1.6469526508211e-52	1.27108240525998	up
TRINITY_DN613_c1_g1	605	994	692	339	259	304	19.88	26.23	20.08	9.14	6.96	7.81	4.18322481052302e-18	-1.40898217924672	down
TRINITY_DN61447_c0_g1	13	22	26	109	84	73	8.86	7.76	6.16	59.12	45.16	26.42	7.58299336403128e-08	1.74391396825258	up
TRINITY_DN614_c0_g2	216	294	268	135	62	89	6.06	6.62	6.66	3.11	1.44	1.95	1.7290048269275e-08	-1.43793155359333	down
TRINITY_DN6171_c0_g1	40	42	35	104	98	104	1.66	1.4	1.28	3.55	3.38	3.36	6.97390366524714e-06	1.15987372595616	up
TRINITY_DN61749_c0_g1	0	1	0	51	102	31	0	0.04	0	1.94	3.92	1.11	8.73787961617441e-14	3.36348274755085	up
TRINITY_DN61895_c0_g2	715	888	757	322	393	394	12.78	12.8	11.94	4.72	5.79	5.49	7.49428230978592e-25	-1.19758117478136	down
TRINITY_DN618_c0_g1	721	932	714	1658	2432	1936	28.52	29.79	24.88	54.51	80.6	60.16	4.63790730930798e-15	1.19116320867402	up
TRINITY_DN6198_c0_g1	8	12	8	77	91	105	0.92	0.99	0.76	6.84	8.52	8.89	1.46106525804055e-16	2.682593426639	up
TRINITY_DN6198_c0_g2	641	864	770	2432	2730	2242	53.03	58.12	56.58	162.34	185.91	140.81	4.70573307832375e-40	1.55773387137996	up
TRINITY_DN6198_c0_g3	192	331	267	1680	2814	2676	10.8	15.96	14.08	80.39	135.33	120.69	5.08114522871553e-59	2.93768556701716	up
TRINITY_DN619_c2_g1	15	18	27	51	62	57	2.77	2.82	4.84	8.16	10.14	8.38	0.000653443536231077	1.18238174497761	up
TRINITY_DN61_c0_g1	282	391	391	1585	1298	964	7.81	9.16	9.95	33.26	26.95	20.23	6.70230800229199e-18	1.66608150400393	up
TRINITY_DN6203_c0_g3	24	41	32	61	110	90	3.42	4.68	4	7.26	13.48	9.88	0.000273044224962831	1.15776547066299	up
TRINITY_DN621_c0_g3	10	6	8	27	43	37	1.56	0.75	1.1	3.52	5.8	4.44	0.000289822286535444	1.52366907445846	up
TRINITY_DN622_c0_g1	91	102	109	339	440	221	2.67	2.71	3.37	8.46	10.78	5.47	1.06657052309782e-08	1.47982036119372	up
TRINITY_DN6249_c0_g3	68	65	78	33	30	15	5.42	4.16	5.47	2.17	2.01	0.93	0.00011035360548584	-1.33535905775625	down
TRINITY_DN6253_c0_g1	188	192	183	60	67	77	20.29	16.65	17.28	5.34	6.14	6.43	4.15994513153685e-14	-1.5231796682528	down
TRINITY_DN6274_c0_g1	60	77	71	29	24	33	12.03	8.52	8.38	3.04	2.29	4.55	1.52277848785377e-05	-1.2610103773244	down
TRINITY_DN6286_c0_g2	91	172	119	6	12	6	3.49	5.31	4.02	0.19	0.38	0.18	6.60211757552559e-26	-3.43620826761428	down
TRINITY_DN62880_c0_g1	32	41	43	7	16	11	13.67	13.82	15.9	2.58	6.43	3.51	0.000117527940206071	-1.51297579247618	down
TRINITY_DN6298_c0_g1	958	1349	1122	205	161	247	86.82	95.42	81.97	21.89	14.83	20.98	2.43876545838389e-74	-2.5440317587444	down
TRINITY_DN6298_c0_g2	1327	1574	1474	549	303	571	82.31	78.47	80.49	28.19	15.73	27.48	2.13852713098963e-18	-1.67436641770888	down
TRINITY_DN63080_c0_g1	7	7	19	143	70	94	0.73	0.58	1.74	12.34	6.17	7.55	9.50715317917923e-11	2.44648632235235	up
TRINITY_DN6324_c1_g1	264	300	324	1687	1139	1166	9.72	8.6	10.38	50.19	34.26	33.07	7.64869408774553e-28	1.96505714184529	up
TRINITY_DN632_c0_g3	17607	19045	18586	3027	2936	3193	365.29	318.64	340.21	51.57	50.28	51.68	2.33591329912629e-242	-2.70399651824352	down
TRINITY_DN632_c3_g1	130	158	149	14	13	18	11.55	11.14	11.48	1.03	0.98	1.16	4.52831570375349e-31	-3.07852921743548	down
TRINITY_DN6357_c0_g1	1343	1751	1431	551	541	575	174.28	173.59	130.35	58.9	76.04	52.82	9.71486414537887e-61	-1.54755067768532	down
TRINITY_DN6378_c1_g1	160	190	221	495	535	436	8.65	8.3	10.54	25.53	26.11	21.2	1.185271993237e-12	1.19661094031958	up
TRINITY_DN637_c0_g1	3609	4689	4295	2180	1597	2712	222.93	238.36	241	115.93	78.64	137.52	4.0285446637788e-12	-1.05747068637174	down
TRINITY_DN63844_c0_g1	9	9	12	36	85	33	1.01	0.81	1.18	3.34	8.08	2.85	0.000110951773000832	1.65545970811869	up
TRINITY_DN638_c2_g1	24	30	38	130	98	172	1.75	1.76	2.44	7.85	6.01	9.75	3.11030706645932e-10	1.78660624948021	up
TRINITY_DN63937_c0_g1	68	93	115	39	39	56	12.58	14.74	19.43	6.24	6.27	9.03	0.000213142864396722	-1.0611798478293	down
TRINITY_DN6394_c0_g1	1375	2081	1627	611	538	664	25.26	30.84	26.36	9.21	8.14	9.5	9.78166731830561e-43	-1.57890864005933	down
TRINITY_DN64063_c0_g1	0	0	0	3	87	27	0	0	0	0.12	3.41	0.99	2.42448603980348e-05	2.04965970576988	up
TRINITY_DN6420_c0_g2	435	574	512	237	196	217	16.54	16.67	16.78	10.46	8.05	5.78	1.72070308516309e-22	-1.31882131990711	down
TRINITY_DN6424_c0_g1	144	191	228	370	616	459	7.75	7.36	9.64	16.99	26.17	17.3	6.36071362137289e-08	1.17129682083292	up
TRINITY_DN6430_c1_g1	965	1319	1230	471	350	481	7.8	8.57	8.75	3.14	2.33	3.03	4.27751315639054e-30	-1.52101202529582	down
TRINITY_DN6438_c0_g1	11	36	20	175	166	167	0.69	1.56	0.73	6.87	6.74	6.16	9.9074850961349e-20	2.53174071465121	up
TRINITY_DN6442_c1_g1	2142	2527	2050	1142	995	919	57.69	54.86	48.32	24.94	21.95	19.21	4.20413266156781e-21	-1.23491780212103	down
TRINITY_DN6444_c0_g1	415	443	430	153	196	155	52.03	45.95	47.71	7.58	6.47	6.25	5.83317845245344e-19	-1.43799229901804	down
TRINITY_DN6453_c0_g1	87	101	92	342	348	278	2.99	2.72	2.53	9.83	10.3	7.52	2.0987260959626e-17	1.59534626192866	up
TRINITY_DN6468_c7_g1	7	2	2	29	26	22	7.03	1.56	1.72	25.93	27.36	15.95	0.000368316372709112	1.6802811394404	up
TRINITY_DN64699_c0_g1	52	55	53	12	9	4	8.52	7.09	7.54	1.66	1.3	0.49	2.98480677676946e-09	-2.22940283406715	down
TRINITY_DN6473_c1_g1	52	43	54	23	24	14	9.44	6.23	8.58	3.5	3.79	1.95	0.0011663801947039	-1.19443566604753	down
TRINITY_DN6522_c0_g1	2638	3553	2964	730	591	762	277.24	299.58	274.9	72.96	63.21	73.16	2.08088409233583e-97	-2.22725109282615	down
TRINITY_DN6527_c0_g1	29	45	41	126	136	183	1.88	2.34	2.34	6.74	7.37	9.2	5.82602125396258e-12	1.69068660696896	up
TRINITY_DN65413_c0_g1	16	21	17	238	160	140	7.65	7.91	7.03	98.64	72.98	49.84	3.29306793057939e-21	2.81276792141702	up
TRINITY_DN655_c0_g2	298	430	344	151	193	191	7.21	8.43	7.38	2.96	3.8	3.6	3.04170202985625e-12	-1.09179367498971	down
TRINITY_DN65635_c0_g2	0	0	0	28	40	5	0	0	0	3.65	5.39	0.6	1.27686737710386e-05	2.12192765802915	up
TRINITY_DN65767_c0_g1	2	4	2	102	66	71	0.63	0.8	0.54	23.45	16.29	15.98	1.54473219326417e-18	3.44321190138966	up
TRINITY_DN6587_c0_g1	553	845	737	285	157	230	9.35	11.51	11.05	3.99	2.17	3.31	1.15589864851475e-17	-1.6953005615105	down
TRINITY_DN6600_c0_g1	237	217	258	1356	1666	1074	39.97	10.67	20.28	106.16	157.15	101.67	2.18089681809791e-33	2.2851647060101	up
TRINITY_DN6603_c0_g1	1236	1498	1403	675	682	813	95.31	91.36	79.22	57.35	44.61	49.93	5.3222214291899e-30	-1.04985693240931	down
TRINITY_DN6624_c0_g1	64	52	58	110	124	198	2.39	1.55	2.01	3.49	3.81	5.86	0.000205094523860783	1.0528878251362	up
TRINITY_DN6625_c0_g1	91	130	87	224	254	253	11.25	12.99	9.21	23.22	26.88	23.4	7.92846141241076e-09	1.07983108761836	up
TRINITY_DN6625_c0_g2	401	522	455	1028	1249	1090	26.58	27.63	26.43	56.83	69.7	56.45	7.73300170761558e-22	1.14651187728739	up
TRINITY_DN6637_c0_g1	33	43	47	96	107	140	2.06	2.39	2.69	5.32	5.97	7.46	1.76055497094355e-06	1.24283426809541	up
TRINITY_DN6638_c0_g1	1974	2685	2422	1360	936	995	48.76	54.37	54.22	29.78	20.36	21.13	2.94986169481912e-14	-1.18522193843081	down
TRINITY_DN6648_c0_g1	51	83	87	192	168	229	93.9	106.21	126.17	319.17	344.29	289.35	2.88477949796596e-08	1.22080122102283	up
TRINITY_DN6649_c0_g1	232	327	280	201	106	86	10.97	12.71	11.76	7.76	4.42	3.19	0.000213842439738259	-1.08243260264646	down
TRINITY_DN6655_c0_g1	186	167	152	92	40	43	16.23	12.26	10.81	4.21	2.01	3.14	4.78210484261006e-06	-1.45561751808391	down
TRINITY_DN6663_c1_g1	633	786	738	156	112	149	18.9	18.9	19.44	3.82	2.78	3.47	1.412563547112e-65	-2.43355791939534	down
TRINITY_DN6679_c0_g2	33	59	44	183	139	146	2.14	3.08	2.51	9.81	7.56	7.36	5.76486424158952e-10	1.54657079274603	up
TRINITY_DN6679_c2_g1	153	246	166	989	851	663	5.63	7.23	5.4	29.95	25.92	19.08	1.74548413207155e-23	1.94645708017303	up
TRINITY_DN6686_c0_g1	126	188	176	400	410	528	4.11	4.97	5.06	10.76	11.11	13.45	3.36752199739245e-16	1.28599825426279	up
TRINITY_DN6693_c0_g1	185	222	184	44	72	52	8.8	8.49	7.72	1.73	2.84	1.93	2.97412025774361e-16	-1.82230544719142	down
TRINITY_DN6705_c0_g1	1398	1469	1585	6547	7116	4880	31.81	25.43	30	117.53	127.19	86.17	3.8383256514206e-32	1.87312724938602	up
TRINITY_DN6721_c0_g2	3790	5109	4593	1969	1850	2106	46.36	50.38	50	20.25	19.02	20.63	7.72951556434755e-65	-1.3003576305299	down
TRINITY_DN6729_c0_g1	2957	3949	3489	1879	1516	2034	69.29	74.44	71.92	36.23	29.71	37.23	1.31587512751292e-21	-1.04642916908015	down
TRINITY_DN672_c0_g1	506	560	490	1701	2114	1589	11.92	10.65	10.41	32.45	40.92	29.28	3.90118086906236e-29	1.62592136349149	up
TRINITY_DN6731_c0_g2	29	26	39	160	66	83	3.36	2.2	3.86	6.79	2.93	4.27	0.000340115237173454	1.32535931401182	up
TRINITY_DN6743_c0_g1	2483	2966	2813	864	662	864	128.94	124.34	129.32	37.26	28.43	35.03	7.32997939814137e-62	-1.88738530958583	down
TRINITY_DN6743_c1_g2	842	1026	891	345	277	368	26.71	26.2	24.91	8.87	7.05	8.93	2.6342759989511e-37	-1.57745397430891	down
TRINITY_DN67523_c0_g1	436	582	539	271	146	291	8.96	10.82	10.18	5.27	4.06	6.21	4.3110421656011e-08	-1.19397710255382	down
TRINITY_DN6783_c3_g1	55	62	83	806	427	448	6.42	5.92	7.25	71.88	31	34.03	1.17556039898594e-24	2.68849019985987	up
TRINITY_DN6815_c0_g1	567	688	676	279	322	331	11.78	12.19	12.95	4.76	5.26	5.57	2.23032863913438e-23	-1.15994614286733	down
TRINITY_DN6843_c0_g1	739	1315	944	399	229	325	15.18	21.53	16.96	6.83	3.86	5.28	1.24008794157122e-16	-1.67092418247799	down
TRINITY_DN6861_c0_g1	1003	1211	1095	3737	3286	3313	29.21	30.68	30.2	94.6	86.09	78.96	2.63281845337038e-48	1.49950122491346	up
TRINITY_DN686_c0_g1	372	330	473	1422	1246	1270	14.56	9.81	16.26	38.9	38.02	34.45	1.22485220443994e-20	1.55427471883505	up
TRINITY_DN6902_c0_g2	426	469	529	6455	4818	3886	13.63	12.09	14.92	169.82	127.68	96.87	1.68329974312242e-66	3.15202827959391	up
TRINITY_DN6928_c0_g1	3881	4693	4467	2053	1995	1931	168.38	167.2	178.03	92.52	90.52	80.38	8.43239896534316e-48	-1.23883564894131	down
TRINITY_DN6931_c0_g1	122	168	186	497	477	336	7.26	7.64	9.55	23.16	22.52	14.72	1.79937104397103e-09	1.27768787461827	up
TRINITY_DN6932_c0_g1	383	439	434	139	145	151	9.51	8.81	9.51	2.83	2.97	2.92	1.94350189870636e-31	-1.62029827128446	down
TRINITY_DN6948_c0_g1	295	307	341	77	96	135	7.45	6.14	7.43	1.56	1.99	2.63	6.15137760414304e-17	-1.67077904741277	down
TRINITY_DN6950_c0_g1	3480	3575	3914	11100	11107	12427	73.94	61.46	73.4	194.29	195.47	206.37	4.940218293502e-56	1.50501519251257	up
TRINITY_DN6961_c0_g1	13	18	28	116	85	78	1.48	1.29	2.27	9.8	7.27	5.9	3.50018771707403e-08	1.82477171349825	up
TRINITY_DN6966_c0_g1	3662	4924	4300	1447	1410	1806	76.49	83.91	80.02	24.99	24.28	30.03	1.16323294782849e-64	-1.57571199367179	down
TRINITY_DN696_c0_g1	1000	1209	1061	522	282	385	42.74	44.14	37.76	18.46	10.35	13.75	8.22243334998927e-15	-1.51038409030277	down
TRINITY_DN696_c1_g1	204	282	233	95	44	74	74.36	81.33	73.71	29.68	14.81	20.28	1.85705177313132e-12	-1.73411626412981	down
TRINITY_DN69861_c0_g1	238	308	265	41	20	65	20.96	19.12	18.01	2.62	1.3	3.89	3.70545424251982e-21	-2.55189962381532	down
TRINITY_DN7002_c0_g1	61	107	85	12	12	16	4.93	6.94	6.04	0.8	0.82	1	2.56336000199696e-14	-2.39948450972058	down
TRINITY_DN70140_c0_g1	253	559	392	164	178	180	18.66	33.38	25.59	10.23	11.31	10.47	3.8142269693127e-09	-1.23723530854554	down
TRINITY_DN7015_c0_g1	82	133	108	7	15	14	26.53	37.35	30.3	2.71	2.95	3.81	2.37703692305418e-20	-2.84563850056311	down
TRINITY_DN7027_c2_g3	1112	1386	1154	490	411	463	62.56	62.79	57.18	22.75	19.31	20.24	1.3557494567633e-41	-1.52197925204551	down
TRINITY_DN7028_c0_g1	222	269	276	1801	1381	1400	10	9.74	11.31	67.46	51.92	49.4	7.55147818315257e-57	2.38817288971251	up
TRINITY_DN7038_c0_g2	156	202	232	526	981	555	6.57	6.89	8.58	18.16	33.91	18.31	5.369112456355e-11	1.57059211883909	up
TRINITY_DN704_c1_g1	1376	1589	1451	834	671	828	16.77	15.62	15.61	8.34	6.73	7.88	1.14892260762539e-19	-1.03436443744683	down
TRINITY_DN7085_c1_g4	33	37	48	13	19	15	2.3	2.07	2.94	0.75	1.11	0.81	0.00156650230752542	-1.2034136143388	down
TRINITY_DN7096_c0_g1	57	76	54	17	14	16	5.85	6.26	4.87	1.45	1.22	1.27	2.01567602203756e-08	-1.82501713227422	down
TRINITY_DN7102_c1_g1	40	50	50	294	191	133	3.12	2.25	2.76	6.15	4.47	3.98	2.39793950676229e-09	1.79936797769768	up
TRINITY_DN7117_c0_g1	216	226	177	490	512	608	56.51	43.39	41.02	105.21	118.2	121.11	7.78924608757992e-15	1.20632944824995	up
TRINITY_DN7118_c0_g3	341	363	309	200	82	200	18.14	15.54	14.48	8.77	3.64	8.27	9.34505622816441e-05	-1.10156071453759	down
TRINITY_DN7140_c0_g1	25	30	22	2336	581	700	1.17	1.14	0.91	90.6	22.72	25.64	5.97392466309085e-12	3.13582426931568	up
TRINITY_DN7142_c0_g1	818	982	878	379	309	357	24.32	23.67	22.88	9.1	7.43	8.28	1.55366275380618e-34	-1.45894871612814	down
TRINITY_DN7149_c1_g1	67	83	72	34	18	29	6.12	6	11.79	2.47	1.36	2.08	5.54449339100739e-06	-1.39929525413063	down
TRINITY_DN7162_c1_g1	57	81	60	18	10	8	6.83	8.38	6.53	2.29	1.05	0.76	9.51994062046571e-10	-2.13910340766874	down
TRINITY_DN71822_c0_g1	13	18	19	61	49	95	3.91	4.21	4.76	14.69	12.43	20.32	4.7041534978066e-06	1.60395653149522	up
TRINITY_DN7188_c2_g1	38	42	38	178	120	80	4.98	4.15	4.89	19.33	15.6	8.23	3.46170973218901e-05	1.36069272496225	up
TRINITY_DN7188_c3_g1	175	225	169	438	465	616	17.95	18.52	15.23	37.28	40.43	48.84	9.34735953640497e-15	1.24605708091415	up
TRINITY_DN7207_c0_g1	97	122	109	60	38	69	28.6	26.6	26.61	17.28	10.41	14.42	0.000121814928498842	-1.01714654750491	down
TRINITY_DN721_c1_g1	124	122	132	330	286	310	7.05	5.08	6.51	15.18	13.38	13.57	1.03077001353688e-10	1.11966010326495	up
TRINITY_DN722_c0_g1	732	904	803	2004	1798	1743	12.99	13	12.62	29.25	26.35	24.19	4.79007043393903e-21	1.04676393719425	up
TRINITY_DN7237_c0_g1	38	21	50	126	235	123	1.04	0.46	1.2	2.82	5.3	2.61	1.28524158000464e-06	1.69122889126268	up
TRINITY_DN7240_c0_g1	1440	1774	1630	509	421	506	33.86	33.74	33.83	9.83	8.13	9.29	4.30744904097893e-72	-1.85575414754292	down
TRINITY_DN7242_c0_g1	117	145	164	52	44	79	8.07	9.86	11.71	6.37	5.31	5.66	1.85806884335826e-07	-1.31116502049381	down
TRINITY_DN7249_c0_g1	70	83	51	32	4	33	9.53	9.1	6.14	3.7	0.47	3.49	0.00601790581444764	-1.24571686174519	down
TRINITY_DN7264_c0_g1	1049	1078	962	407	330	447	84.4	66.83	66.63	26.3	21.01	27.79	7.75699401561872e-26	-1.48545024406488	down
TRINITY_DN7280_c0_g1	0	0	0	19	161	34	0	0	0	1.44	12.4	2.4	0.00290221273097448	1.4302595658249	up
TRINITY_DN72824_c0_g1	30	39	30	16	14	11	5.84	6.06	5.1	2.61	2.38	1.64	0.00469126280612574	-1.12825993393901	down
TRINITY_DN7287_c0_g1	872	863	750	111	138	135	49.73	39.6	37.67	5.22	6.57	5.98	1.48679548076451e-67	-2.74449967572797	down
TRINITY_DN7294_c2_g1	11	5	9	140	91	73	1.55	0.79	1.32	16.69	10.63	8.7	1.01890741481176e-13	2.74936629036727	up
TRINITY_DN729_c0_g1	145	219	161	54	38	70	8.86	10.86	8.78	2.84	1.94	3.29	1.33781103777747e-12	-1.69203664794706	down
TRINITY_DN7325_c0_g2	44	24	28	129	111	125	3.92	1.72	2.19	9.52	8.34	8.62	1.73330694593634e-07	1.5730209140764	up
TRINITY_DN73518_c0_g1	16	20	31	42	50	79	13.89	13.52	23.03	32.31	44.65	49.78	0.0074267402102401	1.01721078363053	up
TRINITY_DN73585_c0_g2	35	56	45	19	4	17	8.49	10.82	9.53	3.89	0.86	3.14	0.000562719662285841	-1.44551037622206	down
TRINITY_DN735_c0_g1	191	243	212	13	5	8	11.36	11.85	11.12	0.7	0.25	0.41	1.22355763828964e-50	-4.19606374839384	down
TRINITY_DN735_c0_g2	372	441	453	18	38	38	18.33	17.49	19.66	0.73	1.56	1.46	9.06186102044039e-69	-3.65833519837033	down
TRINITY_DN7365_c1_g1	271	290	264	45	78	72	34.67	30.26	29.02	5.21	8.12	7.07	9.23165718922205e-24	-2.0967270038344	down
TRINITY_DN736_c0_g1	106	196	134	84	60	56	3.59	5.35	4	2.34	1.68	1.48	2.50439389599639e-05	-1.12573871135758	down
TRINITY_DN73715_c0_g1	53	65	58	21	15	36	5.72	5.41	5.97	1.86	1.17	2.94	0.000440681393974054	-1.22265057490041	down
TRINITY_DN7371_c0_g1	2653	3465	3107	632	648	715	129.87	136.56	134	25.5	26.42	27.22	4.00205172719277e-195	-2.31628642554525	down
TRINITY_DN7371_c0_g3	2279	2738	2211	1079	478	700	132.26	127.86	113	51.67	23.17	31.56	6.31709549467422e-06	-1.54019545503911	down
TRINITY_DN7372_c0_g1	3562	3859	4242	11999	11156	9341	89.18	76.9	92.71	243.92	228.71	180.49	9.5969652292005e-23	1.32326159965921	up
TRINITY_DN73741_c0_g2	6	16	16	50	45	37	1.94	4.11	4.51	13.82	13.3	9.05	0.000633773187240405	1.35718718218928	up
TRINITY_DN73747_c0_g1	199	257	235	517	677	645	13.26	13.77	13.78	28.44	37.78	33.35	5.31891369449198e-19	1.25572858618257	up
TRINITY_DN738_c0_g1	163	228	240	60	41	74	8.11	9.55	10.7	2.83	1.68	3.07	5.53635123453215e-16	-1.84779776312489	down
TRINITY_DN7400_c1_g1	2675	3137	2860	1549	1288	1584	67.44	64.24	63.54	32.42	27.28	31.44	2.24541226010873e-27	-1.08842110685051	down
TRINITY_DN740_c2_g1	1769	2422	2074	6930	5735	4804	17.93	20.01	18.7	113.14	84.14	65.53	9.40467859223483e-19	1.33037130333422	up
TRINITY_DN7469_c1_g1	669	786	677	220	290	245	16.19	15.7	14.52	4.39	5.8	4.64	1.75096487976369e-30	-1.58805649445162	down
TRINITY_DN7472_c0_g1	3418	4103	3556	1220	1154	1352	75.13	72.79	68.85	22.11	20.96	23.07	1.65010290151496e-92	-1.68708346923849	down
TRINITY_DN75132_c0_g1	65	71	68	22	8	15	6.96	6.1	6.4	1.96	0.73	1.24	1.80888418516459e-08	-1.94262510366228	down
TRINITY_DN75309_c0_g1	106	125	105	351	314	193	3.12	2.97	2.73	8.5	7.65	4.43	7.53713126597186e-06	1.14436098195977	up
TRINITY_DN7533_c1_g2	76	89	92	13	22	21	5.77	5.43	6.15	0.82	1.4	1.24	3.4003478411381e-12	-2.06254260840884	down
TRINITY_DN7535_c0_g1	316	424	307	133	120	139	7.94	8.56	6.77	2.77	2.54	2.71	6.18408138883306e-20	-1.49127707069539	down
TRINITY_DN7540_c0_g1	5	9	5	53	44	58	0.39	0.66	0.34	3.34	2.51	6.49	2.36954564078981e-09	2.27905576144458	up
TRINITY_DN7578_c0_g1	1555	1948	1871	728	191	307	63.32	63.52	66.83	24.21	6.45	9.63	0.00051910234682314	-1.57636268667057	down
TRINITY_DN7578_c0_g2	545	682	672	254	43	110	39.62	38.91	43.16	14.29	2.5	6.18	0.00335990390726953	-1.44414290077982	down
TRINITY_DN7584_c1_g1	688	892	881	2064	2905	2828	14.41	14.87	16.49	34.09	47.95	44.38	1.51388605891432e-30	1.50475793363168	up
TRINITY_DN7608_c1_g1	155	200	143	30	41	38	9.71	10.07	7.88	1.55	2.15	1.85	3.77996515046905e-20	-2.15597128153648	down
TRINITY_DN76174_c0_g1	219	378	310	51	96	62	11.67	15.96	14.26	2.09	4.08	2.47	2.51587776997321e-18	-2.06876976134825	down
TRINITY_DN7621_c0_g1	519	524	570	266	290	243	44.49	36.58	43.34	18.15	21.54	15.57	2.99961332316352e-13	-1.11425848034562	down
TRINITY_DN7631_c0_g1	575	702	610	331	340	305	20.04	19.7	18.72	9.48	9.81	8.27	2.34035467367603e-17	-1.05584209313437	down
TRINITY_DN7637_c0_g1	120	110	98	56	45	51	14.58	8.45	12.05	12.47	6.88	8.89	1.0374915226172e-05	-1.15094031961971	down
TRINITY_DN7644_c0_g1	707	936	774	100	28	63	98.12	104.03	94.22	11.57	3.33	6.73	1.90706643899524e-13	-2.89016948413145	down
TRINITY_DN76514_c0_g2	105	152	148	77	43	82	13.22	15.33	16.35	8.07	4.62	7.96	0.000118084829664584	-1.0348778782752	down
TRINITY_DN76773_c0_g1	0	0	0	58	119	24	0	0	0	2.1	4.35	0.82	2.81649853342294e-13	3.3491131008111	up
TRINITY_DN767_c3_g2	195	211	250	128	89	123	50.95	43.96	57.43	28.56	21.1	24.56	9.75587913877503e-07	-1.02591960114016	down
TRINITY_DN7682_c1_g1	888	911	806	337	326	330	42.7	35.3	34.13	13.33	13.07	12.37	1.07198639606658e-29	-1.49416063305382	down
TRINITY_DN7687_c2_g1	54	58	46	15	5	17	5.7	4.92	4.27	1.32	0.45	1.39	2.46635687357435e-06	-1.79402488954411	down
TRINITY_DN7691_c0_g1	1828	2402	2335	1037	688	1548	35.08	37.47	39.54	17.2	11.11	23.57	3.558491391978e-07	-1.08093842397333	down
TRINITY_DN7692_c0_g1	257	340	288	96	146	119	10.47	10.54	9.76	3.04	4.57	3.51	1.33909297048714e-13	-1.36011744826992	down
TRINITY_DN76980_c0_g3	76	75	75	11	9	24	28.59	22.31	24.48	3.55	3.14	6.78	5.8815181975329e-10	-2.11348346564917	down
TRINITY_DN7700_c0_g1	63	64	76	182	170	270	2.31	1.99	2.46	5.68	5.42	7.79	2.85914114352385e-09	1.3799416312249	up
TRINITY_DN7704_c0_g2	57	44	60	155	120	130	19.9	12.3	18.07	46.15	38.87	34.15	3.58591688046835e-05	1.09683805598832	up
TRINITY_DN7715_c0_g1	320	340	354	2061	2039	1640	38.29	32.62	37.19	205.2	208.03	151.66	4.26771125611529e-58	2.31351104859448	up
TRINITY_DN7719_c0_g1	136	171	190	78	95	73	17.35	16.58	20.62	7.81	9.83	6.33	9.05189715910818e-07	-1.07444611214454	down
TRINITY_DN77331_c0_g1	2	0	6	89	123	45	0.11	0	0.29	4.01	5.65	1.91	1.51140378694765e-13	3.16114864661082	up
TRINITY_DN7744_c0_g1	1039	1231	1188	3003	3073	2882	27.97	26.69	28.4	66.69	68.84	60.96	3.4016725821667e-41	1.23488073738259	up
TRINITY_DN774_c0_g1	218	262	229	71	102	110	5.69	5.51	5.27	1.52	2.2	2.24	3.42608306250158e-13	-1.39320894550279	down
TRINITY_DN77690_c0_g1	0	0	0	9	76	31	0	0	0	2.06	18.36	6.34	1.39202945111689e-07	2.52301344401105	up
TRINITY_DN7771_c1_g2	202	337	258	137	141	134	15.47	20.75	17.39	8.68	9.08	7.96	1.49947067924187e-08	-1.02382951583256	down
TRINITY_DN7789_c0_g1	125	160	118	296	417	265	6.23	6.44	5.12	12.35	17.75	10.5	9.87062847090007e-07	1.09384583576139	up
TRINITY_DN77937_c0_g1	24	25	31	371	283	346	7.18	5.93	8.07	96.65	76.59	78.3	1.51478548152162e-48	3.28070470494736	up
TRINITY_DN7795_c0_g1	923	1097	1071	491	408	555	19.39	19.8	21.23	10.2	8.39	10.44	2.58918252590396e-23	-1.1976216408658	down
TRINITY_DN7810_c0_g1	6	17	24	49	49	55	0.93	2.12	4.98	13.44	13.5	6.37	0.00109517779424642	1.28810151086967	up
TRINITY_DN7821_c0_g1	8	6	17	63	65	43	5.45	3.2	9.94	37.71	44.15	21.48	4.45056833185557e-06	1.82266218796854	up
TRINITY_DN7822_c0_g1	27	20	40	189	99	76	1	0.6	1.3	5.81	3.08	2.2	2.57201949630402e-05	1.58463729242326	up
TRINITY_DN7848_c0_g1	444	617	543	177	170	212	61.31	71.07	65.61	19.95	19.19	22.35	3.32252690782123e-34	-1.60921675571573	down
TRINITY_DN785_c0_g2	414	561	479	96	93	102	66.95	72.56	67.86	12.98	13	12.67	3.09316593200437e-61	-2.37988347128853	down
TRINITY_DN7870_c0_g1	151	165	106	392	485	422	5.01	4.45	3.09	12.2	15.06	12.76	2.69176416349373e-13	1.42276682030674	up
TRINITY_DN7885_c0_g2	343	439	437	928	904	1008	55.42	56.58	61.7	125.14	126.03	124.83	2.92677405972587e-25	1.0806384907234	up
TRINITY_DN7897_c0_g1	6422	7655	6388	1802	2069	1838	220.03	211.28	193.13	51.21	59.29	49.97	6.68504845099988e-85	-1.94454729524781	down
TRINITY_DN789_c0_g1	405	580	486	180	129	170	18.72	23.72	21.72	8.92	6.09	7.3	2.14187141190902e-26	-1.68457718921623	down
TRINITY_DN7924_c0_g1	85	74	84	19	4	26	30.05	20.71	25.78	5.75	1.3	6.92	5.2384962975407e-07	-1.94793449458652	down
TRINITY_DN7942_c0_g1	129	154	129	267	423	413	5.57	3.83	3.48	10.17	15.63	10.65	7.09037404949899e-10	1.22824986530057	up
TRINITY_DN7957_c0_g1	19	31	31	11	4	9	6.98	8.95	9.77	3.53	1.34	2.48	0.00216401143687672	-1.36675790527667	down
TRINITY_DN7982_c0_g2	1199	1519	1374	2757	3286	2974	28.29	29.96	27.59	55.79	62.93	55.35	3.93372164934782e-25	1.00435378540939	up
TRINITY_DN799_c1_g6	75	92	70	32	24	41	55.39	53.05	44.35	20.83	17.86	22.13	1.3364005053773e-05	-1.27677575312509	down
TRINITY_DN7_c2_g1	50	73	62	29	16	36	7.64	11.98	10.98	4.38	2.95	3.94	0.000777230425060993	-1.14131387401916	down
TRINITY_DN8012_c0_g2	83	49	51	25	29	29	28.89	28.81	14.07	24.77	8.81	7.95	0.00268784456316702	-1.10130856537555	down
TRINITY_DN8015_c0_g1	1170	1265	1131	496	461	406	15.29	14.41	13.86	4.93	4.56	4.03	6.10658465863039e-28	-1.48269050821011	down
TRINITY_DN8025_c0_g1	155	225	154	61	83	80	14.33	16.9	12.4	4.8	6.2	5.71	2.27037356537173e-09	-1.29826834771688	down
TRINITY_DN8080_c0_g1	31	55	31	171	81	165	2.21	3.15	1.94	10.07	4.84	9.12	3.48062688389857e-06	1.49898324498777	up
TRINITY_DN8098_c0_g1	480	603	517	1678	697	2065	35.53	41.21	40.9	101.95	37.43	135.97	0.00725331099795592	1.08313112603575	up
TRINITY_DN8117_c0_g1	819	1012	955	352	317	340	10.04	9.67	9.64	3.1	2.59	2.62	1.0035183201216e-48	-1.56825238369348	down
TRINITY_DN8130_c0_g1	544	686	600	183	184	194	32.36	16.63	17.7	4.7	4.45	4.31	1.1222260011788e-50	-1.79880895288318	down
TRINITY_DN815_c6_g1	552	691	654	100	149	143	45.77	45.83	46.99	7	10.79	9.5	2.0432876482702e-54	-2.33490084849226	down
TRINITY_DN816_c0_g1	853	1170	898	350	410	433	13.76	15.21	12.79	4.78	5.61	5.56	1.02376661961276e-31	-1.39133419519552	down
TRINITY_DN8175_c1_g1	914	1108	988	249	132	165	48.23	47.29	45.66	10.85	5.86	6.64	1.15499780476817e-35	-2.45708662890533	down
TRINITY_DN817_c0_g2	111	109	125	303	232	290	7.04	5.56	6.98	15.86	12.31	14.27	2.83783240004918e-08	1.07556562537906	up
TRINITY_DN8191_c1_g1	955	1304	1227	3410	3948	4012	53.14	58.4	60.14	156.51	183.39	173.49	9.04281028151086e-67	1.56674983338805	up
TRINITY_DN8208_c0_g1	630	767	678	1539	1967	1904	17.24	16.55	16.21	33.91	43.79	39.67	2.35720349685766e-28	1.23491089712313	up
TRINITY_DN8208_c0_g3	73	93	95	390	273	184	3.18	3.27	3.65	14.01	9.9	6.24	2.08502140057103e-07	1.44205307693067	up
TRINITY_DN8217_c0_g1	1492	1787	1639	434	191	308	76.29	73.55	73.83	18.29	8.14	12.24	2.48596621330638e-27	-2.36893930311342	down
TRINITY_DN8217_c0_g2	601	628	623	153	62	107	64.4	52.76	56.76	13.7	5.43	8.77	2.19573830179112e-24	-2.45706965901805	down
TRINITY_DN8220_c0_g1	3918	4079	3461	1536	710	951	62.48	52.3	48.81	20.28	9.04	11.75	1.21743038975289e-06	-1.67282992163933	down
TRINITY_DN82259_c0_g1	1	0	11	57	39	52	0.35	0	3.33	16.98	12.48	13.64	7.45501726045754e-06	2.09830618672061	up
TRINITY_DN8235_c0_g3	1722	2850	2258	504	560	644	21.88	29.22	25.32	5.35	5.87	6.45	1.17348687797894e-61	-2.07325083689858	down
TRINITY_DN823_c1_g1	31	39	37	128	141	122	2.04	2.16	2.16	6.76	7.23	5.95	3.10371562036499e-11	1.61961819744467	up
TRINITY_DN8288_c1_g4	14	35	24	9	2	7	6.9	13.57	10.22	3.85	0.94	2.56	0.00325942607178355	-1.40358236069376	down
TRINITY_DN8295_c0_g1	423	522	453	338	169	213	14.9	14.78	13.56	10.86	4.93	6.66	2.47619969915493e-05	-1.00726130740593	down
TRINITY_DN82_c0_g4	21	42	25	183	58	55	1.32	2.12	1.38	9.5	3.05	2.69	0.00306626009776966	1.27442609171148	up
TRINITY_DN82_c1_g1	13	16	20	130	80	81	1.33	1.3	1.71	11.04	6.76	6.2	3.2606760732218e-10	2.08954359024798	up
TRINITY_DN82_c2_g1	547	608	579	72	20	35	32.44	29.01	30.24	3.52	0.99	1.61	4.98260848520084e-13	-2.90757359498633	down
TRINITY_DN8307_c1_g1	142	146	244	66	64	28	6.52	5.4	9.88	2.51	2.44	1	8.20085027151739e-07	-1.61634440702183	down
TRINITY_DN8310_c0_g1	81	101	124	33	34	21	10.57	10.24	14.73	3.57	3.68	2.16	5.17940563034672e-09	-1.7103308926451	down
TRINITY_DN831_c0_g2	288	298	323	813	983	755	33.93	28.15	33.41	79.63	98.66	68.64	3.285058838643e-17	1.31973675960105	up
TRINITY_DN8322_c1_g1	89	114	121	53	29	49	5.53	5.7	6.62	2.72	1.51	2.36	2.46294017733228e-06	-1.30231072983124	down
TRINITY_DN8326_c0_g1	277	275	316	75	83	59	9.79	7.97	9.68	2.04	2.12	1.26	3.7498134516917e-23	-2.02047483811614	down
TRINITY_DN8328_c0_g1	214	257	227	1809	1691	1136	18.15	18.08	17.04	133.44	126.8	73.48	1.48217064536715e-40	2.49948083543944	up
TRINITY_DN8341_c0_g1	91	106	67	5	14	8	14.14	12.59	8.56	1.14	1.94	1	9.24932556361546e-16	-2.80490710195693	down
TRINITY_DN836_c0_g4	603	734	728	252	221	188	17.48	17.15	18.61	6	5.3	4.25	5.31878903905582e-30	-1.71538464122039	down
TRINITY_DN8374_c0_g1	401	418	394	221	111	159	21.59	18.28	18.82	9.87	4.98	6.74	5.78413711958979e-09	-1.34494992642288	down
TRINITY_DN8390_c0_g1	1390	1814	1352	682	536	820	67.11	71.35	57.14	27.14	21.57	30.59	1.63627156566317e-17	-1.25627275294409	down
TRINITY_DN8406_c2_g2	224	299	266	538	875	550	5.39	5.8	5.63	10.62	17.33	10.29	3.26516494437379e-08	1.13859993812778	up
TRINITY_DN8420_c0_g1	244	303	232	140	133	134	11.28	11.28	9.45	5.33	5.12	4.82	1.84383729245097e-09	-1.02625892781214	down
TRINITY_DN84320_c0_g1	42	31	39	77	153	72	5.03	3.03	4.15	7.73	15.87	6.81	0.00264727551616514	1.09461386052434	up
TRINITY_DN8432_c0_g1	149	202	171	97	85	74	7.33	7.96	7.38	3.92	3.47	2.83	1.59673851057436e-07	-1.08907925501838	down
TRINITY_DN843_c0_g1	147	254	254	870	432	529	3.16	4.45	4.46	12.79	6.42	8.49	1.00771768972339e-06	1.272786683763	up
TRINITY_DN8444_c0_g1	1751	2210	1757	106	115	116	91.67	93.13	81.03	4.58	5.02	4.72	1.34738247968022e-243	-4.12819020157544	down
TRINITY_DN8477_c0_g1	463	536	463	139	162	261	17.71	16.9	15.04	4.48	5.23	7.73	1.84192656033631e-13	-1.4503292367787	down
TRINITY_DN8477_c0_g2	46	73	63	13	19	35	4.25	5.42	5.12	1	1.48	2.5	0.000225410092643076	-1.32460644072309	down
TRINITY_DN84828_c0_g4	0	0	1	25	15	90	0	0	0.06	1.49	0.91	5.02	3.84378284224284e-08	2.61440547885833	up
TRINITY_DN8488_c0_g1	532	575	582	185	214	251	78.57	67.98	75.36	22.8	27.2	28.51	1.59439520231872e-26	-1.47843512245184	down
TRINITY_DN8522_c0_g1	3842	5597	4383	1674	1830	1329	351.04	411.05	351.62	126.71	141.05	94.02	4.78191033394354e-28	-1.58513759063468	down
TRINITY_DN854_c3_g1	60	106	59	23	16	22	5.9	8.37	5.1	1.88	1.33	1.67	1.37094671096523e-07	-1.72175598803993	down
TRINITY_DN8565_c0_g1	92	92	88	171	256	213	11.37	9.52	9.98	17.39	27.63	19.78	2.7748628357839e-06	1.03847297077624	up
TRINITY_DN857_c0_g1	3563	4679	4157	966	903	1306	128.88	137.92	132.72	29	27.94	37.24	1.07891126073109e-70	-2.06014950090132	down
TRINITY_DN8595_c0_g1	189	228	187	649	461	489	5.2	5.05	4.54	14.49	10.39	10.38	1.42457484990551e-11	1.23238690508956	up
TRINITY_DN859_c0_g1	86	109	102	249	314	235	2.41	2.47	2.5	5.7	7.3	5.1	3.08838407125295e-10	1.24489278816843	up
TRINITY_DN860_c1_g1	5041	5721	5222	17338	18435	16188	293.63	268.79	268.55	829.38	897.4	731.3	8.7685107064138e-56	1.55443614823352	up
TRINITY_DN860_c2_g1	58	65	105	463	507	408	1.72	1.51	2.73	11.22	12.32	9.5	6.09799147636088e-27	2.32595232487607	up
TRINITY_DN8612_c0_g2	737	893	903	83	46	114	24.37	23.8	26.33	2.26	1.26	2.94	4.05124488722029e-57	-3.31891414958407	down
TRINITY_DN8614_c0_g1	3	3	0	86	62	32	0.42	2.09	0	25.6	15.51	10.49	1.6232936376007e-11	2.9562129191634	up
TRINITY_DN8617_c0_g1	139	163	168	431	417	518	3.6	3.41	3.85	9.21	8.94	10.51	1.52744263201513e-21	1.3734254000183	up
TRINITY_DN8622_c1_g2	28	43	71	205	244	226	0.9	1.12	2.02	5.45	6.54	5.69	1.12897436584629e-13	1.94646730600431	up
TRINITY_DN8637_c0_g4	179	301	228	8	17	23	8.84	12.12	10.22	0.31	0.62	0.91	6.34638103594925e-41	-3.59732721937133	down
TRINITY_DN8642_c1_g1	538	666	550	206	220	262	15.82	15.79	14.27	4.98	5.36	6.01	1.68145826665678e-29	-1.45001186093596	down
TRINITY_DN8654_c0_g1	38	28	49	77	165	72	2.58	1.59	3.02	4.26	9.62	3.91	0.0044079813051017	1.09041260003826	up
TRINITY_DN8659_c0_g1	808	1094	985	6952	5358	3908	22.1	24.92	24.07	137.73	108.5	75.29	1.29932542343591e-33	2.276061778778	up
TRINITY_DN8673_c2_g2	45	62	44	16	5	26	7.95	8.75	6.8	2.37	0.77	3.52	0.000676372376817395	-1.41123699073312	down
TRINITY_DN8678_c0_g1	872	986	754	296	370	402	47.06	42.4	37.14	14.88	17.36	18.8	3.41158476534757e-21	-1.38891728786853	down
TRINITY_DN8681_c0_g2	156	214	211	489	617	668	4.14	4.57	4.92	10.62	13.98	13.83	3.43844093888664e-22	1.44460548618525	up
TRINITY_DN8690_c0_g1	2180	3322	2497	1357	925	1262	43.71	51.62	42.37	22.14	15.24	19.41	1.46241118285215e-16	-1.25397043540086	down
TRINITY_DN86_c1_g1	245	306	275	76	114	78	28.14	28.19	27.74	7.25	11.15	6.92	4.35078689116998e-17	-1.66346791609579	down
TRINITY_DN8705_c0_g1	359	516	391	154	155	150	31.19	39.02	29.15	10.73	10.69	9.27	8.20684896453372e-25	-1.53909311568148	down
TRINITY_DN8716_c0_g1	763	953	911	2563	2030	1962	12.05	12.84	12.27	31.62	25.4	22.29	3.15592131806517e-17	1.17240546845115	up
TRINITY_DN8719_c0_g1	3708	5954	3603	467	415	454	322.77	419.12	276.8	33.09	30.63	30.54	4.67835851709574e-113	-3.32878322376726	down
TRINITY_DN8721_c0_g1	32	61	54	8	12	22	8.33	12.63	12.26	1.76	2.79	4.35	6.64669494529426e-05	-1.54884885897761	down
TRINITY_DN8736_c0_g1	61	92	95	9	18	9	9.07	10.95	12.38	1.12	2.3	1.03	2.40477224524434e-13	-2.44667628568732	down
TRINITY_DN8740_c0_g1	121	97	127	68	54	37	7.06	4.59	6.56	3.28	2.66	1.7	0.000255469785938941	-1.11845245667495	down
TRINITY_DN8746_c0_g1	1056	1290	1324	10222	6897	7149	44.03	43.7	50.9	373.27	251.68	243.47	1.76956971278002e-56	2.52351968738811	up
TRINITY_DN8756_c0_g1	360	658	422	45	47	44	20.2	29.49	20.64	2.04	2.15	1.88	1.41332745100467e-56	-3.30985037753128	down
TRINITY_DN8779_c0_g1	470	522	527	1666	2603	1664	8.61	7.66	8.54	25.22	39.77	24.08	1.78646743226691e-22	1.76563763683144	up
TRINITY_DN87863_c0_g1	1	0	0	27	49	7	0.17	0	0	2.09	3.88	0.62	7.87725359776276e-06	2.17220077330724	up
TRINITY_DN8803_c0_g1	375	420	348	201	191	216	38.58	34.66	31.48	17.14	16.64	17.16	6.46622155354098e-12	-1.01614823362532	down
TRINITY_DN8803_c0_g2	148	151	138	60	56	79	10.45	8.58	8.57	3.48	3.3	4.31	5.18758160715593e-08	-1.22624430074946	down
TRINITY_DN88297_c0_g1	123	172	191	339	317	442	4.8	5.48	6.63	10.93	10.2	13.4	3.07193074364994e-08	1.00977349934142	up
TRINITY_DN8838_c0_g2	982	1218	1109	3093	3998	4537	15.89	15.9	15.84	41.08	53.32	57.31	3.91388765360785e-43	1.65143085045249	up
TRINITY_DN884_c0_g1	1956	2391	2291	1295	927	1079	94.28	97.34	94.8	52.21	37.09	43.11	3.61859654436594e-16	-1.10649750326523	down
TRINITY_DN885_c0_g1	102	151	109	38	51	50	14.6	24.81	22.7	15.14	21.89	12.64	1.16450944035033e-08	-1.3946202568963	down
TRINITY_DN888_c0_g1	191	219	169	32	7	45	8.63	7.99	6.72	1.19	0.26	1.59	3.58896648708353e-12	-2.43204676198443	down
TRINITY_DN888_c0_g2	14	21	18	343	225	197	0.56	0.67	0.63	11.2	7.42	6.08	3.93177887394988e-30	3.30249845561493	up
TRINITY_DN8891_c0_g1	175	233	213	94	77	120	35.36	8.72	8.66	4.23	3.31	4.86	3.32894506752750e-09	-1.16600086502494	down
TRINITY_DN8913_c0_g2	1012	1249	1165	495	423	504	23.2	23.09	23.57	9.32	8.01	9.01	5.66200679772719e-40	-1.37678952589334	down
TRINITY_DN8918_c0_g1	62	57	50	200	141	140	1.82	1.34	1.31	4.85	3.36	3.22	1.5900763976788e-06	1.26525256462955	up
TRINITY_DN8953_c0_g1	110	173	141	78	50	86	5.66	7.16	6.39	3.31	2.14	3.44	3.87912836918628e-05	-1.02810482275424	down
TRINITY_DN8956_c0_g1	101	149	134	321	345	269	3.07	3.57	3.51	7.82	8.5	6.31	2.36954564078981e-09	1.12201646260168	up
TRINITY_DN8957_c0_g1	566	595	577	1232	1678	1158	18.59	18.13	16.41	31.99	44.02	28.14	3.09083191284752e-10	1.06154046491563	up
TRINITY_DN895_c0_g2	923	972	909	282	433	420	18.15	14.85	15.52	4	5.95	5.48	2.51022952853736e-18	-1.39926252002568	down
TRINITY_DN895_c1_g1	108	172	190	42	42	30	7.05	9.02	10.95	2.26	2.3	1.52	6.62761818185141e-14	-1.96566412196447	down
TRINITY_DN8974_c0_g1	1978	2333	2181	1064	964	1078	24.3	23.64	23.21	11.06	10.47	9.28	6.52558106396016e-42	-1.18104090699046	down
TRINITY_DN9003_c0_g1	162	249	229	532	649	582	6.68	8.37	8.53	18.8	23	19.49	1.00874981204581e-18	1.30964058690915	up
TRINITY_DN9017_c0_g1	893	1043	979	406	382	422	22.99	22.05	23.08	8.6	7.68	8.36	3.45453252323225e-42	-1.3799936571286	down
TRINITY_DN9025_c0_g1	593	732	653	1406	1789	1595	7.08	7.09	7.25	13.33	16.86	14.3	1.12289139591346e-22	1.13165561577883	up
TRINITY_DN902_c0_g3	1263	1433	1304	4506	3317	4145	61.94	57.76	59.01	185.38	135.2	165.1	6.03265041779347e-29	1.42296386964774	up
TRINITY_DN904_c1_g1	231	273	260	98	62	91	14.8	14.01	14.71	5.19	3.35	4.53	7.28256884580878e-17	-1.65136499695455	down
TRINITY_DN9052_c0_g2	118	122	111	14	17	22	29.68	24.41	22.6	2.88	3.25	3.73	2.53268345930926e-20	-2.56879889636346	down
TRINITY_DN9066_c0_g1	1420	1397	1090	716	515	740	23.84	18.92	16.15	9.87	7.13	9.7	1.03303899406981e-09	-1.08807127275237	down
TRINITY_DN906_c0_g2	28	49	17	13	5	9	5.98	8.34	3.17	2.34	0.94	1.47	0.00344750527563572	-1.34695906854903	down
TRINITY_DN9070_c0_g1	2165	2630	2179	507	533	524	23.04	22.7	20.38	4.89	5.44	5.38	5.81139766627094e-123	-2.25762468884104	down
TRINITY_DN9077_c0_g1	71	84	81	31	43	33	9.2	8.38	9.09	3.46	4.73	3.05	4.22791227724021e-05	-1.15227096936157	down
TRINITY_DN907_c0_g2	80	145	124	69	10	27	3.59	5.25	4.91	2.55	0.37	0.94	0.00151916491462525	-1.36909431471448	down
TRINITY_DN9081_c0_g1	24	20	34	7	7	8	37.5	24.12	45.18	9.82	12.03	8.86	0.00118262186343918	-1.43518703705881	down
TRINITY_DN9086_c0_g1	7496	11144	8707	6090	3313	3592	125.32	153	130.99	96.93	51.02	50.93	0.00176443649828204	-1.0349222984003	down
TRINITY_DN9095_c0_g1	772	969	893	436	346	350	32.41	32.76	33.04	15.07	12.07	11.44	4.76738486176512e-22	-1.31004262393351	down
TRINITY_DN9106_c0_g1	811	902	956	2067	2647	2756	23.94	22.33	25.83	53.8	72.82	66.03	8.06267281127115e-29	1.32727514524741	up
TRINITY_DN9114_c1_g1	44	97	67	14	27	26	9.48	16.66	12.61	2.54	5.12	4.28	2.17182638313398e-05	-1.47800134017091	down
TRINITY_DN9128_c0_g1	197	240	196	77	64	85	8.92	8.71	7.86	2.86	2.4	3	6.9145368766361e-16	-1.54337314558527	down
TRINITY_DN9135_c0_g1	303	418	363	181	134	109	10.89	12.03	11.45	5.58	4.12	3.18	2.00535920418084e-11	-1.39096947688841	down
TRINITY_DN9147_c0_g2	92	224	124	62	58	91	5.58	11.17	6.82	2.88	2.69	3.96	0.000503568621110225	-1.04468612294895	down
TRINITY_DN9163_c0_g1	2004	2316	2220	8595	4321	4568	48.92	44.04	46.17	166.76	84.94	84.64	0.00219804832926891	1.10672860057733	up
TRINITY_DN9166_c0_g2	1491	1820	1582	230	228	238	26	25.61	24.34	3.28	3.26	3.23	6.95483052569421e-181	-2.90271694537605	down
TRINITY_DN916_c1_g1	0	0	0	9	89	31	0	0	0	0.28	2.8	0.92	1.29796530480892e-07	2.52936530168339	up
TRINITY_DN9182_c0_g1	830	1035	1020	523	384	516	13.81	14.52	15.12	6.64	4.91	6.36	2.61064411314258e-16	-1.12035745640642	down
TRINITY_DN9183_c0_g2	471	632	498	70	41	34	65.76	70.67	60.99	8.15	4.91	3.65	1.01996275488323e-52	-3.35192734721268	down
TRINITY_DN918_c0_g1	16848	15762	15071	10411	5890	5919	618.21	466.03	487.75	314.54	179.33	169.29	0.00194907942846957	-1.06713603829323	down
TRINITY_DN9203_c0_g1	81	110	91	4	4	6	16.51	19.13	15.64	0.74	0.22	0.76	1.53631478158214e-25	-3.59572362210819	down
TRINITY_DN920_c1_g2	652	754	695	260	183	264	11.15	10.38	10.51	3.69	2.59	3.51	2.99814944790807e-28	-1.65546032706702	down
TRINITY_DN921_c2_g2	13	26	21	43	60	55	2.13	3.43	2.96	5.83	8.65	6.85	0.00204884064532723	1.09677860976935	up
TRINITY_DN9232_c0_g1	151	182	153	87	77	78	14.08	13.62	12.54	6.72	6.07	5.63	8.82377357884014e-08	-1.07887833770985	down
TRINITY_DN9241_c0_g1	729	917	896	3033	2697	2584	25.51	25.99	27.74	96.2	86.85	78.62	1.88119769413261e-43	1.56394400723241	up
TRINITY_DN9249_c3_g1	644	941	804	386	230	341	45.84	54.92	49.97	22.7	14.14	20.42	2.31015648216708e-14	-1.38061469697767	down
TRINITY_DN9259_c1_g1	111	159	184	57	55	79	15.27	17.51	22.2	6.53	6.49	8.37	1.14277217573739e-07	-1.27983782091354	down
TRINITY_DN9275_c0_g1	92	118	103	44	27	56	23.7	24.47	23.31	9.52	6.21	11.09	3.12204360650828e-06	-1.30065557238216	down
TRINITY_DN927_c0_g3	3152	3802	2956	161	129	235	336.05	325.23	276.86	14.25	11.67	19.36	1.16981385943477e-153	-4.23068212662702	down
TRINITY_DN9292_c0_g1	247	318	313	85	75	62	41.55	42.77	46.11	11.96	10.93	8	8.0062622851696e-27	-2.01119438234614	down
TRINITY_DN9303_c0_g1	32	33	31	65	77	88	0.71	0.64	0.63	1.9	1.13	1.36	0.000515549037431348	1.01737370156523	up
TRINITY_DN930_c0_g1	58	57	72	386	317	305	2.23	2.12	2.04	10.82	8.68	7.98	3.05768274355072e-26	2.18040363876589	up
TRINITY_DN930_c0_g2	46	50	53	354	295	254	4.38	3.82	4.43	27.92	23.73	18.7	3.82244225638415e-26	2.32471617752182	up
TRINITY_DN9313_c4_g2	193	245	204	1756	1657	1308	11.08	13.3	9.75	55.73	53.33	38.82	4.4525280554778e-66	2.67646083903156	up
TRINITY_DN9323_c0_g1	926	1173	847	354	426	478	182.8	196.43	128.8	59.15	77.9	69.17	1.64215595189433e-21	-1.32591838683949	down
TRINITY_DN9326_c0_g1	0	0	0	12	110	44	0	0	0	0.62	5.72	2.12	2.29945213325157e-09	2.82689312648794	up
TRINITY_DN932_c0_g1	131	120	154	371	366	293	5.75	3.41	6.96	10.37	11.51	8.11	1.29835518983362e-08	1.15731600124585	up
TRINITY_DN9350_c0_g1	607	706	655	214	152	244	34.65	34.63	36.44	11.3	7.39	11.58	1.13126476069882e-28	-1.76643560173555	down
TRINITY_DN9351_c0_g3	682	869	795	2677	2036	2885	33.39	34.25	34.29	108	83.02	109.83	1.09763282635364e-33	1.53729179206291	up
TRINITY_DN9356_c0_g2	340	496	497	147	194	288	15.93	19.08	20.71	5.79	7.64	10.64	6.00664351062944e-08	-1.15017301726496	down
TRINITY_DN93602_c0_g1	534	808	624	193	222	232	24.76	30.9	25.81	7.57	9.04	8.38	1.75249992783686e-35	-1.68318189504908	down
TRINITY_DN9396_c0_g2	124	113	128	52	67	59	5.42	4.02	4.97	1.87	2.44	2.04	8.18223410391292e-06	-1.09409668675806	down
TRINITY_DN9401_c1_g1	659	757	754	127	205	182	63.52	59.97	64.92	10.17	16.99	13.8	3.66736080730352e-40	-2.13842065408306	down
TRINITY_DN9413_c1_g1	402	521	418	156	228	242	28.9	30.67	27.14	9.19	13.75	12.81	2.02314844401642e-12	-1.18724035703218	down
TRINITY_DN9414_c0_g3	337	435	423	101	167	123	29.83	34.17	35.43	7.32	15.24	7.79	1.4101686813415e-18	-1.65965302869842	down
TRINITY_DN942_c1_g1	48	32	34	14	15	22	10.13	5.41	6.3	2.48	2.8	3.58	0.00857118560952932	-1.0668220665933	down
TRINITY_DN9440_c1_g1	378	419	452	152	204	195	35.82	31.88	37.65	11.94	16.34	14.29	5.37835546199265e-16	-1.27439113536419	down
TRINITY_DN9446_c0_g1	107	193	144	65	35	49	15.71	28.34	23.61	12.33	8.46	9.9	1.88921289731752e-08	-1.52987615079318	down
TRINITY_DN9450_c0_g1	449	661	460	1524	2068	1398	20.32	30.69	18.89	66.77	114.11	51.67	1.08785137951491e-17	1.4988194352097	up
TRINITY_DN9450_c1_g2	1	5	3	43	28	37	0.73	2.84	1.87	27.59	20.52	19.71	9.62575659272016e-08	2.3306325068648	up
TRINITY_DN9450_c1_g3	1	4	7	51	13	46	0.13	0.41	0.78	5.39	1.41	4.5	0.000104149409128571	1.85048513150894	up
TRINITY_DN946_c0_g2	1434	1643	1511	676	863	875	9.64	8.9	8.98	3.73	4.75	4.6	2.91853596597738e-20	-1.04325364223066	down
TRINITY_DN947_c1_g1	14	34	24	62	57	97	1.91	3.72	2.88	7.06	6.68	10.21	0.000285224914818929	1.25961962092893	up
TRINITY_DN9509_c0_g1	397	546	521	115	97	106	10.14	11.3	12.27	2.19	1.86	2.1	1.63839094850044e-50	-2.25676663636116	down
TRINITY_DN9521_c0_g1	1932	2403	2381	6640	7203	5289	81.85	87.28	90.77	231.7	260.2	172.82	1.13836609178786e-22	1.35989980676419	up
TRINITY_DN9528_c0_g1	386	509	633	886	1285	1323	14.65	15.57	21.38	27.87	41.01	38.88	1.66901427260187e-08	1.02587346945643	up
TRINITY_DN952_c0_g1	651	774	763	2048	2244	2824	6.75	6.86	7.37	18.18	20.46	24.87	1.0204922748238e-42	1.54344532938242	up
TRINITY_DN9541_c0_g1	147	194	142	70	81	90	3.93	4.57	4.66	1.71	13.35	2.03	2.62382414989927e-07	-1.07329194573496	down
TRINITY_DN9549_c1_g1	220	268	206	78	71	145	1249.44	1170.88	1002.14	395.78	487.24	560.46	3.01126730157404e-07	-1.27926747229841	down
TRINITY_DN9563_c0_g1	440	568	520	155	203	186	38.01	39.49	40.01	11.14	16.74	14.41	8.54175316259457e-30	-1.57675659251703	down
TRINITY_DN9563_c0_g2	569	683	587	215	225	239	34.14	32.52	30.6	10.47	11.3	11.28	1.13374207016258e-37	-1.53846882706041	down
TRINITY_DN9618_c0_g1	3758	4443	3739	1792	971	1288	123.05	120.12	109.57	52.89	28.54	36.37	1.55166890475174e-17	-1.61011442792209	down
TRINITY_DN9619_c0_g2	178	207	195	88	104	90	17.47	20.26	24.54	11.35	17.49	7.9	2.23317666227385e-09	-1.12035500047817	down
TRINITY_DN9644_c0_g3	716	1220	887	404	305	389	15.92	21.97	17.44	7.42	5.61	6.63	3.17754403316511e-19	-1.42734272277582	down
TRINITY_DN9648_c0_g1	273	537	356	146	152	149	11.95	20.19	14.67	5.23	5.56	5.05	3.75809544928667e-13	-1.41851371843077	down
TRINITY_DN96602_c0_g1	350	409	369	1347	1285	1202	24.04	22.49	22.17	76.12	73.83	63.96	6.22807876444674e-43	1.61237143292753	up
TRINITY_DN9676_c0_g1	132	177	129	337	404	331	4.93	5.26	4.25	10.02	12.18	9.44	1.33046569628567e-10	1.128804454129	up
TRINITY_DN9695_c0_g1	2010	2259	2011	1065	1039	1182	84.12	76.19	74	37.12	36.94	38.72	2.61663081844448e-30	-1.05625862809998	down
TRINITY_DN9716_c0_g1	100	175	155	41	40	54	5.23	7.37	7.14	1.77	1.74	2.2	1.30495885653656e-11	-1.6556661383301	down
TRINITY_DN9716_c0_g3	463	577	512	263	285	255	10.57	10.63	10.32	4.93	5.38	4.54	1.48692078424879e-16	-1.05408488180463	down
TRINITY_DN97251_c0_g1	90	123	102	408	395	497	24.35	30.21	23.32	95.86	92.35	100.17	2.61899294877132e-33	1.86191398005367	up
TRINITY_DN9732_c0_g2	273	340	292	152	104	162	25.35	25.88	25.76	12.19	7.79	12.4	1.16635313777373e-10	-1.1931235355777	down
TRINITY_DN9737_c0_g1	33	33	46	150	94	86	3.34	2.77	3.93	11.65	7.6	6.12	8.37652720832005e-05	1.2622649532705	up
TRINITY_DN9737_c0_g2	296	402	336	2983	1871	1600	22.08	24.11	22.06	184.01	117.25	92.62	8.62579048534824e-30	2.39138855480788	up
TRINITY_DN973_c0_g1	1660	1743	1621	156	164	158	355.78	345.1	328.15	55.27	55.66	45.17	9.95576287417077e-170	-3.45862490820471	down
TRINITY_DN9759_c0_g1	695	886	720	1736	1784	1714	14.89	16.45	14.04	31.64	33.01	29.23	2.16636200813436e-26	1.04992899692774	up
TRINITY_DN976_c0_g2	141	172	204	432	388	383	5.7	5.6	7.27	14.35	13.02	12.03	3.79317232651179e-10	1.05938027394772	up
TRINITY_DN9775_c1_g1	39	50	47	13	15	17	6.31	6.47	6.66	1.76	2.1	2.11	3.08255824152962e-05	-1.45910414293488	down
TRINITY_DN9816_c0_g1	1225	1412	1317	526	511	594	63.9	26.38	42.69	36.73	9.94	26.85	1.4503254791444e-48	-1.39317020821211	down
TRINITY_DN9823_c0_g1	39	40	75	793	462	314	1.4	1.1	2.31	22.17	13.39	8.3	9.23364284004991e-09	2.38660822519168	up
TRINITY_DN983_c11_g1	10	4	10	117	45	66	4.27	1.35	3.7	43.1	18.08	21.07	2.21917555007312e-08	2.29655289928094	up
TRINITY_DN983_c1_g1	2766	3450	3438	39412	29987	25522	29.83	30.12	33.02	360.38	276.52	221	1.42487606949478e-84	3.08154361721191	up
TRINITY_DN983_c4_g1	27	29	20	62	64	88	27.09	22.62	17.15	55.28	67.23	63.66	0.000167372634747281	1.19630638281748	up
TRINITY_DN9841_c3_g2	25	34	25	97	78	96	84.13	90.33	77.47	288.34	306.77	212.76	4.98577233896588e-07	1.41661361180763	up
TRINITY_DN9847_c0_g1	345	341	307	146	155	148	14.34	11.42	11.25	5	5.35	4.79	2.63975815482502e-13	-1.23797533713459	down
TRINITY_DN984_c0_g1	810	1074	988	2472	2334	2157	10.11	10.88	10.96	25.73	24.23	21.34	1.29894589652464e-25	1.14246822464136	up
TRINITY_DN9869_c0_g2	107	94	77	242	329	258	5.53	3.91	3.5	10.3	14.17	10.36	2.34562221278927e-09	1.3497621481882	up
TRINITY_DN9869_c1_g2	570	839	728	377	327	378	37.53	44.43	42.2	20.5	18.03	19.32	5.19767149758537e-18	-1.07964455975111	down
TRINITY_DN98786_c0_g1	435	602	517	175	174	176	15.51	17.23	16.24	5.12	5.15	4.88	6.74240569434184e-37	-1.65135293474181	down
TRINITY_DN98975_c0_g1	64	52	92	31	28	29	24.06	5.83	33.59	42.09	28.54	23.52	0.000361872524057248	-1.1977539647646	down
TRINITY_DN9943_c0_g1	577	738	627	1524	1758	1523	17.16	17.91	16.22	37.16	42.89	34.78	2.05143511093334e-25	1.16677832831115	up
TRINITY_DN9950_c0_g2	86	100	110	324	357	354	4.99	4.79	6.05	16.08	17.4	16.09	8.17795935014251e-24	1.62506812330243	up
TRINITY_DN9954_c2_g1	288	350	343	113	127	150	8.72	8.57	9.15	2.87	4.89	3.66	4.95975701121398e-20	-1.41854138409481	down
TRINITY_DN9969_c1_g1	71	123	98	46	24	33	4.87	6.79	5.92	2.61	1.38	1.76	1.90959508618714e-06	-1.43429637279232	down
TRINITY_DN996_c0_g4	40	50	54	93	142	135	4.2	4.21	4.98	8.1	12.64	10.94	1.43158350092559e-05	1.13602362491395	up
TRINITY_DN997_c0_g1	2044	2573	2608	5640	4966	8375	41.06	41.79	46.26	92.76	81.91	130.11	2.99076502526849e-15	1.22261581478693	up
TRINITY_DN99836_c0_g1	90	157	140	26	27	32	4.39	6.16	5.97	1.03	1.02	1.21	9.18012539102226e-16	-2.09959682521056	down
