# Supplementary material for: Transcriptome Profiling Provides Molecular Insights into Auxin-Induced Adventitious Root Formation in Sugarcane (Saccharum spp. Interspecific Hybrids) Microshoots
Source: Plants (Basel). 2020 Jul 23;9(8):931. doi: 10.3390/plants9080931 (PMC7465322; doi:10.3390/plants9080931)
Supplement: Supplementary file 1 [file plants-09-00931-s001.zip › plants-836632-supplementary-proof/0721plants additional files/Table S7 CK-7d_vs_TM-7d.DEG.final.xls]

#ID	CK-7d-1_Count	CK-7d-2_Count	CK-7d-3_Count	TM-7d-1_Count	TM-7d-2_Count	TM-7d-3_Count	CK-7d-1_FPKM	CK-7d-2_FPKM	CK-7d-3_FPKM	TM-7d-1_FPKM	TM-7d-2_FPKM	TM-7d-3_FPKM	FDR	log2FC	regulated
TRINITY_DN10058_c0_g1	1063	1027	902	1955	1767	1963	11.47	10.66	10.89	26.12	25.09	23.01	1.30875418886656e-35	1.11386093030484	up
TRINITY_DN10081_c0_g2	18	12	18	33	31	50	0.99	0.63	1.09	2.17	2.16	2.94	0.00372130718738905	1.05550238201917	up
TRINITY_DN10089_c0_g2	1	0	0	153	249	212	0.08	0	0	13.7	23.74	17.04	1.13579462020716e-52	4.89080130141405	up
TRINITY_DN1008_c0_g1	750	681	644	2265	2532	2519	38.67	32.17	35.34	116.61	136.12	115.35	2.55530309442742e-79	1.98047276472444	up
TRINITY_DN10100_c0_g1	3	4	7	51	48	59	0.19	0.55	5.04	28.9	9.76	28.72	2.78821557632965e-13	2.48980330218138	up
TRINITY_DN10106_c0_g1	906	458	360	1362	1416	1282	8.07	4.69	4.15	13.49	14.47	12.4	0.00109092069399883	1.12239505735237	up
TRINITY_DN101101_c0_g1	1	0	0	52	19	29	0.14	0	0	8.58	3.39	4.34	8.39532978485054e-10	2.33791195427116	up
TRINITY_DN10137_c0_g1	233	268	250	686	724	863	5.53	6.04	6.53	19.49	21.55	21.81	1.3155491000471e-44	1.74171084377272	up
TRINITY_DN10171_c1_g1	1709	1804	1535	3369	2910	3433	32.44	32.64	31.72	74.57	68.16	68.13	2.69352052088896e-43	1.13261428207978	up
TRINITY_DN10191_c0_g1	319	410	395	110	154	186	22.31	25.36	28.46	8.04	13.06	13.95	3.76099258624674e-07	-1.04292440028758	down
TRINITY_DN10208_c0_g1	7	16	20	350	213	278	0.64	1.42	2.02	38.22	24.84	27.26	7.273064998213e-43	3.69327059731746	up
TRINITY_DN10219_c0_g1	46	38	81	106	106	128	3.29	2.48	7.13	8.95	10.01	9.81	0.00113195867379436	1.00683310332669	up
TRINITY_DN10258_c0_g1	716	1053	640	1661	1440	1397	20.65	29.38	20.5	57.88	52.03	42.93	4.54124332367825e-10	1.06050965025674	up
TRINITY_DN1028_c0_g2	302	417	354	556	782	689	7.64	9.91	10.36	17.11	24.92	17.69	5.46778327001433e-09	1.05829657839608	up
TRINITY_DN10306_c0_g1	194	283	260	602	579	633	4.92	6.83	7.24	18.19	18.38	17.01	5.73186795702069e-19	1.42596341817412	up
TRINITY_DN10306_c0_g2	20	31	13	169	138	148	0.59	0.87	0.42	5.92	5.08	4.61	3.46374984403319e-23	2.58538133980983	up
TRINITY_DN103415_c0_g1	13	13	7	275	126	154	0.4	0.38	0.24	10.11	4.88	5.04	2.24410208532243e-26	3.25131363097629	up
TRINITY_DN103_c2_g1	759	886	753	1619	1510	1570	14.43	15.35	15.49	36.3	35.33	31.43	4.49994670997343e-28	1.15243179308567	up
TRINITY_DN1040_c0_g3	5	8	7	217	113	130	0.8	1.24	1.23	41.08	23.25	22.41	3.91987984974259e-29	3.47606077930334	up
TRINITY_DN1040_c0_g4	1	3	4	76	45	41	0.12	0.34	0.52	10.66	6.79	5.2	3.61354254266673e-13	2.62070078262305	up
TRINITY_DN10414_c0_g1	1	4	2	22	41	11	0.16	0.63	0.36	4.24	8.59	1.93	0.000108698447805956	1.54518795808694	up
TRINITY_DN10414_c1_g3	323	431	307	843	653	739	22.51	28.79	23.59	69.93	57.62	54.96	1.58276200626181e-15	1.22701736847765	up
TRINITY_DN10422_c0_g2	1595	1674	1358	3068	3099	3320	34.37	34.34	32.16	78.77	83.59	75.78	4.5882323348049e-50	1.22664247546482	up
TRINITY_DN10475_c0_g1	112	170	90	20	27	24	3.57	5.16	3.15	0.76	1.08	0.81	4.59290954787133e-10	-1.78961636456834	down
TRINITY_DN10508_c0_g2	9	3	14	108	50	72	4.17	1.48	7.72	75.32	40.88	47.54	5.73396522952047e-10	2.1955387384498	up
TRINITY_DN1054_c1_g1	9	10	10	63	38	50	0.91	0.84	22.08	6.2	4.26	4.36	2.88927642519359e-08	1.87314685028031	up
TRINITY_DN10558_c0_g1	752	882	820	1565	1623	1955	15.5	16.74	18.09	37.12	40.67	41.17	8.31514464452921e-31	1.2366600462824	up
TRINITY_DN105602_c0_g1	3	1	1	33	25	24	0.85	0.28	0.32	11.11	8.84	6.79	5.34081268202525e-08	2.0759432839567	up
TRINITY_DN10573_c0_g1	1	2	2	57	28	28	0.33	0.65	0.73	22.17	12.31	10.18	7.80031256371676e-10	2.3146853931649	up
TRINITY_DN10573_c0_g2	6	6	6	135	61	70	1.8	1.78	2.01	47.96	24.34	23.16	3.57289818309873e-16	2.76349414828354	up
TRINITY_DN106044_c0_g1	2	3	0	124	58	87	0.08	0.11	0	5.78	2.85	3.62	3.28108681779887e-23	3.4278227476144	up
TRINITY_DN10623_c0_g1	22	38	26	1241	584	684	1.97	1.19	0.94	81.39	36.62	38.79	3.27447006486685e-61	4.2750303184195	up
TRINITY_DN10623_c2_g1	3	2	1	97	43	52	0.37	0.24	0.14	14.15	6.76	6.86	1.1853406760568e-15	2.87673091926139	up
TRINITY_DN106306_c0_g1	0	0	0	50	56	60	0	0	0	5.53	6.62	5.97	9.83385150016158e-22	3.41258475651205	up
TRINITY_DN10645_c0_g1	16	16	15	366	217	200	2.72	2.64	2.82	73.73	47.64	36.75	3.05699101925849e-36	3.47888193241147	up
TRINITY_DN10649_c2_g1	143	210	186	377	331	333	4.38	6.15	6.26	13.76	12.72	10.82	9.14868749005033e-09	1.08001294736826	up
TRINITY_DN10716_c0_g1	693	634	511	2784	3703	3638	48.56	42.64	39.69	227.93	319.39	268.37	6.25236569154639e-80	2.5739908554921	up
TRINITY_DN1072_c1_g1	542	585	585	1027	967	1040	16.01	16.68	19.04	35.77	35.34	32.35	6.12040453279945e-19	1.00217867742033	up
TRINITY_DN10758_c0_g1	6	6	10	333	176	202	0.45	0.43	0.84	29.64	16.68	16.15	1.10228545737479e-40	3.96036382714966	up
TRINITY_DN10769_c3_g2	0	1	7	32	55	31	0	0.1	0.82	4.04	7.44	3.53	9.38558300353905e-07	1.90278534993801	up
TRINITY_DN10772_c0_g1	200	285	246	488	443	483	21.1	28.95	28.64	61.21	59.61	54.65	8.53342792726462e-12	1.09938849825435	up
TRINITY_DN10779_c0_g1	48	57	34	117	81	101	20.31	24.13	16.07	58.37	46.44	47.66	1.9025394639288e-05	1.14113508155547	up
TRINITY_DN10782_c0_g1	437	407	449	1214	865	1106	7.54	6.62	8.69	24.46	18.4	19.57	4.68660072180917e-23	1.43619727536607	up
TRINITY_DN107_c0_g2	55	98	78	1080	755	877	3.73	6.38	5.83	87.28	64.84	63.51	2.74805961014758e-70	3.45793830201752	up
TRINITY_DN10803_c1_g1	493	494	385	11118	7994	8431	10.74	10.91	9.51	294.97	217.03	195.91	4.97004016828807e-204	4.35278467387429	up
TRINITY_DN108050_c0_g1	4	2	4	28	78	4	0.23	0.11	0.25	1.88	5.54	0.24	0.00113735654730901	1.3056249872506	up
TRINITY_DN10852_c0_g1	660	662	550	1007	1182	1212	28.09	27.72	26.34	49.94	63.67	53.89	1.45437787195332e-19	1.04182299648151	up
TRINITY_DN10904_c0_g2	168	205	169	598	574	610	3.32	3.85	3.66	14.08	14.14	12.66	7.76241308714823e-45	1.85714163063548	up
TRINITY_DN10999_c0_g1	575	474	528	1006	988	1133	17.89	13.92	18.01	36.72	38.38	36.7	4.34661498034203e-22	1.15362892985066	up
TRINITY_DN11032_c1_g1	23	39	19	48	65	89	1.08	1.75	0.98	2.68	3.84	4.44	0.000264045227576684	1.19721921040101	up
TRINITY_DN1103_c0_g4	149	206	136	478	403	415	3.91	5.15	3.92	14.94	13.25	11.54	2.53817119219772e-18	1.51921422217833	up
TRINITY_DN11043_c0_g1	18	24	25	50	41	54	1.21	1.49	2.1	2.46	2.76	4.89	0.00144872009434484	1.04390977957139	up
TRINITY_DN11071_c2_g1	2	5	2	97	50	44	0.14	0.34	0.15	8.11	4.44	3.3	8.76158287120793e-14	2.68407948227078	up
TRINITY_DN11122_c0_g1	55	87	51	152	168	185	8.12	11.77	7.61	25.73	32.7	29.7	1.93395835741318e-10	1.43919445144441	up
TRINITY_DN11122_c0_g2	124	133	115	356	320	355	9.72	9.99	9.96	32.87	31.62	28.99	1.27224842463609e-26	1.60208819726885	up
TRINITY_DN11125_c0_g3	121	99	92	25	36	35	19.98	15.87	16.82	4.9	7.68	6.25	1.72661237259863e-06	-1.28656688272479	down
TRINITY_DN11127_c0_g1	793	1080	842	1658	1462	1703	29.95	38.59	34.92	73.79	68.65	67.76	5.04473840835618e-16	1.00369168184606	up
TRINITY_DN1113_c0_g1	968	1037	815	2354	2032	2135	19.57	20.61	17.53	57.13	50.8	45.16	4.34080137851559e-37	1.38722461646762	up
TRINITY_DN11199_c0_g1	313	394	356	684	602	695	7.53	10.87	10.09	20.52	20.88	19.09	1.11156280363183e-15	1.06284863978054	up
TRINITY_DN11203_c0_g1	32	18	12	50	46	44	3.37	3.56	1.33	5.8	8.68	6.64	0.0040339749417451	1.03831775422591	up
TRINITY_DN1123_c0_g1	50	86	61	159	167	210	1.38	2.12	2.07	5.85	6.12	6.55	4.63155185569438e-11	1.4821789171149	up
TRINITY_DN11247_c0_g1	0	2	2	40	15	25	0	1.3	1.43	30.38	13.34	18.25	9.1669352784148e-07	1.90764009947898	up
TRINITY_DN11247_c0_g2	4	3	2	96	31	72	2.49	1.9	1.39	70.17	26.74	50.67	1.36949470401034e-13	2.67324016767752	up
TRINITY_DN11258_c0_g1	77	120	66	238	220	294	3.09	4.54	2.92	10.36	10.12	11.23	5.1557836299422e-14	1.57439829108141	up
TRINITY_DN11258_c0_g2	18	29	27	55	53	63	0.81	1.27	1.44	3.27	3.53	3.58	0.000257197219629129	1.14237871865379	up
TRINITY_DN11342_c0_g1	830	904	814	291	292	329	75.09	78.61	81.1	31.25	33.47	31.76	6.46641118529724e-30	-1.2516595255172	down
TRINITY_DN11342_c0_g2	1300	1608	1192	490	417	543	240.78	290.42	245.06	109.12	100.28	108.9	1.11813757138221e-25	-1.26133071732674	down
TRINITY_DN11353_c0_g1	498	496	488	144	127	162	35.89	34.62	38.92	12.24	11.82	12.25	1.71730399670921e-27	-1.51878639044647	down
TRINITY_DN11356_c0_g1	121	106	101	271	192	255	2.88	2.42	2.7	7.82	5.76	6.53	5.09476775497455e-11	1.24143196186693	up
TRINITY_DN1139_c0_g1	1602	1675	1427	3138	2550	2866	41.75	41.96	39.83	82.85	79.52	71.87	2.08084838546796e-24	1.04755390117403	up
TRINITY_DN1139_c1_g1	123	105	84	210	178	193	6.8	5.75	5.92	15.95	12.79	13.95	2.12936114710383e-07	1.02773166585024	up
TRINITY_DN114381_c0_g1	7	12	16	50	186	25	0.44	0.72	1.11	3.74	14.78	1.68	5.08575676140338e-05	1.60469814883053	up
TRINITY_DN11447_c0_g1	100	116	181	170	208	530	5.36	5.95	10.69	10.86	14.07	30.26	0.00173427043645625	1.05145046344888	up
TRINITY_DN1144_c1_g1	2280	3076	2230	10539	6868	7371	100.12	117.72	101.6	558.94	366.6	328.85	1.06515254485497e-26	1.8134185430341	up
TRINITY_DN11507_c0_g1	311	427	285	710	626	696	4.37	5.03	3.92	10.61	9.91	9.47	1.07920117662362e-14	1.15055240205212	up
TRINITY_DN1153_c1_g1	1289	1491	1242	3996	3431	3980	33.87	35.56	34.67	102.72	91.39	91.68	1.09379743884681e-74	1.67986469256922	up
TRINITY_DN11556_c0_g1	492	549	482	1080	854	958	6.61	7.01	7.11	17.29	14.33	13.61	4.91431626548508e-18	1.09602059274604	up
TRINITY_DN1161_c3_g1	121	94	84	237	174	165	10.85	8.14	8.25	25.04	19.41	15.32	9.10780328074121e-06	1.04386223777749	up
TRINITY_DN11629_c0_g1	402	545	365	962	850	1013	33.1	40.85	32.51	82.43	76.19	74.88	2.15158303599498e-20	1.26734123182693	up
TRINITY_DN11642_c0_g1	970	1373	1267	2415	2488	2874	23.14	31.19	34.08	69.09	74.33	72.64	1.63722734693818e-19	1.25620630566118	up
TRINITY_DN11662_c0_g1	117	127	114	408	326	368	9.23	10.29	11.2	50.86	41.53	40.95	4.15694362667736e-27	1.73409565221584	up
TRINITY_DN116691_c0_g1	8	6	7	110	70	45	0.69	0.5	0.66	11.25	7.65	4.14	3.22832226488073e-12	2.4238054362206	up
TRINITY_DN116691_c0_g2	5	4	5	124	49	62	0.45	0.34	0.49	13.21	5.58	5.94	1.74421100507143e-14	2.69319991331934	up
TRINITY_DN11675_c0_g1	10	4	2	328	197	232	0.21	0.08	0.05	8.2	5.17	5.16	1.56745421570558e-49	4.34413571452106	up
TRINITY_DN116885_c0_g1	0	3	1	32	23	12	0	0.55	0.21	7.19	5.58	2.6	2.28328774647141e-05	1.67009560189596	up
TRINITY_DN11698_c1_g1	21	41	25	142	218	140	0.66	1.21	0.86	5.29	8.48	4.63	1.81066093051491e-15	2.2568282545911	up
TRINITY_DN11706_c0_g1	24	33	38	110	116	157	2.27	3	3.97	12.38	13.97	15.91	1.04008225367724e-13	1.90026854914979	up
TRINITY_DN11714_c1_g1	69	72	47	237	136	139	2.69	2.68	2.01	11	6.66	5.75	1.44925713916494e-07	1.42401624875734	up
TRINITY_DN11721_c0_g1	302	317	298	603	844	883	14.7	14.74	15.96	34.95	51.73	45.71	6.31729098065456e-21	1.47303981077694	up
TRINITY_DN11733_c0_g1	177	199	200	298	349	407	2.76	2.79	3.57	5.38	6.49	6.71	6.86148949458899e-10	1.01491997598442	up
TRINITY_DN11754_c0_g1	1537	1578	1533	739	505	615	35.92	35.12	39.53	20.65	14.87	15.44	3.20227005428718e-14	-1.0796378702887	down
TRINITY_DN1177_c0_g1	312	296	240	603	450	494	5.33	3.69	3.76	12.32	8.85	8.41	2.24913253601692e-10	1.02576430820986	up
TRINITY_DN1177_c0_g4	114	100	53	205	223	189	8.41	7.04	4.29	18.13	20.96	14.97	3.17723253192951e-07	1.26744550285756	up
TRINITY_DN1178_c1_g2	320	225	183	101	63	90	12.63	8.45	7.92	4.73	3.16	3.76	1.52623242336728e-06	-1.16881801630366	down
TRINITY_DN117970_c0_g1	1	5	3	92	48	70	0.07	0.31	0.22	7.15	3.96	4.87	1.5498082836576e-17	2.95051731247716	up
TRINITY_DN11804_c0_g1	430	621	514	1022	933	1151	12.06	13.22	13.54	28.44	26.26	29.21	4.19210280651646e-16	1.14396918097454	up
TRINITY_DN11826_c0_g1	252	311	199	558	494	620	15.6	18.86	13.75	41.36	39.07	41.27	3.4789459665698e-18	1.28513769051683	up
TRINITY_DN11834_c0_g2	115	146	160	595	602	674	7.6	9.24	11.64	46.79	50.29	47.48	1.85730646262728e-45	2.23182496858968	up
TRINITY_DN1183_c1_g1	4	1	5	129	44	57	0.69	0.17	0.96	26.6	9.9	10.73	3.93257848711162e-13	2.64526103149983	up
TRINITY_DN11874_c0_g1	13	15	16	357	158	176	1.12	1.24	1.51	36.44	17.22	16.15	9.7448452819995e-27	3.22603921738364	up
TRINITY_DN11874_c0_g2	2	7	4	87	29	61	0.18	0.62	0.4	9.48	3.38	5.98	2.17568169142243e-10	2.32749946525388	up
TRINITY_DN11874_c0_g3	14	14	22	254	140	173	1.39	1.34	2.41	29.98	17.69	18.4	2.59806859917767e-26	2.99747707329877	up
TRINITY_DN11904_c1_g1	396	481	387	1007	753	918	12.07	13.97	12.97	36.56	28.79	29.68	1.52873290408871e-19	1.24148155469721	up
TRINITY_DN1195_c0_g2	664	670	615	1717	974	1128	11.58	11.33	11.96	36.74	21.96	21.56	1.64832118671839e-08	1.09650481882841	up
TRINITY_DN120870_c0_g1	2	11	4	55	135	15	0.1	0.52	0.22	3.26	16.52	0.8	1.82599864114116e-05	1.68991745208418	up
TRINITY_DN120870_c3_g1	3	5	1	152	94	106	0.48	0.77	0.18	28.65	19.26	18.19	2.70652574391428e-30	3.69266204304167	up
TRINITY_DN121367_c5_g1	4	6	7	34	66	3	0.36	0.52	0.69	3.61	7.49	0.29	0.0081882976097309	1.09774092012598	up
TRINITY_DN12137_c0_g1	217	239	211	463	360	434	3.51	3.84	3.74	8.81	7.53	7.57	2.9880595378604e-13	1.0719249346542	up
TRINITY_DN12142_c0_g1	693	859	704	2325	1893	1989	25.55	31.81	32.08	106.23	91.21	78.69	1.29468907698649e-36	1.61571593321886	up
TRINITY_DN12182_c0_g1	18	24	17	38	43	53	1.1	1.61	1.22	3.06	3.68	3.28	0.00111899336484041	1.08800452969599	up
TRINITY_DN122029_c0_g1	93	68	111	307	307	287	1.77	1.2	2.29	6.71	7.05	5.65	5.39579934578611e-16	1.74702431015513	up
TRINITY_DN12219_c0_g1	93	142	122	231	222	241	2.03	2.95	2.95	6	6.09	5.6	5.04742509391382e-08	1.07818309743168	up
TRINITY_DN1225_c0_g1	228	220	203	683	474	537	9.19	9.09	10.04	32.96	24.18	23.46	2.20214930936606e-19	1.50091244446956	up
TRINITY_DN1225_c0_g2	181	240	161	451	444	432	6.85	8.69	6.69	20.35	21.08	17.36	2.15801213363967e-16	1.3324817359289	up
TRINITY_DN12289_c0_g1	6	5	6	197	95	100	0.66	0.53	0.73	25.67	13.29	11.76	6.83268289945901e-24	3.2876931371087	up
TRINITY_DN12289_c0_g2	5	5	0	85	54	57	0.51	0.49	0	10.22	6.96	6.18	1.02324793070805e-15	2.80451546254219	up
TRINITY_DN122_c1_g1	116	113	125	268	324	317	1.46	1.4	1.61	3.78	4.56	3.78	7.03761089406016e-17	1.46890244382939	up
TRINITY_DN122_c1_g3	224	222	179	870	933	996	8.03	4.61	5.38	20.65	24.92	21.23	1.04707642386557e-83	2.30343779067263	up
TRINITY_DN12324_c0_g1	47	66	62	111	119	181	1.91	2.56	2.77	5.36	6.07	7.8	5.54036917542894e-07	1.25086585027713	up
TRINITY_DN123896_c0_g1	4	4	3	40	19	27	0.59	0.58	0.49	7.05	3.63	4.33	3.89830843103774e-06	1.77187742433407	up
TRINITY_DN12437_c0_g1	8	16	8	85	71	78	0.37	0.71	0.41	4.69	4.16	3.86	6.19815040587441e-15	2.38719487919142	up
TRINITY_DN12437_c0_g2	456	606	567	2813	2054	2292	11.82	14.98	16.38	81.58	62.34	57.96	4.21155316294227e-47	2.22767095334582	up
TRINITY_DN12454_c0_g1	9	6	12	192	92	126	1.47	0.96	2.19	37.57	19.55	22.45	1.55757677603764e-22	3.05766315822685	up
TRINITY_DN12497_c0_g1	1231	1329	1144	2071	2221	2535	31.54	32.18	31.42	62.46	71.24	69.31	5.08598236636847e-34	1.06805958872772	up
TRINITY_DN12526_c0_g1	34	50	33	178	131	197	0.84	1.44	1	5.08	3.43	5	1.09782531106566e-18	2.05340071911717	up
TRINITY_DN12535_c0_g1	35	55	40	132	89	130	1.57	2.35	1.97	7.04	5.01	6.18	3.92687763325337e-08	1.41917908917248	up
TRINITY_DN125365_c0_g1	0	0	1	69	42	38	0	0	0.1	7.08	4.6	3.5	5.03419637584227e-16	2.97295498085093	up
TRINITY_DN12543_c0_g1	113	127	89	631	549	684	2.52	2.65	2.11	16.49	15.05	15.62	7.2179171312856e-75	2.59754148003172	up
TRINITY_DN12543_c0_g2	86	118	106	742	554	689	1.43	2.28	2.86	15.73	12.73	12.88	2.60062520113857e-60	2.71833375285167	up
TRINITY_DN1254_c0_g1	1032	1478	1322	2701	3027	3633	38.3	53.05	53.37	120.97	143.46	146.88	6.69991989532147e-23	1.42432942470653	up
TRINITY_DN1255_c1_g1	200	264	172	333	431	474	3.06	3.84	2.89	6.07	8.24	7.67	1.71101235205331e-09	1.09741423321284	up
TRINITY_DN12561_c0_g1	71	83	64	229	324	360	3.54	3.94	3.44	13.25	19.76	19.07	8.71544577320965e-25	2.08105108369977	up
TRINITY_DN12562_c0_g1	11	11	13	46	29	42	2.91	0.78	7.3	9.69	4.69	6.51	7.73152287266008e-05	1.3983886194735	up
TRINITY_DN12570_c0_g1	66	34	59	259	127	136	2.16	1.06	2.12	10.09	5.21	4.72	8.7826490908158e-07	1.52877795202289	up
TRINITY_DN12598_c0_g1	27019	42819	28634	9030	11361	10212	364.28	549.01	424.5	145.56	191.26	145.66	8.04324881356408e-18	-1.39695188831174	down
TRINITY_DN125_c0_g2	18547	18131	16838	6093	5598	8778	217.47	203.1	219.58	83.21	81.18	107.86	1.86209382399616e-22	-1.1662828037408	down
TRINITY_DN12623_c0_g3	10	4	3	16	25	34	1.67	0.65	0.55	3.17	5.39	6.13	0.00124139069238297	1.3050536266026	up
TRINITY_DN1265_c0_g1	34	50	22	150	116	176	1.25	1.75	0.89	6.55	5.34	6.85	4.99023071938622e-14	1.94867118494638	up
TRINITY_DN126860_c0_g1	0	4	0	33	30	22	0	0.96	0	9.52	9.6	5.86	1.97027736873693e-07	2.0091607545727	up
TRINITY_DN12690_c0_g2	5255	4870	5091	1732	1735	2394	134.85	116.81	144.81	53.3	56.85	64.87	7.69338251713324e-25	-1.15857829832037	down
TRINITY_DN12703_c0_g1	174	151	113	640	556	444	7.8	6.46	5.57	34.16	31.35	21.15	8.06851004511066e-23	1.95907414660537	up
TRINITY_DN12730_c0_g1	10	5	12	224	109	147	2.27	1.11	3.03	60.3	32.42	36.44	7.84285295168152e-26	3.24908414962737	up
TRINITY_DN12731_c0_g1	100	115	126	297	186	239	4.07	4.47	5.64	14.39	9.52	10.33	1.62422595613045e-07	1.16185008252978	up
TRINITY_DN12758_c0_g1	14	9	13	44	24	25	1.91	0.73	1.36	5.56	4.26	3.5	0.00805669301465832	1.04741655195999	up
TRINITY_DN12764_c0_g2	41	54	45	14	9	8	4.53	5.75	5.49	1.84	1.27	0.95	6.62134782023749e-05	-1.41295023191475	down
TRINITY_DN127821_c0_g1	3	3	1	68	58	49	0.29	0.28	0.11	7.92	7.23	5.14	2.76286347177717e-17	2.94198368255648	up
TRINITY_DN12789_c0_g1	168	152	136	263	290	288	29.65	39.58	39.42	37.34	33.81	27.13	1.9387178219302e-10	1.03708750713428	up
TRINITY_DN1279_c0_g3	6	11	7	26	23	37	0.46	0.81	0.6	2.39	2.25	3.05	0.000495091906512549	1.330798752358	up
TRINITY_DN12817_c0_g2	14	13	15	41	20	46	22.1	21.57	26.09	75.69	45.72	84.28	0.00486134653845202	1.07138610467428	up
TRINITY_DN12820_c1_g1	174	272	208	342	412	458	5.42	7.91	5.94	10.31	15.28	12	4.6819326509838e-08	1.02297147272969	up
TRINITY_DN12823_c0_g1	2660	4276	3287	1153	1515	1569	58.71	86.28	79.18	32.4	44.01	39.62	6.39741783607055e-09	-1.00871418188444	down
TRINITY_DN1286_c1_g2	2	8	8	37	45	28	0.52	0.73	0.63	6.75	10.13	4.24	6.32754298671711e-06	1.70959524089143	up
TRINITY_DN12871_c0_g1	34	45	69	176	430	211	1.8	2.28	4.03	11.13	28.78	11.92	1.05806798778483e-10	2.0545476588887	up
TRINITY_DN12880_c0_g1	2149	2106	1872	3462	3617	4179	45.29	42.03	43.03	80.23	87.52	86.4	2.66086510391063e-42	1.06663631756632	up
TRINITY_DN12894_c0_g1	126	125	141	308	184	270	9.17	8.39	10.21	27.96	17.71	21.51	1.27060427852792e-06	1.05290185629121	up
TRINITY_DN128_c0_g2	1219	1241	1013	2100	1886	2314	12.94	12.49	11.78	26.48	24.92	25.91	1.76350112639924e-34	1.04727929316929	up
TRINITY_DN12910_c0_g1	354	446	418	984	592	722	27.37	33.08	35.62	90.54	58.02	59.63	1.01683313948199e-07	1.04018317671059	up
TRINITY_DN12977_c1_g1	935	1389	961	3329	3260	3464	24.79	35.08	28.19	105.03	107.92	97.08	4.94960380282221e-39	1.75944380018183	up
TRINITY_DN1297_c0_g1	1511	1942	1595	3048	2930	3901	14.4	17.59	16.69	34.62	34.86	39.31	1.30846279456288e-23	1.13663941717574	up
TRINITY_DN130088_c0_g1	0	0	0	10	69	52	0	0	0	1.01	7.41	4.7	1.04906811475319e-08	2.18759744024629	up
TRINITY_DN1306_c3_g1	197	254	201	46	69	77	159.8	216.78	187.02	45.44	81.44	72.48	1.54257729951713e-10	-1.41576186388496	down
TRINITY_DN1306_c3_g3	999	1135	1114	274	378	426	142.04	156.19	175.12	46.28	69.11	65.32	2.54074688505832e-17	-1.33107588086619	down
TRINITY_DN13101_c0_g1	142	130	87	30	19	25	10.03	9.47	7.52	2.42	1.96	2.09	3.02740998991887e-10	-1.73828181573145	down
TRINITY_DN13110_c0_g1	17	17	21	387	246	230	0.71	0.67	0.98	19.26	12.94	10.16	8.38195832255987e-40	3.49042930817998	up
TRINITY_DN13110_c0_g2	4	2	7	144	109	104	0.21	0.1	0.41	9.12	7.31	5.89	9.56561319090479e-30	3.5509274009149	up
TRINITY_DN13129_c0_g1	3	8	1	127	297	148	0.6	1.54	0.22	43.3	112.18	43.78	9.20389660674832e-29	3.73124482419893	up
TRINITY_DN13129_c0_g2	0	1	4	103	197	110	0	0.12	0.57	15.81	32.64	15.3	1.11989719713616e-29	3.8344605341481	up
TRINITY_DN13129_c1_g1	0	0	0	89	100	104	0	0	0	16.14	19.47	17.8	1.64805167701928e-35	4.18370313679176	up
TRINITY_DN1313_c0_g1	24	38	39	80	87	134	2.31	3.45	4.06	9.05	10.52	13.56	2.8127673461721e-07	1.4684832229667	up
TRINITY_DN13141_c0_g1	0	0	2	190	80	77	0	0	0.34	35.06	16.03	12.93	2.25946360688292e-24	3.60893656350008	up
TRINITY_DN13178_c0_g1	18	24	23	588	280	322	2.26	2.9	3.2	87.39	44.83	43.24	3.47892709665573e-40	3.61965788997849	up
TRINITY_DN13209_c0_g1	128	111	107	659	839	881	4.34	3.59	4.41	25.37	34.15	29.73	3.02218835001469e-75	2.84039695411328	up
TRINITY_DN13214_c0_g1	22	41	34	868	715	952	1.21	2.16	2.06	56.93	49.67	55.83	7.42207488610824e-139	4.55281571856272	up
TRINITY_DN13273_c0_g1	657	704	655	1584	1158	1394	22.74	23.23	24.85	64.92	50.16	51.09	2.84950264384766e-20	1.19896788855214	up
TRINITY_DN13285_c0_g1	530	491	328	3641	2588	2860	51.07	40.4	33.85	508.75	383.35	353.38	9.85865976372192e-66	2.80846756114843	up
TRINITY_DN13299_c0_g1	177	250	236	550	396	582	5.44	7.37	7.92	20.32	15.38	19.14	6.49939014708172e-13	1.30859647102938	up
TRINITY_DN1330_c1_g1	11	10	13	61	40	60	0.42	0.36	0.54	2.76	1.91	2.42	2.7355182807885e-08	1.82501941825966	up
TRINITY_DN13320_c1_g1	208	429	273	91	125	120	4.42	8.68	6.37	2.29	3.31	2.7	3.47465942859719e-05	-1.07588919446073	down
TRINITY_DN13327_c0_g1	60	75	63	196	156	156	2.61	3.09	2.98	10.21	8.37	7.24	7.84536943585124e-11	1.42329993678944	up
TRINITY_DN133286_c0_g1	1	1	0	70	48	56	0.09	0.09	0	7.37	5.4	5.3	3.1517510917749e-20	3.26281983159159	up
TRINITY_DN1332_c0_g1	147	200	149	414	492	571	6.42	7.18	6.6	17.18	23.88	22.39	4.19253720626829e-25	1.68493692519277	up
TRINITY_DN1335_c1_g1	56	78	82	464	469	398	2.74	3.64	4.41	27	28.86	20.68	3.75651240621477e-39	2.60034023405228	up
TRINITY_DN1335_c1_g2	107	110	94	204	214	227	3.29	3.22	3.17	7.46	8.24	7.39	6.55142601878033e-12	1.18725277166514	up
TRINITY_DN13369_c0_g2	2515	2750	2727	4969	4356	5484	58.53	61	69.78	137.83	127.11	135.26	9.20389660674832e-29	1.06604480751276	up
TRINITY_DN1337_c0_g1	186	114	141	460	367	437	4.52	2.58	3.47	9.37	8.42	7.97	6.73467085195277e-17	1.59673899036264	up
TRINITY_DN1337_c0_g2	25	28	14	54	39	63	1.97	2.12	1.22	5.06	3.9	5.3	0.000844403917190262	1.11536871692978	up
TRINITY_DN1338_c0_g1	21	27	20	36	38	83	1.49	1.84	1.56	3.04	3.41	6.28	0.00399797285729424	1.0362658756884	up
TRINITY_DN1339_c0_g1	2014	1738	1650	502	371	360	88.45	72.21	76.77	27.2	22.34	18.94	4.13441647580452e-32	-1.83088080066963	down
TRINITY_DN1339_c0_g2	36	26	35	8	11	10	24.85	18.32	27	6.48	10.59	7.84	0.00712571614722901	-1.04825499670844	down
TRINITY_DN13404_c0_g1	5	3	13	152	74	95	1.25	0.74	3.61	45.02	24.35	26.01	4.37551165982649e-16	2.76788098506523	up
TRINITY_DN13404_c0_g2	10	2	8	175	92	104	2.2	0.43	1.96	45.71	26.51	24.99	5.05089567570336e-21	3.08425822531871	up
TRINITY_DN13441_c0_g1	21	30	25	34	82	120	1.12	1.53	1.47	2.16	5.51	6.81	0.000241704914587783	1.31446198929715	up
TRINITY_DN13472_c0_g1	161	119	79	39	53	30	14.96	14.32	7.31	5.14	7.12	3.64	0.000740084654319565	-1.07307019564225	down
TRINITY_DN13485_c0_g1	7	12	1	141	89	114	0.59	0.97	0.09	14.01	9.45	10.22	1.82561264116189e-22	3.11581028202489	up
TRINITY_DN13492_c0_g1	277	234	224	2758	2328	2729	9.09	7.37	8.4	115.24	102.71	102.67	7.96010181687294e-218	3.52304218134453	up
TRINITY_DN13495_c2_g1	9	8	8	20	32	94	0.7	0.6	0.68	1.85	3.15	7.8	6.14938949394746e-05	1.56262175289883	up
TRINITY_DN13510_c0_g1	11	15	7	46	43	39	3.66	4.77	1.9	14.14	13.91	13.59	5.69189981670388e-06	1.57349035709942	up
TRINITY_DN13513_c0_g1	4	7	8	148	90	118	0.6	1.02	1.33	26.42	17.43	19.15	4.08822567255737e-27	3.30243598172892	up
TRINITY_DN13513_c0_g2	4	1	2	41	33	29	0.49	0.12	0.27	6	5.2	3.84	2.33779085966854e-09	2.22651790520557	up
TRINITY_DN1356_c0_g1	296	398	363	532	654	796	7.32	9.33	9.88	15.35	19.81	20.67	7.18051731421316e-10	1.04334886239862	up
TRINITY_DN1356_c1_g1	58	114	94	286	410	423	1.88	3.43	3.25	10.57	16.11	14.12	4.40012000608801e-18	2.02024295991059	up
TRINITY_DN1356_c1_g2	137	226	193	461	594	724	6.92	10.92	10.74	27.74	37.83	38.93	4.81173781423603e-18	1.72564528294501	up
TRINITY_DN13584_c0_g1	267	332	349	1143	977	1134	15.42	18.01	21.88	75.77	69.92	68.74	2.14316683027126e-40	1.89710468095034	up
TRINITY_DN13608_c0_g1	1	4	1	78	34	41	0.32	1.26	0.35	29.33	14.41	14.39	4.43056433760084e-12	2.55586654359858	up
TRINITY_DN1362_c0_g1	1051	1420	1174	2368	2314	2895	15.64	19.68	19.61	40.49	42.68	44.38	1.27562324476187e-24	1.22012145225792	up
TRINITY_DN13671_c0_g1	97	141	94	235	234	251	7.47	10.13	7.83	21.63	22.38	20.15	5.91045698110979e-11	1.23700348162518	up
TRINITY_DN13676_c0_g1	84	79	56	23	31	23	17.08	15.68	12.63	5.55	8.22	5.09	0.000675237069963798	-1.05746833812649	down
TRINITY_DN13680_c2_g1	58	42	55	201	167	123	12.01	8.38	12.48	48.75	44.52	27.37	1.4727699985067e-09	1.60776881383776	up
TRINITY_DN137428_c0_g1	4	15	9	232	124	149	0.63	2.3	1.57	43.54	25.29	25.46	1.80213807501908e-26	3.28418298922206	up
TRINITY_DN13755_c0_g1	1030	1171	1050	1868	1969	1932	31.88	34.51	36.11	68.57	76.96	63.84	7.95045283723297e-22	1.01210023606108	up
TRINITY_DN13768_c0_g1	117	150	132	207	274	281	4.89	5.92	5.99	10.14	14.36	12.37	5.24166411538562e-08	1.05755232045464	up
TRINITY_DN13815_c0_g1	16	17	11	43	30	40	4.39	4.83	3.14	13.25	11.22	11.97	0.00100604376248344	1.16519375063792	up
TRINITY_DN13829_c0_g1	906	991	816	1554	1526	1894	56.51	57.12	53.62	71.34	78.25	80.83	1.45416190975302e-31	1.0583497910158	up
TRINITY_DN1383_c0_g2	452	603	475	842	951	1013	7.86	9.97	9.07	17.44	20.67	18.64	6.54247929533542e-15	1.04394609148758	up
TRINITY_DN138506_c0_g1	82	129	128	364	286	419	1.15	1.72	1.97	6.08	5.01	6.21	1.43741066320912e-16	1.69294650288774	up
TRINITY_DN13855_c1_g1	78	95	77	1535	984	1176	9.97	17.32	10.77	168.88	126.17	119.51	2.3104335121712e-99	3.81461026721343	up
TRINITY_DN13855_c1_g2	71	62	58	322	236	247	12.77	10.84	11.55	68.69	55.04	48.16	3.26307084664723e-24	2.08816140112394	up
TRINITY_DN13859_c0_g1	139	98	92	226	235	216	3.29	2.02	2.35	7.18	7.54	5.35	2.20674098385985e-08	1.15419007755447	up
TRINITY_DN13868_c0_g1	33	36	35	73	55	88	13.23	15.6	12.02	42.83	26.31	46.29	0.000201339366149877	1.06006715388307	up
TRINITY_DN13913_c1_g1	302	325	280	1716	1381	1709	6.53	6.69	6.65	44.19	37.36	39.12	1.56846615325289e-116	2.54412646850655	up
TRINITY_DN14007_c0_g2	232	127	156	639	407	460	2.63	1.17	1.65	7.36	4.91	4.7	1.5380073053801e-11	1.56793604188499	up
TRINITY_DN14025_c0_g1	2998	2505	1991	5866	7453	7430	37.44	29.75	27.31	87.31	116.28	98.15	4.41532157721169e-31	1.61773431408043	up
TRINITY_DN14039_c0_g1	135	191	138	455	375	470	3.21	4.32	3.6	12.87	11.15	11.83	2.89288420255064e-23	1.60449732640161	up
TRINITY_DN14085_c0_g1	181	192	197	483	344	443	16.27	16.42	19.54	51.08	38.67	41.43	9.89556677104001e-15	1.28292107121296	up
TRINITY_DN14093_c0_g1	402	361	655	855	1300	4021	18.56	15.92	33.27	47	75.54	197.35	0.00549902817412556	1.15844848488493	up
TRINITY_DN14132_c1_g1	657	537	483	1094	1130	1108	20.45	15.92	16.47	40.34	43.85	36.66	2.84387563125776e-19	1.16243122997162	up
TRINITY_DN14143_c0_g1	147	224	209	569	696	800	2.28	3.31	3.59	10.53	13.46	13.17	7.63506247737612e-26	1.89676302045721	up
TRINITY_DN141481_c0_g1	15	21	24	58	38	57	0.92	1.08	1.4	3.49	2.46	2.95	0.000366676504659676	1.19404670792519	up
TRINITY_DN141_c0_g3	60	61	66	2132	1101	1205	2.9	2.81	3.51	122.58	66.95	61.88	2.99409009441636e-77	4.23112887701129	up
TRINITY_DN14214_c0_g1	132	81	91	294	170	207	12.19	10.46	5.78	24.71	13.56	19.76	4.50835751994424e-06	1.18046373284863	up
TRINITY_DN14218_c0_g1	1	2	0	139	56	84	0.15	0.29	0	24.42	10.66	13.41	4.51505476200129e-23	3.47972233109633	up
TRINITY_DN14278_c0_g1	51	93	75	307	615	580	1.05	1.82	1.7	7.91	16.55	13.12	5.97242445480526e-24	2.56553408240851	up
TRINITY_DN14294_c0_g1	20	19	14	115	107	127	1.49	1.36	1.15	10.22	10.12	10.12	2.66948327307824e-22	2.49532944911244	up
TRINITY_DN1447_c1_g1	11	10	9	24	38	38	1.89	1.67	1.71	4.9	8.46	7.08	0.000276643661248601	1.3413075169416	up
TRINITY_DN1447_c1_g2	37	46	60	150	128	187	2.37	2.79	4.22	11.2	10.04	12.43	1.23490062954152e-11	1.65860560191253	up
TRINITY_DN14523_c0_g1	99	130	112	258	231	245	2.63	3.76	3.29	8.88	8.07	7.37	8.77713334998963e-12	1.23080105580507	up
TRINITY_DN14622_c0_g3	88	146	118	603	390	556	5.85	9.44	8.95	46.28	32.5	39.4	4.60583249866175e-26	2.14144390100661	up
TRINITY_DN14698_c0_g1	230	249	172	80	51	56	9.38	9.67	7.73	3.87	2.56	2.43	4.55223529826354e-10	-1.4260339412335	down
TRINITY_DN146_c1_g2	187	173	165	484	322	414	2.5	2.2	2.42	7.7	5.37	5.85	2.47041236337682e-14	1.3354456516264	up
TRINITY_DN1472_c1_g2	482	466	487	37	43	76	20.78	18.03	21.83	1.67	2.2	3.69	3.92312626028586e-43	-2.76396363708006	down
TRINITY_DN14740_c0_g1	77	54	57	354	442	384	2.91	1.96	2.38	16.01	21.09	15.5	5.2166706816433e-41	2.63293702082284	up
TRINITY_DN14747_c0_g1	19	36	33	88	109	111	1.42	2.63	2.72	7.08	9.67	8.51	1.53618182094273e-09	1.68367319774457	up
TRINITY_DN14781_c0_g1	87	78	61	737	593	546	3.12	3.58	2.99	33.08	32.49	21.64	4.52154674196098e-59	3.03257596354983	up
TRINITY_DN14837_c0_g1	21	16	29	50	49	46	3	2.21	4.58	8.48	8.99	7.08	0.00295243458002694	1.02741949118423	up
TRINITY_DN148899_c0_g1	2348	3147	2878	722	637	1197	115.65	148.13	156	42.35	39.52	62.71	2.06150968658834e-15	-1.43796076270238	down
TRINITY_DN148_c1_g2	326	395	316	685	648	809	9.33	10.8	9.98	23.3	23.17	24.57	1.23268335300815e-24	1.21406144797472	up
TRINITY_DN1491_c3_g1	15	23	20	34	41	62	1.09	1.6	1.6	2.93	3.76	4.79	0.0018915894205497	1.08610565627659	up
TRINITY_DN1493_c1_g1	162	88	70	232	218	202	8.05	3.87	4.5	19.56	26.57	15.65	6.85092548526853e-05	1.07935869611579	up
TRINITY_DN14958_c0_g1	160	164	164	430	266	289	11.52	11.32	13.01	36.86	24.25	22.21	2.36948975663496e-07	1.11482727047308	up
TRINITY_DN149_c0_g2	43	81	78	275	218	277	1.09	1.96	2.18	8.32	6.94	7.46	2.40223846882067e-16	1.89439559863043	up
TRINITY_DN14_c0_g1	3698	4995	3899	9298	7529	8096	60.03	76.58	68.77	177.47	152.86	138.13	1.16048202072588e-18	1.1550048569814	up
TRINITY_DN15010_c0_g1	46	63	49	137	144	179	4.25	5.6	5	15.07	16.94	17.72	3.15556670155649e-13	1.58065077488487	up
TRINITY_DN15014_c0_g1	21	21	19	488	259	320	1.16	1.09	1.14	31.63	17.84	18.54	2.05258224993215e-46	3.66864457621361	up
TRINITY_DN15024_c0_g1	1352	1900	1444	3945	3335	4327	23.24	30.4	26.92	79.01	69.32	76.48	1.28516388924578e-31	1.46120090542854	up
TRINITY_DN15072_c0_g1	499	529	450	117	224	191	63.34	64.69	65.38	19.3	32.92	26.03	7.71362428698608e-08	-1.15683922057425	down
TRINITY_DN15089_c0_g1	32	30	28	97	82	98	4.05	3.74	3.83	14.5	13.3	13.18	5.0103922212778e-10	1.5856006646389	up
TRINITY_DN15089_c0_g2	198	202	197	650	578	604	7.97	7.78	8.66	31.67	29.44	25.99	3.22567146497138e-39	1.75807959538439	up
TRINITY_DN15125_c0_g1	88	109	96	191	204	253	1.4	1.93	1.94	4.87	5.94	6.14	1.15273216923273e-11	1.25622396708996	up
TRINITY_DN1512_c0_g4	98	127	123	407	326	395	4.75	5.88	6.56	23.26	19.81	20.19	1.46211403121134e-25	1.78652074489387	up
TRINITY_DN1513_c0_g1	1353	1649	1464	3185	2763	3510	23.1	26.14	26.7	68.47	60.96	65.18	1.5708187165823e-34	1.2544629167756	up
TRINITY_DN1515_c0_g3	286	375	353	519	611	703	6.37	7.93	8.64	13.68	16.95	16.48	3.15024350344411e-10	1.00178942841821	up
TRINITY_DN1517_c0_g1	2640	2637	2363	5986	3591	4852	70.98	67.68	70.09	191.99	120.49	138.27	7.74109354086999e-12	1.0688436479376	up
TRINITY_DN15234_c0_g1	3	1	1	59	40	18	0.69	0.22	0.25	15.98	11.98	4.49	1.4077300596443e-08	2.16839293348309	up
TRINITY_DN15242_c0_g1	21	13	8	253	162	189	2.76	1.66	1.16	39.67	27.46	26.85	1.11678540301728e-33	3.32146563398548	up
TRINITY_DN15250_c1_g1	24	29	20	53	48	68	17.36	21.45	16.17	44.99	48.56	55.93	0.000165131655450817	1.15643445129941	up
TRINITY_DN15341_c0_g1	4	6	7	315	205	240	0.15	0.21	0.29	13.9	9.54	9.44	9.02722829233629e-56	4.42232412522992	up
TRINITY_DN1535_c0_g1	63	71	65	204	177	223	9.67	9.43	12.09	18.3	19.63	17.89	4.86211097768625e-19	1.67607490625472	up
TRINITY_DN15442_c0_g1	27	20	23	36	92	46	44.7	34.85	41.9	69.72	220.95	88.48	0.0036176291275467	1.0917863329471	up
TRINITY_DN1546_c0_g2	1170	1008	969	3863	3079	3366	20.15	16.5	18.34	79.17	66.2	61.26	1.20901962927693e-54	1.86404731950703	up
TRINITY_DN15471_c0_g1	62	53	57	117	111	116	6.19	5.01	6.3	13.69	13.75	11.97	2.10928666628493e-06	1.08716526509199	up
TRINITY_DN15514_c0_g1	35	30	33	360	389	396	3.9	3.03	3.98	47.67	53.62	46.07	6.1990488920764e-74	3.46073673874311	up
TRINITY_DN15523_c0_g1	135	208	131	416	332	392	1.5	2.13	1.62	6.05	5.21	4.75	1.61459600568261e-13	1.37757122677991	up
TRINITY_DN1556_c1_g3	705	444	520	269	149	145	29.13	17.53	23.84	13.23	7.79	6.39	3.27370555060153e-06	-1.19082398666032	down
TRINITY_DN15580_c0_g1	10	10	7	27	26	29	0.65	0.62	0.5	2.09	2.14	2.01	0.00120329908134793	1.22773836562915	up
TRINITY_DN1559_c0_g2	396	415	356	938	999	1023	16.76	16.74	16.58	46.9	52.99	45.68	1.03334089573426e-44	1.51426555961035	up
TRINITY_DN156213_c0_g1	83	105	92	315	213	228	2.67	3.21	3.28	12.24	8.86	7.87	4.57968899955555e-12	1.49223413751797	up
TRINITY_DN15632_c0_g1	31	72	54	97	96	125	4.97	11.23	9.7	18.62	19.9	21.81	0.00060805470275801	1.01930506072324	up
TRINITY_DN15654_c0_g1	48	35	34	6	10	17	7.53	5.56	8.05	0.59	2.32	2.61	0.00339633338141617	-1.12156650012242	down
TRINITY_DN1574_c2_g1	75	87	63	230	223	268	1.83	2.02	1.67	6.6	6.77	6.84	2.62199281079184e-23	1.76699304288331	up
TRINITY_DN15905_c0_g1	408	578	566	1817	2408	2769	14.65	19.85	22.42	77.73	108.37	105.39	2.48480786558722e-39	2.22872017991316	up
TRINITY_DN15905_c0_g2	101	118	149	589	576	671	10.33	11.62	16.83	71.49	74.91	73.45	4.21746125154794e-44	2.36522475222505	up
TRINITY_DN159264_c0_g1	193	219	335	51	80	99	14.41	15.68	27.56	4.53	7.57	7.89	4.42704964770475e-06	-1.29133984743308	down
TRINITY_DN15937_c0_g1	1121	838	851	387	298	281	68.19	48.79	56.99	28.02	22.89	18.21	2.48241398871284e-12	-1.25063301863058	down
TRINITY_DN15967_c0_g1	57	55	49	109	97	119	2.53	2.33	2.39	5.75	5.41	5.61	1.56351556613689e-06	1.09823394822648	up
TRINITY_DN159_c2_g2	352	480	397	133	106	148	48.65	64.11	60.61	21.95	18.78	22.04	2.16204552393646e-15	-1.38471567910269	down
TRINITY_DN16079_c0_g1	4	9	6	99	48	60	0.34	0.74	0.56	10.06	5.21	5.48	1.05896635949162e-12	2.4554370261236	up
TRINITY_DN1608_c1_g1	297	323	278	633	495	618	5.04	5.21	4.98	12.25	10.04	10.54	1.16923854796385e-17	1.12353541578058	up
TRINITY_DN16099_c0_g1	123	180	136	275	290	272	7.91	11.22	9.7	21.17	23.88	18.79	1.45003462738954e-08	1.06736005294359	up
TRINITY_DN1611_c1_g1	34110	44917	31001	14974	15374	15984	534	683.04	535.07	278.69	311.32	271.49	5.95737314639697e-18	-1.00990489891737	down
TRINITY_DN16172_c0_g1	77	91	85	180	135	184	3.31	3.86	4.16	9.51	7.47	8.68	1.54303350562038e-07	1.08486827225162	up
TRINITY_DN1621_c0_g1	4897	5146	3867	10786	8271	8525	63.54	63.48	55.13	166.78	134.05	117.07	5.06875707698693e-18	1.16148045574871	up
TRINITY_DN1624_c0_g1	1057	1207	1145	2731	2468	2894	29.53	32.45	35.49	88.49	85.13	84.64	6.77279854382359e-50	1.42079192488995	up
TRINITY_DN16267_c0_g1	424	418	346	808	975	1037	12.63	11.78	11.21	28.79	36.67	32.91	3.57965096379496e-29	1.4087063721622	up
TRINITY_DN16313_c0_g1	2	4	1	64	31	37	0.17	0.34	0.1	6.6	3.43	3.34	7.1315493474684e-11	2.41077318121273	up
TRINITY_DN16328_c1_g1	13	9	12	38	23	32	1.46	0.98	1.49	5.08	3.29	3.87	0.0027443345031577	1.13806551468663	up
TRINITY_DN1639_c2_g1	282	201	221	447	445	460	8.18	5.59	7.1	15.53	16.29	14.22	2.1575422925539e-11	1.08945501285692	up
TRINITY_DN1641_c4_g3	2027	1580	1499	732	427	443	254.76	191.79	208.2	109.47	68.75	60.02	5.26651977851892e-11	-1.34412104147457	down
TRINITY_DN1643_c0_g1	1258	1465	1289	2330	2369	2619	22.85	25.24	25.72	50.69	53.91	50.39	6.53676658188716e-31	1.05252593362519	up
TRINITY_DN1643_c0_g4	738	582	450	1836	1452	1611	7.76	5.82	5.2	23.01	19.07	17.92	2.21560939641015e-24	1.60142833545454	up
TRINITY_DN16453_c0_g1	636	1012	658	225	230	283	24.15	36.66	27.48	10.17	10.97	11.41	1.94705086456089e-14	-1.35358681109751	down
TRINITY_DN1650_c0_g4	59	42	52	116	111	136	3.31	2.28	3.19	7.33	7.32	7.16	4.01133016936985e-08	1.29098726565906	up
TRINITY_DN16511_c0_g1	50	51	56	6	14	12	10.64	10.6	13.22	1.51	3.89	2.78	1.23548549050901e-05	-1.51916715241954	down
TRINITY_DN16597_c0_g1	5	6	7	156	94	144	0.26	0.3	0.4	9.72	6.2	8.02	2.73780547744671e-31	3.49908559385845	up
TRINITY_DN1669_c0_g2	190	229	200	490	538	524	4.4	5.04	5.08	13.51	15.59	12.84	5.39319058817341e-25	1.47259979404089	up
TRINITY_DN1669_c0_g3	44	55	62	74	146	183	1.53	1.82	2.37	3.06	6.36	6.74	5.91006466996688e-05	1.23139338700714	up
TRINITY_DN16711_c0_g1	44	53	47	11	22	10	27.26	32.05	31.46	7.89	20.45	8.9	0.00318325782117928	-1.09335777191774	down
TRINITY_DN16727_c0_g1	350	462	392	1479	1223	1435	13.88	17.6	17.22	69.88	61.4	61.54	5.25869652155022e-51	1.91976145554787	up
TRINITY_DN1675_c8_g1	10	17	14	208	104	145	0.37	0.6	0.57	9.18	4.84	5.7	8.43614204785979e-23	2.89984689623204	up
TRINITY_DN167_c0_g1	367	506	427	972	1127	1073	7.08	9.39	9.09	22.92	27.6	22.22	1.07282544444657e-22	1.43272025511772	up
TRINITY_DN16875_c0_g1	17	11	15	203	190	215	0.57	0.35	0.56	8.18	8.06	7.71	2.95836805839911e-47	3.4798046342456	up
TRINITY_DN16888_c0_g1	3	3	0	79	16	40	0.48	0.47	0	15.08	3.32	6.96	1.02936298161929e-07	2.05148432991958	up
TRINITY_DN16990_c0_g1	41	41	40	252	239	289	1.47	1.41	1.56	10.73	10.73	10.96	8.73800858157029e-45	2.66219859922993	up
TRINITY_DN1700_c0_g1	765	1310	818	2476	2036	2034	18.83	30.35	22.57	73.23	62.76	53.81	8.68787923071082e-13	1.30684875352402	up
TRINITY_DN17011_c0_g1	35	32	43	56	82	103	1.85	1.62	2.5	3.52	5.46	5.79	0.000336817923456058	1.08973608348765	up
TRINITY_DN170_c0_g1	3057	4624	3024	1139	685	773	56.01	80.59	61.07	24.83	15.58	14.88	3.12057847411393e-18	-1.69367980532821	down
TRINITY_DN17117_c0_g1	1	8	1	111	180	119	0.07	0.51	0.07	8.78	15.12	8.43	7.29525432870225e-29	3.67061174713335	up
TRINITY_DN17135_c0_g1	18	15	25	59	61	50	0.84	0.67	1.28	3.26	3.57	2.47	3.24018543678081e-05	1.36101033916683	up
TRINITY_DN1723_c1_g5	178	226	206	507	445	548	5.79	7.01	7.37	19.64	18.16	18.91	6.5561286368828e-24	1.43816147154514	up
TRINITY_DN1728_c0_g2	3	3	0	115	65	62	0.65	0.63	0	29.52	18.39	14.63	3.1517510917749e-20	3.21706056886232	up
TRINITY_DN1728_c0_g3	3	3	6	142	59	88	0.64	0.62	1.42	35.82	16.39	20.4	2.46105450221777e-19	3.07160032359407	up
TRINITY_DN1736_c1_g1	424	437	441	804	792	868	10.53	10.48	12.54	24.19	25.39	23.26	8.0382467788312e-23	1.09440582045664	up
TRINITY_DN17371_c0_g1	181	216	173	529	494	556	3.67	4.45	3.99	12.94	12.43	12.31	1.92260283845854e-35	1.61941887532136	up
TRINITY_DN17374_c0_g2	22	13	24	49	48	45	2.86	1.63	3.45	7.58	8.01	6.3	0.00114530411031061	1.1209156382966	up
TRINITY_DN17427_c0_g1	444	458	389	1353	1057	1134	15.19	14.95	14.64	55.15	45.41	41.18	1.58533545133691e-34	1.60972401502882	up
TRINITY_DN17427_c0_g3	37	28	24	6	11	7	5.68	4.16	4.07	1.09	2.18	1.16	0.00726212893067754	-1.07437357921525	down
TRINITY_DN17435_c2_g1	653	736	661	1545	1226	1465	48.93	53.55	54.84	140.65	116.89	118.31	1.56749424309636e-26	1.21776223479741	up
TRINITY_DN17471_c0_g1	13	20	22	34	39	50	0.7	0.8	1.04	3.01	2.1	2.92	0.00424844383386351	1.01923323964447	up
TRINITY_DN17505_c0_g1	23	25	38	53	66	78	1.82	1.9	3.31	4.99	6.62	6.6	0.000492602819287258	1.11234318457135	up
TRINITY_DN17561_c0_g1	49	56	40	99	179	166	1.85	2.16	1.64	4.27	8.6	6.34	3.46734780981713e-09	1.56663908788859	up
TRINITY_DN17627_c0_g1	1511	1647	1471	3084	2383	2894	43.09	42.45	43.62	102.18	80.9	86.18	1.13083023399473e-21	1.03164154634665	up
TRINITY_DN17629_c0_g1	186	189	187	460	403	496	4.62	4.19	4.57	12.51	11.45	11.77	3.48419415527258e-26	1.42152095851597	up
TRINITY_DN1765_c0_g2	550	584	544	1261	1030	1219	4.29	4.25	4.54	11.32	9.82	9.68	3.33096344111151e-29	1.23665594727738	up
TRINITY_DN17663_c0_g2	56	162	124	522	386	442	5.15	14.81	13.09	57.05	44.15	43.3	5.56591289901348e-12	1.85473914761517	up
TRINITY_DN1768_c1_g2	3512	3612	3116	855	1089	1276	52.04	51.23	51.09	14.99	20.19	20.1	8.45903756163319e-32	-1.42818898524463	down
TRINITY_DN17696_c0_g1	32	16	24	136	90	112	2.13	1.02	1.76	10.79	7.59	7.96	2.0742613760175e-12	2.00121202826398	up
TRINITY_DN17720_c0_g1	22	33	39	111	62	67	3.9	7.96	8.44	6.31	1.3	3.2	0.000240589127896793	1.21358234959656	up
TRINITY_DN1777_c0_g1	58	102	86	280	390	457	2.67	4.5	4.36	51.82	83.9	72.98	6.47952833698637e-22	2.14690100193814	up
TRINITY_DN1777_c0_g2	56	98	82	183	358	238	5.57	9.38	9	21.65	45.37	25.38	3.15760794009224e-09	1.6367917468923	up
TRINITY_DN1782_c1_g2	44	40	19	59	64	110	3.53	3.08	1.68	5.63	6.51	9.43	0.000923728007092003	1.09185545512249	up
TRINITY_DN1782_c2_g1	234	403	228	86	74	58	7.97	12.71	8.19	3.32	2.95	2.11	1.01413116088659e-09	-1.54152744005486	down
TRINITY_DN17839_c0_g1	0	0	0	166	111	47	0	0	0	10.39	7.35	2.63	3.12131121159698e-22	3.50729224238638	up
TRINITY_DN17854_c0_g1	4	8	3	90	51	73	0.81	1.59	0.68	21.71	13.52	16.15	2.42570522432684e-16	2.75295049536671	up
TRINITY_DN17880_c0_g1	0	0	0	300	98	483	0	0	0	8.93	3.07	12.79	3.83826523611654e-09	2.23742757821238	up
TRINITY_DN1788_c0_g1	859	914	644	1540	1358	1569	35.47	35.81	29.19	75.56	70.65	68.7	2.43182280040698e-20	1.06805365921236	up
TRINITY_DN1788_c0_g2	713	718	629	2015	1486	1713	32.07	30.97	31.32	106.73	83.62	81.11	8.59851539807528e-32	1.49718844735104	up
TRINITY_DN17891_c1_g1	62	73	41	22	20	18	8.01	8.97	5.79	3.29	3.22	2.5	0.0018327022539254	-1.04724373950203	down
TRINITY_DN17990_c0_g2	114	122	113	1462	791	1047	21.64	23.26	30.83	514	292.06	315.28	3.47877772856222e-57	3.16184984156725	up
TRINITY_DN179_c1_g1	207	253	215	411	411	544	8.53	9.07	8.32	17.3	16.89	19.41	9.58333586107275e-16	1.16555552134339	up
TRINITY_DN18014_c0_g1	5	20	11	308	150	194	0.27	1.05	0.66	20.11	10.37	11.33	5.43659292322612e-27	3.31087047428167	up
TRINITY_DN18014_c1_g1	2	2	6	163	55	92	0.46	0.45	1.52	44.15	16.47	22.95	3.75767400698763e-18	3.05816612737736	up
TRINITY_DN1801_c0_g3	164	164	142	464	384	349	8.01	7.66	7.64	27	23.63	18.14	1.89095674870232e-16	1.46649609856667	up
TRINITY_DN18126_c0_g1	2988	3431	2882	1521	829	1157	169.4	186.2	179.56	102.16	59.29	69.52	2.12555816755753e-10	-1.13422683861671	down
TRINITY_DN18181_c0_g1	795	1147	1117	1806	2220	2748	11.69	15.28	17.17	31.35	39.01	41.38	2.2522959180924e-13	1.26207846062727	up
TRINITY_DN18197_c0_g1	100	16	25	8	10	6	14.67	2.27	4.06	1.39	1.89	0.95	0.0057452353228022	-1.15435945580777	down
TRINITY_DN1824_c0_g2	321	367	340	608	689	783	2.62	2.85	3.05	5.93	7.03	6.77	5.94946185178639e-20	1.17777159643183	up
TRINITY_DN182_c1_g1	259	366	273	535	455	650	5.58	7.51	6.47	13.74	12.28	14.84	1.81561354285695e-10	1.01692643593519	up
TRINITY_DN18305_c2_g1	127	134	115	293	310	248	2.12	2.13	2.11	6.17	6.68	4.73	6.09581559697405e-12	1.2994074046656	up
TRINITY_DN18328_c0_g1	223	263	210	1218	1912	1823	17.92	20.28	18.6	116.47	194.89	156.55	2.09601266003593e-63	2.86081500345269	up
TRINITY_DN18353_c1_g1	90	80	63	178	146	175	4.45	1.72	4.19	10.46	4.13	4.19	3.85255884838584e-09	1.20315868501324	up
TRINITY_DN18403_c0_g1	18	22	21	371	208	276	0.9	1.05	1.15	22	13.05	14.62	1.10968113726503e-41	3.41962863972844	up
TRINITY_DN1840_c0_g1	536	546	560	4255	2738	3337	21.23	23.98	27.98	492.39	316.67	344.68	2.09647603118011e-70	2.71964144887091	up
TRINITY_DN18435_c0_g1	918	1153	494	315	288	230	180.74	221.34	107.83	73.57	73.79	49.22	3.1437828781883e-07	-1.23498116990623	down
TRINITY_DN1847_c0_g1	479	569	492	1168	1108	1162	15.94	17.95	18.3	45.24	45.76	41.23	1.99029887767624e-33	1.33202732021961	up
TRINITY_DN18488_c1_g1	36	16	7	551	538	564	0.98	0.41	0.21	21.28	19.11	16.9	3.26694758668686e-18	3.08795706273353	up
TRINITY_DN18508_c0_g1	57	62	41	243	231	271	1.77	1.85	1.42	9.04	9.07	9.01	4.5230326446796e-33	2.25168834795525	up
TRINITY_DN18512_c0_g1	73	56	83	179	131	116	3.74	2.74	4.68	10.92	8.46	6.32	0.000161765756010107	1.0418423985842	up
TRINITY_DN1851_c1_g2	570	612	571	1327	1189	1414	16.52	16.91	18.2	45.83	43.22	43.47	9.2707811282043e-45	1.34074967305333	up
TRINITY_DN18542_c0_g1	38	60	31	99	92	84	6.6	13.13	11.61	22.67	19.22	15.7	9.65096055151406e-05	1.11309763930464	up
TRINITY_DN185_c1_g2	78	68	89	158	214	342	9.95	22.46	8.15	13.26	20.7	27.02	1.32453368984753e-09	1.54841397629144	up
TRINITY_DN18600_c0_g4	31	27	10	158	127	144	1.63	1.36	0.58	9.89	8.41	8.06	4.43523686853579e-18	2.38868078946033	up
TRINITY_DN18613_c0_g1	3093	3469	3038	7597	5566	6793	67.91	73.49	74.78	194.08	151.81	155.97	7.21678346853386e-26	1.22581885893572	up
TRINITY_DN18706_c0_g1	64	75	61	158	105	149	4.05	4.25	4.02	11.13	7.78	9.3	1.22191191815761e-06	1.12082020357107	up
TRINITY_DN18767_c0_g1	144	178	198	367	477	734	4.54	5.34	6.86	13.77	18.85	24.52	3.46645582957112e-13	1.60825556094448	up
TRINITY_DN18769_c0_g1	212	289	217	340	553	600	3.53	4.58	3.97	6.77	11.54	10.61	3.92912820960193e-08	1.15574720362356	up
TRINITY_DN18775_c0_g1	26	25	47	78	104	423	1.28	1.2	2.5	4.37	6.4	22.17	0.00377957281212173	1.19886644328537	up
TRINITY_DN1883_c1_g1	429	508	394	980	683	851	13.91	15.83	14.06	37.59	29.48	28.54	9.32432140107417e-13	1.07592255492861	up
TRINITY_DN18876_c0_g1	13	18	13	350	194	250	1.07	1.42	1.18	34.21	20.22	21.95	2.04951452532837e-42	3.63244226260719	up
TRINITY_DN18881_c0_g1	71	111	63	166	158	182	6.7	10.07	6.56	18.64	18.98	18.4	4.22664065544047e-07	1.1390498454984	up
TRINITY_DN18890_c0_g1	210	658	224	33	25	47	18.97	58.48	22.09	3.41	2.89	4.59	3.30790907266483e-14	-2.40643686685203	down
TRINITY_DN18941_c0_g1	267	220	144	48	93	90	12.07	10.16	7.1	2.55	5.11	4.24	0.000159793151675481	-1.05855712479094	down
TRINITY_DN19003_c0_g1	91	93	100	226	161	193	4.58	4.52	6.16	14.52	11.33	11.54	5.57197002144691e-08	1.13113156481653	up
TRINITY_DN19026_c0_g1	0	5	4	55	27	41	0	0.43	0.4	5.87	3.08	3.94	9.22054748538607e-09	2.15727681838055	up
TRINITY_DN19078_c0_g1	532	844	713	1208	1640	1302	14.89	22.49	21.96	40.29	57.51	38.61	8.00679593460714e-09	1.11898246568414	up
TRINITY_DN1910_c0_g3	193	153	93	361	294	348	8.81	6.67	4.67	19.62	16.89	16.89	2.42345795192287e-09	1.28407104154213	up
TRINITY_DN191534_c0_g1	4	4	2	49	25	41	0.4	0.39	0.22	5.85	3.2	4.41	3.21028908288785e-09	2.18141803346795	up
TRINITY_DN191534_c0_g3	1	2	5	72	30	27	0.08	0.16	0.47	7.23	3.22	2.44	4.75312792845584e-08	2.08670345545588	up
TRINITY_DN191_c0_g2	152	178	163	249	341	339	2.63	2.93	3.1	5.14	7.39	6.22	1.35066328457375e-08	1.04762129883132	up
TRINITY_DN19222_c0_g1	111	125	128	262	184	249	26.19	29.27	33.38	72.39	56.46	63.75	8.94377584355659e-08	1.04950175287507	up
TRINITY_DN1924_c0_g2	214	251	232	52	63	102	18.24	19.43	22.31	3.36	4.9	9.29	2.2378962483127e-09	-1.35123403364785	down
TRINITY_DN1924_c1_g1	162	178	183	68	61	60	8.34	8.76	10.36	4.17	3.96	3.29	8.3931717969579e-08	-1.15756037116688	down
TRINITY_DN19301_c0_g1	75	89	67	164	133	155	21.33	24.96	21.21	55.19	50.1	48.47	2.21397737611639e-07	1.08108666110835	up
TRINITY_DN1938_c0_g1	118	110	85	282	209	233	1.98	1.7	1.45	5.45	4.2	3.89	2.16894489758084e-11	1.31602120973593	up
TRINITY_DN1939_c0_g4	237	196	229	111	67	69	11.66	9.21	12.4	6.5	4.15	3.61	1.19455588031839e-05	-1.0830312615525	down
TRINITY_DN19406_c0_g1	10	5	2	68	33	46	1	0.48	0.22	8.05	4.18	4.9	2.25963887367757e-08	2.05244158494312	up
TRINITY_DN19414_c0_g1	137	153	141	722	771	759	9.79	9.4	9.11	43.84	48.52	40.2	1.69830738397489e-76	2.49759392104312	up
TRINITY_DN19490_c0_g1	16	26	25	446	227	286	0.64	0.99	1.1	21.29	11.44	12.17	3.92752884392484e-36	3.36269148737717	up
TRINITY_DN1961_c0_g1	506	443	477	852	780	958	6.04	4.94	6.49	12.44	12.05	12.4	7.81011001325912e-19	1.03074824134506	up
TRINITY_DN19664_c0_g1	13	8	10	40	32	30	8.2	5.13	7.06	29.66	28.03	21.43	0.000268412788957528	1.33886026610987	up
TRINITY_DN19674_c0_g1	55	67	70	133	142	208	5.77	6.77	8.1	16.59	19	23.4	3.45928499117663e-09	1.36296086640913	up
TRINITY_DN19703_c0_g1	230	280	217	116	83	100	37.21	43.48	37.99	22.32	17.13	17.44	3.27113172129902e-07	-1.00199089548245	down
TRINITY_DN1975_c2_g1	70	49	48	211	154	175	2.35	1.58	1.74	8.32	6.36	6.04	9.56007474824272e-14	1.70174436233733	up
TRINITY_DN19791_c0_g1	294	361	296	720	573	626	6.51	7.5	7.04	18.92	15.73	14.32	7.39185619858659e-16	1.17140857799199	up
TRINITY_DN19868_c0_g2	380	683	537	168	192	288	7.68	13.13	11.92	4.04	4.85	6.16	1.31356237266809e-05	-1.00902232494615	down
TRINITY_DN19964_c0_g1	92	63	62	180	167	201	0.93	0.6	0.69	2.17	2.1	2.15	1.41541546904367e-11	1.41009091326909	up
TRINITY_DN20065_c0_g1	153	118	132	50	63	39	6.39	4.37	5.91	2.44	3.62	1.53	0.000174222057156367	-1.03012158055071	down
TRINITY_DN2021_c1_g1	81	69	32	132	156	134	7.99	6.28	3.31	15.78	18.84	13.27	1.64593338720285e-05	1.22015746713874	up
TRINITY_DN20250_c0_g1	362	513	471	164	130	201	14.59	19.73	20.88	7.87	6.58	8.6	8.51057414213653e-10	-1.16961725826055	down
TRINITY_DN20318_c0_g1	49	67	66	121	162	290	2.14	2.92	3.49	6.61	8.94	13.6	3.49421749604422e-08	1.54037547995942	up
TRINITY_DN2033_c0_g1	1328	1272	1163	7455	5344	6556	53.73	48.06	50.51	336.34	253.81	262.59	5.4093659696443e-97	2.49377717524257	up
TRINITY_DN2033_c0_g2	40	43	49	679	481	530	4.44	4.6	6	89.53	68.12	63.09	5.48258979240052e-71	3.55169319633625	up
TRINITY_DN20405_c0_g1	4	31	18	461	261	249	0.2	1.47	0.98	27.22	16.3	13.13	1.19194980364139e-06	1.88920163733354	up
TRINITY_DN2041_c0_g1	98	107	83	387	502	682	3.33	8.12	6.22	15.21	28.04	35.24	6.95226342930783e-38	2.44815004289756	up
TRINITY_DN20428_c0_g1	45	57	60	146	231	236	2.15	2.58	3.16	8.36	14.2	12.28	1.24824068862651e-14	1.86414369876341	up
TRINITY_DN20497_c0_g1	0	5	3	141	62	79	0	0.46	0.31	15.95	7.51	8.05	1.47180147404597e-19	3.16380378386683	up
TRINITY_DN20499_c0_g1	164	260	247	71	76	74	10.17	15.62	15.8	4.93	6	4.46	1.28280963916623e-07	-1.25347472100766	down
TRINITY_DN20557_c0_g2	130	136	115	265	226	203	4.89	4.92	4.81	11.9	10.76	8.12	3.89858387069468e-07	1.00225018344663	up
TRINITY_DN20614_c0_g1	99	121	106	231	213	243	2.37	2.77	2.79	6.64	6.42	6.2	3.0753294499931e-12	1.20603311947301	up
TRINITY_DN20660_c0_g1	6	16	14	117	64	96	0.16	0.56	0.51	4.34	2.66	3.1	1.7797714835531e-13	2.35302473663987	up
TRINITY_DN20672_c0_g1	502	518	518	1285	1256	1472	9.83	9.61	10.9	29.5	30.14	29.62	9.49145806786744e-56	1.55198402595878	up
TRINITY_DN20677_c0_g1	17	4	20	55	48	52	5.36	0.1	0.79	8.88	1.57	1.46	0.000164217997248194	1.4093842069957	up
TRINITY_DN20754_c0_g1	15	17	13	334	179	204	0.38	0.41	0.36	10.12	5.7	5.5	5.16574892951457e-35	3.42170078620121	up
TRINITY_DN20823_c0_g1	1	2	5	265	141	142	0.02	0.04	0.12	6.8	3.8	3.24	1.12770805889041e-36	4.09911423792789	up
TRINITY_DN2097_c3_g2	256	128	93	436	404	446	3.95	1.88	1.58	8.01	7.8	7.29	6.22203283311485e-08	1.42469338445668	up
TRINITY_DN20996_c0_g1	578	527	363	1746	1493	1656	19.19	16.73	13.29	67.27	62.11	58.41	1.88345229811947e-40	1.87531709886958	up
TRINITY_DN2099_c0_g3	76	96	112	305	254	228	2.3	2.77	3.73	11.01	9.65	7.33	1.94923635061576e-11	1.50872065961525	up
TRINITY_DN210259_c0_g1	2	3	3	98	41	43	0.16	0.23	0.27	9.45	4.22	3.73	5.67808787841989e-13	2.6256771981719	up
TRINITY_DN21048_c0_g1	119	180	151	0	0	0	13.04	19	18.26	0	0	0	1.44580174440331e-38	-4.32985072235458	down
TRINITY_DN21128_c0_g1	79	141	115	184	219	268	5.92	10.1	9.47	16.41	20.77	21.43	3.96222152444666e-06	1.07855744431911	up
TRINITY_DN2114_c1_g1	40	44	54	121	131	123	1.41	1.48	2.1	5.1	5.82	4.62	2.15819578687653e-09	1.45329609306197	up
TRINITY_DN21295_c0_g1	645	863	758	1803	1744	2063	11.68	15.63	15.76	37.01	41.68	38.63	2.80768285503039e-34	1.46495003791181	up
TRINITY_DN21377_c0_g1	17	27	11	55	46	54	1.29	1.99	0.93	5.04	4.45	4.22	9.01913472346885e-05	1.31227395285555	up
TRINITY_DN21495_c0_g1	0	1	0	89	39	23	0	0.1	0	11.53	5.42	2.69	2.41774032478319e-11	2.52593811235851	up
TRINITY_DN21603_c4_g1	1	2	1	111	45	59	0.11	0.22	0.12	14.86	6.47	7.13	8.28762183107892e-18	3.08597359566225	up
TRINITY_DN21608_c0_g1	212	211	210	74	69	87	163.6	166.93	181	66.99	74.73	76.5	3.43313661784259e-10	-1.18069975297298	down
TRINITY_DN2160_c0_g1	355	283	169	556	508	513	5.12	3.9	2.67	9.73	9.42	7.95	2.33425750205768e-07	1.09126476157369	up
TRINITY_DN21735_c0_g1	64	93	91	207	171	201	4.62	6.97	10.01	20.91	22.22	17.91	1.28219015597386e-09	1.29820829539248	up
TRINITY_DN21749_c0_g1	213	260	220	562	593	669	3.17	3.68	3.6	9.97	11.04	10.54	2.09527062002231e-33	1.54724397240848	up
TRINITY_DN21750_c0_g1	4	7	7	154	64	72	0.22	0.36	0.41	9.86	4.34	4.12	7.88442122002209e-16	2.77302384422284	up
TRINITY_DN21845_c0_g1	102	141	124	33	35	60	5.88	7.78	7.87	2.27	2.55	3.69	2.67286082666893e-05	-1.14720869452693	down
TRINITY_DN21861_c0_g1	145	118	125	385	345	299	7.16	6.64	7.8	23.53	25.11	16.42	1.79155264440893e-15	1.50598712906195	up
TRINITY_DN2187_c0_g1	251	269	217	535	554	654	4.33	4.65	4.52	12.41	12.97	13.03	2.14242906697115e-30	1.40283064500635	up
TRINITY_DN218_c0_g1	45	67	48	133	109	142	8.05	12.7	12.35	33.48	31.9	33.29	1.92286894077474e-08	1.3126165017567	up
TRINITY_DN218_c0_g2	98	71	49	289	199	248	8.8	5.91	4.73	30.66	22.36	23.9	4.86063347269846e-14	1.7535096006116	up
TRINITY_DN21922_c0_g1	2	5	2	88	55	66	4.5	0.69	0.31	79.42	42.72	35	5.22582816664766e-19	3.03155404775191	up
TRINITY_DN21960_c0_g1	836	1008	727	3026	2366	2905	16.64	19.03	15.9	71.3	58.7	61.24	4.94873096650757e-54	1.84463991961644	up
TRINITY_DN21960_c0_g2	21	20	17	62	50	49	0.9	0.79	0.78	3.06	2.57	2.16	2.2052127266285e-05	1.34058364640809	up
TRINITY_DN22039_c0_g1	479	633	549	1108	956	1182	5.23	6.75	6.82	14.11	13.24	13.51	8.30642758364031e-19	1.12992956475205	up
TRINITY_DN2205_c2_g4	36	28	35	100	74	87	5.35	4.03	5.75	17.64	14.15	13.94	5.67832303283786e-07	1.36423545171205	up
TRINITY_DN2211_c1_g1	3546	3758	3637	1533	1352	1771	52.76	53.18	59.32	26.54	23.89	27.12	2.8964812764069e-28	-1.02128929153473	down
TRINITY_DN22191_c0_g1	61	57	37	272	151	172	1.86	1.66	1.21	8.25	5.64	5.57	2.4685370822675e-12	1.8467256145298	up
TRINITY_DN22205_c0_g1	427	544	394	183	179	152	6.63	7.9	6.64	3.4	3.48	2.52	1.94799991911178e-10	-1.12496958116046	down
TRINITY_DN22210_c0_g1	46	37	22	131	124	117	6.22	5.6	1.99	18.57	20.26	16.17	1.48403680691144e-11	1.75818928714607	up
TRINITY_DN22212_c1_g1	15	15	23	435	248	305	0.54	0.52	0.92	18.76	11.28	11.72	4.89207397083612e-46	3.70725550946876	up
TRINITY_DN22228_c0_g1	82	103	91	287	250	279	2.98	5.01	3.71	12.34	11.15	10.48	1.25668805821917e-21	1.66254006383842	up
TRINITY_DN222994_c0_g1	12	18	6	320	215	231	0.25	0.36	0.18	7.94	5.65	5.08	3.44695805624534e-45	3.79945579025251	up
TRINITY_DN22305_c0_g1	126	206	193	65	62	64	4.23	6.6	7.13	2.6	2.61	2.28	1.17857899711318e-05	-1.1107502522635	down
TRINITY_DN2230_c0_g1	411	621	487	868	1033	1203	9.2	13.34	14.08	16.25	22.12	20.08	5.07189498779798e-13	1.17066396431667	up
TRINITY_DN223_c3_g2	3028	2597	2434	1195	780	750	237.54	195.8	209.92	109.45	76.62	62.23	4.53364125363132e-12	-1.26650352711534	down
TRINITY_DN22483_c0_g1	2	13	5	163	192	270	0.16	0.92	0.44	14.44	18.13	22.42	2.49289454550297e-42	3.96869540724484	up
TRINITY_DN22506_c0_g1	17	16	8	55	34	26	2.93	2.68	1.52	11.23	7.57	4.85	0.00279600790625656	1.15494710652853	up
TRINITY_DN2251_c4_g1	122	110	83	249	154	210	2.25	1.93	1.68	5.48	3.56	4.1	2.44381097319935e-06	1.05982419439808	up
TRINITY_DN2252_c0_g1	8060	9571	5732	18724	15166	17252	110.66	124.71	87.8	317.92	264.26	253.68	1.28847901360122e-19	1.29444073079429	up
TRINITY_DN2267_c0_g1	25048	26346	22278	9732	8351	10274	1000.95	1003.29	975.56	456.81	415.51	431.66	2.81760171641218e-57	-1.16353487055212	down
TRINITY_DN2272_c1_g1	99	124	98	204	327	306	2.06	2.48	2.1	5.01	8.4	6.6	2.02237784965905e-11	1.44745638000437	up
TRINITY_DN22734_c0_g1	130	102	116	11	8	8	31.45	24.2	31.18	3.15	2.54	2.12	1.02722196304003e-20	-2.74362937506561	down
TRINITY_DN2276_c0_g2	655	833	580	1785	1502	1553	12.67	15.32	12.32	41.11	36.45	31.87	3.05691379216889e-24	1.38873960073916	up
TRINITY_DN227_c0_g3	121	135	112	314	191	259	2.95	3.13	2.99	9.11	5.82	6.68	2.59547775014983e-08	1.15633891719831	up
TRINITY_DN2289_c2_g1	47	50	51	161	56	144	1.49	1.51	1.77	6.13	2.23	4.89	0.000317103467928265	1.168380503746	up
TRINITY_DN2300_c1_g1	934	1098	992	3901	3905	4344	31.99	36.43	38.15	164.44	173.16	162.76	6.38126386037749e-127	2.17219238218409	up
TRINITY_DN23131_c0_g1	1	4	3	41	14	37	0.15	0.58	0.49	7.23	2.68	5.93	2.38472948301831e-06	1.83213547411757	up
TRINITY_DN2316_c0_g4	312	216	220	109	97	78	18.47	12.18	14.27	7.71	7.18	4.88	5.04140007534289e-06	-1.06600196978302	down
TRINITY_DN2316_c1_g2	334	333	281	78	76	77	15.22	14.48	14.07	4.14	4.37	3.72	1.34376995112686e-24	-1.72873361187047	down
TRINITY_DN23319_c0_g1	8	5	8	253	110	132	0.41	0.24	0.45	15.35	7.06	7.22	3.92518221508438e-26	3.39051534516143	up
TRINITY_DN23349_c0_g1	175	286	268	79	82	93	12.85	20.7	22.54	7.78	7.23	6.75	3.67426462824409e-07	-1.19044506165403	down
TRINITY_DN23364_c0_g1	71	108	110	261	222	216	3.67	4.93	6.1	14.9	12.92	10.54	3.09770688043008e-09	1.33402853969882	up
TRINITY_DN23378_c0_g1	3	4	3	89	45	54	0.18	0.23	0.2	6.47	3.47	3.51	4.36632058353065e-15	2.75020099548369	up
TRINITY_DN233_c1_g1	65	81	69	162	119	142	14.15	17.43	17.02	43.13	34.87	34.46	1.78094473283283e-06	1.0714467513114	up
TRINITY_DN23508_c1_g1	4	6	12	219	114	138	0.3	0.78	1.57	24.55	12.83	15.83	1.19393383674034e-26	3.36152428249892	up
TRINITY_DN236006_c0_g1	0	1	0	40	14	32	0	0.12	0	6.04	2.28	4.37	1.23766225821892e-08	2.18360461729584	up
TRINITY_DN23600_c0_g1	11	14	12	310	177	197	0.85	1.03	1.02	28.4	17.27	16.2	8.2487216719488e-38	3.57222244920076	up
TRINITY_DN2368_c0_g1	646	790	694	1240	1286	1648	18.67	22.25	22.27	43.72	47.31	50.17	1.26772256504031e-21	1.13517659421683	up
TRINITY_DN23695_c0_g1	24	24	40	50	54	95	1.92	1.4	2.85	3.63	4.15	6.17	0.00236149816968293	1.04326728392421	up
TRINITY_DN23810_c1_g1	5	9	9	121	50	95	0.76	1.33	1.52	21.96	9.85	15.68	8.36849613071208e-15	2.59929655940825	up
TRINITY_DN23882_c0_g1	32	55	63	95	104	113	1.52	2.49	3.28	5.36	6.2	5.69	0.000246460544244734	1.05781185629903	up
TRINITY_DN23936_c0_g2	1	11	1	61	28	35	1.09	7.3	0.38	34.78	29.16	23.38	1.72635850299568e-05	1.69236211347499	up
TRINITY_DN23936_c1_g1	18	13	17	259	165	163	2.84	1.99	2.97	48.61	33.65	27.85	2.84795883250516e-30	3.13797603248979	up
TRINITY_DN2398_c0_g2	21	10	14	214	176	178	5.6	1.21	6.86	43.94	39.06	27.38	1.98497794345904e-36	3.25955005950884	up
TRINITY_DN2403_c1_g1	18	40	30	301	146	222	1.11	2.36	2.04	22.12	11.39	14.61	1.80530266549602e-19	2.55638342839652	up
TRINITY_DN2403_c1_g2	49	110	59	457	270	396	1.4	2.99	1.85	15.55	9.67	11.99	1.42545009634847e-18	2.22488634870861	up
TRINITY_DN2411_c0_g1	111	170	156	301	326	304	3.47	5.04	5.3	11.05	12.68	9.96	1.69228627865896e-09	1.20010437114483	up
TRINITY_DN2424_c0_g4	145	219	178	42	91	69	52.15	78.01	71.3	17.76	43.29	26.7	0.000380870672922947	-1.02861212340011	down
TRINITY_DN24251_c0_g1	24	12	5	86	59	73	2.53	1.19	0.64	10.59	7.73	8.19	4.59762107968107e-08	1.87843939104641	up
TRINITY_DN2443_c0_g1	663	733	602	1169	1124	1257	8.16	8.17	8	16.47	16.17	15.98	1.99395389916031e-27	1.01674573947606	up
TRINITY_DN24490_c0_g1	122	76	54	29	14	9	32.52	18.28	13.8	9.79	4.99	1.77	0.000115647005026887	-1.41359314601075	down
TRINITY_DN2459_c0_g1	291	330	266	582	521	525	5.5	4.32	4.17	10.16	10.06	7.74	2.6095101374201e-14	1.04739156971482	up
TRINITY_DN2485_c0_g1	247	265	204	3530	2453	3294	2.21	2.25	2.01	38.07	27.67	31.46	3.49807119526935e-168	3.75364498566338	up
TRINITY_DN2485_c0_g2	505	467	312	954	766	908	12.23	10.68	8.17	27.91	23.73	23	4.24717422177217e-14	1.18792462237345	up
TRINITY_DN2485_c3_g1	16	18	16	140	98	128	4.86	5.85	5.79	53.46	42.37	46.01	2.6822585664446e-22	2.58186480092395	up
TRINITY_DN2494_c0_g2	45	21	21	84	52	96	1.92	0.86	0.99	4.27	2.79	4.36	0.000170752720124971	1.25035497182442	up
TRINITY_DN2494_c0_g3	15	4	9	30	37	40	2.49	0.64	1.65	5.91	7.93	7.18	0.00025150796992963	1.39080442255726	up
TRINITY_DN24990_c0_g1	213	345	277	621	666	944	4.64	7.15	6.63	16.14	18.65	21.79	4.35688745958744e-16	1.50324032645988	up
TRINITY_DN2510_c0_g1	415	376	395	101	61	103	16.73	13.85	17.31	5.12	3.31	5.13	1.44025170245343e-22	-1.83352380463763	down
TRINITY_DN25165_c0_g1	323	306	298	59	81	80	279.75	277.62	294.32	61.54	99.55	79.43	1.18020239245291e-21	-1.75002161762609	down
TRINITY_DN251709_c0_g1	9	9	3	146	93	104	1.5	1.46	0.55	28.88	19.97	18.71	1.96782966285666e-24	3.15890048464768	up
TRINITY_DN25181_c0_g1	3	1	2	37	131	80	0.31	0.1	0.23	4.55	17.27	8.87	1.25610986146892e-15	2.91107985042654	up
TRINITY_DN25192_c0_g1	2	0	1	55	29	44	0.34	0	0.19	11.08	6.37	8.08	2.95203974806284e-13	2.68815259990382	up
TRINITY_DN2528_c0_g1	272	243	185	474	410	468	10.16	9.82	7.76	20.55	17.74	17.31	2.30107930547875e-13	1.10907714674834	up
TRINITY_DN25438_c0_g1	13994	17060	15280	5035	5974	6390	288.64	340.26	345.7	121.54	155.49	140.9	1.75088400110664e-25	-1.18307510331931	down
TRINITY_DN2554_c0_g1	368	530	377	744	1108	1216	9.87	13.42	10.96	22.66	35.76	32.68	1.36489992363459e-13	1.37435547960009	up
TRINITY_DN25559_c0_g4	3	0	2	62	22	28	0.49	0	0.36	12.1	4.67	4.98	3.84077653221607e-08	2.10956953516086	up
TRINITY_DN2558_c1_g2	2423	2326	2136	4076	3671	4374	28.64	24.72	25.86	57.09	54.04	54.66	8.93208878460964e-42	1.00638079022577	up
TRINITY_DN25646_c0_g1	8	15	10	301	151	205	0.59	1.05	0.81	26.21	13.99	16.01	6.16768165251819e-35	3.56176712368597	up
TRINITY_DN2568_c0_g1	14383	14803	12114	5378	5958	6338	256.13	250.72	238.67	120.52	138.63	125.35	1.06002580985437e-31	-1.00390210448146	down
TRINITY_DN2568_c1_g1	287	440	304	544	653	717	18.3	26.87	21.35	41.3	52.63	48.74	1.80661452942398e-09	1.03885948815488	up
TRINITY_DN2579_c3_g1	89	83	83	223	170	179	2.09	1.88	2.16	6.31	5.04	4.44	1.04407385189687e-09	1.26094126233739	up
TRINITY_DN2579_c3_g2	160	222	161	370	451	308	30.06	40.62	33.52	82.47	110.05	62.81	5.84008147672785e-08	1.16909460408507	up
TRINITY_DN25812_c0_g1	1503	1525	1333	330	541	623	116.47	113.36	113.83	30.43	53.14	51.56	2.80502412709568e-12	-1.26517036505239	down
TRINITY_DN2582_c0_g2	39	45	53	291	254	332	4.63	4.54	5.52	35.5	35.89	40.43	3.29725612515979e-42	2.6467667872674	up
TRINITY_DN25851_c0_g1	23	26	17	85	46	60	6.85	8.14	5.64	30.23	18.2	19.69	2.41203926200864e-05	1.36613974155198	up
TRINITY_DN258_c0_g1	871	1079	897	2093	1924	2177	12.53	14.76	14.17	35.87	34.59	33.13	1.30088483180894e-37	1.29891397803537	up
TRINITY_DN2595_c0_g1	157	298	203	48	24	46	15.52	32.1	24.56	5.33	3.26	4.65	2.99790221744378e-12	-1.91742242585068	down
TRINITY_DN2604_c3_g1	849	975	943	1912	2472	2739	113.4	108.11	139.72	249.66	399.81	347.23	1.80414906293407e-28	1.50549054644776	up
TRINITY_DN26194_c0_g1	0	3	3	64	23	31	0	0.22	0.25	5.74	2.2	2.5	2.75910593394639e-08	2.12477359798317	up
TRINITY_DN26221_c0_g1	0	0	0	25	97	24	0	0	0	3.07	12.79	2.66	1.0652261159083e-09	2.3244828083134	up
TRINITY_DN26266_c0_g1	16	31	29	99	72	75	8.31	5.45	9.6	68.26	26.69	21.59	5.75385500658873e-07	1.52729333826716	up
TRINITY_DN26322_c0_g1	1	1	0	55	40	45	0.1	0.1	0	6.65	5.24	4.96	1.30153279661355e-16	2.98975125581292	up
TRINITY_DN2647_c0_g1	76	70	79	262	280	309	4.26	3.81	4.71	16.17	18.68	17.2	6.00333582208599e-30	1.98927599304846	up
TRINITY_DN2648_c0_g1	5096	5774	5012	8547	9798	11019	121.3	137.65	141.79	197.46	289.49	268.69	2.04622238726195e-28	1.06840283105199	up
TRINITY_DN264_c0_g1	1978	1832	1602	835	708	688	42.39	37.33	37.62	21.29	18.98	15.61	9.82204541110823e-16	-1.03473422460273	down
TRINITY_DN264_c0_g2	111	154	159	46	48	43	15.54	25.57	26.56	12.07	11.16	7.77	1.36362175349446e-06	-1.24788395073439	down
TRINITY_DN26699_c0_g2	15	7	5	27	20	33	5.35	2.48	1.99	11.38	9.58	13.05	0.0062836234399224	1.10365038311374	up
TRINITY_DN2687_c0_g1	2210	2588	2181	776	892	1142	53.05	52.8	57.17	21.59	21.14	26.08	1.15494684996549e-18	-1.0848696682719	down
TRINITY_DN2687_c0_g2	908	1016	919	211	273	355	19.54	20.82	21.74	5.41	7.36	8.1	4.08759606719667e-22	-1.49571786847103	down
TRINITY_DN2694_c0_g1	495	544	454	94	109	179	49.04	52.68	53.5	8.82	12.96	20.02	1.21380451494873e-18	-1.65519924215681	down
TRINITY_DN2694_c0_g2	1045	1012	929	302	396	454	20.59	19.75	21.13	6.48	9.42	9.11	4.6268632245203e-16	-1.13268391103679	down
TRINITY_DN2696_c0_g1	85	108	105	218	205	193	3.18	4.26	4.32	9.82	9.98	8.39	1.04209553381679e-08	1.15801029416181	up
TRINITY_DN2703_c0_g2	265	303	250	754	772	781	12.76	13.94	13.25	43.24	46.82	40	4.69215208288055e-43	1.65536252973839	up
TRINITY_DN2712_c0_g2	229	183	131	62	49	80	74.01	58.92	48.77	23.69	22.4	29.88	2.57817708000562e-06	-1.15869263068749	down
TRINITY_DN27156_c0_g1	26451	37411	29724	11124	13578	13431	970.5	1306.59	1196.44	474.77	610.34	514.22	2.42317774476893e-14	-1.05063973316255	down
TRINITY_DN27177_c0_g1	4	16	11	31	21	36	1.59	3.35	2.69	8.44	9.87	8.88	0.0093511635141477	1.05875407313373	up
TRINITY_DN27257_c0_g1	1039	1131	984	448	348	418	24.38	25.3	25.32	12.43	10.26	10.3	5.08953993160525e-22	-1.14387395859565	down
TRINITY_DN27305_c0_g1	2	2	0	29	26	21	0.37	0.36	0	6.3	6.18	4.17	1.21571072534584e-07	2.03461608181292	up
TRINITY_DN27377_c0_g1	46	71	66	121	130	156	4.3	6.38	6.8	13.45	15.45	15.61	4.11038540130343e-07	1.20570559203976	up
TRINITY_DN2741_c12_g1	17	18	22	133	121	142	0.94	0.95	1.34	8.74	8.42	8.34	7.51348068142782e-25	2.57888715325281	up
TRINITY_DN27473_c0_g1	16	5	31	52	47	108	1.56	0.47	3.34	6.04	5.84	11.3	0.000889893502578949	1.31057667453679	up
TRINITY_DN2756_c0_g1	13	9	9	315	188	195	0.83	0.55	0.63	23.8	15.07	13.2	2.90844800814486e-40	3.74851057909032	up
TRINITY_DN2765_c0_g3	927	1180	894	2344	2240	2463	12.8	15.49	13.56	38.57	38.65	35.98	2.14316683027126e-40	1.40756081236638	up
TRINITY_DN27662_c0_g1	736	570	576	258	222	222	13.63	10.05	11.61	5.73	5.25	4.44	6.02269778418164e-13	-1.15769139063407	down
TRINITY_DN2769_c0_g1	781	947	883	255	239	318	38.93	48.02	50.3	13.17	13.28	14.27	1.33360849571374e-26	-1.43930361857793	down
TRINITY_DN2795_c1_g1	175	171	148	479	423	501	5.74	4.74	4.58	21.31	19.12	18.83	2.80032299925637e-35	1.65013316618505	up
TRINITY_DN27980_c0_g1	332	342	407	159	141	136	8.86	8.74	12.11	5.11	4.82	3.79	6.51134109430117e-08	-1.0372475031288	down
TRINITY_DN28010_c0_g2	4	2	2	8	23	88	0.45	0.22	0.25	1.07	3.19	9.56	8.44080660387531e-05	1.55989484517934	up
TRINITY_DN2812_c0_g1	660	637	577	1417	1418	1607	16.14	15.2	15.75	43.58	45.04	42.33	1.58820157425019e-58	1.42562718594513	up
TRINITY_DN28151_c2_g1	9	6	4	27	21	39	0.71	0.46	0.35	2.54	2.11	3.3	0.000106392872445401	1.48663229378809	up
TRINITY_DN281854_c0_g1	10	18	8	49	126	14	0.61	1.05	0.54	3.55	9.68	0.91	0.000969044321953266	1.3438202101189	up
TRINITY_DN281958_c0_g1	45	46	49	1164	601	745	2.12	2.07	2.54	65.38	35.69	37.37	4.72667432174362e-64	3.86343767519027	up
TRINITY_DN28202_c1_g1	110	132	105	246	234	210	3.16	3.62	3.33	8.41	8.46	6.45	3.75667043717464e-09	1.12333004473208	up
TRINITY_DN282086_c0_g1	6	1	5	118	81	94	0.74	0.12	0.68	17.33	12.82	12.49	3.76529192911292e-25	3.33619359494246	up
TRINITY_DN28215_c0_g1	1	11	3	91	49	60	0.13	1.39	0.43	14.17	8.24	8.47	3.52885434507757e-11	2.39816504625818	up
TRINITY_DN282332_c0_g1	7	6	5	186	112	121	0.39	0.32	0.3	12.25	7.82	7.13	1.22532474743589e-30	3.52148851302388	up
TRINITY_DN282384_c0_g1	27	18	5	375	189	212	0.98	0.62	0.2	16.25	8.64	8.19	8.40645551794117e-24	3.14262531758159	up
TRINITY_DN282439_c0_g1	5	11	10	631	286	376	0.1	0.21	0.22	14.77	7.03	7.82	5.07884199637147e-55	4.51152766592653	up
TRINITY_DN282482_c0_g1	10	12	9	311	185	179	0.32	0.37	0.32	11.98	7.5	6.14	1.01592044085222e-37	3.67925129933765	up
TRINITY_DN282563_c0_g1	6	2	3	162	73	62	1.08	0.35	0.6	34.7	17.09	12.14	3.18286480968219e-17	2.97883968231709	up
TRINITY_DN282728_c0_g1	1	2	3	89	22	45	0.33	0.65	1.09	34.32	9.58	16.22	5.85509571554705e-10	2.34052673934899	up
TRINITY_DN283317_c0_g1	12	6	6	106	67	72	6.68	3.38	3.74	69.45	51.42	45.19	1.07329470117118e-15	2.59446468708958	up
TRINITY_DN28356_c0_g3	2	0	0	47	21	17	0.36	0	0	9.92	4.84	3.28	2.81321534038083e-07	1.98660097384829	up
TRINITY_DN28402_c0_g1	410	496	286	1514	1820	1610	19.29	22.29	14.81	84.83	107.8	80.54	1.19535712305447e-39	2.15404896627389	up
TRINITY_DN28443_c0_g1	334	393	358	744	868	770	17.36	19.47	20.53	46.11	56.66	42.58	2.31444782495988e-19	1.29062175305508	up
TRINITY_DN285731_c0_g1	109	81	67	186	161	169	3.03	2.15	2.05	6.16	5.61	4.98	4.56069397479909e-07	1.10859834919429	up
TRINITY_DN286616_c0_g1	3	8	7	253	100	115	0.89	2.35	2.32	89.17	39.57	37.73	9.49392677023799e-23	3.28615348988674	up
TRINITY_DN286_c0_g1	294	295	274	1056	1069	1193	4.13	3.95	4.27	17.82	18.68	18.01	3.01777823996077e-93	2.10076613976177	up
TRINITY_DN2876_c0_g1	82	45	68	177	141	146	4.44	2.15	4.22	11.69	10.05	8.07	8.63292632180544e-07	1.2678478875763	up
TRINITY_DN2876_c0_g2	2236	3239	2520	659	1068	1189	109.94	152.78	137.06	38.76	66.2	62.55	1.42506797976227e-09	-1.16927308414462	down
TRINITY_DN28845_c0_g1	50	15	24	68	124	105	2.49	0.59	10.37	3.81	22.85	7.14	3.94646224703554e-05	1.43149952581304	up
TRINITY_DN288747_c0_g1	11	8	6	127	76	102	0.5	0.35	0.3	6.89	4.36	4.94	2.80737914331535e-21	2.89844581638046	up
TRINITY_DN28889_c1_g1	165	190	181	657	529	490	7.62	8.39	9.22	36.33	30.86	24.19	1.96622896274679e-23	1.74308043198707	up
TRINITY_DN28985_c0_g2	5	4	8	93	156	18	0.28	0.22	0.48	6.17	10.88	1.06	9.43712350112304e-08	2.05175552560389	up
TRINITY_DN289973_c0_g1	5	0	2	62	29	20	0.64	0	0.28	9.42	4.75	2.75	1.44973931766292e-06	1.87545512068979	up
TRINITY_DN289_c0_g2	232	348	319	1163	1105	1108	3.87	5.53	5.85	23.15	23.05	19.58	2.04061706166291e-36	2.00684308748287	up
TRINITY_DN29093_c0_g1	28	42	32	60	79	64	3.39	4.91	4.28	8.64	12.25	8.33	0.00103765081183411	1.00122371394371	up
TRINITY_DN2912_c0_g1	85	124	81	137	215	259	3.16	4.01	3.1	5.11	8.19	10.46	7.07129121299874e-06	1.12799812486564	up
TRINITY_DN291443_c0_g1	2	4	3	65	67	48	0.16	0.31	0.26	6.19	6.8	4.1	1.55951219690605e-16	2.85200163101164	up
TRINITY_DN29181_c0_g1	95	43	24	19	12	10	7.83	2.29	1.43	3.38	0.32	0.22	0.0077344884666009	-1.08306579083096	down
TRINITY_DN291_c0_g1	10	14	23	399	215	219	0.64	0.86	1.62	30.34	17.36	14.92	1.99118936435885e-31	3.41620408260366	up
TRINITY_DN293189_c0_g1	0	2	0	40	24	24	0	0.28	0	6.76	4.39	3.68	3.41842236286347e-09	2.25472974440719	up
TRINITY_DN29331_c0_g1	1	0	0	76	33	40	0.15	0	0	13.24	6.23	6.33	1.53591973912935e-14	2.84743059998821	up
TRINITY_DN29388_c0_g1	13	7	17	89	51	69	1.7	0.84	2.28	13.23	8.26	9.29	3.60668644797033e-09	1.96772405106835	up
TRINITY_DN2949_c0_g1	523	563	474	1121	930	1078	10.41	10.6	10	25.06	22.63	21.64	5.25269290181301e-27	1.18104126691103	up
TRINITY_DN2958_c1_g1	101	70	55	198	222	227	10.48	6.64	5.97	24.72	29.68	25.2	5.91775735688304e-13	1.56826162689747	up
TRINITY_DN296486_c0_g1	3	4	3	129	86	108	0.3	0.39	0.33	15.39	10.99	11.61	2.05350414827476e-30	3.62475716922593	up
TRINITY_DN29653_c0_g1	69	51	51	14	13	24	5.8	4.12	5.26	1.4	6.42	2.16	0.000350551526152549	-1.20148481398673	down
TRINITY_DN2969_c0_g1	4216	4352	3682	1458	1725	1771	42.54	41.28	39.33	16.92	20.83	18.32	1.74402489542581e-27	-1.07964405562461	down
TRINITY_DN29711_c0_g1	45	45	49	155	160	189	1.55	1.48	1.85	6.35	6.91	6.9	2.68805367528581e-19	1.87544790040934	up
TRINITY_DN29740_c0_g1	20	22	22	35	48	58	1.38	1.46	1.68	2.88	4.2	4.28	0.00181882564193838	1.0480958051481	up
TRINITY_DN2975_c0_g1	75	144	104	25	25	43	5.22	9.52	7.97	2.02	2.16	3.07	2.15672248845429e-05	-1.3043876918407	down
TRINITY_DN2975_c0_g2	202	273	247	56	64	120	11.26	14.56	15.16	3.72	4.5	7.12	9.12537506746906e-07	-1.23991960405469	down
TRINITY_DN29804_c0_g1	133	160	103	560	525	611	2.61	2.99	2.23	13.08	12.9	12.68	7.63270461360166e-52	2.20914451560476	up
TRINITY_DN29817_c0_g1	60	65	49	112	120	112	2.61	2.65	2.3	5.74	6.44	5.12	3.54603739377798e-06	1.07688223316274	up
TRINITY_DN30031_c0_g1	58	97	63	517	905	829	9.49	15.41	11.41	100.47	191.38	146.78	1.96476336249961e-46	3.19773930798025	up
TRINITY_DN30031_c0_g2	957	1040	887	2697	2778	2887	63.38	65.93	64.66	212.5	232.53	203.76	3.72845719818136e-86	1.71617459298909	up
TRINITY_DN301000_c0_g1	0	0	2	28	18	27	0	0	0.47	7.1	5.03	6.29	7.15961658364326e-08	2.074810435661	up
TRINITY_DN3016_c0_g2	660	688	626	1231	1104	1223	24.25	25	26.71	57.03	51.28	49.1	4.18897327335845e-26	1.0343457570866	up
TRINITY_DN30207_c0_g1	5	3	2	50	48	16	0.8	0.47	0.36	9.55	9.97	2.78	8.05856445227364e-07	1.90406668374634	up
TRINITY_DN30207_c0_g2	5	5	7	184	84	115	0.68	0.66	1.06	29.82	14.71	16.9	1.53897995418543e-24	3.30000535338286	up
TRINITY_DN303480_c0_g1	1	0	0	53	22	27	0.1	0	0	6.59	2.93	3.03	3.41928148500079e-10	2.38607169624326	up
TRINITY_DN303718_c0_g1	26	12	14	352	169	246	2.19	0.97	1.3	35.19	18.03	22.1	1.9238767970604e-30	3.27727540980277	up
TRINITY_DN30499_c0_g1	10	5	11	217	87	126	0.55	0.26	0.67	14.27	6.06	7.41	1.96961275165203e-20	3.01814780741497	up
TRINITY_DN30512_c0_g1	679	594	629	1414	978	1218	47.54	39.63	48.36	117.23	85.45	90.31	4.53231618679198e-13	1.07765026490085	up
TRINITY_DN305163_c0_g1	5	4	3	59	30	42	5.67	4.72	3.78	78.37	48.69	54.92	5.87676964882129e-10	2.24248847589541	up
TRINITY_DN305291_c0_g1	10	6	4	133	90	75	0.58	0.34	0.26	9.25	6.63	4.67	1.84500786597655e-19	2.9311197945194	up
TRINITY_DN305373_c0_g1	4	1	3	56	14	35	0.58	0.14	0.48	9.64	2.61	5.47	1.9385279111329e-06	1.85146522693714	up
TRINITY_DN305942_c0_g1	2	1	1	80	27	41	3.31	1.74	1.82	154.93	64.84	78.86	7.15644941195286e-12	2.5580590260305	up
TRINITY_DN306062_c0_g1	0	0	0	28	268	215	0	0	0	2.79	28.52	19.27	0.00350062600599598	1.07993881062746	up
TRINITY_DN30607_c0_g1	5	6	6	249	123	134	0.59	0.68	0.78	34.82	18.51	16.94	7.67200069431928e-31	3.64471321048026	up
TRINITY_DN30666_c0_g1	396	306	309	131	115	139	50	37.3	41.21	18.99	18.43	19.08	1.01185161475725e-10	-1.12574614192947	down
TRINITY_DN3069_c0_g3	129	102	110	34	35	29	9.04	6.85	8.49	2.84	3.1	2.17	1.36582388626762e-07	-1.37901804576249	down
TRINITY_DN307372_c0_g1	7	12	2	224	122	150	0.35	0.57	0.11	13.24	7.63	7.92	1.32783009159537e-29	3.51175064093553	up
TRINITY_DN307419_c0_g1	47	59	40	207	160	167	3.58	4.31	3.36	18.77	15.45	13.59	7.23128138500489e-17	1.87093488064578	up
TRINITY_DN30778_c0_g1	59	60	73	129	128	152	5.25	5.13	7.16	13.64	14.46	14.46	1.7430492647848e-07	1.16604029411766	up
TRINITY_DN3078_c0_g1	0	3	6	205	86	107	0	0.53	1.22	44.57	20.44	21.27	1.54481295001993e-23	3.43844450497807	up
TRINITY_DN307_c0_g1	716	646	570	259	272	257	35.28	30.3	30.68	15.34	16.39	13.11	1.80887768765297e-14	-1.04757093582195	down
TRINITY_DN30813_c0_g1	2	16	3	116	73	98	0.15	1.12	0.24	10.12	6.78	7.67	4.61620211615132e-14	2.62164156014655	up
TRINITY_DN308_c0_g2	561	507	440	1378	1250	1253	11.15	9.61	9.64	32.7	31.19	26.44	5.84610092152124e-37	1.52980088725735	up
TRINITY_DN309_c0_g2	180	171	133	414	236	268	26.2	24.1	21.41	71.58	44.21	42.09	1.15383364725876e-05	1.02506746939904	up
TRINITY_DN310932_c0_g1	4	4	3	64	49	35	0.31	0.3	0.26	5.91	4.82	2.9	9.8097130741036e-12	2.43680598338775	up
TRINITY_DN311590_c0_g1	3	5	5	134	56	65	0.18	0.29	0.33	9.7	4.3	4.21	5.03419637584227e-16	2.83077463525361	up
TRINITY_DN3117_c0_g1	4290	4940	4113	14997	11930	14667	57.83	63.86	61.48	235.83	196.88	205.06	1.99595835775232e-78	1.80953567360266	up
TRINITY_DN3118_c0_g1	3201	3552	3018	6454	5900	7197	56.13	60.29	59.03	134.25	130.27	132.74	1.57652146628748e-60	1.18940329374821	up
TRINITY_DN311925_c0_g1	2	3	1	45	19	28	0.25	0.36	0.14	6.72	3.06	3.79	1.10089377975602e-07	2.03367159476541	up
TRINITY_DN31249_c0_g1	6	9	4	67	70	70	1.4	0.65	0.33	6	6.67	5.63	5.18689713375672e-17	2.67614209821866	up
TRINITY_DN3137_c0_g3	35	26	28	80	66	55	1.82	1.34	1.66	4.91	4.28	3.14	0.000237350856960317	1.13525451917516	up
TRINITY_DN313_c0_g2	57	92	56	107	135	190	5.01	7.76	5.42	11.18	15.07	17.86	2.79118343088632e-05	1.10913032398713	up
TRINITY_DN3144_c1_g1	398	393	315	826	684	669	4.36	4.02	3.75	10.63	9.21	7.71	1.37429559722072e-14	1.14245960377933	up
TRINITY_DN31489_c0_g1	265	263	203	543	505	631	7.01	6.47	5.5	19.41	17.7	16.82	1.32261043131245e-26	1.35931961198484	up
TRINITY_DN3148_c0_g1	916	767	693	2209	1423	1822	76.99	64.1	66.22	182.5	129.82	140.63	3.29083117560445e-17	1.33664078221076	up
TRINITY_DN315593_c0_g1	3	0	3	65	36	31	3.4	0	3.78	86.34	58.43	40.54	2.14382003788593e-10	2.37550245765992	up
TRINITY_DN31567_c0_g1	6	5	9	43	41	36	1.1	0.9	1.84	9.39	9.8	7.19	1.36086317303799e-07	1.87561057362274	up
TRINITY_DN31568_c0_g1	430	566	571	1590	1468	1696	9.29	11.65	13.56	41	39.84	38.89	1.99735933853515e-36	1.73125925550479	up
TRINITY_DN31810_c0_g2	6	9	10	213	103	92	0.32	0.45	0.58	13.41	6.86	5.18	1.36376172960061e-19	2.98019866056295	up
TRINITY_DN3182_c1_g1	8	15	8	89	145	162	1.03	1.87	1.14	13.67	24.02	22.53	7.8904012198194e-24	3.00868615138786	up
TRINITY_DN31852_c0_g1	17	8	8	50	31	26	10.12	4.8	5.29	36.11	26.92	18.38	0.00137225001699631	1.24376656057701	up
TRINITY_DN31852_c0_g2	2	4	1	40	24	31	2.32	4.82	1.29	56.51	39.79	42.7	1.9719230112361e-08	2.1166687359584	up
TRINITY_DN3207_c0_g1	201	316	242	699	669	787	4.6	8.3	7.22	24.42	27.81	25.3	2.90476775115075e-25	1.62661963469791	up
TRINITY_DN3209_c0_g2	148	165	157	70	41	68	12.25	13.14	14.31	6.9	4.35	6	6.09811478250345e-06	-1.07563064499158	down
TRINITY_DN32114_c0_g1	1	6	7	107	67	97	0.18	1.03	1.37	22.48	15.37	18.61	2.89322495579633e-21	3.09278936974569	up
TRINITY_DN3221_c1_g1	589	592	448	1487	721	885	11.26	9.82	9.01	32.96	16.31	17.27	8.48469250410293e-06	1.02924847485696	up
TRINITY_DN323040_c0_g1	4	4	8	79	46	50	0.31	0.3	0.68	7.25	4.5	4.12	6.61709024489753e-12	2.39730868259839	up
TRINITY_DN32368_c0_g2	139	151	108	270	288	318	9.42	9.71	8.07	21.9	24.79	23.14	3.29001208694903e-15	1.2783908123453	up
TRINITY_DN3237_c2_g1	881	1145	985	3246	2933	3666	13.51	16.7	16.59	59.31	56.21	59.48	2.14240802995411e-65	1.86311049182186	up
TRINITY_DN323807_c0_g1	4	15	2	169	93	99	0.3	1.07	0.16	15.01	8.79	7.89	2.28585480378264e-17	2.89156558537461	up
TRINITY_DN324142_c0_g1	2	3	4	34	22	24	0.32	0.47	0.72	6.55	4.61	4.21	2.12026908564892e-06	1.82018252303076	up
TRINITY_DN324442_c0_g1	1	1	2	23	27	13	0.22	0.22	0.5	6.08	7.88	3.16	9.32722649040693e-06	1.74141477811484	up
TRINITY_DN32470_c0_g1	76	120	76	641	634	667	4.49	6.78	4.94	44.93	47.05	41.9	2.2422453466861e-68	2.87801220381691	up
TRINITY_DN324763_c0_g1	2	0	2	97	44	57	0.13	0	0.14	7.57	3.65	3.99	2.5191284022859e-17	3.0389868642636	up
TRINITY_DN3251_c0_g2	116	136	95	242	217	202	5.62	6.37	5.14	14.05	13.13	10.34	7.2168577841819e-08	1.06329422797686	up
TRINITY_DN325672_c0_g1	0	0	0	110	48	74	0	0	0	9.21	4.27	5.56	3.7145905723476e-23	3.53807916839533	up
TRINITY_DN325741_c0_g1	3	5	3	48	33	44	0.41	0.66	0.45	7.75	5.76	6.44	8.24437660898295e-11	2.31976009748099	up
TRINITY_DN326_c0_g3	1670	2053	1758	4874	4942	6038	23.83	27.87	27.56	82.9	88.15	91.18	1.13826694557147e-67	1.69864872357636	up
TRINITY_DN327207_c0_g1	3	6	2	227	106	146	0.39	0.75	0.29	34.85	17.56	20.3	9.11204722284548e-33	3.83666031177271	up
TRINITY_DN3273_c0_g5	3068	2380	2208	461	304	243	107.77	79.84	85.53	18.69	13.26	8.86	1.00005521444284e-32	-2.46811145018551	down
TRINITY_DN327707_c0_g1	5	0	1	62	33	33	0.44	0	0.1	6.5	3.69	3.11	1.2627168191646e-09	2.29124481249346	up
TRINITY_DN32770_c0_g1	10	3	8	47	17	32	2.89	0.94	2.18	13.47	4.3	8.27	0.000659225864591084	1.36047662415782	up
TRINITY_DN327754_c0_g1	4	10	8	161	84	127	0.62	1.51	1.38	29.71	16.83	21.32	2.68588971511088e-24	3.1673599299258	up
TRINITY_DN327914_c0_g1	12	22	17	66	40	83	1.29	2.27	2.01	8.42	5.48	9.56	1.93303127375828e-06	1.57494073918876	up
TRINITY_DN327962_c0_g1	0	4	3	66	36	51	0	0.44	0.37	8.86	5.19	6.18	3.2378460441751e-13	2.63243285159047	up
TRINITY_DN328_c0_g1	151	172	173	327	271	339	5.71	6.37	7.24	14.88	13.06	13.85	5.84937605998799e-11	1.06082054782269	up
TRINITY_DN329014_c0_g2	1	12	16	231	139	139	0.13	1.51	2.31	35.84	23.28	19.54	7.95125935413874e-05	1.55425229117887	up
TRINITY_DN32910_c0_g1	325	283	229	1109	991	1009	20.25	16.99	17.66	90.05	117.39	101.56	2.23918638812379e-50	2.0285046184813	up
TRINITY_DN329134_c0_g1	8	8	14	208	105	132	1.72	1.68	3.34	53.08	29.53	30.96	1.16849496314493e-23	3.08603804170423	up
TRINITY_DN32917_c0_g1	5	11	11	155	69	52	0.46	0.51	1.08	6.86	3.19	1.96	1.62804369431248e-10	2.28899365160359	up
TRINITY_DN32934_c0_g1	0	0	0	379	298	338	0	0	0	18.62	15.45	14.81	4.8758711818458e-82	5.77991192791271	up
TRINITY_DN330138_c0_g1	7	15	7	254	127	156	0.87	1.8	0.96	37.55	20.24	20.87	4.00718763818748e-28	3.35047263039387	up
TRINITY_DN33057_c0_g2	16	15	11	40	44	41	8.91	8.45	6.85	26.21	33.77	25.73	7.03752159086689e-05	1.34954814478419	up
TRINITY_DN330641_c0_g1	3	0	3	42	19	31	0.55	0	0.61	9.18	4.54	6.19	2.45627617814852e-07	1.98637773757804	up
TRINITY_DN33087_c0_g1	9	3	6	165	85	107	0.74	0.24	0.54	16.13	8.86	9.4	3.3701970802006e-23	3.19735348815899	up
TRINITY_DN33217_c0_g2	499	605	470	1564	1483	1596	10.17	11.77	10.56	38.24	38.12	34.51	3.35754253280103e-60	1.7294348423094	up
TRINITY_DN3321_c0_g3	22	18	21	96	106	110	0.93	0.73	0.98	4.84	5.64	4.95	8.80186517260759e-17	2.17697615132475	up
TRINITY_DN3322_c0_g1	2955	3358	3009	6384	6100	6927	58.93	63.46	65.8	151.77	151.47	146.18	4.18232222356149e-56	1.2444532114119	up
TRINITY_DN3342_c1_g2	3221	3508	2980	6370	6352	7546	29.43	30.85	29.52	69.48	74.13	73.87	1.72489244377663e-69	1.25073218323709	up
TRINITY_DN33514_c0_g1	26	21	18	74	65	68	6.73	5.34	5.18	22.68	22.17	19.29	8.03543995439407e-08	1.5536654631159	up
TRINITY_DN3351_c2_g1	58	85	46	177	165	140	1.74	3.37	1.81	8.13	7.39	4.99	2.12540438530014e-08	1.38657156255143	up
TRINITY_DN3352_c0_g1	960	1591	787	365	290	219	145.16	238.62	130.17	56.43	55.27	34.68	2.14187890215921e-10	-1.51195779095055	down
TRINITY_DN33687_c2_g1	18	23	24	37	42	75	13.89	18.2	20.69	33.49	45.49	65.95	0.00177647720615891	1.08701802113111	up
TRINITY_DN3374_c2_g1	542	664	698	133	166	296	13.72	16.01	19.42	4.01	5.27	7.94	3.03473238195512e-09	-1.3551381019131	down
TRINITY_DN3380_c0_g1	8	36	23	1117	532	775	0.19	0.87	0.6	32.29	16.25	20.11	5.9919496467801e-15	2.87540522898135	up
TRINITY_DN33816_c0_g2	7	17	4	233	139	144	0.66	1.53	0.41	25.96	16.56	14.44	1.10223832049637e-26	3.30907685252809	up
TRINITY_DN33833_c0_g1	9	14	3	22	27	28	3.02	7.06	0.58	6.3	6.13	12.07	0.00754245126147496	1.09112030630713	up
TRINITY_DN3385_c2_g1	1983	2284	1759	4596	3731	4115	60.93	66.27	61.73	159.91	145.95	133.53	5.79525184840001e-28	1.22541040182448	up
TRINITY_DN3393_c1_g1	342	359	399	956	825	986	7.4	7.62	10.19	23.01	22.74	22.89	9.89938204903313e-30	1.4762864050879	up
TRINITY_DN33990_c0_g1	11	8	6	27	35	47	9.19	4.83	7.27	3.55	7.89	9.65	1.48027051204941e-05	1.57611395323876	up
TRINITY_DN33_c0_g2	63	58	76	168	111	141	9.02	8.04	11.46	28.72	21.06	19.13	4.94488013932824e-06	1.13802535815572	up
TRINITY_DN3414_c0_g1	285	377	333	894	936	1143	20.48	24.95	26.09	73.27	82.2	82.76	4.66960702750016e-38	1.71511205710339	up
TRINITY_DN3424_c1_g3	688	800	687	128	265	253	47.52	52.75	51.93	11.33	24.15	20.58	2.26048105751227e-10	-1.40330681606629	down
TRINITY_DN3436_c1_g1	899	867	892	351	322	357	47.39	43.7	51.75	22.03	21.4	20.03	3.33457512735083e-22	-1.1379142547582	down
TRINITY_DN343769_c0_g1	4	8	4	322	158	209	0.15	0.28	0.16	13.97	7.23	8.08	3.29725612515979e-42	4.13184170115851	up
TRINITY_DN343845_c0_g1	2	3	1	78	41	31	0.19	0.27	0.1	8.71	4.9	3.12	1.21266508258019e-11	2.51379329884193	up
TRINITY_DN343953_c0_g1	5	3	2	68	35	44	1.06	0.62	0.47	17.06	9.67	10.14	1.14933248082564e-11	2.44706150822967	up
TRINITY_DN3441_c0_g1	330	586	507	897	929	1072	11.64	17.24	18.32	32.95	36.63	34.74	1.8048767390257e-09	1.14174861043236	up
TRINITY_DN345306_c0_g1	0	0	0	84	29	44	0	0	0	8.84	3.26	4.17	1.05432595174522e-14	2.87745644875813	up
TRINITY_DN3455_c0_g1	476	464	471	1595	1484	1751	6.91	6.34	7.28	27.07	26.42	26.23	4.83333993072342e-91	1.93861861707106	up
TRINITY_DN34604_c0_g1	740	760	587	322	246	289	38.96	38.89	34.41	21.13	16.34	15.95	1.98089492922012e-13	-1.03709778175446	down
TRINITY_DN346061_c0_g1	4	5	3	110	56	67	0.2	0.24	0.16	6.45	3.47	3.51	8.07186035477112e-18	2.928857474635	up
TRINITY_DN346508_c0_g1	0	0	0	10	72	49	0	0	0	0.93	7.12	4.08	1.41879314677278e-08	2.16844026069866	up
TRINITY_DN34657_c0_g2	44	56	35	219	182	183	5.31	4.31	2.69	22.72	18.53	20.36	2.3463220457591e-21	2.09412864150067	up
TRINITY_DN34704_c0_g1	26	24	22	89	60	77	1.84	1.63	1.72	7.5	5.37	5.82	8.00557129402591e-08	1.53953673417388	up
TRINITY_DN347613_c0_g1	10	9	7	240	100	140	0.21	0.18	0.16	5.9	2.58	3.06	7.80436828831486e-25	3.24060730357734	up
TRINITY_DN3478_c0_g1	6848	7485	7248	1863	2176	2574	109.54	113.82	127.4	35.48	43.5	43.62	1.12892803228251e-40	-1.47604374508072	down
TRINITY_DN3485_c0_g1	868	922	878	1647	1477	1759	17.66	18.31	18.08	31.11	28.36	26.91	1.17763534677402e-30	1.05419679732744	up
TRINITY_DN3516_c0_g5	526	750	558	944	1108	1306	9.28	12.59	10.82	19.85	24.46	24.4	1.00805372943216e-11	1.02921678809953	up
TRINITY_DN351_c0_g1	1	5	3	106	55	74	0.15	0.73	0.5	19	10.7	12.06	2.81937442807167e-19	3.07904516445592	up
TRINITY_DN351_c0_g2	9	7	12	104	65	55	1.36	1.03	2.01	18.72	12.69	9	1.1540059575033e-11	2.27943776336557	up
TRINITY_DN35241_c0_g2	137	150	141	307	237	344	7.73	8.03	8.64	20.07	16.45	20.16	2.50754559913896e-12	1.18129011715015	up
TRINITY_DN3535_c0_g1	577	634	594	238	151	311	114.37	105.61	128.08	56.46	35.16	68.65	1.40612069526845e-08	-1.1020460914239	down
TRINITY_DN353789_c0_g1	1	1	3	98	63	63	0.14	0.13	0.45	15.82	10.99	9.22	1.32344626242763e-21	3.29817830087072	up
TRINITY_DN35394_c0_g1	284	270	299	142	82	124	70.44	65.81	82.08	40.97	25.89	33.26	2.14073998479548e-06	-1.0111066821218	down
TRINITY_DN354_c0_g1	269	312	272	502	490	625	9.61	11.62	9.77	21.29	21.17	25	1.57895013040992e-17	1.08648439758719	up
TRINITY_DN35560_c0_g1	7	12	8	139	96	92	0.71	1.17	0.9	16.81	12.46	10.04	9.80840783220228e-22	2.91422640878287	up
TRINITY_DN355_c0_g1	3582	3901	3450	8827	6867	7524	68.42	71.28	73.14	204.88	161.82	150.93	9.89438908625101e-29	1.26099307439085	up
TRINITY_DN35733_c0_g1	48	56	29	108	107	102	2.12	2.36	1.41	5.67	5.93	4.78	1.12837126041638e-06	1.27745745014088	up
TRINITY_DN357642_c0_g1	1	0	1	74	31	42	0.17	0	0.19	15.26	6.97	7.9	5.53548752350308e-14	2.78112592333585	up
TRINITY_DN3583_c0_g1	1229	1408	1145	3567	3108	3444	6.54	7.16	6.73	22.23	20.07	18.72	1.60236643692684e-63	1.59782046229945	up
TRINITY_DN35873_c0_g3	56	85	38	117	142	129	20.56	31.05	15.56	50.71	70.05	52.54	2.29213315071127e-05	1.15315803759085	up
TRINITY_DN35875_c0_g1	73	46	33	121	84	98	12.2	6.79	6.47	24.95	18.8	18.17	0.000808906833489636	1.00995126232718	up
TRINITY_DN35888_c0_g1	161	300	156	52	45	32	13.14	23.5	14.03	5.05	4.66	2.79	2.5606942164197e-09	-1.68983285107415	down
TRINITY_DN35_c0_g2	766	985	763	1885	1762	1783	30.73	37.72	33.67	90.07	88.86	75.98	1.2515778649374e-26	1.28433422428339	up
TRINITY_DN36049_c0_g1	0	0	0	17	27	26	0	0	0	5.94	10.59	8.46	8.42169609006778e-09	2.20623878967506	up
TRINITY_DN36269_c0_g1	2329	2786	2166	12723	9325	9745	44.44	49	43.08	275.8	213.21	182.4	1.41547638699723e-59	2.25052161645383	up
TRINITY_DN3631_c1_g2	45	36	34	107	99	90	1.52	1.16	1.27	4.32	4.21	3.24	1.09827448478904e-07	1.37045515827148	up
TRINITY_DN364000_c0_g1	13	6	4	163	62	101	0.68	0.3	0.23	10.2	4.11	5.65	1.46357170447456e-15	2.72303660337148	up
TRINITY_DN364005_c0_g1	23	8	8	381	236	231	1.27	0.42	0.49	25.06	16.45	13.59	2.51508836268886e-36	3.65984725638425	up
TRINITY_DN364099_c0_g1	5	13	7	296	154	205	0.42	1.06	0.65	29.87	16.58	18.59	1.12533635753227e-37	3.78128066430682	up
TRINITY_DN364179_c0_g1	18	7	10	244	156	158	1.75	0.65	1.07	28.19	19.29	16.44	3.48106521626114e-30	3.31645366675086	up
TRINITY_DN3641_c0_g2	1865	2422	1910	4070	3924	4298	54.79	67.71	61.63	142.39	144.44	133.86	9.83367466944312e-29	1.16876891743573	up
TRINITY_DN3651_c6_g1	88	76	78	11	31	28	164.36	147.98	163.33	20.18	84.19	57.92	0.000186071381197001	-1.23757258649633	down
TRINITY_DN365283_c0_g1	3	1	3	48	15	33	0.44	0.14	0.49	8.43	2.86	5.27	7.85678732865198e-07	1.91099839209287	up
TRINITY_DN3656_c0_g1	266	407	374	70	73	67	8.48	12.43	13.05	2.68	2.86	2.33	3.54182728172785e-19	-1.91943348665072	down
TRINITY_DN366394_c0_g1	4	2	2	52	23	34	0.66	0.32	0.37	10.24	4.93	6.1	1.2113084488167e-08	2.14264089860928	up
TRINITY_DN366597_c0_g1	12	7	7	284	134	167	1.24	0.7	0.8	35.02	17.72	18.57	5.68427816503281e-31	3.53136250511915	up
TRINITY_DN3666_c1_g3	329	457	480	72	90	85	4.94	6.52	7.91	1.29	1.69	1.35	4.04006342986129e-21	-1.97091178294794	down
TRINITY_DN36678_c0_g1	32	30	33	77	72	129	7.4	6.67	8.32	21.09	21.84	31.98	2.5889942937131e-07	1.45428315361649	up
TRINITY_DN366948_c0_g1	4	12	5	158	82	95	0.74	2.15	1.02	34.52	19.59	18.98	1.42234417578736e-19	2.96599740746679	up
TRINITY_DN367542_c0_g1	1	3	4	93	43	39	0.07	0.2	0.31	7.86	3.87	2.96	3.94800537180865e-12	2.54794659427143	up
TRINITY_DN3685_c1_g2	496	651	640	209	175	231	31.33	41.96	48.39	16.32	14.4	16.85	1.84373537797521e-14	-1.27605815036363	down
TRINITY_DN368674_c0_g1	0	0	0	30	326	222	0	0	0	2.07	23.88	13.72	0.00584787269526924	1.01172487322428	up
TRINITY_DN3699_c0_g2	159	159	139	362	288	305	4.2	4.55	4.29	12.77	10.77	9.52	8.10838855996874e-13	1.20366050123157	up
TRINITY_DN369_c5_g1	22	20	14	58	49	78	1.76	1.54	1.23	5.52	4.97	6.67	6.05410160198002e-07	1.53703160385824	up
TRINITY_DN37062_c0_g1	24	27	17	46	50	62	2.31	2.62	1.67	5.15	6.13	6.7	0.000277732318093559	1.14794843931172	up
TRINITY_DN37301_c4_g1	8	8	4	84	81	84	1.07	1.04	0.59	13.37	13.92	12.12	3.46139996668298e-21	2.90106599953645	up
TRINITY_DN373426_c0_g1	5	1	2	75	45	43	0.51	0.1	0.23	9.15	5.88	4.73	2.5252708583556e-13	2.63517909535932	up
TRINITY_DN3736_c2_g1	616	563	539	1209	1123	1200	11.57	10.06	11.12	27.05	26.38	23.86	1.39970588120111e-31	1.21838936921838	up
TRINITY_DN374260_c0_g1	5	7	3	218	147	136	0.48	0.64	0.32	24.79	17.89	13.93	5.45179154297622e-37	3.8696727264112	up
TRINITY_DN3750_c0_g1	59	90	41	138	184	177	1.4	2.62	1.07	3.89	5.42	4.45	5.35437974787809e-08	1.40327288411869	up
TRINITY_DN37815_c0_g1	67	66	47	194	119	110	4.45	15.17	13.97	12.82	8.87	7.37	9.09943690552783e-06	1.23677024556694	up
TRINITY_DN37828_c0_g1	19	16	7	55	35	41	20.57	12.46	11.64	46.67	33.66	33.84	0.00025025016548135	1.32484299640337	up
TRINITY_DN37867_c0_g1	3	1	0	71	31	51	0.29	0.09	0	8.18	3.82	5.29	9.4727444864352e-14	2.73294640134405	up
TRINITY_DN3793_c0_g1	25	18	9	56	57	69	1.13	0.78	0.45	3.01	3.24	3.31	1.45634346063683e-06	1.55967929761602	up
TRINITY_DN37949_c0_g1	21	21	14	69	62	53	1.18	1.17	0.9	4.75	18.52	3.25	7.5151926360856e-07	1.53803674094309	up
TRINITY_DN3801_c1_g1	82	71	86	379	375	431	1.97	1.63	2.28	10.88	11.3	10.99	5.07970356150461e-48	2.37361237643352	up
TRINITY_DN38081_c0_g1	0	0	0	101	51	54	0	0	0	6.47	3.46	3.09	5.81126286832247e-21	3.38524860305731	up
TRINITY_DN3820_c0_g1	2312	2410	2276	1103	833	1009	128.74	128.87	139.44	72.96	58.84	60	4.72027187820134e-19	-1.02269672336155	down
TRINITY_DN384240_c0_g1	0	3	2	63	29	40	0	0.81	0.61	20.43	10.5	12.03	1.94923635061576e-11	2.4924435054572	up
TRINITY_DN384674_c0_g1	1	7	3	99	34	43	0.06	0.38	0.19	6.7	2.44	2.6	1.55291288953734e-09	2.26508928591711	up
TRINITY_DN3847_c0_g2	42	51	44	162	88	107	1.7	2.64	2.11	8.49	4.97	4.96	1.45613071364366e-06	1.34504073652958	up
TRINITY_DN384845_c0_g1	4	4	3	134	61	76	0.28	0.27	0.23	11.27	5.45	5.73	1.09291936227951e-19	3.09666278538239	up
TRINITY_DN385988_c0_g1	1	5	5	23	45	5	0.31	1.52	1.71	8.37	18.42	1.7	0.00663262748599527	1.12105475631313	up
TRINITY_DN3863_c0_g1	1959	2223	1796	4886	5312	5674	29.71	32.08	29.77	88.48	100.81	91.07	7.62177104533104e-72	1.59010403663771	up
TRINITY_DN386466_c0_g1	4	11	10	128	105	107	1.1	2.99	3.07	41.81	38.33	32.44	3.01728985299818e-25	3.0791325171974	up
TRINITY_DN386696_c0_g1	3	5	0	33	33	29	0.57	0.92	0	7.43	8.14	5.98	7.20859700666344e-08	2.03973051106877	up
TRINITY_DN38669_c0_g1	152	106	74	178	240	218	3.52	2.34	1.88	4.91	6.99	5.4	4.53190226327341e-05	1.02490963163934	up
TRINITY_DN3884_c0_g4	92	85	65	21	30	34	3.64	3.21	2.83	0.99	1.49	1.43	0.0002055579499704	-1.0936314334832	down
TRINITY_DN3891_c0_g1	466	578	470	1420	888	1001	383.62	460.97	450.53	912.22	701.1	665.39	4.96144782124291e-12	1.25431383768013	up
TRINITY_DN3893_c0_g2	166	132	122	453	300	438	18.49	13.8	14.7	58.29	41.53	51.36	8.83573503556301e-18	1.58960239277404	up
TRINITY_DN38960_c0_g1	95	75	58	173	143	128	2.09	1.4	1.25	4.84	3.52	3.16	2.41224910251013e-05	1.04782702834039	up
TRINITY_DN38986_c0_g1	10	11	12	123	43	26	0.5	0.53	0.66	7.33	2.71	1.38	3.32102247317133e-05	1.60926856029092	up
TRINITY_DN390243_c0_g1	0	1	2	125	79	92	0	0.13	0.3	20.41	13.94	13.62	3.78779794602537e-30	3.83789003712184	up
TRINITY_DN3904_c1_g1	815	764	620	1914	1192	1401	15.07	13.4	12.49	42.22	27.44	27.18	1.03688873943721e-11	1.17649556587405	up
TRINITY_DN390564_c0_g1	0	1	1	50	22	31	0	0.3	0.34	18.05	8.93	10.43	2.13949834006365e-10	2.40308861147712	up
TRINITY_DN391133_c0_g1	2	3	0	86	30	41	0.12	0.17	0	6.04	2.23	2.58	1.61513655621723e-11	2.51725795295768	up
TRINITY_DN39141_c0_g1	49	44	34	183	87	146	31.96	30.79	36.38	124.78	81.27	135.1	7.89719791534606e-09	1.60917021903488	up
TRINITY_DN393275_c0_g1	0	0	0	6	72	41	0	0	0	0.52	6.58	3.16	1.38624666885876e-06	1.85034386030695	up
TRINITY_DN395117_c0_g1	0	0	0	56	35	54	0	0	0	9.68	6.56	8.48	4.65370114928537e-18	3.15020278497271	up
TRINITY_DN3992_c1_g1	60	82	66	21	24	22	5.68	7.43	6.85	2.42	2.9	2.22	0.000129471793293937	-1.1706673173665	down
TRINITY_DN400180_c0_g1	0	1	4	32	20	25	0	0.23	1.02	8.72	6.03	6.28	1.65535178728455e-06	1.86396301846742	up
TRINITY_DN40115_c0_g2	2	3	1	49	30	31	0.26	0.38	0.14	7.58	5.01	4.34	3.05307956246531e-10	2.34137908293371	up
TRINITY_DN40115_c0_g3	2	10	8	173	84	121	0.27	1.32	1.21	28.03	14.71	17.78	5.04222854544304e-22	3.13341588766261	up
TRINITY_DN40144_c0_g1	16	19	19	30	48	42	0.84	0.95	1.1	1.88	3.18	2.35	0.00439778164791565	1.01969176591378	up
TRINITY_DN4014_c0_g5	230	246	231	533	436	495	6.86	6.99	7.58	18.94	16.31	15.66	4.37410788096182e-18	1.20695380386921	up
TRINITY_DN40258_c0_g1	94	73	50	229	157	192	9.14	7.59	5.04	24.96	20.08	19.64	1.30206620597951e-09	1.44605416133126	up
TRINITY_DN40301_c1_g1	26	13	13	56	57	51	1.27	0.61	0.7	3.26	3.51	2.65	1.91714039565503e-05	1.42583146896654	up
TRINITY_DN40472_c0_g1	293	275	247	645	483	535	27.15	25.02	26	64.24	51.33	48.47	1.45689375222327e-14	1.18120696514333	up
TRINITY_DN4050_c2_g2	1943	2124	1815	4678	3510	3842	43.55	45.31	44.69	124.83	98.44	91.13	5.33166549025321e-22	1.20337079835354	up
TRINITY_DN40595_c0_g1	2	3	3	34	46	33	0.24	0.27	0.35	4.15	5.74	3.82	2.88827835887949e-10	2.31251085825328	up
TRINITY_DN4079_c0_g3	150	63	74	208	224	228	6.59	2.64	3.58	10.89	12.39	10.69	1.32785256834871e-05	1.20582001103528	up
TRINITY_DN4086_c0_g1	115	83	106	1022	594	660	11.47	7.93	11.5	92.08	57.82	55.02	1.15291717506555e-37	2.79780639986589	up
TRINITY_DN4100_c0_g1	10	8	8	217	103	134	0.94	0.72	0.83	24.19	12.28	13.44	5.52805386513614e-26	3.24754923226323	up
TRINITY_DN4103_c1_g1	191	222	229	92	73	74	7.44	8.21	9.72	4.41	3.63	3.05	1.51513514395364e-07	-1.12185127346845	down
TRINITY_DN41169_c0_g1	62	70	64	113	134	198	5.37	5.78	6.07	11.6	14.68	18.25	2.70860547140556e-07	1.22584270871189	up
TRINITY_DN4127_c0_g1	186	147	133	62	65	59	10.63	8.04	8.37	4.22	4.69	3.59	1.33216060401191e-05	-1.00824273079004	down
TRINITY_DN412_c2_g1	361	332	273	64	82	93	12.09	10.73	11.03	2.52	3.43	3.33	2.08370152018277e-20	-1.6929577363389	down
TRINITY_DN4131_c0_g4	387	500	342	575	900	913	13.59	16.74	13.2	24.04	39.67	34.02	1.08822849620843e-08	1.08975494461914	up
TRINITY_DN4134_c0_g1	721	361	365	152	215	165	9.72	4.66	5.41	2.41	3.56	2.31	6.61600800292925e-05	-1.06540037224295	down
TRINITY_DN4136_c1_g1	1220	1477	1260	3137	2877	3272	20.61	23.64	22.98	62.72	60.44	58.13	1.64626129590044e-50	1.40890083950677	up
TRINITY_DN4139_c0_g1	146	177	137	414	289	378	2.73	3.11	2.82	9.34	6.9	7.59	8.00558425020706e-15	1.35323455644279	up
TRINITY_DN41577_c0_g1	48	58	51	140	180	235	1.1	1.27	1.29	3.84	5.19	5.73	1.77277772559236e-15	1.80638945341076	up
TRINITY_DN41781_c0_g1	6	5	9	162	88	103	0.74	0.6	1.23	23.87	13.97	13.73	2.92742781743907e-23	3.14920787727834	up
TRINITY_DN41814_c0_g1	0	0	0	47	17	27	0	0	0	8.12	3.15	4.15	1.43805281705058e-09	2.30928598639588	up
TRINITY_DN418_c0_g1	57	79	37	1165	1699	1363	0.81	1.07	0.58	19.73	30.18	20.5	2.13411736274415e-101	4.39368817126961	up
TRINITY_DN4196_c0_g2	278	151	174	322	520	576	15.76	8.19	10.86	21.74	37.2	34.78	2.59432767152096e-07	1.26835748705182	up
TRINITY_DN42148_c0_g1	83	83	80	169	267	232	3.44	3.28	3.65	8.34	13.91	10.21	1.86688788497045e-11	1.49068405195779	up
TRINITY_DN42293_c0_g1	718	900	696	1602	1300	1621	15.79	18.84	16.82	41.97	35.78	37.75	3.43731825160129e-22	1.13960529504267	up
TRINITY_DN4245_c0_g1	48	84	50	145	127	134	3.19	5.34	3.66	11.46	10.67	9.49	1.30525617262104e-06	1.2091188685803	up
TRINITY_DN42615_c0_g1	7	18	12	393	208	284	0.89	2.21	1.68	59.3	33.85	38.8	6.68127553110542e-44	3.85861186839099	up
TRINITY_DN4279_c0_g1	141	188	190	45	65	64	7.53	9.08	11.08	2.73	3.78	2.54	6.35116256983503e-07	-1.22298057786865	down
TRINITY_DN4287_c0_g1	971	1015	926	1817	1546	1784	20.01	18.1	19.44	55.51	47.75	44.3	4.37829371951946e-26	1.00655779666808	up
TRINITY_DN42937_c0_g1	12	11	4	70	50	56	2.57	2.87	0.48	11.09	11.1	8.02	3.17133780437556e-10	2.10665744946382	up
TRINITY_DN43091_c0_g1	209	187	195	503	364	397	39.39	34.74	35.72	117.15	84.34	86	2.9493850389055e-12	1.22577336450159	up
TRINITY_DN43175_c2_g1	372	380	375	87	120	126	39.58	38.94	44.04	11.01	16.29	14.38	2.76286347177717e-17	-1.46969517665416	down
TRINITY_DN4333_c0_g1	57	50	66	80	139	128	2.08	1.74	2.65	3.48	6.38	4.96	0.000333329778054992	1.02374339152353	up
TRINITY_DN43376_c0_g1	868	803	711	257	298	355	21.87	19.27	19.69	7.71	9.41	9.48	7.97535700599477e-19	-1.15045485590508	down
TRINITY_DN4338_c0_g1	1299	783	801	393	296	395	31.68	18.59	22.05	13.65	9.84	12.12	1.07934654860368e-08	-1.12414744864054	down
TRINITY_DN433_c1_g1	911	998	852	1868	1741	1840	14	12.76	12.46	32.05	29.21	25.89	1.54563259479375e-35	1.16713957192808	up
TRINITY_DN4349_c0_g1	93	63	72	262	202	245	13.17	8.57	11.82	44.16	36.38	37.49	1.43384033487117e-16	1.68661318385172	up
TRINITY_DN43527_c0_g1	49	66	49	11	15	12	1.77	2.34	8.86	0.47	0.61	0.42	1.69806529375568e-05	-1.43881794075543	down
TRINITY_DN4365_c0_g1	2445	2793	2463	899	817	1054	78.97	86.18	87.9	34.63	33.63	36.44	4.65068763031988e-41	-1.2564221862509	down
TRINITY_DN4365_c0_g2	1182	1378	1252	401	418	419	45.47	51.47	52.97	18.43	19.78	17.02	1.78817135366632e-32	-1.38217284330283	down
TRINITY_DN4370_c0_g1	3197	3408	3184	1350	1253	1361	77.75	78.08	85.2	38.53	38.03	35.3	6.48248919146566e-36	-1.08621112015849	down
TRINITY_DN43751_c0_g2	134	140	112	258	272	291	5.39	5.33	4.95	12.18	13.58	12.31	8.80610805656869e-15	1.23321050624399	up
TRINITY_DN4382_c0_g1	363	594	414	1183	1064	1361	6.72	10.54	8.46	26.58	25.25	27.16	1.33905775373092e-21	1.52017080228527	up
TRINITY_DN4382_c1_g1	46	61	53	99	115	107	4.6	5.83	5.89	11.75	14.57	11.52	1.19030322664075e-05	1.07724074209513	up
TRINITY_DN438_c0_g1	12	4	8	216	113	128	1.13	0.36	0.83	24.21	13.55	12.9	2.39862325052971e-25	3.26899624321483	up
TRINITY_DN43991_c0_g1	29	30	23	75	92	100	2.22	2.21	1.94	6.84	8.94	8.19	8.46675765942037e-10	1.63244718879415	up
TRINITY_DN4412_c0_g3	226	206	355	70	78	116	21.01	18.41	36.4	7.74	9.22	11.54	7.19973804222496e-06	-1.21242291909962	down
TRINITY_DN4419_c0_g1	113	100	87	454	220	242	3.69	3.54	2.94	12.2	5.41	6.73	2.43261552080017e-09	1.57104702750861	up
TRINITY_DN441_c0_g1	144	153	128	342	304	305	6.36	6.29	6.05	17.49	15.67	13.17	6.8279104847602e-16	1.30313040212547	up
TRINITY_DN44299_c0_g2	5	8	10	114	57	81	2.02	3.34	4.58	93.16	41.68	48.71	2.87475963291941e-15	2.60070293588315	up
TRINITY_DN4443_c0_g1	596	356	433	113	141	136	42.93	24.41	34.11	9.69	12.74	10.41	2.53834658539731e-12	-1.48446399600496	down
TRINITY_DN44445_c0_g1	17	17	17	48	51	49	17.19	22.86	22.97	70.96	89.38	65.47	1.61149363845137e-05	1.37572576460351	up
TRINITY_DN44457_c0_g1	52	87	77	592	440	559	0.89	1.41	1.44	12.04	9.39	10.1	5.05687541553944e-50	2.84633457229942	up
TRINITY_DN4446_c0_g1	2667	3594	2713	6708	6654	8357	39.4	50.08	43.41	109.01	120.24	128.18	8.20922968051233e-37	1.43938029174432	up
TRINITY_DN4472_c0_g1	1973	2369	1887	4143	4128	4712	19.07	21.78	20.06	47.73	49.85	48.18	2.44720097435937e-45	1.24475823050826	up
TRINITY_DN44734_c0_g2	7	9	5	382	218	300	2.55	3.21	2	159.42	102.74	116.25	3.10295850292114e-58	4.45303589470266	up
TRINITY_DN44756_c0_g1	193	193	147	414	303	334	41.89	41.16	35.4	104.28	84.99	78.46	4.37964468670178e-10	1.11972688234763	up
TRINITY_DN4475_c2_g2	147	138	132	331	290	242	6.56	5.85	9.4	15.75	16.73	9.7	2.98098105217564e-09	1.17121857167289	up
TRINITY_DN44823_c0_g1	49	38	26	157	87	120	1.6	1.18	0.93	6.09	3.56	4.15	2.39258558889837e-08	1.58419975171586	up
TRINITY_DN4493_c0_g2	932	1149	782	2502	1810	2139	25.47	29.92	23.49	81.46	62	61.97	7.34563284669309e-20	1.32756805658349	up
TRINITY_DN4513_c0_g3	155	85	126	236	221	275	13.19	6.96	18.47	17.57	13.29	17.84	2.22796671663583e-06	1.07947490348003	up
TRINITY_DN45279_c0_g4	49	27	27	214	116	145	12.95	7.02	7.93	66.96	40.45	42.03	4.34244743453954e-12	1.9848216616521	up
TRINITY_DN45487_c0_g1	19	17	4	76	46	63	2.8	2.43	0.65	13.3	8.72	10.02	1.42787771012153e-06	1.70293557573107	up
TRINITY_DN4550_c0_g1	53	38	31	124	138	172	1.62	1.1	1.05	4.53	5.29	5.6	5.75971330560198e-14	1.7968198746979	up
TRINITY_DN4559_c0_g1	66	66	78	210	153	163	2.4	1.65	2.63	6.57	5.08	6.37	1.72220835940795e-09	1.37322301351099	up
TRINITY_DN45623_c0_g1	67	60	64	16	15	28	21.13	18.73	22.49	5.97	6.3	9.74	0.000173444288580526	-1.20328581313309	down
TRINITY_DN45670_c0_g1	61	40	33	141	54	91	46.62	31.78	47.76	136.94	61.14	66.52	0.00358431668815555	1.00780455166649	up
TRINITY_DN45673_c0_g1	45	57	47	76	79	173	2.64	3.21	3.04	5.22	5.88	10.92	0.000488951712771915	1.07906925773332	up
TRINITY_DN4568_c0_g4	89	191	129	212	286	382	1.42	2.91	2.27	4.04	5.72	6.47	1.86639991999642e-05	1.13206279690621	up
TRINITY_DN4589_c0_g1	1377	2124	1573	292	310	338	58.91	86.76	74.03	14.88	16.68	15.37	2.69352052088896e-43	-2.12344879568893	down
TRINITY_DN4617_c1_g1	12	9	12	106	58	64	0.68	0.49	0.75	7.1	4.15	3.83	1.44701369351859e-11	2.20711117944105	up
TRINITY_DN4619_c0_g1	4111	3130	2987	1491	1131	1140	153.43	111.75	122.61	66.57	53.24	45.35	1.30278084453911e-13	-1.17446002137252	down
TRINITY_DN4636_c0_g2	29	21	20	59	59	60	2.97	2.07	2.26	7.18	7.69	6.58	2.56504530570679e-05	1.27308104600724	up
TRINITY_DN4647_c0_g1	52	97	75	19	19	37	6.48	8.89	10.69	3.51	2.58	3.96	0.00152257433162744	-1.08107132921802	down
TRINITY_DN4653_c0_g2	144	105	114	34	43	37	18.78	14.96	17.24	5.51	8.58	5.22	1.06796954257374e-06	-1.27376120879558	down
TRINITY_DN4664_c1_g1	2615	2604	2123	4602	3924	4592	13.72	12.99	12.19	28.77	25.91	25.49	2.6363637833736e-30	1.02724528450145	up
TRINITY_DN4666_c1_g3	27	13	31	33	54	190	2.97	1.38	3.76	4.31	7.58	22.41	0.00169719278353144	1.25735120108059	up
TRINITY_DN466_c0_g2	1299	1589	1536	2811	2607	3123	60.23	75.39	79.35	146.29	150.17	154.84	1.89114944826649e-23	1.11814044442567	up
TRINITY_DN4680_c0_g1	333	423	311	100	64	92	13.79	17.42	14.36	4.71	3.34	4.48	1.72341905071419e-19	-1.72352194650489	down
TRINITY_DN4687_c0_g1	51	71	57	223	150	177	6.21	8.57	7.74	31.92	23.53	23.1	1.08711364830331e-12	1.63422339038933	up
TRINITY_DN4689_c0_g1	269	350	305	572	543	655	8.86	10.89	10.95	23.02	22.84	23.39	3.68583878578937e-16	1.09836013458992	up
TRINITY_DN4696_c0_g1	4783	6877	5183	1431	1624	1738	48.76	66.17	57.73	18.47	20.7	18.67	1.14567305629556e-31	-1.55343325962335	down
TRINITY_DN4697_c1_g3	35	21	15	54	49	48	8.36	4.92	3.98	15.28	15.36	12.53	0.00377749974653762	1.00678681653363	up
TRINITY_DN4697_c2_g1	303	314	381	92	126	149	166.55	174.55	234.2	59.49	95.35	92.25	5.2168362535152e-08	-1.15206950547334	down
TRINITY_DN469_c1_g1	6004	5893	4608	1885	1915	2150	97.96	91.33	82.36	36.43	39.13	37.17	2.92123446051341e-42	-1.24477825812439	down
TRINITY_DN47104_c0_g1	10	4	15	52	56	76	0.98	0.38	1.62	6.04	6.96	7.95	4.52516158575802e-09	2.00817515815871	up
TRINITY_DN4717_c1_g1	46	40	31	939	448	633	48.47	40.32	32.36	963.13	542.53	650.26	6.00222219269225e-55	3.75707406788073	up
TRINITY_DN4743_c0_g1	911	660	773	213	146	141	16.9	11.41	16.23	4.68	3.83	2.57	4.63163790662918e-21	-1.86564745260699	down
TRINITY_DN479_c0_g1	6	10	6	187	97	115	0.6	0.96	0.66	22.25	12.36	12.33	5.39319058817341e-25	3.23144640935057	up
TRINITY_DN479_c0_g2	5	8	5	146	62	89	0.51	0.79	0.57	17.85	8.13	9.81	3.0683395702887e-18	2.90993124416805	up
TRINITY_DN4824_c0_g1	68	76	69	204	185	254	1.21	1.35	1.34	4.54	4.22	5.01	4.95320042484463e-19	1.66716125455169	up
TRINITY_DN48643_c0_g1	484	588	513	871	895	1098	25.88	30.06	30.18	55.51	60.33	62.53	2.2972094085627e-18	1.02459353259005	up
TRINITY_DN4884_c0_g1	146	158	118	819	609	671	35.97	38.6	30.27	277.12	226.52	207.48	7.04412774873106e-50	2.39370566458589	up
TRINITY_DN48933_c0_g1	200	205	172	23	26	28	80.36	81.4	75.36	11.24	13.94	12.19	5.35442060562247e-27	-2.41381106396742	down
TRINITY_DN489_c0_g1	315	276	224	56	109	105	10.94	9.14	8.56	2.32	4.75	3.87	3.3779101786474e-07	-1.23388852809754	down
TRINITY_DN4903_c0_g1	215	145	131	488	337	370	4.52	3.03	3.05	11.64	8.24	8.06	1.80732561033132e-10	1.36452453308065	up
TRINITY_DN4904_c0_g2	82	87	115	294	338	420	3.22	3.26	4.98	13.8	16.76	17.59	6.27077668329408e-22	1.91240451435078	up
TRINITY_DN4904_c2_g1	0	0	0	54	26	13	0	0	0	66.24	38.82	15.66	4.87490282042401e-08	2.09340045257746	up
TRINITY_DN4911_c0_g1	124	172	121	340	372	447	33.21	46.07	43.79	65.36	85.94	109.52	1.96698715846409e-21	1.58707051718697	up
TRINITY_DN4923_c0_g1	649	704	598	1136	1190	1225	20.19	18.92	20.84	49.46	36.27	36.61	1.24947143608898e-25	1.04993483438991	up
TRINITY_DN4933_c1_g1	44	44	44	167	103	118	2.67	2.56	2.94	12.07	7.9	7.63	4.01994298679585e-09	1.52452950292666	up
TRINITY_DN49342_c0_g1	81	83	75	148	139	174	3.97	3.89	4.04	8.63	8.58	9.07	5.43996287307043e-08	1.06663380496364	up
TRINITY_DN49532_c0_g1	55	65	95	197	172	224	2.34	2.66	4.47	10.03	8.96	9.78	1.09089531335805e-09	1.46241137773705	up
TRINITY_DN4956_c1_g1	574	596	439	1075	862	1038	19.67	21.19	14.55	65.42	50.94	50.83	3.83649306248876e-17	1.06188058630424	up
TRINITY_DN4981_c0_g1	37	44	49	148	248	238	0.71	0.8	1.03	3.37	5.93	4.82	3.85285034877441e-18	2.16032639727687	up
TRINITY_DN4987_c0_g1	165	141	112	400	321	437	3.31	2.84	2.6	10.26	8.82	10.11	7.37702306269348e-22	1.58413204386847	up
TRINITY_DN49930_c0_g1	0	1	0	41	21	15	0	0.15	0	7.33	3.85	2.41	1.68768354365227e-07	2.01844599237464	up
TRINITY_DN49_c2_g1	286	332	240	601	515	643	4.44	4.87	4.09	11.09	10	10.55	5.1958174301288e-20	1.20015550997071	up
TRINITY_DN4_c1_g1	376	445	444	705	753	887	11.13	12.55	14.45	24.86	27.95	27.84	4.03431706314957e-15	1.04987618844296	up
TRINITY_DN4_c1_g2	178	219	176	868	832	958	9.75	10.36	12.82	62.57	56.02	61.84	3.90805877604275e-87	2.34971607654536	up
TRINITY_DN5011_c2_g1	137	193	118	294	240	310	2.16	2.89	2.04	5.52	4.72	5.17	3.97503726393733e-08	1.04674570355801	up
TRINITY_DN5011_c3_g1	155	142	173	452	339	328	3.33	2.91	4.65	12.62	9.45	7.73	2.41223381739152e-11	1.34294663222305	up
TRINITY_DN5018_c0_g1	227	273	284	359	868	711	7.34	8.56	10.22	13.94	35.55	24.81	4.78923060516033e-07	1.31201354155244	up
TRINITY_DN50333_c0_g1	7	2	3	27	20	24	1.37	0.4	0.68	6.55	5.24	5.26	0.000119107370879319	1.51936682539484	up
TRINITY_DN5039_c0_g1	154	218	172	2698	1661	1794	5.44	8.74	7.37	126.97	84.79	76.56	4.41921133410938e-72	3.42980536729088	up
TRINITY_DN50404_c0_g1	7	6	5	160	60	81	0.36	0.29	0.28	9.76	3.87	4.42	1.43636105872483e-16	2.82783993962851	up
TRINITY_DN5042_c0_g1	200	166	248	30	57	64	10.63	8.44	14.51	1.9	3.82	3.62	1.59969189712819e-08	-1.55765700074624	down
TRINITY_DN50478_c0_g1	3994	3587	3129	1300	973	970	163.91	140.31	141.1	63.56	50.18	42.12	1.18815450428249e-23	-1.45096502586351	down
TRINITY_DN5080_c0_g1	162	172	135	1647	1245	1402	8.31	12.8	11.07	63.12	53.73	49.12	3.98637389631225e-116	3.26369519306475	up
TRINITY_DN5082_c0_g1	395	405	372	114	154	167	12.79	12.45	15.65	4.26	6.53	7.18	2.32221158890341e-12	-1.16658841004264	down
TRINITY_DN5095_c2_g1	1133	816	712	312	319	391	12.07	8.22	8.31	3.8	3.93	4.1	1.89901800606775e-11	-1.11697940625066	down
TRINITY_DN5098_c0_g4	157	104	125	34	51	47	9.08	5.76	7.96	2.34	3.72	2.9	2.1244973080144e-05	-1.15884726746805	down
TRINITY_DN5098_c1_g1	605	667	664	56	77	83	23.3	26.67	32.54	3.22	4.24	3.84	3.03577427253113e-62	-2.7968592151352	down
TRINITY_DN5117_c0_g1	297	170	179	27	34	10	7.74	4.22	5.13	0.84	1.11	0.28	7.56717605557707e-13	-2.25858608394159	down
TRINITY_DN51370_c0_g2	2079	2495	2227	4076	4078	4399	62.63	71.61	73.8	146.27	153.92	140.46	7.69965742913522e-29	1.06787611232868	up
TRINITY_DN5139_c0_g3	46	47	37	774	613	573	1.53	1.49	1.36	30.6	25.55	20.22	1.11225593215753e-83	3.79081505805928	up
TRINITY_DN51527_c0_g1	0	0	0	141	932	570	0	0	0	7.8	54.5	28.15	0.000132388729288922	1.44287848611864	up
TRINITY_DN5161_c0_g1	842	790	701	379	292	301	8.68	7.85	7.98	4.66	3.76	3.26	8.10397193829715e-12	-1.01232867247062	down
TRINITY_DN51639_c0_g1	12	6	12	321	172	156	1.53	0.74	1.7	48.77	28.19	21.46	9.16320688476658e-30	3.48099494330982	up
TRINITY_DN51732_c0_g1	28	8	13	356	352	421	3.24	0.89	1.66	49	52.1	52.36	2.51148468186129e-67	4.10446361143931	up
TRINITY_DN5177_c0_g1	397	406	424	957	706	800	6.09	6.7	6.91	19.37	15.88	14.46	1.70908463014678e-14	1.15505462713349	up
TRINITY_DN5211_c0_g1	262	221	221	87	94	69	37.41	30.52	34.56	16.08	17.78	11.38	4.44865613799872e-08	-1.17236569461535	down
TRINITY_DN5235_c0_g1	550	601	469	1189	930	1014	16.33	17.59	15.79	44.92	34.78	33.13	3.76840360120345e-17	1.12261018562471	up
TRINITY_DN5242_c0_g2	605	654	584	1271	1027	1256	22.33	22.8	24.18	57.68	48.23	49.99	3.24558982687531e-25	1.12307065167254	up
TRINITY_DN5253_c0_g1	120	119	101	431	400	458	13.99	13.46	12.68	52.65	55.35	52.89	1.0065857045033e-46	2.04171133315104	up
TRINITY_DN5253_c1_g1	1945	1885	1510	27717	19463	23796	47.73	44.47	36.68	556.81	402.73	411.11	4.29683295020487e-202	3.81516586818894	up
TRINITY_DN52707_c0_g1	5	5	7	87	51	78	0.55	0.53	0.85	11.4	7.19	9.22	1.21360426201596e-16	2.72081818082999	up
TRINITY_DN527_c2_g2	60	79	85	13	8	19	3.2	4.03	5	0.83	0.54	1.08	6.2814600610092e-08	-1.75450190014835	down
TRINITY_DN52850_c1_g1	4	0	3	60	28	41	2.32	0	1.95	40.92	22.43	26.83	4.60927498050537e-10	2.32568372386591	up
TRINITY_DN5318_c0_g1	245	216	144	650	531	571	13.12	9.64	7.4	42.89	38.65	32.54	4.04006342986129e-21	1.64580378438645	up
TRINITY_DN53199_c0_g1	44	89	72	177	109	155	9.87	19.54	17.93	47.07	32.01	37.94	8.37651973751204e-05	1.11008849892403	up
TRINITY_DN53218_c0_g1	8	15	13	388	233	233	0.51	0.9	0.9	29.22	18.68	15.68	9.74052276669687e-44	3.85167436820339	up
TRINITY_DN5334_c0_g2	1459	2118	1811	3084	3203	4585	37.98	52.49	51.86	95.53	104.35	126.49	1.64674610626369e-13	1.1480360068504	up
TRINITY_DN5366_c0_g1	8	26	17	86	108	49	0.34	1.06	0.8	4.38	5.81	2.23	1.51038192504545e-06	1.71621801012132	up
TRINITY_DN5373_c0_g1	258	283	361	711	884	634	29.23	30.87	45.67	95.87	127.4	76.91	2.37872127246591e-11	1.38680190153482	up
TRINITY_DN53990_c0_g1	20	10	19	42	39	68	3.41	1.66	3.59	8.5	8.6	12.55	0.000182392116935541	1.31330798041515	up
TRINITY_DN5420_c1_g1	20	23	22	125	112	157	0.74	0.81	1.02	6	5.38	6.43	1.33844662764809e-22	2.42216040899744	up
TRINITY_DN5422_c0_g1	429	449	339	1337	1162	1250	27.2	21.86	19.89	81.85	75.86	68.04	1.54661123978372e-51	1.78346307765764	up
TRINITY_DN54245_c0_g4	234	285	301	51	66	73	9.56	11.11	13.52	2.48	3.39	3.17	1.20554273232537e-16	-1.74690202410873	down
TRINITY_DN542_c3_g1	309	278	242	718	575	631	2.94	2.54	2.53	8.11	6.79	6.29	6.15918492692756e-22	1.36754549684161	up
TRINITY_DN543_c0_g1	266	322	251	697	639	619	6.73	8.2	7.17	21.55	20.26	16.33	2.20604098997994e-22	1.3768890578489	up
TRINITY_DN5451_c0_g1	134	105	103	238	236	306	4.08	3.01	3.45	8.27	8.54	9.95	1.6659749664472e-13	1.30505513312955	up
TRINITY_DN54605_c0_g1	495	450	402	146	194	209	64	57.89	55.85	23.65	31.8	30.42	2.02763409293551e-10	-1.03914461867667	down
TRINITY_DN54940_c0_g2	23	31	30	122	83	123	1.81	2.34	2.6	11.42	8.28	10.33	3.00583257578328e-12	1.84407101051869	up
TRINITY_DN54970_c0_g1	532	459	435	156	198	220	32.9	27.18	29.62	11.49	15.47	14.5	3.18389587312736e-11	-1.06020311043079	down
TRINITY_DN55348_c0_g1	0	6	2	132	78	85	0	0.31	0.12	8.5	5.32	4.9	1.53427350733005e-23	3.38703098973739	up
TRINITY_DN55657_c0_g1	10	3	7	177	115	95	2.42	0.71	1.88	50.73	36.55	25.14	2.8789018165639e-23	3.19673998152153	up
TRINITY_DN5572_c0_g1	1606	2365	1919	8856	8128	10520	39.49	56.42	54.53	268.66	246.03	269.56	8.37068443122344e-73	2.3403556095551	up
TRINITY_DN56310_c0_g1	0	4	6	56	25	19	0	0.38	0.65	6.56	3.13	2	6.18599217725531e-05	1.59331386884339	up
TRINITY_DN567_c0_g1	7	17	27	403	429	489	0.3	0.7	1.28	19.74	22.01	21.53	8.99662922869206e-73	4.24823929613644	up
TRINITY_DN5685_c0_g1	16	26	27	56	46	59	0.66	1.02	1.22	2.74	2.38	2.58	0.000539655497542309	1.12626756922992	up
TRINITY_DN5685_c0_g2	1192	1200	1047	3041	2878	3294	26.47	25.58	25.98	74.27	78.22	75.94	2.73115969794622e-105	1.607664486951	up
TRINITY_DN5696_c0_g2	89	130	103	243	357	311	2.58	3.59	3.28	8.39	12.97	9.55	2.08980038264145e-13	1.55982650788457	up
TRINITY_DN5727_c0_g1	272	218	244	598	415	391	8.17	6.36	8.02	21.33	15.67	12.48	4.70106547650483e-07	1.0535997861142	up
TRINITY_DN572_c1_g1	716	810	652	1760	1433	1724	70.44	77.1	102.3	318.58	332.83	270.13	5.04195473849855e-37	1.34924050913122	up
TRINITY_DN57337_c0_g1	13	12	9	213	104	143	1.57	1.4	1.2	30.67	16.12	18.62	5.09799951874676e-25	3.08119734667381	up
TRINITY_DN5734_c0_g1	482	605	488	851	944	1166	37.35	46.68	44.02	76.87	91.77	97.72	1.49235378020059e-16	1.07458511259798	up
TRINITY_DN5768_c0_g1	21	11	22	143	117	139	1.54	0.77	1.78	12.58	10.94	11.06	5.83577162084523e-22	2.58016490966428	up
TRINITY_DN5769_c0_g1	4677	4494	4698	1670	1567	1706	50.76	46.08	55.67	21.91	21.42	20.14	9.58964465550496e-41	-1.26684343630635	down
TRINITY_DN5771_c0_g3	191	241	169	953	1887	1743	6.58	7.92	6.4	39.1	81.64	63.75	6.23876493408435e-41	2.8470356714249	up
TRINITY_DN5779_c0_g1	5379	5070	4930	1952	1643	1900	112.67	101.03	113.77	48.68	43.04	42.17	2.41877890523982e-43	-1.26318166891656	down
TRINITY_DN5788_c2_g1	4271	3330	3341	947	781	743	165.26	123.93	143.22	43.02	37.69	30.24	2.99947531971416e-37	-1.8568446032524	down
TRINITY_DN5788_c2_g2	6905	5324	5509	1882	1296	1283	197.86	145.33	173.44	63.85	46.3	38.83	3.78787797415094e-23	-1.6821572878058	down
TRINITY_DN5806_c0_g2	360	238	224	45	125	105	14.06	9	9.7	2.13	6.27	4.35	0.000225670614402601	-1.12760062579709	down
TRINITY_DN58128_c0_g1	24	28	17	108	81	74	5.5	5.44	3.37	29.59	22.81	19.16	1.72916446242726e-09	1.75794652229651	up
TRINITY_DN5813_c0_g1	56	31	44	123	101	104	2.7	1.53	2.33	7.2	6.24	5.39	1.56706089158772e-06	1.3073582573901	up
TRINITY_DN5813_c0_g2	27	21	24	278	385	340	3.95	2.97	3.88	48.24	72.41	53.61	1.23834887905631e-55	3.55083746839274	up
TRINITY_DN5856_c0_g1	172	236	218	489	315	377	1.56	2.04	2.18	5.3	3.58	3.62	6.66836277012571e-07	1.03041361799673	up
TRINITY_DN58691_c0_g1	95	17	74	0	0	0	6.33	1.09	5.43	0	0	0	2.85409614078975e-10	-2.39886225576582	down
TRINITY_DN5898_c2_g1	67	26	38	157	59	91	38.5	14.31	23.61	101.42	44.57	56.33	0.00437562195398322	1.04771257580644	up
TRINITY_DN5902_c1_g3	158	247	182	412	361	409	6.2	9.25	7.86	19.27	17.81	17.06	9.29757884412372e-11	1.14512496026929	up
TRINITY_DN5916_c0_g1	151	147	144	245	282	296	10.45	9.49	11.45	19.79	22.8	21.37	1.5414273246399e-10	1.04519228404628	up
TRINITY_DN5925_c0_g1	40	60	31	139	171	151	2.07	2.89	1.72	8.23	10.7	7.99	7.60875240498012e-13	1.77887775763444	up
TRINITY_DN5925_c0_g3	424	556	502	1489	1472	1601	16.97	21.24	22.1	70.99	74.07	68.08	7.09665045054955e-48	1.77099579355984	up
TRINITY_DN59397_c0_g1	6	3	3	147	79	86	0.23	0.11	0.13	6.82	3.87	3.56	3.78205744977881e-23	3.2837730373514	up
TRINITY_DN5978_c0_g1	486	363	350	1057	830	916	14.83	10.54	11.56	38.11	31.49	29.16	1.34339729804974e-18	1.36662726863788	up
TRINITY_DN59868_c0_g1	1	2	2	94	49	35	0.35	0.7	0.78	38.9	23	13.58	1.05910237537836e-13	2.7299053745284	up
TRINITY_DN59_c0_g2	20	31	31	65	81	95	1.6	2.44	2.88	6.17	8.23	8.19	5.62999447682766e-07	1.45123765315708	up
TRINITY_DN6017_c0_g2	2541	2350	2010	4519	4726	4996	33.66	30.04	29.59	68.3	77.68	69.44	5.93910928415773e-43	1.23299509767138	up
TRINITY_DN60239_c0_g4	5	2	5	97	49	48	0.43	0.16	0.47	9.88	5.33	4.39	3.64294574667305e-13	2.58695886275947	up
TRINITY_DN602_c23_g3	26	43	35	77	57	91	2.16	3.43	3.21	7.61	6.01	8.08	0.00023823017949689	1.09142052736976	up
TRINITY_DN6059_c0_g3	697	991	788	1729	1624	1716	20.97	27.64	25.58	58.93	58.49	52.05	2.46483082151287e-19	1.19847862496395	up
TRINITY_DN6076_c0_g1	678	970	692	1351	1381	1727	9.74	13.59	11.18	23.25	25.15	26.4	2.76663854448182e-15	1.09192643852185	up
TRINITY_DN6077_c1_g2	144	186	153	41	59	59	6.06	7.47	7.11	2.04	3.11	2.63	8.01389977215859e-08	-1.25514303935018	down
TRINITY_DN60899_c0_g1	35	18	26	92	86	54	27.18	14.24	22.41	83.28	93.14	47.48	3.57850876144499e-05	1.36741161208558	up
TRINITY_DN60957_c0_g1	165	126	171	58	45	45	11.77	8.61	13.44	4.92	4.06	3.43	6.25791335746394e-07	-1.26665023788587	down
TRINITY_DN6098_c0_g1	1437	1680	1895	414	345	528	45.53	50.34	66.43	15.78	14.02	18.14	2.79481401765003e-26	-1.69138370600188	down
TRINITY_DN6099_c0_g1	854	952	897	2030	1742	2300	25.97	28.89	30.72	76.33	69.16	77.7	1.21365011100729e-39	1.33607102428398	up
TRINITY_DN61068_c0_g1	2	2	0	72	42	33	0.17	0.17	0	7.38	4.6	3.04	5.91775735688304e-13	2.66058499983724	up
TRINITY_DN6117_c0_g2	1407	1973	1692	3588	3503	3998	15.09	21.3	21.28	52.91	50.33	46.03	5.39319058817341e-25	1.28946400481327	up
TRINITY_DN6131_c0_g1	1358	1400	1308	586	504	628	20.52	20.14	29.45	28.24	9.46	10.02	6.29168596644112e-26	-1.02560682602139	down
TRINITY_DN6133_c0_g2	35	38	35	65	74	249	0.95	1.02	1.12	2.12	2.65	7.41	5.83698203378033e-05	1.43263278274118	up
TRINITY_DN61384_c0_g1	2	3	2	83	27	36	0.12	0.17	0.13	5.76	1.99	2.24	4.96496031507351e-10	2.33636452245739	up
TRINITY_DN614_c0_g2	48	41	64	86	108	125	1.08	0.87	1.57	2.29	3.03	2.98	0.000106296890187123	1.07204686668242	up
TRINITY_DN6155_c0_g1	10331	10343	9373	20035	16839	20308	351.66	330.64	347.35	709.3	612.96	620.73	6.52863226657034e-47	1.11664612437396	up
TRINITY_DN6157_c1_g1	1846	1732	1319	664	529	743	39.6	30.76	27.04	20.85	12.35	14.68	1.80944832628085e-17	-1.10104063893618	down
TRINITY_DN61606_c0_g1	11	8	12	305	142	165	0.71	0.49	0.85	23.4	11.57	11.34	3.51911458982819e-29	3.41372618247868	up
TRINITY_DN61606_c0_g2	1	4	1	94	55	50	0.06	0.24	0.07	7.11	4.42	3.39	5.88118523592074e-17	2.97436282756737	up
TRINITY_DN6170_c0_g2	34	44	43	89	132	142	1.22	1.51	1.67	3.91	6	5.38	3.93808211160707e-09	1.53860666151504	up
TRINITY_DN6198_c0_g2	6109	5568	5812	1441	1556	1462	395.71	348.54	414.4	112.2	127.5	102.84	3.28271129265679e-56	-1.72624628474461	down
TRINITY_DN619_c1_g3	53	73	55	154	120	111	6.75	8.98	7.74	23.32	19.6	15.22	5.12008323461075e-06	1.14856461221179	up
TRINITY_DN619_c1_g5	474	475	347	774	754	824	16.42	15.65	13.18	31.91	32.7	30.21	2.32582180895604e-17	1.039239226512	up
TRINITY_DN6229_c0_g1	424	460	387	781	889	891	11.34	11.61	11.37	28.71	32.28	26.05	8.96142164806186e-24	1.18552595902189	up
TRINITY_DN6232_c3_g1	60	84	86	26	18	21	9.82	13.35	15.58	5.05	3.81	3.72	2.6072535194778e-05	-1.30917893395243	down
TRINITY_DN6249_c0_g3	11	12	6	44	28	47	0.7	0.73	0.42	3.35	2.26	3.2	1.18917233335948e-05	1.56475775690583	up
TRINITY_DN6253_c0_g1	42	65	54	94	123	111	3.62	5.4	5.18	9.73	13.46	10.25	3.99039946308346e-05	1.0781574914134	up
TRINITY_DN6255_c0_g1	336	352	374	667	542	721	7.74	7.75	9.44	18.19	15.59	17.5	1.19852565193375e-13	1.01838908918029	up
TRINITY_DN6298_c0_g1	160	210	196	691	496	614	13.17	17.1	18.33	67.97	53.2	53.05	8.61568160489047e-26	1.76588043399699	up
TRINITY_DN6298_c0_g2	261	347	312	972	990	1173	12.89	16.54	17.06	57.3	61.93	62.08	1.95042347458226e-48	1.90180864489746	up
TRINITY_DN632_c0_g3	1212	1144	927	17278	10956	14829	20.13	18.07	16.91	341.9	227.49	260.63	5.74028432203665e-153	3.75750649666543	up
TRINITY_DN632_c2_g3	970	866	665	2582	2113	2466	20.7	17.75	15.63	65.68	57.18	55.96	4.36594260692206e-41	1.67491505960407	up
TRINITY_DN632_c3_g1	17	11	8	218	190	237	1.14	0.69	0.63	18	16.69	17.6	5.5592117603639e-51	3.72340545860596	up
TRINITY_DN63401_c0_g1	4	9	3	174	71	110	0.33	0.72	0.28	17.1	7.5	9.67	5.25183464063267e-21	3.14642167457376	up
TRINITY_DN6357_c0_g1	417	406	412	945	734	919	60.93	42.53	49.84	93.72	54.23	88.02	1.55757677603764e-22	1.23267315749216	up
TRINITY_DN6359_c1_g1	36	58	52	119	117	167	5.73	9.3	9.2	21.02	22.64	26.55	3.82045991461818e-09	1.45726536912421	up
TRINITY_DN635_c2_g1	7	5	6	237	160	159	0.22	0.15	0.21	8.85	6.29	5.29	3.92742641429613e-41	3.93370023807449	up
TRINITY_DN63937_c0_g1	38	46	48	103	86	96	5.47	6.82	8.88	18.7	18.6	15.99	6.77417974891001e-06	1.15064513115508	up
TRINITY_DN64063_c0_g1	26	31	23	662	357	376	0.98	1.11	0.95	29.72	16.91	15.05	1.11565494072888e-47	3.69126722539333	up
TRINITY_DN6408_c0_g1	82	64	80	190	171	172	7.31	5.45	8.02	20.39	19.49	16.32	4.7748695147102e-10	1.31746594608251	up
TRINITY_DN6436_c0_g3	67	106	73	114	183	214	4.78	7.45	5.61	10.1	16.9	16.59	3.61808876746194e-05	1.0937618736198	up
TRINITY_DN6438_c0_g1	342	406	352	129	101	163	12.62	15.21	14.47	6.91	4.05	6.19	1.57943278143733e-12	-1.22015328667386	down
TRINITY_DN6444_c0_g1	75	57	67	249	178	220	3.28	3.49	3.99	29.17	22.73	23.59	2.08860735922283e-16	1.73259782454345	up
TRINITY_DN64699_c0_g1	27	23	10	188	62	76	3.59	2.86	1.68	29.25	10.6	11.17	3.81743212050847e-07	1.81847925718667	up
TRINITY_DN64907_c0_g1	492	612	574	990	1113	1191	12.32	14.71	15.81	29.62	34.98	31.6	1.98967501462867e-18	1.13607200341121	up
TRINITY_DN65047_c0_g1	8	8	8	152	105	121	1.22	1.18	1.35	27.58	20.68	19.97	1.7076685715958e-29	3.27567243772426	up
TRINITY_DN6522_c0_g1	390	605	545	1119	1653	1804	35.24	54.87	55.1	118.52	196.86	178.79	1.7529479880881e-17	1.63919944438599	up
TRINITY_DN6555_c0_g2	363	387	404	910	793	747	19.19	19.56	23.51	57.28	52.85	42.03	2.91309699954037e-16	1.2360356757402	up
TRINITY_DN657_c0_g2	206	205	354	47	43	60	10.7	10.15	20.11	2.89	2.79	3.28	6.09581559697405e-12	-1.84929378994836	down
TRINITY_DN6601_c8_g1	5	6	9	250	108	143	0.1	0.12	0.21	6.2	2.81	3.15	2.20389273957417e-27	3.45733231566379	up
TRINITY_DN6603_c1_g1	15	14	10	33	26	41	1.88	1.69	1.38	4.91	4.17	5.52	0.00213579117870385	1.12589965912126	up
TRINITY_DN66070_c0_g1	9	6	2	207	136	125	1.52	0.98	0.37	41.51	29.72	22.86	1.00388705256069e-31	3.63963238319186	up
TRINITY_DN662_c1_g2	42	46	55	104	123	97	2.25	2.29	3.45	6.93	9.62	6.06	5.61155756291975e-06	1.2020477724118	up
TRINITY_DN6638_c0_g1	978	1105	1072	2644	2342	3012	20.23	22.13	25.7	67.18	61.18	66.87	3.59259135169243e-50	1.50649237679703	up
TRINITY_DN6642_c0_g1	1762	1645	1477	3408	2924	3436	29.1	25.15	25.09	73.81	67.19	66.3	7.86705312651809e-41	1.1852061863891	up
TRINITY_DN6644_c0_g1	324	284	237	45	36	55	10.91	9.35	8.93	2.04	1.67	2.21	1.36592163599155e-28	-2.23346786086073	down
TRINITY_DN6644_c1_g1	49	49	27	8	0	2	7.48	5.08	3.21	1.02	0	0.23	9.19484875563964e-06	-1.73275827568424	down
TRINITY_DN6663_c1_g1	126	193	163	341	420	524	3.02	4.4	4.28	9.72	12.58	13.27	1.2458166051283e-14	1.49301962888633	up
TRINITY_DN6679_c0_g2	285	413	358	106	141	145	14.83	20.55	20.51	6.57	9.25	8.03	1.84998740170989e-08	-1.13687774166227	down
TRINITY_DN6693_c0_g1	14	8	4	109	160	115	0.53	0.29	0.17	4.95	7.66	4.65	7.0798743240608e-24	3.09808207706721	up
TRINITY_DN67073_c0_g1	24	28	15	1052	536	619	0.48	0.54	0.33	25.18	13.47	13.17	1.52750953953878e-68	4.44922629034531	up
TRINITY_DN67308_c0_g1	1590	1984	1725	508	469	527	69.11	82.31	81.45	25.41	25.13	24.53	2.36054202249184e-43	-1.57478407671156	down
TRINITY_DN6743_c0_g1	605	651	577	2347	1916	2138	25.37	25.92	26.63	117	100.91	95.38	8.99662922869206e-73	1.9625330345062	up
TRINITY_DN6743_c1_g2	260	302	256	687	677	815	6.41	7.16	6.99	20.69	21.37	21.91	3.56813425395136e-42	1.57235774154552	up
TRINITY_DN67523_c0_g1	298	437	407	609	922	1059	7.17	8.13	9.42	12.91	22.08	19.11	5.95536278892446e-10	1.26618088681585	up
TRINITY_DN67756_c0_g1	0	2	7	164	84	118	0	0.08	0.31	7.92	4.28	5.08	8.98886000062311e-26	3.51947035806399	up
TRINITY_DN6815_c0_g1	207	187	166	468	445	596	3.08	3.01	3.16	9.2	9.13	10.49	1.3602274633409e-29	1.56742210686598	up
TRINITY_DN685_c1_g2	337	340	306	551	1153	748	17.95	17.31	17.93	34.93	77.4	42.39	4.63331549198156e-09	1.37630710469221	up
TRINITY_DN6866_c1_g1	693	764	665	1637	1571	1774	36.45	38.23	38.1	101.94	102.56	98.94	1.36778457407725e-59	1.41323344901014	up
TRINITY_DN68718_c0_g1	24	17	13	359	202	222	1.77	1.2	1.05	31.45	18.83	17.44	7.54068051478193e-35	3.35459513003344	up
TRINITY_DN690_c0_g2	3	10	2	191	131	153	0.09	0.3	0.07	7.06	5.1	5.04	4.37833748284181e-37	3.84303343566836	up
TRINITY_DN6928_c0_g1	1355	1602	1439	3884	3140	3932	58.26	67.63	68.41	186.76	162.72	169.5	2.52174742212928e-45	1.4841307280849	up
TRINITY_DN6932_c0_g1	104	92	114	246	217	256	2.07	1.74	2.48	5.82	5.39	5.39	7.546561149552e-13	1.31903632032335	up
TRINITY_DN69334_c0_g1	4	1	5	211	101	122	0.31	0.07	0.42	19.29	9.84	10.01	2.17833893269707e-29	3.70152453793813	up
TRINITY_DN6937_c0_g2	0	2	0	29	23	23	0	0.36	0	6.37	5.52	4.62	2.25257877535218e-08	2.14537958874324	up
TRINITY_DN69431_c0_g3	18	21	16	458	219	280	0.34	0.38	0.33	10.26	5.15	5.57	5.54622311596374e-39	3.5590126455381	up
TRINITY_DN69461_c0_g1	3	1	8	181	74	64	0.21	0.07	0.61	14.99	6.51	4.75	1.23448210115214e-14	2.79265172828268	up
TRINITY_DN69540_c0_g1	1	4	1	94	53	75	0.13	0.52	0.15	15.04	9.15	10.9	5.6699858370627e-21	3.23483621061551	up
TRINITY_DN6966_c0_g1	838	1003	877	1745	1722	2049	14.03	15.98	15.95	35.33	36.64	37.07	1.5708187165823e-34	1.19837965694854	up
TRINITY_DN696_c0_g1	277	350	292	1101	1123	1462	9.11	9.98	10.3	46.57	50.78	57.81	3.23319350077502e-65	2.1328931451239	up
TRINITY_DN696_c1_g1	36	38	40	204	269	311	10.64	11.09	13.16	71.34	105.55	101.21	1.68436531385744e-35	2.68462596313642	up
TRINITY_DN6971_c1_g2	347	388	333	747	686	724	5.7	6.08	6.03	14.56	14.18	12.57	6.06357707162175e-24	1.18800698900287	up
TRINITY_DN69861_c0_g1	10	12	7	129	153	175	0.62	0.71	0.48	9.51	11.97	11.55	1.07118144118829e-36	3.42440810761891	up
TRINITY_DN7004_c0_g1	9	5	7	179	93	139	0.59	0.31	0.5	13.9	7.67	9.67	7.67328428032956e-28	3.35233739646581	up
TRINITY_DN7004_c0_g2	8	4	4	177	85	126	0.53	0.25	0.29	13.87	7.07	8.84	2.1206848645603e-26	3.39865428737526	up
TRINITY_DN7027_c2_g3	432	544	477	942	870	1129	19.5	23.43	23.66	50.62	49.4	54.13	2.92488863689742e-22	1.17983243823766	up
TRINITY_DN7038_c0_g1	135	58	62	276	303	278	2.98	1.23	1.51	7.25	8.39	6.45	2.01739214140075e-10	1.684129791746	up
TRINITY_DN70505_c0_g1	4	8	3	69	256	24	0.08	0.16	0.07	1.71	6.66	0.53	0.00253445589755691	1.16596352093176	up
TRINITY_DN70589_c0_g1	5	8	7	178	107	93	1.51	2.39	2.36	63.73	43.05	32.74	9.40366408927065e-24	3.20488118549658	up
TRINITY_DN7060_c0_g1	75	85	92	292	179	227	4	4.55	5.6	19.16	12.54	13.33	2.89937940921163e-11	1.50196336952585	up
TRINITY_DN7085_c1_g4	21	13	13	133	45	62	1.17	0.69	0.8	8.84	3.17	3.69	7.34221331902728e-07	1.76419767600768	up
TRINITY_DN7118_c0_g3	94	86	112	242	279	392	4.01	3.5	5.25	12.29	14.96	17.76	7.46637760749265e-16	1.67314054928872	up
TRINITY_DN7140_c0_g1	5438	9169	6030	2055	2669	2578	205.72	331.02	250.68	92.12	126.76	103.49	5.23638648604763e-12	-1.21281670939803	down
TRINITY_DN7142_c0_g1	352	405	362	708	753	845	8.41	9.13	9.61	19.66	22.19	20.98	8.50254533142878e-26	1.21275361508073	up
TRINITY_DN7146_c0_g1	28	43	38	84	69	70	1.96	2.94	2.87	7.54	6.6	5.26	0.000350840213072472	1.04414539269341	up
TRINITY_DN7149_c1_g1	29	17	17	52	43	65	2.02	1.24	1.37	9.67	3.83	4.97	0.00023086009873318	1.21000117331114	up
TRINITY_DN7177_c0_g1	4	3	1	127	45	80	1.73	1.3	0.48	65.45	26.84	39.41	1.49419107179326e-17	3.01712591334578	up
TRINITY_DN72018_c0_g1	14	9	9	321	185	197	2.39	1.49	1.7	64.96	40.81	36.37	5.08075950330195e-39	3.70997887949303	up
TRINITY_DN7240_c0_g1	404	473	485	1348	1476	1590	7.61	8.53	10.02	30.1	34.6	31.8	1.06925363779203e-48	1.83657091985906	up
TRINITY_DN7242_c0_g1	48	57	38	107	130	99	3.89	5.02	4.07	7.85	9.68	5.52	1.07571793075473e-06	1.26552460785512	up
TRINITY_DN7264_c0_g1	266	284	219	874	603	766	15.34	16.02	14.13	65.67	47.24	49.95	1.55702280251123e-27	1.67010723993498	up
TRINITY_DN7280_c0_g1	10	16	3	382	186	284	0.73	1.12	0.24	33.28	17.23	22.22	2.09164603073526e-40	3.92129640163268	up
TRINITY_DN7287_c0_g1	81	89	59	151	159	184	3.7	3.89	2.97	8.22	9.15	8.94	2.88224457697981e-09	1.2134037602325	up
TRINITY_DN7295_c0_g1	79	80	83	313	185	170	3.66	3.68	4.69	17.43	12.01	9.59	2.38895462218491e-08	1.45246388575262	up
TRINITY_DN7295_c1_g1	10	13	5	37	32	20	0.99	1.23	0.54	4.34	4.02	2.12	0.00251393463698642	1.19825274044855	up
TRINITY_DN72_c0_g1	1256	1445	921	2054	2128	2316	53.28	58.28	43.01	103.47	112.55	104.18	1.88227561155629e-15	1.02365026412439	up
TRINITY_DN73119_c0_g1	236	259	289	61	79	100	158.05	168.11	212.1	44.59	71.58	80.89	7.1315493474684e-11	-1.38767759008946	down
TRINITY_DN7319_c0_g1	9	9	13	343	165	167	1.16	1.11	1.83	52.16	27.11	23.11	3.26367308092808e-30	3.49755219822924	up
TRINITY_DN7335_c0_g1	621	668	618	1212	1126	1282	12.06	11.25	11.03	25.19	24.06	23.73	1.31401623543198e-31	1.10690476043664	up
TRINITY_DN7337_c0_g2	7	5	6	142	62	62	0.64	0.44	0.6	15.26	7.14	5.98	1.07680297569244e-14	2.67916226867764	up
TRINITY_DN7337_c0_g3	3	8	2	90	60	54	0.29	0.75	0.22	10.45	7.46	5.65	6.07968199057209e-15	2.7051293601784	up
TRINITY_DN735_c0_g1	7	5	4	63	53	49	0.37	0.25	0.23	3.56	3.21	2.45	3.27681294421989e-13	2.46217027050037	up
TRINITY_DN735_c0_g2	36	39	38	129	103	126	1.42	1.47	1.65	6.06	5.11	5.28	2.03942566186906e-12	1.65674290396039	up
TRINITY_DN7365_c1_g1	82	63	59	224	134	159	9.29	6.59	6.91	27.53	16.46	17.03	4.4201389741966e-08	1.36372752363371	up
TRINITY_DN7369_c1_g1	270	258	214	459	428	452	7.76	7.13	7.53	17.17	15.84	14.58	3.8883318598685e-14	1.02346643649174	up
TRINITY_DN7371_c0_g3	322	456	425	1791	1838	2097	14.98	20.26	21.75	99.2	107.62	103.71	6.22035586205344e-66	2.35697352832251	up
TRINITY_DN73913_c0_g1	1	3	2	129	70	86	0.04	0.11	0.08	5.79	3.31	3.44	1.70588970924745e-25	3.52351911505946	up
TRINITY_DN74373_c0_g1	2	2	4	135	65	71	0.12	0.11	0.26	9.43	4.82	4.44	1.85415474817426e-20	3.20434682475339	up
TRINITY_DN7448_c0_g1	6696	9097	4547	23364	18184	22119	111.44	144.51	83.26	460.14	376.61	387.96	2.67289460121121e-24	1.75623123555602	up
TRINITY_DN74666_c0_g1	230	170	131	30	21	14	94.25	69.82	59.95	14.5	11.64	6.39	6.96218572205968e-16	-2.29598639779271	down
TRINITY_DN7469_c1_g1	287	273	300	1033	950	1145	5.56	5.05	6.37	23.92	23.08	23.51	4.42669611964479e-67	2.00509336798546	up
TRINITY_DN7489_c0_g1	32	27	19	94	42	57	1.31	1.37	1.6	5.43	1.37	2.6	0.000881268582750535	1.15395308229075	up
TRINITY_DN7504_c0_g1	85	62	57	181	162	153	3.53	2.36	2.55	8.92	8.99	7.23	1.99115820203072e-09	1.34912101747333	up
TRINITY_DN7510_c0_g1	9	12	7	31	19	27	6.55	11.65	4.38	20.07	14.93	16.03	0.00573708156980441	1.09205130907303	up
TRINITY_DN75132_c0_g1	16	18	33	70	36	81	1.38	1.49	3.13	7.16	3.93	7.45	0.0009398904952388	1.19613790382694	up
TRINITY_DN7533_c1_g2	6	8	10	47	22	22	0.37	0.47	0.67	3.41	1.69	1.43	0.00120733742231505	1.28577731292484	up
TRINITY_DN7540_c0_g1	238	205	261	63	52	62	22.03	20.79	38.07	9.13	3.93	4.13	1.77451698635684e-14	-1.63732313419852	down
TRINITY_DN7578_c0_g1	406	591	374	2873	2126	2580	13.12	18.41	13.41	110.87	86.27	89.14	5.87327878610681e-61	2.54941331081743	up
TRINITY_DN7578_c0_g2	117	224	134	951	738	842	6.48	13.11	9.69	64.81	53.75	52.51	1.71021622928022e-34	2.41749422473916	up
TRINITY_DN7582_c0_g1	545	614	531	1167	910	1080	20.49	22.01	21.91	52.35	43.09	43.16	1.10081540611336e-18	1.07409594078609	up
TRINITY_DN75957_c0_g1	12	19	8	53	204	25	0.46	0.69	0.34	2.42	9.81	1.02	4.99885214513428e-05	1.60594186440904	up
TRINITY_DN7610_c0_g2	584	670	644	172	239	256	91.46	97.42	109.73	30.47	41.68	41.47	4.49750684510391e-14	-1.24436974310149	down
TRINITY_DN7644_c0_g1	63	50	54	698	492	522	7.03	5.38	6.65	92.59	70.11	62.52	4.87389035196129e-62	3.27354604689316	up
TRINITY_DN7652_c0_g2	1986	1904	1785	741	817	696	29.35	22.83	27.25	12.51	16.53	10.6	6.67198984096643e-18	-1.08806411062856	down
TRINITY_DN7660_c0_g1	2606	2994	2220	6248	4842	5640	26.32	27.21	25.14	85.11	63.13	66.08	1.10781708262045e-27	1.27235505441606	up
TRINITY_DN76741_c0_g1	5	10	7	136	60	75	0.54	1.05	0.84	17.61	8.34	8.77	6.40881539927333e-15	2.63444989771871	up
TRINITY_DN7691_c0_g1	408	535	358	803	976	1170	6.49	7.97	6.14	14.87	19.35	19.26	1.45041114802542e-17	1.32198838555926	up
TRINITY_DN77690_c0_g1	12	15	22	492	262	309	2.61	3.19	5.32	127.02	74.58	73.35	2.74044532541671e-44	3.79966858201144	up
TRINITY_DN7772_c0_g1	71	47	33	207	173	190	2.94	1.86	1.86	10.58	9.86	9.42	5.48313659602092e-15	1.87862069862972	up
TRINITY_DN7772_c0_g2	16	11	15	90	74	75	1.74	1.16	1.86	11.92	10.34	8.83	2.3791054232424e-13	2.16867346226678	up
TRINITY_DN77937_c0_g1	697	938	671	236	278	274	176.91	222.57	182.6	67.64	88.35	72.5	7.67962602794396e-17	-1.27988734541782	down
TRINITY_DN7795_c0_g1	362	302	281	850	739	804	7.69	6.39	6.72	18.46	16.91	15.84	1.67111435660558e-30	1.4960409572107	up
TRINITY_DN7796_c0_g2	32	38	44	98	88	86	1.63	1.85	2.47	5.95	5.65	4.66	3.07972523167002e-06	1.25403767399726	up
TRINITY_DN7796_c4_g1	72	69	84	140	167	194	9.5	8.8	12.25	21.96	28.28	27.57	1.523657075081e-08	1.22876668893599	up
TRINITY_DN7821_c0_g1	203	223	166	56	63	78	113.07	125.68	103.4	36.69	48.35	48.96	3.51134079457499e-10	-1.27652502808584	down
TRINITY_DN7848_c0_g1	117	148	117	317	247	338	12.8	14.64	13.49	38.28	34.74	38.17	1.65913066968911e-15	1.35941985778859	up
TRINITY_DN785_c0_g2	54	57	74	177	148	195	7.03	7.17	10.64	27.37	24.7	27.31	5.31184176032152e-12	1.52127792165256	up
TRINITY_DN7897_c0_g1	1308	1627	1371	2868	2829	3195	36.46	43.51	42.43	94.83	98.52	93.65	4.23501472966733e-36	1.22579306678193	up
TRINITY_DN789_c0_g1	159	126	126	370	297	343	6.35	5.8	6.08	17.71	15.09	14.61	4.22408343083506e-17	1.41880864744136	up
TRINITY_DN7924_c0_g1	3	9	17	107	91	118	0.86	2.54	5.42	36.28	34.56	37.19	2.96449235616429e-17	2.68616154155644	up
TRINITY_DN7925_c0_g1	263	318	223	538	467	547	4.21	4.84	4.58	10.71	9.34	9.26	1.44240565715441e-15	1.11416656740288	up
TRINITY_DN79415_c0_g1	5	9	6	25	18	25	0.18	0.22	0.17	0.87	5.34	0.46	0.00248156669508	1.20806803807857	up
TRINITY_DN79776_c0_g1	0	0	2	24	12	24	0	0	0.46	5.95	3.27	5.47	6.25076813298837e-06	1.76661743608643	up
TRINITY_DN79_c0_g1	16	23	23	606	315	405	1.02	1.4	1.61	45.78	25.26	27.38	1.0400803021393e-52	3.90819524322351	up
TRINITY_DN7_c0_g2	137	126	130	54	47	44	13.74	12.16	14.39	6.44	6.01	4.73	3.54314913815379e-06	-1.10521355467558	down
TRINITY_DN8015_c0_g1	437	406	357	842	767	971	4.47	4.58	4.31	10.26	11.79	11.48	5.29457889140579e-32	1.27547398935159	up
TRINITY_DN8025_c0_g1	54	54	54	120	102	112	4.35	3.97	4.28	10.55	9.93	9.03	1.30184144631942e-06	1.12276179294767	up
TRINITY_DN8043_c2_g2	7	12	10	156	69	99	0.28	0.46	0.44	7.5	3.5	4.25	7.64498438244269e-17	2.69013353999514	up
TRINITY_DN8080_c0_g1	68	21	24	77	83	92	3.89	1.15	1.51	5.24	5.98	5.6	0.00518818808385298	1.01641167176683	up
TRINITY_DN8084_c0_g1	31375	29216	24997	6821	5313	6097	743.07	662.84	658.27	202.8	158.53	156.62	8.84987248051094e-76	-1.97872931119598	down
TRINITY_DN8085_c0_g1	1	2	0	47	26	39	0.11	0.2	0	5.9	3.5	4.41	7.89954053161818e-12	2.54600885802166	up
TRINITY_DN81304_c0_g1	0	2	1	43	22	33	0	0.34	0.19	8.82	4.92	6.18	5.73396522952047e-10	2.34244263576981	up
TRINITY_DN8148_c0_g1	106	132	92	257	209	264	7.24	8.66	6.91	20.82	18.01	19.21	1.95492281340604e-12	1.26780989382611	up
TRINITY_DN8150_c0_g1	2902	3040	2703	6618	5658	6867	116.65	119.65	121.8	324.73	294.56	303.65	6.6650682066026e-67	1.33243959836328	up
TRINITY_DN815_c6_g1	57	39	29	108	166	147	3.88	2.45	2.51	9.44	14.64	11.25	7.21520071699202e-10	1.67095057618565	up
TRINITY_DN816_c0_g1	242	285	243	531	466	589	3.13	3.5	3.52	8.18	7.57	8.15	4.22510337126596e-21	1.20390608252342	up
TRINITY_DN8175_c1_g1	225	306	247	1139	728	854	9.51	11.82	11.26	57.57	38.94	38.29	4.70553508360953e-25	1.88153250390886	up
TRINITY_DN817_c4_g1	295	164	161	76	82	68	26.81	14.33	16.14	8.22	9.48	6.61	7.45811150087003e-05	-1.07357531906598	down
TRINITY_DN8208_c0_g3	795	1110	699	380	278	262	27.77	36.99	26.85	15.81	12.19	9.72	1.59197864846732e-09	-1.18899278700016	down
TRINITY_DN8215_c1_g2	0	0	1	35	24	10	0	0	0.27	10.16	7.73	2.68	2.5835153572864e-06	1.82285878391684	up
TRINITY_DN8217_c0_g1	514	569	465	1556	1235	1442	21.06	22.25	20.96	75.92	63.61	62.76	2.59296788897428e-44	1.6139065594016	up
TRINITY_DN8217_c0_g2	117	180	120	395	372	468	9.73	15.13	11.58	40.05	40.37	44.22	2.74793145544729e-22	1.66803881046565	up
TRINITY_DN8220_c0_g1	758	1283	1002	2923	2884	3346	9.74	15.87	13.68	45.06	45.03	45.08	5.73958007376119e-27	1.70281801392574	up
TRINITY_DN8236_c0_g1	220	185	190	432	333	421	8.27	2.45	8.13	14.02	6.88	12.54	3.43717707044347e-13	1.13993954495644	up
TRINITY_DN82734_c0_g1	8	18	13	274	166	198	0.7	1.52	1.26	28.64	18.53	18.61	6.85392745459055e-36	3.44992129531385	up
TRINITY_DN82988_c0_g1	2	4	1	83	70	57	0.14	0.28	0.08	7.13	6.4	4.39	3.42754908036662e-20	3.15312872167733	up
TRINITY_DN82_c2_g1	51	97	75	347	263	280	2.42	4.41	3.92	19.64	15.74	14.15	3.78942538878892e-18	1.97251012744739	up
TRINITY_DN8307_c1_g1	26	24	36	133	73	54	0.96	0.83	1.47	5.83	3.39	2.1	0.000122479618067815	1.3379676049255	up
TRINITY_DN8311_c0_g3	0	0	0	68	81	28	0	0	0	5.12	6.47	1.89	1.68422722391638e-15	2.954713028502	up
TRINITY_DN8322_c1_g1	38	59	54	129	129	148	1.89	2.81	2.96	7.65	8.09	7.84	5.62081462011582e-10	1.45215266602856	up
TRINITY_DN8326_c0_g1	41	33	35	90	105	102	1.04	0.75	0.92	2.51	3.86	2.99	1.12957763939724e-08	1.44344409154744	up
TRINITY_DN8337_c0_g1	90	81	104	34	15	31	7.14	6.17	9.09	3.21	1.51	2.63	3.0696189892626e-05	-1.29147246766107	down
TRINITY_DN83521_c0_g1	0	0	0	137	81	66	0	0	0	14.25	9	6.17	1.31577154416342e-26	3.76428890114103	up
TRINITY_DN836_c0_g4	216	260	292	424	547	569	5.01	5.75	7.45	11.72	15.9	13.99	8.38119551915325e-10	1.12426450474589	up
TRINITY_DN837_c6_g1	59	30	50	5	10	16	105.93	41.43	87.2	7.22	21.93	30.39	0.000671798129243525	-1.30268501234217	down
TRINITY_DN8390_c0_g1	399	417	389	980	876	930	15.53	15.47	16.57	44.47	42.83	38.23	4.85444427474189e-34	1.37877230296415	up
TRINITY_DN83974_c0_g1	8	5	11	55	37	21	1	0.6	1.51	8.13	5.9	2.81	0.000159686142817277	1.47004508502679	up
TRINITY_DN84145_c0_g2	2	3	0	82	31	54	0.15	0.21	0	7.1	2.86	4.19	1.67762119321125e-13	2.70585566612296	up
TRINITY_DN8444_c0_g1	52	83	73	477	461	542	2.18	3.32	3.37	23.83	24.32	24.16	1.08277489584462e-61	2.84736876214846	up
TRINITY_DN8445_c0_g1	2	0	2	40	33	25	0.84	0	0.94	19.74	18.71	11.67	1.16940408556162e-09	2.2962353977088	up
TRINITY_DN8445_c0_g2	7	4	5	93	60	64	2.09	1.18	1.66	32.78	23.74	21	7.77618092729372e-17	2.75951048655232	up
TRINITY_DN8458_c0_g1	1432	1672	1666	482	502	771	454.12	434.08	530.68	157.2	138.45	224.56	1.76799573188167e-14	-1.20114145763966	down
TRINITY_DN84828_c0_g4	0	0	0	62	69	74	0	0	0	4.26	5.02	4.55	2.7663836205099e-26	3.70118195835479	up
TRINITY_DN8499_c0_g1	5286	5221	4479	9060	8880	10717	38.96	35.69	36.1	74.35	76.06	77.49	1.48308376830481e-59	1.12626400657307	up
TRINITY_DN8522_c0_g1	1084	1398	1133	4622	3712	3564	79.34	97.98	91.38	401.2	344.25	277.93	6.94645013402847e-38	1.85265610465134	up
TRINITY_DN854_c1_g1	2050	2550	2385	536	747	855	58.55	69.42	74.88	18.24	26.75	25.89	6.07926193130276e-20	-1.44175277124935	down
TRINITY_DN8552_c0_g1	15	16	10	59	32	44	1.41	1.44	11.74	24.56	34.01	22.4	6.13190951874785e-05	1.40595217350025	up
TRINITY_DN8565_c0_g1	251	202	166	90	78	66	24.71	18.26	17.41	10.61	10.28	6.83	3.58926098490909e-06	-1.07172090822999	down
TRINITY_DN857_c0_g1	579	651	575	1420	1728	1981	17.99	19.15	19.78	50.32	62.49	61.79	6.16493993293346e-42	1.65671782671875	up
TRINITY_DN858_c0_g1	402	496	315	1079	566	805	5.07	5.94	4.36	16.2	8.91	10.73	1.73823757353953e-07	1.12127484007167	up
TRINITY_DN8605_c1_g1	851	813	675	1893	1756	2126	27.65	25.08	23.99	71.49	69.14	70.52	1.84433001255346e-60	1.48317297022021	up
TRINITY_DN8612_c0_g2	16	18	20	290	305	299	0.42	0.45	0.58	9.15	10.12	8.39	2.14514241747228e-65	3.7800445867576	up
TRINITY_DN8617_c0_g1	716	961	801	168	215	233	14.92	19.04	18.33	4.17	5.59	5.14	2.10270507085043e-27	-1.71913116517618	down
TRINITY_DN8630_c0_g3	77	61	45	214	108	118	61.43	49.96	40.09	200.23	121.15	107.39	4.05053205965442e-05	1.2275096528821	up
TRINITY_DN8634_c0_g1	469	398	368	869	738	902	6.63	5.87	6.09	12.87	10.98	11.34	7.65621168750795e-23	1.19069694887671	up
TRINITY_DN86689_c1_g1	9	6	4	159	67	76	0.28	0.18	0.14	5.96	2.64	2.53	2.61456173466682e-16	2.80022939465469	up
TRINITY_DN8678_c0_g1	273	299	273	587	521	602	13.23	11.63	12.5	33.47	28.02	29.69	1.37286996284274e-22	1.18480083490462	up
TRINITY_DN8694_c0_g1	3	10	3	139	95	72	0.52	1.68	0.57	28.52	21.26	13.48	3.85571620564672e-19	3.00905439115053	up
TRINITY_DN8705_c0_g1	128	165	154	263	364	418	9.62	11.87	15	20.97	31.07	32.9	2.30520521812997e-11	1.31649770337865	up
TRINITY_DN8719_c0_g1	244	388	290	1237	1126	1180	17.03	26.16	22.08	103.56	100.47	88.07	1.88623813321313e-39	2.0473132192693	up
TRINITY_DN8728_c0_g1	1902	1204	1013	594	445	454	41.73	25.52	25.01	15.74	12.44	10.64	5.40040125339842e-08	-1.14554911945903	down
TRINITY_DN87838_c0_g1	5	6	2	121	56	53	0.26	0.3	0.11	7.45	3.65	2.91	3.29437686638947e-14	2.68933007709776	up
TRINITY_DN87852_c0_g1	0	2	1	60	32	36	0	0.19	0.11	7.04	4.02	3.81	1.00645948055668e-12	2.64103014796821	up
TRINITY_DN87896_c0_g1	10	5	5	15	23	33	1.53	0.74	0.85	2.73	4.55	5.47	0.0036991863998505	1.18171994226844	up
TRINITY_DN8801_c0_g2	177	189	127	294	588	627	3.36	3.4	2.65	6.63	13.92	12.56	2.23582888248674e-11	1.61170067365488	up
TRINITY_DN8803_c0_g1	657	708	603	275	209	282	54.29	56.14	54.88	27.1	21.95	24.95	8.56480772012107e-18	-1.12427400172251	down
TRINITY_DN8803_c0_g2	217	178	195	81	74	80	12.27	9.64	12.17	5.44	5.3	4.81	2.8452756412684e-07	-1.04343101526003	down
TRINITY_DN8838_c0_g2	8553	8384	8165	1420	1841	1940	110.76	103.24	116.15	21.92	29.79	26.58	2.57088893297105e-67	-2.01636248803426	down
TRINITY_DN884_c1_g1	21	27	34	75	52	56	3.14	3.89	5.37	12.98	9.89	8.87	0.00094470947785423	1.08020730153226	up
TRINITY_DN885_c0_g1	107	143	145	39	36	41	13.75	15.3	15.83	9.32	4.27	5.16	5.96898127271492e-08	-1.37507228753305	down
TRINITY_DN8861_c0_g2	20	28	26	84	83	53	1.45	1.95	2.08	7.27	7.64	4.11	7.68786050677898e-06	1.41713434829114	up
TRINITY_DN8866_c0_g1	14	12	7	27	37	26	3.79	3.22	2.27	7.91	10.99	7.83	0.00354190856609607	1.12782987008582	up
TRINITY_DN8882_c0_g1	230	266	173	443	355	445	5.72	6.49	4.86	13.41	11.3	11.86	9.35406976864095e-11	1.04887843342573	up
TRINITY_DN88858_c0_g1	2	1	6	28	23	12	0.9	0.45	7.56	44.52	21.4	8.61	0.0010230759797424	1.33940063342182	up
TRINITY_DN888_c0_g1	7	6	5	135	107	109	0.25	0.21	0.2	5.83	4.87	4.19	2.0702916710827e-30	3.41630107714734	up
TRINITY_DN8894_c0_g1	232	213	211	503	431	472	5.35	5.06	6.06	14.07	12.01	10.48	2.18329500879397e-19	1.25528516134137	up
TRINITY_DN89032_c0_g1	21	24	26	183	225	197	2.57	2.84	3.51	26.66	35.2	25.92	1.30264429588574e-34	2.89438511975724	up
TRINITY_DN89032_c0_g2	7	6	5	77	97	104	0.68	0.49	0.54	8.87	11.81	10.58	3.51833088070129e-24	3.10804611660238	up
TRINITY_DN8913_c0_g2	398	398	303	1027	812	964	7.3	6.95	6.11	22.46	18.64	18.73	2.7507797363997e-31	1.50796858139902	up
TRINITY_DN8938_c0_g2	470	511	508	143	173	242	10.03	10.39	12.01	3.67	4.67	5.55	4.85291017018515e-11	-1.15714197548992	down
TRINITY_DN8957_c0_g1	4728	3557	3667	940	733	838	123.6	90.04	106.74	26.4	26.14	21.87	3.53688644072193e-47	-1.97290526588712	down
TRINITY_DN895_c1_g1	16	36	17	56	62	77	0.84	1.81	0.97	3.5	4.09	4.29	4.20854880993069e-05	1.33447476873096	up
TRINITY_DN8974_c0_g1	808	797	668	1684	1521	1557	10.02	8.48	6.95	20.73	19.63	17.01	4.72070022619774e-31	1.24817395913	up
TRINITY_DN9017_c0_g1	405	411	336	881	608	772	8.73	8.83	7.85	22.02	16.08	17.25	4.16785015195068e-14	1.12871469191552	up
TRINITY_DN9021_c0_g1	419	551	449	155	174	207	7.71	9.66	9.42	3.68	4.02	4.21	8.78804199342396e-13	-1.14726279737889	down
TRINITY_DN9057_c0_g1	5	5	9	179	111	124	0.63	0.61	1.23	26.38	17.63	16.58	5.99903248224287e-30	3.46529593778793	up
TRINITY_DN906_c0_g1	1529	1012	882	3711	4460	4011	87.41	55.15	55.36	251.6	319.21	242.5	5.22782410237186e-29	1.92803400289648	up
TRINITY_DN906_c2_g1	1008	855	764	1667	2183	2139	72.07	58.53	60.23	141.84	197.49	163.2	1.9610631234926e-22	1.34613876912033	up
TRINITY_DN9070_c0_g1	336	401	348	1219	1296	1458	5.99	7.37	2.91	15.67	16.94	13.97	5.3358315670904e-77	2.0258007881607	up
TRINITY_DN9078_c0_g1	88	83	99	214	181	208	2.24	2.01	2.77	6.49	5.78	5.62	1.10396358116523e-10	1.25941314406856	up
TRINITY_DN9087_c1_g1	24	22	21	71	64	76	0.8	0.8	1.06	14.38	3.16	14.16	3.15270283536862e-08	1.55554414167314	up
TRINITY_DN9090_c0_g1	5	15	11	292	161	199	0.35	0.99	0.84	24.03	14.08	14.67	3.65689965729255e-35	3.59899143160572	up
TRINITY_DN9095_c0_g1	362	431	392	782	608	818	12.17	13.82	14.49	31.32	25.66	29.19	3.83951259112757e-15	1.05766582672126	up
TRINITY_DN90_c2_g2	58	40	36	131	83	82	4.37	2.89	2.99	11.76	7.93	6.6	0.000161871558191633	1.12897821201462	up
TRINITY_DN9102_c1_g1	48	75	64	138	138	116	3.14	4.77	4.08	9.75	10.62	7.37	7.87490298775673e-06	1.12773597914314	up
TRINITY_DN9135_c0_g1	137	153	116	369	264	329	4.16	4.4	3.82	12.54	9.57	10.03	8.76489831837661e-15	1.3649107490957	up
TRINITY_DN9142_c0_g3	1656	1744	1574	4928	3625	4327	46.38	46.53	48.56	163.2	126.37	127.64	1.65852368387883e-39	1.53437493606052	up
TRINITY_DN9166_c0_g2	214	256	209	549	528	619	2.98	3.38	3.18	9.12	9.18	9.13	2.07319168251962e-32	1.47753880084393	up
TRINITY_DN916_c1_g1	18	17	18	417	234	223	0.55	0.49	0.6	15.1	8.92	7.19	1.40739077830779e-36	3.47906696548827	up
TRINITY_DN9183_c0_g2	28	40	27	329	215	320	3.14	4.33	3.35	43.91	30.83	38.57	2.29970754674509e-41	3.0179868759836	up
TRINITY_DN9221_c1_g1	55	37	37	77	82	92	11.45	7.62	8.35	17.55	21.49	20.23	0.000219592177159774	1.00783688542152	up
TRINITY_DN9239_c0_g2	57	78	72	106	113	365	1.48	1.97	2.03	3.2	3.66	10.03	0.000254425596023511	1.25271297477993	up
TRINITY_DN9249_c3_g1	153	155	89	1030	777	716	8.6	8.83	5.6	70.69	57.37	46.11	9.34959407779129e-40	2.65237596524575	up
TRINITY_DN9275_c0_g1	160	119	140	59	32	67	34.2	24.42	32.91	14.96	8.8	15.32	0.000122405305542479	-1.05450649053634	down
TRINITY_DN927_c0_g3	173	299	255	517	580	654	14.81	24.58	24.07	52.65	63.05	59.87	1.0416462420917e-12	1.36415942625393	up
TRINITY_DN9280_c0_g1	0	3	5	71	25	57	0	0.44	0.85	12.88	4.92	9.41	7.57111656566903e-10	2.30829706657667	up
TRINITY_DN9280_c0_g2	6	10	9	159	78	108	0.87	1.4	1.44	27.28	14.49	16.83	8.58419652177929e-21	2.94713270093141	up
TRINITY_DN93122_c0_g1	12	8	13	25	47	41	1.32	0.85	1.58	3.27	6.6	4.84	0.000292438625082926	1.34732318324472	up
TRINITY_DN93150_c0_g2	34	26	42	73	87	83	4.3	3.18	5.87	10.98	14.11	11.3	3.03168149654397e-05	1.21276092223574	up
TRINITY_DN9325_c0_g2	228	215	203	428	374	375	3.42	3.11	3.16	8.39	7.63	6.8	1.49760523417487e-11	1.02699290458069	up
TRINITY_DN9326_c0_g1	29	39	32	784	374	483	1.44	1.86	1.75	46.48	23.46	25.58	2.23153965686175e-47	3.63394285900966	up
TRINITY_DN9345_c0_g1	815	713	725	1130	1442	1494	84.17	72.03	82.4	129.24	182.08	156.92	3.24868442311741e-14	1.01810146727012	up
TRINITY_DN9349_c1_g2	144	150	130	50	54	53	13.06	13.07	13	5.39	6.22	5.14	4.08729477287369e-07	-1.11795610160277	down
TRINITY_DN9350_c0_g1	97	132	99	214	221	257	4.34	6.13	5.78	10.91	13.41	12.97	3.23315776337612e-11	1.20189642935218	up
TRINITY_DN9351_c0_g3	6070	4871	4348	2366	2077	1949	238.08	182.32	187.57	110.53	102.38	81.19	1.61585547899558e-12	-1.00567898316545	down
TRINITY_DN9356_c0_g2	108	94	86	286	339	261	3.88	3.38	3.49	12.86	15.77	10.48	1.73901013321172e-17	1.6940356317308	up
TRINITY_DN9381_c0_g1	135	191	196	307	327	338	4.54	6.18	7.56	13.33	14.25	12.72	1.19320973521988e-07	1.02138784599289	up
TRINITY_DN9401_c1_g1	66	51	52	135	136	95	5.06	3.77	4.57	12.5	13.57	7.75	1.61042279445069e-05	1.15426748484432	up
TRINITY_DN9413_c1_g1	136	129	113	262	203	233	7.66	6.86	6.87	18.22	14.9	15.21	1.41879314677278e-08	1.02545168537467	up
TRINITY_DN9446_c0_g1	87	96	79	283	223	270	19.89	25.45	18.43	38.53	38.52	35.69	5.20063855432758e-21	1.66217136401529	up
TRINITY_DN946_c0_g2	262	362	256	1130	1003	1064	1.42	1.84	1.52	7.23	6.74	6.05	1.75412582950684e-46	1.99258785114787	up
TRINITY_DN9566_c0_g1	365	303	236	590	505	556	17.75	13.72	12.58	36.73	29.64	30.29	7.33436565576577e-11	1.03020033569792	up
TRINITY_DN9574_c1_g1	42	44	37	97	74	101	5.28	4.4	5.4	8.35	9.33	11.65	3.24762042442669e-06	1.18219731248517	up
TRINITY_DN9589_c0_g1	3	9	12	160	89	77	0.28	0.86	1.28	18.53	11.02	8.11	1.63235178866102e-15	2.70379425896117	up
TRINITY_DN9618_c0_g1	652	801	661	3755	3484	4173	18.51	21.31	22.22	135.51	118.18	124.99	1.25520686035214e-172	2.58952994039928	up
TRINITY_DN9688_c0_g2	28	24	19	645	318	471	0.43	0.35	0.32	11.95	6.19	7.75	1.48486360689116e-54	3.88397852673869	up
TRINITY_DN9694_c0_g1	344	311	275	133	87	121	18.14	15.81	15.97	8.45	6.03	6.65	3.02168972727974e-10	-1.16695911027161	down
TRINITY_DN9695_c0_g1	649	754	579	1577	1205	1422	21.96	24.44	21.97	63.88	51.66	51.26	4.26283119016166e-23	1.2525861218241	up
TRINITY_DN969_c1_g1	1	3	4	30	50	1	0.15	0.43	0.66	5.29	9.56	0.16	0.00968080041163278	1.03754315524167	up
TRINITY_DN9716_c0_g1	49	86	55	131	140	174	2.05	3.44	2.54	6.54	7.38	7.75	1.26401739833261e-07	1.27314196077363	up
TRINITY_DN9720_c0_g1	22	19	35	91	114	109	1.47	1.21	2.57	7.22	10.63	7.75	1.1501058428912e-10	1.84550277503378	up
TRINITY_DN9722_c0_g1	173	185	183	267	361	368	2.48	2.53	2.88	4.56	6.48	5.58	1.19369269722947e-08	1.01843771497836	up
TRINITY_DN973_c0_g1	77	89	50	3419	2220	2983	15.05	11.36	14.11	574.94	348.23	476.68	1.08033924511545e-189	5.16410906261783	up
TRINITY_DN9826_c0_g1	318	272	204	540	473	497	14.38	11.45	10.52	20	21	25.09	2.41223381739152e-11	1.08467847990455	up
TRINITY_DN9828_c0_g2	51	50	48	93	92	97	2.42	2.27	2.51	5.26	5.5	4.9	3.54840225003361e-05	1.00494649953117	up
TRINITY_DN9830_c0_g1	455	457	498	170	111	108	16.53	15.61	19.63	7.24	5.07	4.11	1.26819953587646e-13	-1.51938350913374	down
TRINITY_DN9849_c0_g1	5	14	10	209	109	122	0.59	1.85	1.31	31.1	17.93	16.44	1.15154484597334e-22	3.07020015534723	up
TRINITY_DN98786_c0_g1	112	124	118	317	298	331	3.19	3.37	3.73	10.74	10.66	10	2.04230865241339e-23	1.54475306508422	up
TRINITY_DN987_c0_g1	4031	4793	3891	8599	7807	10137	30.6	34.44	32.55	78.11	75.21	81.72	4.72337245540955e-44	1.24173209481654	up
TRINITY_DN99292_c0_g1	0	12	10	292	172	169	0	0.19	0.18	5.75	3.55	2.96	0.00172518786566489	1.20697548762555	up
TRINITY_DN9957_c0_g1	259	328	254	566	471	568	15.05	18.28	16.3	39.41	34.53	35.18	2.87490506030839e-15	1.09557170541692	up
TRINITY_DN996_c0_g3	1254	1171	900	2643	2600	2922	32.96	29.3	25.95	82.31	85.4	81.14	7.73849322127653e-46	1.47317438922254	up
TRINITY_DN9989_c1_g1	66	81	96	169	126	176	1.24	1.47	2.04	3.82	3.01	3.55	1.41450584727612e-05	1.02811900678979	up
