# Supplementary material for: Transcriptome Profiling Provides Molecular Insights into Auxin-Induced Adventitious Root Formation in Sugarcane (Saccharum spp. Interspecific Hybrids) Microshoots
Source: Plants (Basel). 2020 Jul 23;9(8):931. doi: 10.3390/plants9080931 (PMC7465322; doi:10.3390/plants9080931)
Supplement: Supplementary file 1 [file plants-09-00931-s001.zip › plants-836632-supplementary-proof/0721plants additional files/Table S8 CK-3d_vs_TM-3d.topGO_BP.xls]

GO.ID	Term	Annotated	Significant	Expected	KS
GO:0006355	regulation of transcription, DNA-templated	1398	125	51.47	5.5e-16
GO:0006468	protein phosphorylation	1434	79	52.79	1.2e-08
GO:0044550	secondary metabolite biosynthetic process	204	32	7.51	2.3e-07
GO:0042744	hydrogen peroxide catabolic process	179	19	6.59	1.9e-06
GO:0009664	plant-type cell wall organization	81	14	2.98	2.3e-05
GO:0006418	tRNA aminoacylation for protein translation	293	0	10.79	4.3e-05
GO:0015074	DNA integration	412	5	15.17	6.3e-05
GO:0044211	CTP salvage	13	0	0.48	0.00015
GO:0044206	UMP salvage	13	0	0.48	0.00015
GO:0006099	tricarboxylic acid cycle	161	4	5.93	0.00016
GO:0042787	protein ubiquitination involved in ubiquitin-dependent protein catabolic process	94	6	3.46	0.00017
GO:0030422	production of siRNA involved in RNA interference	15	0	0.55	0.00033
GO:0052696	flavonoid glucuronidation	144	12	5.3	0.00035
GO:0018298	protein-chromophore linkage	31	0	1.14	0.00053
GO:0071555	cell wall organization	255	43	9.39	0.00071
GO:1903047	mitotic cell cycle process	195	1	7.18	0.00083
GO:0032940	secretion by cell	92	0	3.39	0.00083
GO:0009813	flavonoid biosynthetic process	160	13	5.89	0.00095
GO:0071668	plant-type cell wall assembly	6	3	0.22	0.00098
GO:0042445	hormone metabolic process	43	8	1.58	0.00102
GO:0006979	response to oxidative stress	348	20	12.81	0.00130
GO:0006952	defense response	297	21	10.93	0.00132
GO:0033609	oxalate metabolic process	19	5	0.7	0.00143
GO:0009699	phenylpropanoid biosynthetic process	81	15	2.98	0.00151
GO:0009061	anaerobic respiration	9	4	0.33	0.00168
GO:0007346	regulation of mitotic cell cycle	100	1	3.68	0.00216
GO:0010411	xyloglucan metabolic process	45	13	1.66	0.00230
GO:0015991	ATP hydrolysis coupled proton transport	113	0	4.16	0.00247
GO:0030244	cellulose biosynthetic process	60	13	2.21	0.00252
GO:0009755	hormone-mediated signaling pathway	242	19	8.91	0.00257
GO:0019953	sexual reproduction	120	15	4.42	0.00284
GO:0035196	production of miRNAs involved in gene silencing by miRNA	9	0	0.33	0.00306
GO:0018193	peptidyl-amino acid modification	369	9	13.59	0.00319
GO:0009733	response to auxin	132	11	4.86	0.00352
GO:0005985	sucrose metabolic process	25	2	0.92	0.00358
GO:0032505	reproduction of a single-celled organism	50	0	1.84	0.00379
GO:1901607	alpha-amino acid biosynthetic process	355	9	13.07	0.00387
GO:2000280	regulation of root development	20	3	0.74	0.00394
GO:0009832	plant-type cell wall biogenesis	45	12	1.66	0.00431
GO:0046034	ATP metabolic process	336	12	12.37	0.00464
GO:0042775	mitochondrial ATP synthesis coupled electron transport	28	0	1.03	0.00484
GO:0046620	regulation of organ growth	10	0	0.37	0.00484
GO:0052546	cell wall pectin metabolic process	8	3	0.29	0.00503
GO:0010105	negative regulation of ethylene-activated signaling pathway	7	2	0.26	0.00507
GO:0009791	post-embryonic development	367	8	13.51	0.00517
GO:0097306	cellular response to alcohol	99	5	3.64	0.00536
GO:0045488	pectin metabolic process	46	5	1.69	0.00539
GO:0045737	positive regulation of cyclin-dependent protein serine/threonine kinase activity	10	2	0.37	0.00561
GO:1901409	positive regulation of phosphorylation of RNA polymerase II C-terminal domain	10	2	0.37	0.00561
GO:0030031	cell projection assembly	45	0	1.66	0.00568
GO:0009693	ethylene biosynthetic process	12	3	0.44	0.00573
GO:0009960	endosperm development	8	0	0.29	0.00575
GO:2000026	regulation of multicellular organismal development	145	6	5.34	0.00578
GO:0010243	response to organonitrogen compound	10	1	0.37	0.00610
GO:0010150	leaf senescence	16	1	0.59	0.00684
GO:0000209	protein polyubiquitination	77	3	2.83	0.00690
GO:0046129	purine ribonucleoside biosynthetic process	193	1	7.11	0.00719
GO:0016567	protein ubiquitination	372	19	13.7	0.00719
GO:0018171	peptidyl-cysteine oxidation	8	3	0.29	0.00735
GO:0070483	detection of hypoxia	8	3	0.29	0.00735
GO:0044782	cilium organization	43	0	1.58	0.00746
GO:0042546	cell wall biogenesis	106	26	3.9	0.00769
GO:0010458	exit from mitosis	18	0	0.66	0.00776
GO:0001101	response to acid chemical	232	18	8.54	0.00789
GO:0007264	small GTPase mediated signal transduction	313	2	11.52	0.00810
GO:0030036	actin cytoskeleton organization	117	1	4.31	0.00815
GO:0033617	mitochondrial respiratory chain complex IV assembly	8	3	0.29	0.00817
GO:0010497	plasmodesmata-mediated intercellular transport	10	3	0.37	0.00842
GO:0010075	regulation of meristem growth	21	0	0.77	0.00843
GO:0033993	response to lipid	162	9	5.96	0.00894
GO:2000022	regulation of jasmonic acid mediated signaling pathway	17	3	0.63	0.00918
GO:0048367	shoot system development	200	3	7.36	0.00956
GO:0051493	regulation of cytoskeleton organization	58	1	2.14	0.00988
GO:0007275	multicellular organismal development	646	22	23.78	0.00991
GO:0009888	tissue development	119	1	4.38	0.00998
GO:0030447	filamentous growth	48	0	1.77	0.00998
GO:0006074	(1->3)-beta-D-glucan metabolic process	18	0	0.66	0.01008
GO:0010564	regulation of cell cycle process	132	3	4.86	0.01034
GO:0048532	anatomical structure arrangement	31	0	1.14	0.01043
GO:0019725	cellular homeostasis	327	19	12.04	0.01059
GO:0007096	regulation of exit from mitosis	17	0	0.63	0.01103
GO:0007163	establishment or maintenance of cell polarity	46	0	1.69	0.01119
GO:0008154	actin polymerization or depolymerization	49	0	1.8	0.01145
GO:0071229	cellular response to acid chemical	124	10	4.57	0.01151
GO:0040007	growth	160	5	5.89	0.01158
GO:0034660	ncRNA metabolic process	840	2	30.93	0.01174
GO:0061508	CDP phosphorylation	11	0	0.4	0.01196
GO:0034754	cellular hormone metabolic process	14	2	0.52	0.01200
GO:0051130	positive regulation of cellular component organization	127	0	4.68	0.01204
GO:0009639	response to red or far red light	54	1	1.99	0.01251
GO:0044087	regulation of cellular component biogenesis	132	0	4.86	0.01256
GO:0044089	positive regulation of cellular component biogenesis	74	0	2.72	0.01273
GO:0009992	cellular water homeostasis	30	3	1.1	0.01276
GO:0030104	water homeostasis	30	3	1.1	0.01276
GO:0015793	glycerol transport	30	3	1.1	0.01276
GO:0022414	reproductive process	477	25	17.56	0.01291
GO:0006075	(1->3)-beta-D-glucan biosynthetic process	15	0	0.55	0.01327
GO:0000478	endonucleolytic cleavage involved in rRNA processing	51	0	1.88	0.01353
GO:0000479	endonucleolytic cleavage of tricistronic rRNA transcript (SSU-rRNA, 5.8S rRNA, LSU-rRNA)	51	0	1.88	0.01353
GO:0051258	protein polymerization	49	0	1.8	0.01357
GO:0018065	protein-cofactor linkage	6	0	0.22	0.01389
GO:0009737	response to abscisic acid	137	8	5.04	0.01409
GO:0019954	asexual reproduction	21	0	0.77	0.01410
GO:0072596	establishment of protein localization to chloroplast	10	1	0.37	0.01421
GO:0072598	protein localization to chloroplast	10	1	0.37	0.01421
GO:0045036	protein targeting to chloroplast	10	1	0.37	0.01421
GO:0015985	energy coupled proton transport, down electrochemical gradient	60	0	2.21	0.01459
GO:0015986	ATP synthesis coupled proton transport	60	0	2.21	0.01459
GO:0000746	conjugation	56	0	2.06	0.01464
GO:0000747	conjugation with cellular fusion	56	0	2.06	0.01464
GO:0016072	rRNA metabolic process	386	2	14.21	0.01509
GO:0048580	regulation of post-embryonic development	79	3	2.91	0.01544
GO:0009834	plant-type secondary cell wall biogenesis	25	8	0.92	0.01571
GO:0016117	carotenoid biosynthetic process	9	0	0.33	0.01608
GO:0016109	tetraterpenoid biosynthetic process	9	0	0.33	0.01608
GO:0006833	water transport	31	3	1.14	0.01624
GO:0042044	fluid transport	31	3	1.14	0.01624
GO:0009152	purine ribonucleotide biosynthetic process	187	0	6.88	0.01639
GO:0006741	NADP biosynthetic process	33	1	1.21	0.01667
GO:0009738	abscisic acid-activated signaling pathway	85	5	3.13	0.01678
GO:0061077	chaperone-mediated protein folding	35	1	1.29	0.01683
GO:0022613	ribonucleoprotein complex biogenesis	838	6	30.85	0.01734
GO:0043086	negative regulation of catalytic activity	115	8	4.23	0.01745
GO:1902224	ketone body metabolic process	9	0	0.33	0.01805
GO:0046950	cellular ketone body metabolic process	9	0	0.33	0.01805
GO:0046952	ketone body catabolic process	9	0	0.33	0.01805
GO:0031053	primary miRNA processing	7	0	0.26	0.01808
GO:0006002	fructose 6-phosphate metabolic process	28	6	1.03	0.01831
GO:0071396	cellular response to lipid	109	6	4.01	0.01836
GO:0015936	coenzyme A metabolic process	19	1	0.7	0.01841
GO:0006164	purine nucleotide biosynthetic process	198	0	7.29	0.01892
GO:0016114	terpenoid biosynthetic process	49	2	1.8	0.01950
GO:0006094	gluconeogenesis	46	2	1.69	0.01986
GO:0018958	phenol-containing compound metabolic process	10	0	0.37	0.01994
GO:1901987	regulation of cell cycle phase transition	70	0	2.58	0.02026
GO:0051666	actin cortical patch localization	8	0	0.29	0.02031
GO:0006884	cell volume homeostasis	32	3	1.18	0.02034
GO:0072488	ammonium transmembrane transport	12	1	0.44	0.02057
GO:0071963	establishment or maintenance of cell polarity regulating cell shape	26	0	0.96	0.02059
GO:0009933	meristem structural organization	25	0	0.92	0.02088
GO:0032990	cell part morphogenesis	42	0	1.55	0.02114
GO:0007114	cell budding	19	0	0.7	0.02117
GO:0006207	'de novo' pyrimidine nucleobase biosynthetic process	33	0	1.21	0.02136
GO:0045930	negative regulation of mitotic cell cycle	51	0	1.88	0.02174
GO:0060271	cilium morphogenesis	35	0	1.29	0.02215
GO:0006278	RNA-dependent DNA replication	107	1	3.94	0.02252
GO:0006730	one-carbon metabolic process	109	1	4.01	0.02262
GO:0006887	exocytosis	78	0	2.87	0.02266
GO:0030155	regulation of cell adhesion	8	0	0.29	0.02311
GO:0070482	response to oxygen levels	18	4	0.66	0.02318
GO:0051495	positive regulation of cytoskeleton organization	33	0	1.21	0.02333
GO:0032271	regulation of protein polymerization	41	0	1.51	0.02346
GO:0034470	ncRNA processing	512	2	18.85	0.02347
GO:0007205	protein kinase C-activating G-protein coupled receptor signaling pathway	14	0	0.52	0.02366
GO:0071395	cellular response to jasmonic acid stimulus	30	4	1.1	0.02384
GO:0009867	jasmonic acid mediated signaling pathway	30	4	1.1	0.02384
GO:1901617	organic hydroxy compound biosynthetic process	126	7	4.64	0.02391
GO:0042592	homeostatic process	454	24	16.71	0.02404
GO:0006206	pyrimidine nucleobase metabolic process	54	0	1.99	0.02419
GO:0071215	cellular response to abscisic acid stimulus	88	5	3.24	0.02442
GO:0009611	response to wounding	48	5	1.77	0.02448
GO:0008064	regulation of actin polymerization or depolymerization	42	0	1.55	0.02450
GO:0030832	regulation of actin filament length	42	0	1.55	0.02450
GO:0010638	positive regulation of organelle organization	70	0	2.58	0.02456
GO:0071804	cellular potassium ion transport	49	2	1.8	0.02533
GO:0071805	potassium ion transmembrane transport	49	2	1.8	0.02533
GO:0042384	cilium assembly	34	0	1.25	0.02537
GO:0006754	ATP biosynthetic process	83	0	3.06	0.02539
GO:0051273	beta-glucan metabolic process	108	14	3.98	0.02556
GO:0006364	rRNA processing	371	2	13.66	0.02564
GO:0051274	beta-glucan biosynthetic process	79	13	2.91	0.02592
GO:0030198	extracellular matrix organization	15	3	0.55	0.02600
GO:0043062	extracellular structure organization	15	3	0.55	0.02600
GO:0072523	purine-containing compound catabolic process	30	0	1.1	0.02610
GO:0045490	pectin catabolic process	20	2	0.74	0.02624
GO:0000469	cleavage involved in rRNA processing	76	0	2.8	0.02682
GO:0006122	mitochondrial electron transport, ubiquinol to cytochrome c	16	0	0.59	0.02741
GO:0061458	reproductive system development	296	7	10.9	0.02750
GO:0048608	reproductive structure development	296	7	10.9	0.02750
GO:0048858	cell projection morphogenesis	40	0	1.47	0.02756
GO:0072530	purine-containing compound transmembrane transport	9	0	0.33	0.02788
GO:0046390	ribose phosphate biosynthetic process	243	0	8.95	0.02793
GO:0030041	actin filament polymerization	40	0	1.47	0.02794
GO:1901990	regulation of mitotic cell cycle phase transition	67	0	2.47	0.02839
GO:0032392	DNA geometric change	85	0	3.13	0.02847
GO:0009690	cytokinin metabolic process	13	2	0.48	0.02849
GO:0032956	regulation of actin cytoskeleton organization	48	0	1.77	0.02875
GO:0032970	regulation of actin filament-based process	48	0	1.77	0.02875
GO:0009145	purine nucleoside triphosphate biosynthetic process	109	0	4.01	0.02879
GO:0009206	purine ribonucleoside triphosphate biosynthetic process	109	0	4.01	0.02879
GO:0048869	cellular developmental process	281	10	10.35	0.02894
GO:0030490	maturation of SSU-rRNA	129	0	4.75	0.02917
GO:0043254	regulation of protein complex assembly	87	0	3.2	0.02922
GO:1901700	response to oxygen-containing compound	342	19	12.59	0.02937
GO:0006999	nuclear pore organization	8	1	0.29	0.02943
GO:0042254	ribosome biogenesis	691	6	25.44	0.02964
GO:0031334	positive regulation of protein complex assembly	63	0	2.32	0.02985
GO:0009850	auxin metabolic process	15	2	0.55	0.03003
GO:0051783	regulation of nuclear division	65	0	2.39	0.03032
GO:0016143	S-glycoside metabolic process	11	2	0.4	0.03060
GO:0019760	glucosinolate metabolic process	11	2	0.4	0.03060
GO:0019757	glycosinolate metabolic process	11	2	0.4	0.03060
GO:0045489	pectin biosynthetic process	22	0	0.81	0.03097
GO:0009260	ribonucleotide biosynthetic process	241	0	8.87	0.03121
GO:0042214	terpene metabolic process	6	0	0.22	0.03194
GO:0007530	sex determination	8	0	0.29	0.03198
GO:0007531	mating type determination	8	0	0.29	0.03198
GO:0007533	mating type switching	8	0	0.29	0.03198
GO:0009059	macromolecule biosynthetic process	4525	204	166.59	0.03217
GO:0042430	indole-containing compound metabolic process	46	1	1.69	0.03239
GO:0030833	regulation of actin filament polymerization	39	0	1.44	0.03251
GO:0009743	response to carbohydrate	33	0	1.21	0.03280
GO:0034498	early endosome to Golgi transport	7	0	0.26	0.03330
GO:0046686	response to cadmium ion	38	0	1.4	0.03332
GO:0007166	cell surface receptor signaling pathway	59	2	2.17	0.03340
GO:0045786	negative regulation of cell cycle	87	0	3.2	0.03355
GO:0044767	single-organism developmental process	886	32	32.62	0.03373
GO:0032508	DNA duplex unwinding	84	0	3.09	0.03376
GO:0009768	photosynthesis, light harvesting in photosystem I	18	0	0.66	0.03398
GO:0009306	protein secretion	18	0	0.66	0.03401
GO:0030154	cell differentiation	154	7	5.67	0.03417
GO:1900140	regulation of seedling development	15	1	0.55	0.03463
GO:0022603	regulation of anatomical structure morphogenesis	91	0	3.35	0.03480
GO:0061615	glycolytic process through fructose-6-phosphate	27	6	0.99	0.03541
GO:0009201	ribonucleoside triphosphate biosynthetic process	140	0	5.15	0.03582
GO:0098656	anion transmembrane transport	207	11	7.62	0.03589
GO:0007067	mitotic nuclear division	98	0	3.61	0.03595
GO:0007088	regulation of mitosis	53	0	1.95	0.03619
GO:0018202	peptidyl-histidine modification	11	2	0.4	0.03654
GO:0042335	cuticle development	7	0	0.26	0.03667
GO:0015791	polyol transport	35	3	1.29	0.03677
GO:0044205	'de novo' UMP biosynthetic process	13	0	0.48	0.03699
GO:0008544	epidermis development	7	0	0.26	0.03702
GO:0009913	epidermal cell differentiation	7	0	0.26	0.03702
GO:0030855	epithelial cell differentiation	7	0	0.26	0.03702
GO:2000027	regulation of organ morphogenesis	7	0	0.26	0.03702
GO:0060429	epithelium development	7	0	0.26	0.03702
GO:0001578	microtubule bundle formation	24	0	0.88	0.03724
GO:0032273	positive regulation of protein polymerization	30	0	1.1	0.03739
GO:0042026	protein refolding	46	0	1.69	0.03767
GO:0055076	transition metal ion homeostasis	84	10	3.09	0.03804
GO:0006429	leucyl-tRNA aminoacylation	14	0	0.52	0.03850
GO:0055082	cellular chemical homeostasis	187	15	6.88	0.03888
GO:0009739	response to gibberellin	9	1	0.33	0.03895
GO:0019319	hexose biosynthetic process	47	2	1.73	0.03929
GO:0009725	response to hormone	390	31	14.36	0.03943
GO:0009058	biosynthetic process	6719	301	247.37	0.03973
GO:0048278	vesicle docking	51	0	1.88	0.04005
GO:0009734	auxin-activated signaling pathway	91	6	3.35	0.04008
GO:0006520	cellular amino acid metabolic process	1029	13	37.88	0.04016
GO:0019752	carboxylic acid metabolic process	2023	67	74.48	0.04070
GO:0045834	positive regulation of lipid metabolic process	8	0	0.29	0.04070
GO:0006450	regulation of translational fidelity	69	0	2.54	0.04082
GO:0016116	carotenoid metabolic process	13	0	0.48	0.04112
GO:0016108	tetraterpenoid metabolic process	13	0	0.48	0.04112
GO:0046364	monosaccharide biosynthetic process	50	2	1.84	0.04150
GO:0022904	respiratory electron transport chain	41	0	1.51	0.04192
GO:0045089	positive regulation of innate immune response	10	1	0.37	0.04206
GO:0048522	positive regulation of cellular process	438	10	16.13	0.04239
GO:0044182	filamentous growth of a population of unicellular organisms	37	0	1.36	0.04248
GO:0009908	flower development	118	1	4.34	0.04253
GO:0050832	defense response to fungus	54	4	1.99	0.04266
GO:0035082	axoneme assembly	23	0	0.85	0.04272
GO:0018196	peptidyl-asparagine modification	14	0	0.52	0.04284
GO:0018279	protein N-linked glycosylation via asparagine	14	0	0.52	0.04284
GO:0032258	CVT pathway	17	0	0.63	0.04351
GO:0048646	anatomical structure formation involved in morphogenesis	112	1	4.12	0.04373
GO:0045931	positive regulation of mitotic cell cycle	30	0	1.1	0.04376
GO:0030010	establishment of cell polarity	13	0	0.48	0.04452
GO:0009314	response to radiation	206	5	7.58	0.04460
GO:0006448	regulation of translational elongation	85	0	3.13	0.04468
GO:0071365	cellular response to auxin stimulus	92	6	3.39	0.04471
GO:0071426	ribonucleoprotein complex export from nucleus	92	2	3.39	0.04475
GO:0071166	ribonucleoprotein complex localization	92	2	3.39	0.04475
GO:0051321	meiotic cell cycle	112	0	4.12	0.04524
GO:0022413	reproductive process in single-celled organism	35	0	1.29	0.04527
GO:0030838	positive regulation of actin filament polymerization	28	0	1.03	0.04656
GO:1900618	regulation of shoot system morphogenesis	6	0	0.22	0.04706
GO:0036293	response to decreased oxygen levels	17	4	0.63	0.04737
GO:0010114	response to red light	8	0	0.29	0.04744
GO:0042446	hormone biosynthetic process	33	5	1.21	0.04785
GO:0090567	reproductive shoot system development	125	1	4.6	0.04790
GO:0044036	cell wall macromolecule metabolic process	125	21	4.6	0.04793
GO:0002253	activation of immune response	12	1	0.44	0.04835
GO:0060548	negative regulation of cell death	16	0	0.59	0.04885
GO:0019740	nitrogen utilization	9	1	0.33	0.04898
GO:0071367	cellular response to brassinosteroid stimulus	12	0	0.44	0.04967
GO:0009742	brassinosteroid mediated signaling pathway	12	0	0.44	0.04967
GO:0015696	ammonium transport	20	1	0.74	0.04978
GO:0006553	lysine metabolic process	28	0	1.03	0.04979
GO:0006261	DNA-dependent DNA replication	124	0	4.57	0.04998
GO:0043687	post-translational protein modification	10	0	0.37	0.05052
GO:0008643	carbohydrate transport	110	7	4.05	0.05063
GO:0009793	embryo development ending in seed dormancy	123	4	4.53	0.05069
GO:0035494	SNARE complex disassembly	9	0	0.33	0.05111
GO:0009696	salicylic acid metabolic process	7	0	0.26	0.05124
GO:0022610	biological adhesion	10	0	0.37	0.05140
GO:0007155	cell adhesion	10	0	0.37	0.05140
GO:0035246	peptidyl-arginine N-methylation	8	1	0.29	0.05208
GO:0031529	ruffle organization	9	0	0.33	0.05223
GO:0097178	ruffle assembly	9	0	0.33	0.05223
GO:0009628	response to abiotic stimulus	463	20	17.05	0.05252
GO:0042545	cell wall modification	19	2	0.7	0.05306
GO:0006528	asparagine metabolic process	29	7	1.07	0.05328
GO:0006529	asparagine biosynthetic process	29	7	1.07	0.05328
GO:0048878	chemical homeostasis	264	20	9.72	0.05330
GO:0032886	regulation of microtubule-based process	12	1	0.44	0.05378
GO:0071705	nitrogen compound transport	309	12	11.38	0.05394
GO:0009168	purine ribonucleoside monophosphate biosynthetic process	146	0	5.38	0.05408
GO:0009127	purine nucleoside monophosphate biosynthetic process	146	0	5.38	0.05408
GO:0009416	response to light stimulus	189	5	6.96	0.05426
GO:0046835	carbohydrate phosphorylation	38	4	1.4	0.05470
GO:0000462	maturation of SSU-rRNA from tricistronic rRNA transcript (SSU-rRNA, 5.8S rRNA, LSU-rRNA)	113	0	4.16	0.05473
GO:0015850	organic hydroxy compound transport	40	3	1.47	0.05549
GO:0009719	response to endogenous stimulus	397	32	14.62	0.05575
GO:0006082	organic acid metabolic process	2048	71	75.4	0.05594
GO:0070286	axonemal dynein complex assembly	21	0	0.77	0.05621
GO:1901576	organic substance biosynthetic process	6433	279	236.84	0.05636
GO:0000280	nuclear division	162	0	5.96	0.05680
GO:0002218	activation of innate immune response	8	1	0.29	0.05709
GO:0009085	lysine biosynthetic process	27	0	0.99	0.05729
GO:0009627	systemic acquired resistance	14	1	0.52	0.05730
GO:0050778	positive regulation of immune response	14	1	0.52	0.05730
GO:0008283	cell proliferation	36	1	1.33	0.05748
GO:0034497	protein localization to pre-autophagosomal structure	7	0	0.26	0.05760
GO:0046165	alcohol biosynthetic process	86	6	3.17	0.05762
GO:0046173	polyol biosynthetic process	19	0	0.7	0.05876
GO:0010324	membrane invagination	25	0	0.92	0.05913
GO:1903725	regulation of phospholipid metabolic pro...	6	1	0.22	0.05930
GO:0031589	cell-substrate adhesion	6	0	0.22	0.05930
GO:0045785	positive regulation of cell adhesion	6	0	0.22	0.05930
GO:0010810	regulation of cell-substrate adhesion	6	0	0.22	0.05930
GO:0010811	positive regulation of cell-substrate adhesion	6	0	0.22	0.05930
GO:0009741	response to brassinosteroid	16	0	0.59	0.06052
GO:0009112	nucleobase metabolic process	101	1	3.72	0.06059
GO:0010029	regulation of seed germination	14	1	0.52	0.06132
GO:0009902	chloroplast relocation	10	0	0.37	0.06162
GO:0019750	chloroplast localization	10	0	0.37	0.06162
GO:0051667	establishment of plastid localization	10	0	0.37	0.06162
GO:0051644	plastid localization	10	0	0.37	0.06162
GO:0051054	positive regulation of DNA metabolic process	16	0	0.59	0.06180
GO:0016051	carbohydrate biosynthetic process	277	26	10.2	0.06217
GO:0018105	peptidyl-serine phosphorylation	91	2	3.35	0.06239
GO:0030001	metal ion transport	289	16	10.64	0.06271
GO:0044770	cell cycle phase transition	78	0	2.87	0.06282
GO:0055114	oxidation-reduction process	2317	127	85.3	0.06297
GO:0043436	oxoacid metabolic process	2044	71	75.25	0.06297
GO:0022406	membrane docking	62	1	2.28	0.06351
GO:0032185	septin cytoskeleton organization	6	0	0.22	0.06402
GO:0031106	septin ring organization	6	0	0.22	0.06402
GO:0006427	histidyl-tRNA aminoacylation	8	0	0.29	0.06412
GO:0016126	sterol biosynthetic process	24	2	0.88	0.06440
GO:0034645	cellular macromolecule biosynthetic process	4449	195	163.8	0.06442
GO:0009790	embryo development	135	4	4.97	0.06468
GO:0000059	protein import into nucleus, docking	13	1	0.48	0.06473
GO:0000959	mitochondrial RNA metabolic process	18	0	0.66	0.06485
GO:0006106	fumarate metabolic process	20	0	0.74	0.06600
GO:0071051	polyadenylation-dependent snoRNA 3'-end processing	6	0	0.22	0.06611
GO:0009746	response to hexose	19	0	0.7	0.06611
GO:0034284	response to monosaccharide	19	0	0.7	0.06611
GO:0003341	cilium movement	24	0	0.88	0.06665
GO:0030100	regulation of endocytosis	24	0	0.88	0.06673
GO:0010476	gibberellin mediated signaling pathway	8	1	0.29	0.06726
GO:0071370	cellular response to gibberellin stimulus	8	1	0.29	0.06726
GO:0009740	gibberellic acid mediated signaling pathway	8	1	0.29	0.06726
GO:0030705	cytoskeleton-dependent intracellular transport	15	0	0.55	0.06792
GO:0046916	cellular transition metal ion homeostasis	79	10	2.91	0.06794
GO:0015766	disaccharide transport	6	1	0.22	0.06800
GO:0015770	sucrose transport	6	1	0.22	0.06800
GO:0015772	oligosaccharide transport	6	1	0.22	0.06800
GO:0016049	cell growth	67	5	2.47	0.06816
GO:0009414	response to water deprivation	43	5	1.58	0.06826
GO:0007015	actin filament organization	74	0	2.72	0.06860
GO:0009765	photosynthesis, light harvesting	35	0	1.29	0.06863
GO:0006432	phenylalanyl-tRNA aminoacylation	12	0	0.44	0.06888
GO:0051503	adenine nucleotide transport	10	0	0.37	0.06917
GO:0000070	mitotic sister chromatid segregation	58	0	2.14	0.06932
GO:0010268	brassinosteroid homeostasis	14	4	0.52	0.06987
GO:0044249	cellular biosynthetic process	6162	258	226.86	0.07148
GO:1901605	alpha-amino acid metabolic process	572	13	21.06	0.07163
GO:0044703	multi-organism reproductive process	181	18	6.66	0.07206
GO:0045010	actin nucleation	24	0	0.88	0.07220
GO:0033619	membrane protein proteolysis	6	0	0.22	0.07228
GO:0009142	nucleoside triphosphate biosynthetic process	149	0	5.49	0.07285
GO:0043934	sporulation	32	0	1.18	0.07301
GO:0009753	response to jasmonic acid	37	6	1.36	0.07337
GO:0051129	negative regulation of cellular component organization	58	0	2.14	0.07363
GO:0048831	regulation of shoot system development	61	0	2.25	0.07412
GO:0016973	poly(A)+ mRNA export from nucleus	9	0	0.33	0.07455
GO:0061572	actin filament bundle organization	15	0	0.55	0.07494
GO:0051017	actin filament bundle assembly	15	0	0.55	0.07494
GO:0098542	defense response to other organism	132	6	4.86	0.07564
GO:0009636	response to toxic substance	34	0	1.25	0.07578
GO:0006986	response to unfolded protein	34	0	1.25	0.07589
GO:0018209	peptidyl-serine modification	92	2	3.39	0.07688
GO:0006556	S-adenosylmethionine biosynthetic process	34	1	1.25	0.07740
GO:0034220	ion transmembrane transport	658	23	24.23	0.07758
GO:0010948	negative regulation of cell cycle process	61	0	2.25	0.07778
GO:0044092	negative regulation of molecular function	126	8	4.64	0.07783
GO:0010927	cellular component assembly involved in morphogenesis	51	0	1.88	0.07787
GO:0000902	cell morphogenesis	148	3	5.45	0.07788
GO:0009156	ribonucleoside monophosphate biosynthetic process	184	0	6.77	0.07800
GO:0048308	organelle inheritance	24	0	0.88	0.07803
GO:0080163	regulation of protein serine/threonine phosphatase activity	8	3	0.29	0.07813
GO:0009097	isoleucine biosynthetic process	19	0	0.7	0.07834
GO:0034314	Arp2/3 complex-mediated actin nucleation	23	0	0.85	0.08056
GO:0006749	glutathione metabolic process	99	5	3.64	0.08071
GO:0000819	sister chromatid segregation	62	0	2.28	0.08135
GO:0017062	respiratory chain complex III assembly	6	2	0.22	0.08166
GO:0097033	mitochondrial respiratory chain complex III biogenesis	6	2	0.22	0.08166
GO:0034551	mitochondrial respiratory chain complex III assembly	6	2	0.22	0.08166
GO:0044264	cellular polysaccharide metabolic process	239	32	8.8	0.08182
GO:0000011	vacuole inheritance	7	0	0.26	0.08183
GO:1903830	magnesium ion transmembrane transport	15	0	0.55	0.08227
GO:0015693	magnesium ion transport	15	0	0.55	0.08227
GO:0015865	purine nucleotide transport	12	0	0.44	0.08262
GO:0018198	peptidyl-cysteine modification	11	3	0.4	0.08270
GO:0019684	photosynthesis, light reaction	62	2	2.28	0.08274
GO:0032878	regulation of establishment or maintenance of cell polarity	18	0	0.66	0.08301
GO:0044772	mitotic cell cycle phase transition	75	0	2.76	0.08384
GO:0048285	organelle fission	184	0	6.77	0.08412
GO:0018022	peptidyl-lysine methylation	46	0	1.69	0.08450
GO:0046580	negative regulation of Ras protein signal transduction	6	0	0.22	0.08463
GO:0051058	negative regulation of small GTPase mediated signal transduction	6	0	0.22	0.08463
GO:0009124	nucleoside monophosphate biosynthetic process	192	0	7.07	0.08472
GO:0032502	developmental process	926	40	34.09	0.08473
GO:0060294	cilium movement involved in cell motility	18	0	0.66	0.08483
GO:1903046	meiotic cell cycle process	102	0	3.76	0.08544
GO:0044107	cellular alcohol metabolic process	13	0	0.48	0.08550
GO:0006542	glutamine biosynthetic process	19	1	0.7	0.08692
GO:0002684	positive regulation of immune system process	15	1	0.55	0.08708
GO:0051302	regulation of cell division	97	2	3.57	0.08711
GO:0042435	indole-containing compound biosynthetic process	25	0	0.92	0.08719
GO:0051029	rRNA transport	12	0	0.44	0.08732
GO:0006407	rRNA export from nucleus	12	0	0.44	0.08732
GO:0006474	N-terminal protein amino acid acetylation	15	0	0.55	0.08784
GO:0042360	vitamin E metabolic process	7	1	0.26	0.08805
GO:0042362	fat-soluble vitamin biosynthetic process	7	1	0.26	0.08805
GO:0010189	vitamin E biosynthetic process	7	1	0.26	0.08805
GO:0006775	fat-soluble vitamin metabolic process	7	1	0.26	0.08805
GO:0009723	response to ethylene	36	4	1.33	0.08813
GO:0018195	peptidyl-arginine modification	11	1	0.4	0.08863
GO:0018216	peptidyl-arginine methylation	11	1	0.4	0.08863
GO:0016036	cellular response to phosphate starvation	20	2	0.74	0.08866
GO:0051173	positive regulation of nitrogen compound metabolic process	223	9	8.21	0.08883
GO:0007018	microtubule-based movement	125	2	4.6	0.08891
GO:0009798	axis specification	6	0	0.22	0.08893
GO:0015695	organic cation transport	9	1	0.33	0.08982
GO:0006570	tyrosine metabolic process	12	1	0.44	0.09042
GO:0048259	regulation of receptor-mediated endocytosis	6	0	0.22	0.09064
GO:0003333	amino acid transmembrane transport	128	9	4.71	0.09066
GO:0006438	valyl-tRNA aminoacylation	15	0	0.55	0.09098
GO:0006825	copper ion transport	13	2	0.48	0.09133
GO:0009069	serine family amino acid metabolic process	149	0	5.49	0.09225
GO:2000377	regulation of reactive oxygen species metabolic process	16	1	0.59	0.09225
GO:0010143	cutin biosynthetic process	15	1	0.55	0.09245
GO:0016237	microautophagy	21	0	0.77	0.09300
GO:1902534	single-organism membrane invagination	21	0	0.77	0.09300
GO:0043248	proteasome assembly	36	0	1.33	0.09314
GO:0006928	cellular component movement	152	2	5.6	0.09367
GO:0000447	endonucleolytic cleavage in ITS1 to separate SSU-rRNA from 5.8S rRNA and LSU-rRNA from tricistronic rRNA transcript (SSU-rRNA, 5.8S rRNA, LSU-rRNA)	26	0	0.96	0.09411
GO:0019236	response to pheromone	24	0	0.88	0.09438
GO:0071444	cellular response to pheromone	24	0	0.88	0.09438
GO:0000749	response to pheromone involved in conjugation with cellular fusion	24	0	0.88	0.09438
GO:0031344	regulation of cell projection organization	13	0	0.48	0.09453
GO:0060491	regulation of cell projection assembly	13	0	0.48	0.09453
GO:0070592	cell wall polysaccharide biosynthetic process	25	3	0.92	0.09455
GO:0006312	mitotic recombination	20	0	0.74	0.09457
GO:0019216	regulation of lipid metabolic process	23	1	0.85	0.09483
GO:0006549	isoleucine metabolic process	22	0	0.81	0.09616
GO:0006537	glutamate biosynthetic process	11	0	0.4	0.09669
GO:0007568	aging	46	1	1.69	0.09691
GO:0007602	phototransduction	13	1	0.48	0.09790
GO:0009583	detection of light stimulus	13	1	0.48	0.09790
GO:0009585	red, far-red light phototransduction	13	1	0.48	0.09790
GO:0007266	Rho protein signal transduction	14	0	0.52	0.09817
GO:0055085	transmembrane transport	1325	48	48.78	0.09826
GO:0006848	pyruvate transport	8	0	0.29	0.09841
GO:0042742	defense response to bacterium	61	4	2.25	0.09859
GO:0015976	carbon utilization	11	0	0.4	0.09872
GO:0048589	developmental growth	72	2	2.65	0.09907
GO:0031505	fungal-type cell wall organization	17	0	0.63	0.09938
GO:0044764	multi-organism cellular process	83	0	3.06	0.09970
GO:0030435	sporulation resulting in formation of a cellular spore	30	0	1.1	0.09986
GO:0009856	pollination	65	3	2.39	0.09990
GO:0044706	multi-multicellular organism process	65	3	2.39	0.09990
GO:0071897	DNA biosynthetic process	50	0	1.84	0.09996
GO:0044272	sulfur compound biosynthetic process	202	2	7.44	0.10001
GO:0046471	phosphatidylglycerol metabolic process	8	0	0.29	0.10021
GO:0006655	phosphatidylglycerol biosynthetic process	8	0	0.29	0.10021
GO:0000075	cell cycle checkpoint	42	0	1.55	0.10044
GO:0051656	establishment of organelle localization	88	2	3.24	0.10121
GO:1901988	negative regulation of cell cycle phase transition	38	0	1.4	0.10140
GO:0019427	acetyl-CoA biosynthetic process from acetate	8	0	0.29	0.10208
GO:0071103	DNA conformation change	180	1	6.63	0.10210
GO:0016131	brassinosteroid metabolic process	15	4	0.55	0.10245
GO:0042752	regulation of circadian rhythm	7	0	0.26	0.10275
GO:0010087	phloem or xylem histogenesis	14	1	0.52	0.10278
GO:0030952	establishment or maintenance of cytoskeleton polarity	12	0	0.44	0.10295
GO:0010499	proteasomal ubiquitin-independent protein catabolic process	16	0	0.59	0.10326
GO:1902652	secondary alcohol metabolic process	12	0	0.44	0.10332
GO:1902653	secondary alcohol biosynthetic process	12	0	0.44	0.10332
GO:0043647	inositol phosphate metabolic process	10	0	0.37	0.10353
GO:0007007	inner mitochondrial membrane organization	8	0	0.29	0.10361
GO:0072330	monocarboxylic acid biosynthetic process	265	16	9.76	0.10485
GO:0048827	phyllome development	104	2	3.83	0.10508
GO:0015868	purine ribonucleotide transport	11	0	0.4	0.10510
GO:0019682	glyceraldehyde-3-phosphate metabolic process	62	2	2.28	0.10638
GO:1903825	organic acid transmembrane transport	148	9	5.45	0.10643
GO:1901701	cellular response to oxygen-containing compound	189	10	6.96	0.10653
GO:0006272	leading strand elongation	6	0	0.22	0.10663
GO:0019985	translesion synthesis	6	0	0.22	0.10663
GO:0046578	regulation of Ras protein signal transduction	24	0	0.88	0.10717
GO:0051056	regulation of small GTPase mediated signal transduction	24	0	0.88	0.10717
GO:0031328	positive regulation of cellular biosynthetic process	211	8	7.77	0.10766
GO:0009891	positive regulation of biosynthetic process	211	8	7.77	0.10766
GO:0002831	regulation of response to biotic stimulus	19	1	0.7	0.10818
GO:0006406	mRNA export from nucleus	34	0	1.25	0.10824
GO:0071427	mRNA-containing ribonucleoprotein complex export from nucleus	34	0	1.25	0.10824
GO:0016132	brassinosteroid biosynthetic process	13	4	0.48	0.10895
GO:0006270	DNA replication initiation	34	0	1.25	0.10971
GO:0000301	retrograde transport, vesicle recycling within Golgi	6	0	0.22	0.10971
GO:0006268	DNA unwinding involved in DNA replication	7	0	0.26	0.10981
GO:0070507	regulation of microtubule cytoskeleton organization	10	1	0.37	0.10989
GO:0010604	positive regulation of macromolecule metabolic process	305	9	11.23	0.11102
GO:0040011	locomotion	60	0	2.21	0.11158
GO:0034285	response to disaccharide	9	0	0.33	0.11161
GO:0098771	inorganic ion homeostasis	152	11	5.6	0.11166
GO:0045454	cell redox homeostasis	140	4	5.15	0.11210
GO:0044773	mitotic DNA damage checkpoint	16	0	0.59	0.11214
GO:0008299	isoprenoid biosynthetic process	100	4	3.68	0.11241
GO:0098813	nuclear chromosome segregation	83	0	3.06	0.11274
GO:0006412	translation	2245	40	82.65	0.11288
GO:0071489	cellular response to red or far red light	16	1	0.59	0.11325
GO:0010017	red or far-red light signaling pathway	16	1	0.59	0.11325
GO:0009066	aspartate family amino acid metabolic process	153	7	5.63	0.11370
GO:0000077	DNA damage checkpoint	23	0	0.85	0.11435
GO:0022604	regulation of cell morphogenesis	65	0	2.39	0.11443
GO:0043066	negative regulation of apoptotic process	6	0	0.22	0.11486
GO:0055065	metal ion homeostasis	108	10	3.98	0.11497
GO:0043065	positive regulation of apoptotic process	6	0	0.22	0.11702
GO:0007032	endosome organization	8	0	0.29	0.11717
GO:1901679	nucleotide transmembrane transport	8	0	0.29	0.11804
GO:0006457	protein folding	546	8	20.1	0.11885
GO:0051156	glucose 6-phosphate metabolic process	59	2	2.17	0.11964
GO:0006400	tRNA modification	95	1	3.5	0.12052
GO:1902532	negative regulation of intracellular signal transduction	22	2	0.81	0.12052
GO:1901293	nucleoside phosphate biosynthetic process	402	1	14.8	0.12063
GO:0006616	SRP-dependent cotranslational protein targeting to membrane, translocation	11	0	0.4	0.12141
GO:0006084	acetyl-CoA metabolic process	37	0	1.36	0.12158
GO:2000769	regulation of establishment or maintenance of cell polarity regulating cell shape	16	0	0.59	0.12286
GO:0015980	energy derivation by oxidation of organic compounds	266	8	9.79	0.12301
GO:0009914	hormone transport	37	1	1.36	0.12308
GO:0060918	auxin transport	37	1	1.36	0.12308
GO:0048469	cell maturation	10	0	0.37	0.12329
GO:0009825	multidimensional cell growth	7	0	0.26	0.12380
GO:0009749	response to glucose	15	0	0.55	0.12391
GO:0009164	nucleoside catabolic process	13	0	0.48	0.12415
GO:0034032	purine nucleoside bisphosphate metabolic process	25	1	0.92	0.12427
GO:0033865	nucleoside bisphosphate metabolic process	25	1	0.92	0.12427
GO:0033875	ribonucleoside bisphosphate metabolic process	25	1	0.92	0.12427
GO:0010942	positive regulation of cell death	10	0	0.37	0.12436
GO:0030950	establishment or maintenance of actin cytoskeleton polarity	11	0	0.4	0.12444
GO:0042759	long-chain fatty acid biosynthetic process	10	0	0.37	0.12460
GO:0044108	cellular alcohol biosynthetic process	11	0	0.4	0.12484
GO:0097384	cellular lipid biosynthetic process	11	0	0.4	0.12484
GO:0008204	ergosterol metabolic process	11	0	0.4	0.12484
GO:0006696	ergosterol biosynthetic process	11	0	0.4	0.12484
GO:0010310	regulation of hydrogen peroxide metabolic process	8	0	0.29	0.12542
GO:0044805	late nucleophagy	6	0	0.22	0.12546
GO:0009767	photosynthetic electron transport chain	16	2	0.59	0.12552
GO:0001666	response to hypoxia	13	4	0.48	0.12569
GO:0044275	cellular carbohydrate catabolic process	68	4	2.5	0.12589
GO:0090529	cell septum assembly	22	0	0.81	0.12713
GO:0016998	cell wall macromolecule catabolic process	22	2	0.81	0.12742
GO:0006152	purine nucleoside catabolic process	11	0	0.4	0.12792
GO:0000461	endonucleolytic cleavage to generate mature 3'-end of SSU-rRNA from (SSU-rRNA, 5.8S rRNA, LSU-rRNA)	9	0	0.33	0.12998
GO:0070085	glycosylation	133	4	4.9	0.13062
GO:0009903	chloroplast avoidance movement	6	0	0.22	0.13064
GO:0016441	posttranscriptional gene silencing	31	0	1.14	0.13072
GO:1901658	glycosyl compound catabolic process	15	0	0.55	0.13080
GO:0000466	maturation of 5.8S rRNA from tricistronic rRNA transcript (SSU-rRNA, 5.8S rRNA, LSU-rRNA)	53	0	1.95	0.13097
GO:0006067	ethanol metabolic process	11	0	0.4	0.13150
GO:0051028	mRNA transport	40	0	1.47	0.13213
GO:0007569	cell aging	27	0	0.99	0.13247
GO:0071852	fungal-type cell wall organization or biogenesis	34	0	1.25	0.13256
GO:0042274	ribosomal small subunit biogenesis	196	0	7.22	0.13289
GO:0006568	tryptophan metabolic process	35	1	1.29	0.13308
GO:0006586	indolalkylamine metabolic process	35	1	1.29	0.13308
GO:0031297	replication fork processing	18	0	0.66	0.13329
GO:0032989	cellular component morphogenesis	161	3	5.93	0.13334
GO:0015672	monovalent inorganic cation transport	415	6	15.28	0.13352
GO:0009617	response to bacterium	65	4	2.39	0.13373
GO:0043044	ATP-dependent chromatin remodeling	23	0	0.85	0.13410
GO:0060560	developmental growth involved in morphogenesis	31	2	1.14	0.13411
GO:0043043	peptide biosynthetic process	2260	40	83.2	0.13469
GO:0048581	negative regulation of post-embryonic development	20	2	0.74	0.13482
GO:0046777	protein autophosphorylation	74	3	2.72	0.13531
GO:0007124	pseudohyphal growth	9	0	0.33	0.13550
GO:0050793	regulation of developmental process	231	6	8.5	0.13561
GO:0034293	sexual sporulation	28	0	1.03	0.13586
GO:0043935	sexual sporulation resulting in formation of a cellular spore	28	0	1.03	0.13586
GO:0031407	oxylipin metabolic process	29	5	1.07	0.13591
GO:0000165	MAPK cascade	66	1	2.43	0.13594
GO:0006338	chromatin remodeling	54	0	1.99	0.13654
GO:0035690	cellular response to drug	15	0	0.55	0.13717
GO:0010074	maintenance of meristem identity	8	0	0.29	0.13765
GO:0009088	threonine biosynthetic process	8	0	0.29	0.13830
GO:0071322	cellular response to carbohydrate stimulus	19	0	0.7	0.13871
GO:0051252	regulation of RNA metabolic process	1448	130	53.31	0.13914
GO:0015931	nucleobase-containing compound transport	97	0	3.57	0.13937
GO:0000272	polysaccharide catabolic process	111	6	4.09	0.13987
GO:0006721	terpenoid metabolic process	62	2	2.28	0.14027
GO:0032456	endocytic recycling	7	0	0.26	0.14073
GO:0002943	tRNA dihydrouridine synthesis	7	0	0.26	0.14090
GO:0019856	pyrimidine nucleobase biosynthetic process	37	0	1.36	0.14120
GO:0009067	aspartate family amino acid biosynthetic process	112	7	4.12	0.14159
GO:0051782	negative regulation of cell division	31	0	1.14	0.14163
GO:0006865	amino acid transport	138	9	5.08	0.14173
GO:0030847	termination of RNA polymerase II transcription, exosome-dependent	9	0	0.33	0.14221
GO:0017182	peptidyl-diphthamide metabolic process	6	0	0.22	0.14250
GO:0017183	peptidyl-diphthamide biosynthetic process from peptidyl-histidine	6	0	0.22	0.14250
GO:0071216	cellular response to biotic stimulus	10	0	0.37	0.14253
GO:1901991	negative regulation of mitotic cell cycle phase transition	35	0	1.29	0.14279
GO:0019551	glutamate catabolic process to 2-oxoglutarate	7	0	0.26	0.14395
GO:0006974	cellular response to DNA damage stimulus	347	1	12.78	0.14412
GO:0006566	threonine metabolic process	23	0	0.85	0.14460
GO:0009404	toxin metabolic process	45	2	1.66	0.14566
GO:0006813	potassium ion transport	65	2	2.39	0.14585
GO:0008361	regulation of cell size	47	3	1.73	0.14606
GO:0019632	shikimate metabolic process	8	0	0.29	0.14613
GO:0006970	response to osmotic stress	111	3	4.09	0.14630
GO:0002682	regulation of immune system process	32	2	1.18	0.14704
GO:0042148	strand invasion	10	0	0.37	0.14715
GO:0006904	vesicle docking involved in exocytosis	28	0	1.03	0.14726
GO:0048366	leaf development	76	2	2.8	0.14738
GO:0009934	regulation of meristem structural organization	15	0	0.55	0.14750
GO:0010557	positive regulation of macromolecule biosynthetic process	206	8	7.58	0.14751
GO:0009561	megagametogenesis	19	0	0.7	0.14800
GO:0042144	vacuole fusion, non-autophagic	24	0	0.88	0.14816
GO:2000758	positive regulation of peptidyl-lysine acetylation	8	0	0.29	0.14816
GO:1901985	positive regulation of protein acetylation	8	0	0.29	0.14816
GO:0035066	positive regulation of histone acetylation	8	0	0.29	0.14816
GO:0007584	response to nutrient	9	0	0.33	0.14900
GO:0009115	xanthine catabolic process	14	0	0.52	0.14911
GO:0046110	xanthine metabolic process	14	0	0.52	0.14911
GO:0019359	nicotinamide nucleotide biosynthetic process	51	1	1.88	0.14929
GO:0009653	anatomical structure morphogenesis	281	4	10.35	0.14937
GO:0042558	pteridine-containing compound metabolic process	78	0	2.87	0.14941
GO:0002097	tRNA wobble base modification	31	0	1.14	0.14966
GO:0006021	inositol biosynthetic process	16	0	0.59	0.15004
GO:0034030	ribonucleoside bisphosphate biosynthetic process	9	0	0.33	0.15084
GO:0034033	purine nucleoside bisphosphate biosynthetic process	9	0	0.33	0.15084
GO:0033866	nucleoside bisphosphate biosynthetic process	9	0	0.33	0.15084
GO:0015937	coenzyme A biosynthetic process	9	0	0.33	0.15084
GO:0009787	regulation of abscisic acid-activated signaling pathway	24	0	0.88	0.15096
GO:1901419	regulation of response to alcohol	24	0	0.88	0.15096
GO:0006098	pentose-phosphate shunt	53	1	1.95	0.15127
GO:0044804	nucleophagy	26	0	0.96	0.15146
GO:0018205	peptidyl-lysine modification	99	0	3.64	0.15150
GO:0036065	fucosylation	10	1	0.37	0.15204
GO:0031570	DNA integrity checkpoint	27	0	0.99	0.15278
GO:0016310	phosphorylation	2277	105	83.83	0.15279
GO:0000271	polysaccharide biosynthetic process	167	21	6.15	0.15339
GO:0000460	maturation of 5.8S rRNA	65	1	2.39	0.15395
GO:0009165	nucleotide biosynthetic process	389	1	14.32	0.15399
GO:0009809	lignin biosynthetic process	25	5	0.92	0.15414
GO:0000162	tryptophan biosynthetic process	21	0	0.77	0.15609
GO:0046219	indolalkylamine biosynthetic process	21	0	0.77	0.15609
GO:0007020	microtubule nucleation	9	0	0.33	0.15619
GO:0031109	microtubule polymerization or depolymerization	9	0	0.33	0.15619
GO:0046785	microtubule polymerization	9	0	0.33	0.15619
GO:0019673	GDP-mannose metabolic process	16	0	0.59	0.15665
GO:0000917	barrier septum assembly	21	0	0.77	0.15687
GO:0006493	protein O-linked glycosylation	15	0	0.55	0.15733
GO:0010016	shoot system morphogenesis	38	0	1.4	0.15735
GO:0048511	rhythmic process	11	0	0.4	0.15752
GO:0007623	circadian rhythm	11	0	0.4	0.15752
GO:0009225	nucleotide-sugar metabolic process	50	0	1.84	0.15761
GO:0051348	negative regulation of transferase activity	35	0	1.29	0.15823
GO:0032950	regulation of beta-glucan metabolic process	7	0	0.26	0.15833
GO:0032951	regulation of beta-glucan biosynthetic process	7	0	0.26	0.15833
GO:0006850	mitochondrial pyruvate transport	7	0	0.26	0.15837
GO:0006875	cellular metal ion homeostasis	98	10	3.61	0.15901
GO:0031347	regulation of defense response	73	5	2.69	0.15902
GO:0046049	UMP metabolic process	32	0	1.18	0.15928
GO:0009173	pyrimidine ribonucleoside monophosphate metabolic process	32	0	1.18	0.15928
GO:0009174	pyrimidine ribonucleoside monophosphate biosynthetic process	32	0	1.18	0.15928
GO:0006222	UMP biosynthetic process	32	0	1.18	0.15928
GO:0070125	mitochondrial translational elongation	11	0	0.4	0.15944
GO:0010039	response to iron ion	8	1	0.29	0.16046
GO:0006541	glutamine metabolic process	71	8	2.61	0.16088
GO:0007117	budding cell bud growth	9	0	0.33	0.16117
GO:0019827	stem cell maintenance	10	0	0.37	0.16126
GO:0098727	maintenance of cell number	10	0	0.37	0.16126
GO:0051674	localization of cell	43	0	1.58	0.16149
GO:0048870	cell motility	43	0	1.58	0.16149
GO:0006419	alanyl-tRNA aminoacylation	12	0	0.44	0.16149
GO:0070127	tRNA aminoacylation for mitochondrial protein translation	12	0	0.44	0.16149
GO:0006422	aspartyl-tRNA aminoacylation	8	0	0.29	0.16177
GO:0002098	tRNA wobble uridine modification	27	0	0.99	0.16268
GO:0009415	response to water	46	5	1.69	0.16470
GO:0006090	pyruvate metabolic process	222	13	8.17	0.16471
GO:0007093	mitotic cell cycle checkpoint	32	0	1.18	0.16509
GO:0030150	protein import into mitochondrial matrix	28	1	1.03	0.16519
GO:1901657	glycosyl compound metabolic process	615	17	22.64	0.16541
GO:0000966	RNA 5'-end processing	13	0	0.48	0.16547
GO:0000967	rRNA 5'-end processing	13	0	0.48	0.16547
GO:0000472	endonucleolytic cleavage to generate mature 5'-end of SSU-rRNA from (SSU-rRNA, 5.8S rRNA, LSU-rRNA)	13	0	0.48	0.16547
GO:0034471	ncRNA 5'-end processing	13	0	0.48	0.16547
GO:0006839	mitochondrial transport	78	2	2.87	0.16602
GO:0006812	cation transport	689	22	25.37	0.16614
GO:0045337	farnesyl diphosphate biosynthetic process	6	0	0.22	0.16622
GO:0009308	amine metabolic process	126	3	4.64	0.16633
GO:0009788	negative regulation of abscisic acid-activated signaling pathway	16	0	0.59	0.16649
GO:1901420	negative regulation of response to alcohol	16	0	0.59	0.16649
GO:0009082	branched-chain amino acid biosynthetic process	47	0	1.73	0.16663
GO:0070682	proteasome regulatory particle assembly	15	0	0.55	0.16699
GO:0051338	regulation of transferase activity	112	5	4.12	0.16699
GO:0045851	pH reduction	17	0	0.63	0.16750
GO:0007035	vacuolar acidification	17	0	0.63	0.16750
GO:0051452	intracellular pH reduction	17	0	0.63	0.16750
GO:0010817	regulation of hormone levels	79	8	2.91	0.16765
GO:0034614	cellular response to reactive oxygen species	42	0	1.55	0.16790
GO:0006109	regulation of carbohydrate metabolic process	32	2	1.18	0.16833
GO:0034219	carbohydrate transmembrane transport	56	4	2.06	0.16872
GO:0010970	microtubule-based transport	11	0	0.4	0.16954
GO:0003006	developmental process involved in reproduction	354	7	13.03	0.16955
GO:0010228	vegetative to reproductive phase transition of meristem	40	2	1.47	0.16958
GO:0009084	glutamine family amino acid biosynthetic process	68	1	2.5	0.16965
GO:0006518	peptide metabolic process	2389	45	87.95	0.16971
GO:0046890	regulation of lipid biosynthetic process	12	1	0.44	0.16984
GO:0006123	mitochondrial electron transport, cytochrome c to oxygen	7	0	0.26	0.16991
GO:0045903	positive regulation of translational fidelity	14	0	0.52	0.17001
GO:0046189	phenol-containing compound biosynthetic process	6	0	0.22	0.17083
GO:0070589	cellular component macromolecule biosynthetic process	29	3	1.07	0.17125
GO:0044038	cell wall macromolecule biosynthetic process	29	3	1.07	0.17125
GO:0015858	nucleoside transport	15	0	0.55	0.17211
GO:0006563	L-serine metabolic process	69	0	2.54	0.17239
GO:0051085	chaperone mediated protein folding requiring cofactor	10	0	0.37	0.17268
GO:0006354	DNA-templated transcription, elongation	46	0	1.69	0.17286
GO:0035542	regulation of SNARE complex assembly	7	0	0.26	0.17288
GO:0006081	cellular aldehyde metabolic process	121	4	4.45	0.17319
GO:0016572	histone phosphorylation	9	0	0.33	0.17320
GO:0045935	positive regulation of nucleobase-containing compound metabolic process	175	8	6.44	0.17349
GO:0070887	cellular response to chemical stimulus	459	21	16.9	0.17548
GO:0015979	photosynthesis	133	3	4.9	0.17556
GO:0023014	signal transduction by phosphorylation	116	6	4.27	0.17599
GO:0065002	intracellular protein transmembrane transport	89	3	3.28	0.17644
GO:0001302	replicative cell aging	13	0	0.48	0.17664
GO:0030846	termination of RNA polymerase II transcription, poly(A)-coupled	8	0	0.29	0.17664
GO:0007265	Ras protein signal transduction	34	0	1.25	0.17793
GO:0009620	response to fungus	63	4	2.32	0.17948
GO:1900101	regulation of endoplasmic reticulum unfolded protein response	7	0	0.26	0.17980
GO:0006357	regulation of transcription from RNA polymerase II promoter	237	11	8.73	0.18001
GO:0035384	thioester biosynthetic process	29	0	1.07	0.18021
GO:0071616	acyl-CoA biosynthetic process	29	0	1.07	0.18021
GO:0006085	acetyl-CoA biosynthetic process	29	0	1.07	0.18021
GO:0018108	peptidyl-tyrosine phosphorylation	19	1	0.7	0.18027
GO:0018212	peptidyl-tyrosine modification	19	1	0.7	0.18027
GO:0071470	cellular response to osmotic stress	14	0	0.52	0.18037
GO:0033036	macromolecule localization	1009	6	37.15	0.18042
GO:0006083	acetate metabolic process	9	0	0.33	0.18089
GO:1990426	homologous recombination-dependent replication fork processing	10	0	0.37	0.18147
GO:0045333	cellular respiration	235	8	8.65	0.18241
GO:0034620	cellular response to unfolded protein	22	0	0.81	0.18273
GO:0030968	endoplasmic reticulum unfolded protein response	22	0	0.81	0.18273
GO:0006405	RNA export from nucleus	63	0	2.32	0.18293
GO:0048513	organ development	228	5	8.39	0.18323
GO:0034727	piecemeal microautophagy of nucleus	15	0	0.55	0.18341
GO:0030437	ascospore formation	26	0	0.96	0.18360
GO:0071369	cellular response to ethylene stimulus	20	4	0.74	0.18369
GO:0006431	methionyl-tRNA aminoacylation	10	0	0.37	0.18379
GO:0051084	'de novo' posttranslational protein folding	13	0	0.48	0.18398
GO:0031670	cellular response to nutrient	8	0	0.29	0.18412
GO:0045990	carbon catabolite regulation of transcription	8	0	0.29	0.18412
GO:0071901	negative regulation of protein serine/threonine kinase activity	10	0	0.37	0.18428
GO:0031047	gene silencing by RNA	44	0	1.62	0.18431
GO:0009968	negative regulation of signal transduction	45	2	1.66	0.18438
GO:0023057	negative regulation of signaling	45	2	1.66	0.18438
GO:0010648	negative regulation of cell communication	45	2	1.66	0.18438
GO:0006104	succinyl-CoA metabolic process	10	0	0.37	0.18461
GO:0044743	intracellular protein transmembrane import	73	3	2.69	0.18471
GO:0098754	detoxification	24	0	0.88	0.18539
GO:0046451	diaminopimelate metabolic process	15	0	0.55	0.18629
GO:0009089	lysine biosynthetic process via diaminopimelate	15	0	0.55	0.18629
GO:0033559	unsaturated fatty acid metabolic process	7	0	0.26	0.18639
GO:0006636	unsaturated fatty acid biosynthetic process	7	0	0.26	0.18639
GO:0009072	aromatic amino acid family metabolic process	119	4	4.38	0.18662
GO:0009817	defense response to fungus, incompatible interaction	11	1	0.4	0.18727
GO:0090151	establishment of protein localization to mitochondrial membrane	11	0	0.4	0.18738
GO:0006430	lysyl-tRNA aminoacylation	11	0	0.4	0.18844
GO:0030448	hyphal growth	6	0	0.22	0.18883
GO:2000028	regulation of photoperiodism, flowering	8	2	0.29	0.18944
GO:0009052	pentose-phosphate shunt, non-oxidative branch	9	0	0.33	0.18959
GO:0000480	endonucleolytic cleavage in 5'-ETS of tricistronic rRNA transcript (SSU-rRNA, 5.8S rRNA, LSU-rRNA)	12	0	0.44	0.18993
GO:0000076	DNA replication checkpoint	7	0	0.26	0.19008
GO:0006862	nucleotide transport	21	0	0.77	0.19014
GO:0000281	mitotic cytokinesis	56	0	2.06	0.19039
GO:0044774	mitotic DNA integrity checkpoint	19	0	0.7	0.19062
GO:0006436	tryptophanyl-tRNA aminoacylation	8	0	0.29	0.19069
GO:0032543	mitochondrial translation	48	0	1.77	0.19073
GO:0000082	G1/S transition of mitotic cell cycle	15	0	0.55	0.19114
GO:0044843	cell cycle G1/S phase transition	15	0	0.55	0.19114
GO:0097305	response to alcohol	153	8	5.63	0.19127
GO:0009826	unidimensional cell growth	28	2	1.03	0.19155
GO:0048507	meristem development	69	0	2.54	0.19182
GO:0009744	response to sucrose	8	0	0.29	0.19184
GO:1903508	positive regulation of nucleic acid-templated transcription	152	8	5.6	0.19249
GO:0045893	positive regulation of transcription, DNA-templated	152	8	5.6	0.19249
GO:1902680	positive regulation of RNA biosynthetic process	152	8	5.6	0.19249
GO:0090558	plant epidermis development	30	0	1.1	0.19266
GO:0006014	D-ribose metabolic process	8	0	0.29	0.19345
GO:0051668	localization within membrane	31	0	1.14	0.19380
GO:0002697	regulation of immune effector process	7	0	0.26	0.19383
GO:0050688	regulation of defense response to virus	7	0	0.26	0.19383
GO:0006950	response to stress	1510	70	55.59	0.19427
GO:0009132	nucleoside diphosphate metabolic process	224	12	8.25	0.19442
GO:0048573	photoperiodism, flowering	22	2	0.81	0.19458
GO:0035383	thioester metabolic process	59	0	2.17	0.19632
GO:0006637	acyl-CoA metabolic process	59	0	2.17	0.19632
GO:0009904	chloroplast accumulation movement	7	0	0.26	0.19746
GO:0009070	serine family amino acid biosynthetic process	77	0	2.83	0.19841
GO:0009955	adaxial/abaxial pattern specification	8	0	0.29	0.19909
GO:0031325	positive regulation of cellular metabolic process	326	10	12	0.19920
GO:0042073	intraciliary transport	10	0	0.37	0.19924
GO:0010197	polar nucleus fusion	12	0	0.44	0.19930
GO:0009559	embryo sac central cell differentiation	12	0	0.44	0.19930
GO:0010248	establishment or maintenance of transmembrane electrochemical gradient	9	0	0.33	0.19937
GO:1901699	cellular response to nitrogen compound	22	0	0.81	0.20146
GO:0006573	valine metabolic process	15	0	0.55	0.20268
GO:0042330	taxis	12	0	0.44	0.20274
GO:0006935	chemotaxis	12	0	0.44	0.20274
GO:0048311	mitochondrion distribution	15	0	0.55	0.20321
GO:0006420	arginyl-tRNA aminoacylation	14	0	0.52	0.20332
GO:0032889	regulation of vacuole fusion, non-autophagic	13	0	0.48	0.20341
GO:0009407	toxin catabolic process	41	2	1.51	0.20342
GO:0090487	secondary metabolite catabolic process	41	2	1.51	0.20342
GO:0009405	pathogenesis	11	0	0.4	0.20355
GO:0006469	negative regulation of protein kinase activity	12	0	0.44	0.20373
GO:0033673	negative regulation of kinase activity	12	0	0.44	0.20373
GO:0009909	regulation of flower development	46	0	1.69	0.20419
GO:0009409	response to cold	33	2	1.21	0.20427
GO:0044106	cellular amine metabolic process	102	1	3.76	0.20436
GO:0090502	RNA phosphodiester bond hydrolysis, endonucleolytic	127	2	4.68	0.20483
GO:0031408	oxylipin biosynthetic process	28	4	1.03	0.20493
GO:0070301	cellular response to hydrogen peroxide	12	0	0.44	0.20495
GO:0007059	chromosome segregation	99	0	3.64	0.20503
GO:0000726	non-recombinational repair	18	0	0.66	0.20551
GO:0010182	sugar mediated signaling pathway	17	0	0.63	0.20589
GO:0009756	carbohydrate mediated signaling	17	0	0.63	0.20589
GO:0075136	response to host	8	0	0.29	0.20629
GO:0052173	response to defenses of other organism involved in symbiotic interaction	8	0	0.29	0.20629
GO:0052255	modulation by organism of defense response of other organism involved in symbiotic interaction	8	0	0.29	0.20629
GO:0052200	response to host defenses	8	0	0.29	0.20629
GO:0052510	positive regulation by organism of defense response of other organism involved in symbiotic interaction	8	0	0.29	0.20629
GO:0052509	positive regulation by symbiont of host defense response	8	0	0.29	0.20629
GO:0052031	modulation by symbiont of host defense response	8	0	0.29	0.20629
GO:1902531	regulation of intracellular signal transduction	57	2	2.1	0.20633
GO:0006479	protein methylation	77	1	2.83	0.20671
GO:0008213	protein alkylation	77	1	2.83	0.20671
GO:0032784	regulation of DNA-templated transcription, elongation	19	0	0.7	0.20675
GO:0090069	regulation of ribosome biogenesis	6	0	0.22	0.20762
GO:0016233	telomere capping	7	0	0.26	0.20837
GO:0009100	glycoprotein metabolic process	120	3	4.42	0.20880
GO:0009101	glycoprotein biosynthetic process	120	3	4.42	0.20880
GO:0031125	rRNA 3'-end processing	21	0	0.77	0.20892
GO:0010639	negative regulation of organelle organization	50	0	1.84	0.20922
GO:0071310	cellular response to organic substance	335	20	12.33	0.20950
GO:0071669	plant-type cell wall organization or biogenesis	114	20	4.2	0.21010
GO:0010628	positive regulation of gene expression	200	8	7.36	0.21024
GO:0034501	protein localization to kinetochore	8	0	0.29	0.21047
GO:0071459	protein localization to chromosome, centromeric region	8	0	0.29	0.21047
GO:0042126	nitrate metabolic process	9	2	0.33	0.21111
GO:0042128	nitrate assimilation	9	2	0.33	0.21111
GO:0032467	positive regulation of cytokinesis	8	0	0.29	0.21249
GO:0031028	septation initiation signaling	8	0	0.29	0.21249
GO:0031991	regulation of actomyosin contractile ring contraction	8	0	0.29	0.21249
GO:1903490	positive regulation of mitotic cytokinesis	8	0	0.29	0.21249
GO:1903438	positive regulation of mitotic cytokinetic process	8	0	0.29	0.21249
GO:1901893	positive regulation of cell septum assembly	8	0	0.29	0.21249
GO:0042343	indole glucosinolate metabolic process	7	0	0.26	0.21255
GO:0051179	localization	3297	71	121.38	0.21280
GO:0071214	cellular response to abiotic stimulus	67	1	2.47	0.21307
GO:0044262	cellular carbohydrate metabolic process	391	45	14.4	0.21309
GO:0006998	nuclear envelope organization	8	0	0.29	0.21404
GO:0070475	rRNA base methylation	8	1	0.29	0.21545
GO:0042454	ribonucleoside catabolic process	10	0	0.37	0.21562
GO:0007005	mitochondrion organization	192	6	7.07	0.21567
GO:0048437	floral organ development	47	0	1.73	0.21574
GO:0006997	nucleus organization	40	1	1.47	0.21576
GO:0010345	suberin biosynthetic process	7	1	0.26	0.21592
GO:0034475	U4 snRNA 3'-end processing	8	0	0.29	0.21680
GO:0007186	G-protein coupled receptor signaling pathway	61	0	2.25	0.21693
GO:0009612	response to mechanical stimulus	11	0	0.4	0.21695
GO:0007052	mitotic spindle organization	22	1	0.81	0.21760
GO:0000463	maturation of LSU-rRNA from tricistronic rRNA transcript (SSU-rRNA, 5.8S rRNA, LSU-rRNA)	36	0	1.33	0.21775
GO:1990748	cellular detoxification	23	0	0.85	0.21814
GO:0000303	response to superoxide	23	0	0.85	0.21814
GO:0000305	response to oxygen radical	23	0	0.85	0.21814
GO:0071450	cellular response to oxygen radical	23	0	0.85	0.21814
GO:0071451	cellular response to superoxide	23	0	0.85	0.21814
GO:0019430	removal of superoxide radicals	23	0	0.85	0.21814
GO:0044247	cellular polysaccharide catabolic process	49	3	1.8	0.21846
GO:0044085	cellular component biogenesis	1491	41	54.89	0.21926
GO:0051275	beta-glucan catabolic process	29	1	1.07	0.21953
GO:0071806	protein transmembrane transport	107	3	3.94	0.21988
GO:0090351	seedling development	34	1	1.25	0.21998
GO:0007033	vacuole organization	61	0	2.25	0.22012
GO:0010570	regulation of filamentous growth	11	0	0.4	0.22020
GO:0000731	DNA synthesis involved in DNA repair	9	0	0.33	0.22067
GO:0006486	protein glycosylation	117	3	4.31	0.22072
GO:0043413	macromolecule glycosylation	117	3	4.31	0.22072
GO:0036159	inner dynein arm assembly	11	0	0.4	0.22153
GO:0006073	cellular glucan metabolic process	214	27	7.88	0.22165
GO:0006165	nucleoside diphosphate phosphorylation	203	12	7.47	0.22189
GO:0034508	centromere complex assembly	6	0	0.22	0.22234
GO:0000122	negative regulation of transcription from RNA polymerase II promoter	30	1	1.1	0.22253
GO:0001676	long-chain fatty acid metabolic process	20	0	0.74	0.22389
GO:0044281	small molecule metabolic process	3094	82	113.91	0.22395
GO:0035194	posttranscriptional gene silencing by RNA	27	0	0.99	0.22407
GO:0019288	isopentenyl diphosphate biosynthetic process, methylerythritol 4-phosphate pathway	7	1	0.26	0.22423
GO:0043620	regulation of DNA-templated transcription in response to stress	11	0	0.4	0.22459
GO:0043618	regulation of transcription from RNA polymerase II promoter in response to stress	11	0	0.4	0.22459
GO:0030003	cellular cation homeostasis	127	10	4.68	0.22536
GO:0006564	L-serine biosynthetic process	14	0	0.52	0.22545
GO:0055088	lipid homeostasis	33	4	1.21	0.22569
GO:0043069	negative regulation of programmed cell death	10	0	0.37	0.22684
GO:0008037	cell recognition	32	3	1.18	0.22720
GO:0048544	recognition of pollen	32	3	1.18	0.22720
GO:0009875	pollen-pistil interaction	32	3	1.18	0.22720
GO:0051646	mitochondrion localization	24	0	0.88	0.22721
GO:0051983	regulation of chromosome segregation	38	0	1.4	0.22732
GO:1901642	nucleoside transmembrane transport	9	0	0.33	0.22796
GO:0030261	chromosome condensation	13	0	0.48	0.22863
GO:0006069	ethanol oxidation	8	0	0.29	0.22872
GO:0042537	benzene-containing compound metabolic process	31	2	1.14	0.22890
GO:0009926	auxin polar transport	35	0	1.29	0.22923
GO:0006732	coenzyme metabolic process	555	15	20.43	0.22953
GO:0000916	actomyosin contractile ring contraction	10	0	0.37	0.22987
GO:0036213	contractile ring contraction	10	0	0.37	0.22987
GO:0005976	polysaccharide metabolic process	331	39	12.19	0.23019
GO:0071496	cellular response to external stimulus	108	2	3.98	0.23047
GO:0043604	amide biosynthetic process	2342	47	86.22	0.23108
GO:0070676	intralumenal vesicle formation	6	0	0.22	0.23113
GO:0045944	positive regulation of transcription from RNA polymerase II promoter	114	8	4.2	0.23115
GO:0046942	carboxylic acid transport	175	9	6.44	0.23137
GO:0036158	outer dynein arm assembly	9	0	0.33	0.23163
GO:0046130	purine ribonucleoside catabolic process	8	0	0.29	0.23249
GO:0006353	DNA-templated transcription, termination	21	0	0.77	0.23262
GO:0035266	meristem growth	22	0	0.81	0.23271
GO:0031400	negative regulation of protein modification process	39	0	1.44	0.23283
GO:0043462	regulation of ATPase activity	11	2	0.4	0.23305
GO:0010565	regulation of cellular ketone metabolic process	25	2	0.92	0.23310
GO:0044283	small molecule biosynthetic process	863	35	31.77	0.23411
GO:0043255	regulation of carbohydrate biosynthetic process	17	0	0.63	0.23451
GO:0071478	cellular response to radiation	41	1	1.51	0.23514
GO:0009081	branched-chain amino acid metabolic process	72	0	2.65	0.23576
GO:0071554	cell wall organization or biogenesis	390	52	14.36	0.23601
GO:0010563	negative regulation of phosphorus metabolic process	17	0	0.63	0.23615
GO:0045936	negative regulation of phosphate metabolic process	17	0	0.63	0.23615
GO:0006753	nucleoside phosphate metabolic process	803	14	29.56	0.23653
GO:0006857	oligopeptide transport	32	2	1.18	0.23758
GO:0045088	regulation of innate immune response	24	2	0.88	0.23758
GO:0016055	Wnt signaling pathway	20	0	0.74	0.23784
GO:0006273	lagging strand elongation	10	0	0.37	0.23840
GO:1990778	protein localization to cell periphery	15	0	0.55	0.23859
GO:0002252	immune effector process	15	0	0.55	0.23859
GO:0010053	root epidermal cell differentiation	10	0	0.37	0.23874
GO:0032465	regulation of cytokinesis	32	2	1.18	0.23909
GO:1903506	regulation of nucleic acid-templated transcription	1422	129	52.35	0.23919
GO:2001141	regulation of RNA biosynthetic process	1422	129	52.35	0.23919
GO:0048571	long-day photoperiodism	6	0	0.22	0.23999
GO:0006544	glycine metabolic process	61	0	2.25	0.24012
GO:1902340	negative regulation of chromosome condensation	6	0	0.22	0.24097
GO:0000903	regulation of cell shape during vegetative growth phase	6	0	0.22	0.24097
GO:0016576	histone dephosphorylation	6	0	0.22	0.24097
GO:0060623	regulation of chromosome condensation	6	0	0.22	0.24097
GO:0072690	single-celled organism vegetative growth phase	6	0	0.22	0.24097
GO:0044848	biological phase	6	0	0.22	0.24097
GO:1902600	hydrogen ion transmembrane transport	220	1	8.1	0.24098
GO:0048584	positive regulation of response to stimulus	81	1	2.98	0.24129
GO:0043068	positive regulation of programmed cell death	8	0	0.29	0.24191
GO:0019510	S-adenosylhomocysteine catabolic process	6	0	0.22	0.24247
GO:0006874	cellular calcium ion homeostasis	14	0	0.52	0.24253
GO:0071428	rRNA-containing ribonucleoprotein complex export from nucleus	59	2	2.17	0.24619
GO:0071472	cellular response to salt stress	9	0	0.33	0.24620
GO:0016024	CDP-diacylglycerol biosynthetic process	8	0	0.29	0.24660
GO:0046341	CDP-diacylglycerol metabolic process	8	0	0.29	0.24660
GO:0045338	farnesyl diphosphate metabolic process	7	0	0.26	0.24870
GO:0006801	superoxide metabolic process	35	0	1.29	0.24886
GO:0051640	organelle localization	119	2	4.38	0.24896
GO:0035725	sodium ion transmembrane transport	13	0	0.48	0.24935
GO:0043901	negative regulation of multi-organism process	10	0	0.37	0.24979
GO:0071482	cellular response to light stimulus	35	1	1.29	0.24991
GO:0006000	fructose metabolic process	7	0	0.26	0.24995
GO:0015849	organic acid transport	176	9	6.48	0.25046
GO:0070897	DNA-templated transcriptional preinitiation complex assembly	39	0	1.44	0.25047
GO:0043241	protein complex disassembly	76	1	2.8	0.25069
GO:1990542	mitochondrial transmembrane transport	48	1	1.77	0.25072
GO:0044416	induction by symbiont of host defense response	7	0	0.26	0.25130
GO:0052251	induction by organism of defense response of other organism involved in symbiotic interaction	7	0	0.26	0.25130
GO:1901891	regulation of cell septum assembly	14	0	0.52	0.25203
GO:0033554	cellular response to stress	658	4	24.23	0.25239
GO:0030148	sphingolipid biosynthetic process	12	0	0.44	0.25285
GO:0019343	cysteine biosynthetic process via cystathionine	11	0	0.4	0.25402
GO:0016125	sterol metabolic process	46	7	1.69	0.25468
GO:0031669	cellular response to nutrient levels	102	2	3.76	0.25477
GO:0043967	histone H4 acetylation	8	0	0.29	0.25510
GO:0009853	photorespiration	7	0	0.26	0.25514
GO:0009685	gibberellin metabolic process	10	2	0.37	0.25571
GO:0051315	attachment of mitotic spindle microtubules to kinetochore	7	0	0.26	0.25575
GO:0098781	ncRNA transcription	12	0	0.44	0.25602
GO:0045003	double-strand break repair via synthesis-dependent strand annealing	8	0	0.29	0.25629
GO:0051241	negative regulation of multicellular organismal process	29	2	1.07	0.25665
GO:0006720	isoprenoid metabolic process	122	4	4.49	0.25669
GO:0051704	multi-organism process	386	25	14.21	0.25678
GO:0090068	positive regulation of cell cycle process	39	0	1.44	0.25690
GO:2001057	reactive nitrogen species metabolic process	10	2	0.37	0.25705
GO:0043486	histone exchange	11	0	0.4	0.25713
GO:0060341	regulation of cellular localization	35	0	1.29	0.25731
GO:0055080	cation homeostasis	154	11	5.67	0.25732
GO:0009873	ethylene-activated signaling pathway	18	3	0.66	0.25764
GO:0051353	positive regulation of oxidoreductase activity	10	0	0.37	0.25775
GO:0045787	positive regulation of cell cycle	53	2	1.95	0.25781
GO:0051784	negative regulation of nuclear division	27	0	0.99	0.25795
GO:0009648	photoperiodism	26	2	0.96	0.25801
GO:0000741	karyogamy	18	0	0.66	0.25811
GO:0030042	actin filament depolymerization	13	0	0.48	0.25860
GO:0051261	protein depolymerization	13	0	0.48	0.25860
GO:0097576	vacuole fusion	25	0	0.92	0.25874
GO:1901264	carbohydrate derivative transport	29	0	1.07	0.25930
GO:0051123	RNA polymerase II transcriptional preinitiation complex assembly	38	0	1.4	0.25954
GO:0050776	regulation of immune response	28	2	1.03	0.25959
GO:0051276	chromosome organization	486	2	17.89	0.26054
GO:0046271	phenylpropanoid catabolic process	25	4	0.92	0.26070
GO:0046274	lignin catabolic process	25	4	0.92	0.26070
GO:0043207	response to external biotic stimulus	172	7	6.33	0.26085
GO:0051707	response to other organism	172	7	6.33	0.26085
GO:0009099	valine biosynthetic process	10	0	0.37	0.26190
GO:0090627	plant epidermal cell differentiation	12	0	0.44	0.26205
GO:0046500	S-adenosylmethionine metabolic process	50	1	1.84	0.26276
GO:0006739	NADP metabolic process	92	2	3.39	0.26289
GO:0009185	ribonucleoside diphosphate metabolic process	187	12	6.88	0.26298
GO:0007076	mitotic chromosome condensation	6	0	0.22	0.26343
GO:0034502	protein localization to chromosome	10	0	0.37	0.26358
GO:0046031	ADP metabolic process	181	12	6.66	0.26380
GO:0000429	carbon catabolite regulation of transcription from RNA polymerase II promoter	6	0	0.22	0.26387
GO:0019693	ribose phosphate metabolic process	573	13	21.1	0.26395
GO:0031023	microtubule organizing center organization	14	0	0.52	0.26431
GO:0010941	regulation of cell death	35	0	1.29	0.26464
GO:0047484	regulation of response to osmotic stress	7	0	0.26	0.26466
GO:0006435	threonyl-tRNA aminoacylation	15	0	0.55	0.26472
GO:2000142	regulation of DNA-templated transcription, initiation	34	0	1.25	0.26512
GO:0006120	mitochondrial electron transport, NADH to ubiquinone	7	0	0.26	0.26524
GO:0045185	maintenance of protein location	12	0	0.44	0.26537
GO:0032507	maintenance of protein location in cell	12	0	0.44	0.26537
GO:0009108	coenzyme biosynthetic process	219	2	8.06	0.26546
GO:0060249	anatomical structure homeostasis	49	0	1.8	0.26563
GO:0051254	positive regulation of RNA metabolic process	160	8	5.89	0.26592
GO:0006821	chloride transport	13	1	0.48	0.26703
GO:0031929	TOR signaling	16	0	0.59	0.26726
GO:0009851	auxin biosynthetic process	11	0	0.4	0.26756
GO:0005987	sucrose catabolic process	10	0	0.37	0.26861
GO:0006303	double-strand break repair via nonhomologous end joining	17	0	0.63	0.26882
GO:0051641	cellular localization	1059	9	38.99	0.26924
GO:0051093	negative regulation of developmental process	26	2	0.96	0.27113
GO:0009789	positive regulation of abscisic acid-activated signaling pathway	7	0	0.26	0.27145
GO:1901421	positive regulation of response to alcohol	7	0	0.26	0.27145
GO:0046501	protoporphyrinogen IX metabolic process	10	1	0.37	0.27151
GO:0006782	protoporphyrinogen IX biosynthetic process	10	1	0.37	0.27151
GO:0045840	positive regulation of mitosis	10	0	0.37	0.27236
GO:0006551	leucine metabolic process	21	0	0.77	0.27271
GO:0006414	translational elongation	297	4	10.93	0.27341
GO:0009179	purine ribonucleoside diphosphate metabolic process	186	12	6.85	0.27381
GO:0009135	purine nucleoside diphosphate metabolic process	186	12	6.85	0.27381
GO:0032005	signal transduction involved in conjugation with cellular fusion	16	0	0.59	0.27495
GO:0032101	regulation of response to external stimulus	24	1	0.88	0.27565
GO:0019878	lysine biosynthetic process via aminoadipic acid	9	0	0.33	0.27696
GO:0000160	phosphorelay signal transduction system	63	6	2.32	0.27777
GO:0007389	pattern specification process	44	0	1.62	0.27835
GO:0006097	glyoxylate cycle	14	2	0.52	0.27887
GO:0000027	ribosomal large subunit assembly	75	2	2.76	0.27955
GO:0045839	negative regulation of mitosis	22	0	0.81	0.27964
GO:0006145	purine nucleobase catabolic process	17	0	0.63	0.28010
GO:0048229	gametophyte development	97	0	3.57	0.28078
GO:0045013	carbon catabolite repression of transcription	6	0	0.22	0.28111
GO:0010675	regulation of cellular carbohydrate metabolic process	22	2	0.81	0.28181
GO:0000041	transition metal ion transport	59	4	2.17	0.28247
GO:0033045	regulation of sister chromatid segregation	36	0	1.33	0.28363
GO:0033047	regulation of mitotic sister chromatid segregation	36	0	1.33	0.28363
GO:0044042	glucan metabolic process	217	27	7.99	0.28484
GO:0060260	regulation of transcription initiation from RNA polymerase II promoter	33	0	1.21	0.28485
GO:0060261	positive regulation of transcription initiation from RNA polymerase II promoter	33	0	1.21	0.28485
GO:2000144	positive regulation of DNA-templated transcription, initiation	33	0	1.21	0.28485
GO:1902850	microtubule cytoskeleton organization involved in mitosis	15	0	0.55	0.28528
GO:0006265	DNA topological change	20	0	0.74	0.28545
GO:0010965	regulation of mitotic sister chromatid separation	31	0	1.14	0.28575
GO:0007091	metaphase/anaphase transition of mitotic cell cycle	31	0	1.14	0.28575
GO:0030071	regulation of mitotic metaphase/anaphase transition	31	0	1.14	0.28575
GO:0051306	mitotic sister chromatid separation	31	0	1.14	0.28575
GO:0044784	metaphase/anaphase transition of cell cycle	31	0	1.14	0.28575
GO:1902099	regulation of metaphase/anaphase transition of cell cycle	31	0	1.14	0.28575
GO:0031145	anaphase-promoting complex-dependent proteasomal ubiquitin-dependent protein catabolic process	31	0	1.14	0.28575
GO:0048509	regulation of meristem development	43	0	1.58	0.28673
GO:0006298	mismatch repair	16	0	0.59	0.28745
GO:0005975	carbohydrate metabolic process	1382	92	50.88	0.28792
GO:0018393	internal peptidyl-lysine acetylation	38	0	1.4	0.28795
GO:0018394	peptidyl-lysine acetylation	38	0	1.4	0.28795
GO:0016573	histone acetylation	38	0	1.4	0.28795
GO:0009095	aromatic amino acid family biosynthetic process, prephenate pathway	12	1	0.44	0.28825
GO:0036180	filamentous growth of a population of unicellular organisms in response to biotic stimulus	9	0	0.33	0.28997
GO:1900428	regulation of filamentous growth of a population of unicellular organisms	9	0	0.33	0.28997
GO:0006829	zinc ion transport	23	1	0.85	0.29000
GO:0071577	zinc ion transmembrane transport	23	1	0.85	0.29000
GO:0006413	translational initiation	282	3	10.38	0.29048
GO:0000054	ribosomal subunit export from nucleus	51	2	1.88	0.29129
GO:0033750	ribosome localization	51	2	1.88	0.29129
GO:0033753	establishment of ribosome localization	51	2	1.88	0.29129
GO:0048316	seed development	149	4	5.49	0.29163
GO:0006020	inositol metabolic process	23	0	0.85	0.29202
GO:0006898	receptor-mediated endocytosis	11	0	0.4	0.29202
GO:0035337	fatty-acyl-CoA metabolic process	8	0	0.29	0.29219
GO:0010033	response to organic substance	552	32	20.32	0.29267
GO:0048209	regulation of vesicle targeting, to, from or within Golgi	6	0	0.22	0.29416
GO:0032501	multicellular organismal process	710	25	26.14	0.29463
GO:0006433	prolyl-tRNA aminoacylation	11	0	0.4	0.29464
GO:0036170	filamentous growth of a population of unicellular organisms in response to starvation	9	0	0.33	0.29469
GO:0007126	meiotic nuclear division	84	0	3.09	0.29544
GO:0002764	immune response-regulating signaling pathway	6	1	0.22	0.29597
GO:0002757	immune response-activating signal transduction	6	1	0.22	0.29597
GO:2000145	regulation of cell motility	6	0	0.22	0.29597
GO:0010769	regulation of cell morphogenesis involved in differentiation	6	0	0.22	0.29597
GO:0040012	regulation of locomotion	6	0	0.22	0.29597
GO:0051270	regulation of cellular component movement	6	0	0.22	0.29597
GO:0001300	chronological cell aging	10	0	0.37	0.29600
GO:0061245	establishment or maintenance of bipolar cell polarity	6	0	0.22	0.29621
GO:0061246	establishment or maintenance of bipolar cell polarity regulating cell shape	6	0	0.22	0.29621
GO:0007118	budding cell apical bud growth	6	0	0.22	0.29621
GO:0006424	glutamyl-tRNA aminoacylation	13	0	0.48	0.29679
GO:1901292	nucleoside phosphate catabolic process	7	0	0.26	0.29763
GO:0051606	detection of stimulus	31	5	1.14	0.29924
GO:0006576	cellular biogenic amine metabolic process	94	1	3.46	0.29994
GO:0031029	regulation of septation initiation signaling	7	0	0.26	0.29998
GO:0045165	cell fate commitment	23	0	0.85	0.30024
GO:0006814	sodium ion transport	30	0	1.1	0.30089
GO:0061587	transfer RNA gene-mediated silencing	9	0	0.33	0.30120
GO:0048572	short-day photoperiodism	8	2	0.29	0.30145
GO:0048575	short-day photoperiodism, flowering	8	2	0.29	0.30145
GO:0009965	leaf morphogenesis	23	0	0.85	0.30181
GO:0015995	chlorophyll biosynthetic process	23	2	0.85	0.30183
GO:0042325	regulation of phosphorylation	93	4	3.42	0.30253
GO:0034605	cellular response to heat	20	0	0.74	0.30268
GO:0016556	mRNA modification	9	0	0.33	0.30332
GO:0089711	L-glutamate transmembrane transport	6	0	0.22	0.30357
GO:1902410	mitotic cytokinetic process	46	0	1.69	0.30408
GO:0031668	cellular response to extracellular stimulus	104	2	3.83	0.30422
GO:0033692	cellular polysaccharide biosynthetic process	140	17	5.15	0.30455
GO:0030004	cellular monovalent inorganic cation homeostasis	30	0	1.1	0.30493
GO:0006063	uronic acid metabolic process	145	12	5.34	0.30513
GO:0045740	positive regulation of DNA replication	8	0	0.29	0.30557
GO:0045041	protein import into mitochondrial intermembrane space	11	0	0.4	0.30565
GO:0045492	xylan biosynthetic process	17	3	0.63	0.30628
GO:0051031	tRNA transport	6	0	0.22	0.30657
GO:0007098	centrosome cycle	7	0	0.26	0.30661
GO:0051297	centrosome organization	7	0	0.26	0.30661
GO:0002183	cytoplasmic translational initiation	12	0	0.44	0.30711
GO:0072666	establishment of protein localization to vacuole	51	0	1.88	0.30717
GO:0006623	protein targeting to vacuole	51	0	1.88	0.30717
GO:0042326	negative regulation of phosphorylation	15	0	0.55	0.30783
GO:0007006	mitochondrial membrane organization	17	0	0.63	0.30827
GO:0009068	aspartate family amino acid catabolic process	14	0	0.52	0.30833
GO:0006567	threonine catabolic process	14	0	0.52	0.30833
GO:0043624	cellular protein complex disassembly	67	1	2.47	0.30883
GO:0045087	innate immune response	66	3	2.43	0.30924
GO:0009694	jasmonic acid metabolic process	13	2	0.48	0.30936
GO:0065008	regulation of biological quality	768	30	28.27	0.30968
GO:0006103	2-oxoglutarate metabolic process	11	0	0.4	0.31028
GO:0031647	regulation of protein stability	9	0	0.33	0.31048
GO:0006403	RNA localization	76	0	2.8	0.31074
GO:0035404	histone-serine phosphorylation	6	0	0.22	0.31077
GO:0016265	death	79	2	2.91	0.31190
GO:0008219	cell death	79	2	2.91	0.31190
GO:1901615	organic hydroxy compound metabolic process	212	8	7.81	0.31197
GO:0034453	microtubule anchoring	16	0	0.59	0.31310
GO:0051094	positive regulation of developmental process	27	0	0.99	0.31390
GO:0048587	regulation of short-day photoperiodism, flowering	6	2	0.22	0.31448
GO:0048577	negative regulation of short-day photoperiodism, flowering	6	2	0.22	0.31448
GO:0009063	cellular amino acid catabolic process	130	3	4.79	0.31488
GO:0072522	purine-containing compound biosynthetic process	254	2	9.35	0.31523
GO:0000086	G2/M transition of mitotic cell cycle	16	0	0.59	0.31539
GO:0044839	cell cycle G2/M phase transition	16	0	0.59	0.31539
GO:0008360	regulation of cell shape	53	0	1.95	0.31677
GO:0042398	cellular modified amino acid biosynthetic process	85	1	3.13	0.31684
GO:0009117	nucleotide metabolic process	786	14	28.94	0.31705
GO:0010972	negative regulation of G2/M transition of mitotic cell cycle	9	0	0.33	0.31774
GO:1902750	negative regulation of cell cycle G2/M phase transition	9	0	0.33	0.31774
GO:0000422	mitochondrion degradation	13	0	0.48	0.31856
GO:0061726	mitochondrion disassembly	13	0	0.48	0.31856
GO:0032506	cytokinetic process	49	0	1.8	0.31892
GO:0000911	cytokinesis by cell plate formation	15	0	0.55	0.31904
GO:0048466	androecium development	12	0	0.44	0.31939
GO:0048443	stamen development	12	0	0.44	0.31939
GO:1901606	alpha-amino acid catabolic process	118	3	4.34	0.31958
GO:0045892	negative regulation of transcription, DNA-templated	118	1	4.34	0.32083
GO:0032955	regulation of barrier septum assembly	13	0	0.48	0.32122
GO:0051649	establishment of localization in cell	912	7	33.58	0.32144
GO:0007127	meiosis I	45	0	1.66	0.32180
GO:0002376	immune system process	81	3	2.98	0.32194
GO:0090407	organophosphate biosynthetic process	553	3	20.36	0.32195
GO:0006757	ADP phosphorylation	176	12	6.48	0.32219
GO:0006096	glycolytic process	176	12	6.48	0.32219
GO:0048017	inositol lipid-mediated signaling	8	0	0.29	0.32271
GO:0009092	homoserine metabolic process	9	0	0.33	0.32286
GO:0046907	intracellular transport	825	7	30.37	0.32345
GO:0043549	regulation of kinase activity	80	4	2.95	0.32445
GO:0019363	pyridine nucleotide biosynthetic process	57	1	2.1	0.32445
GO:0046939	nucleotide phosphorylation	228	12	8.39	0.32452
GO:0048468	cell development	57	0	2.1	0.32509
GO:0006022	aminoglycan metabolic process	37	0	1.36	0.32632
GO:0051262	protein tetramerization	13	0	0.48	0.32691
GO:0030702	chromatin silencing at centromere	6	0	0.22	0.32756
GO:0010154	fruit development	153	4	5.63	0.32756
GO:0000387	spliceosomal snRNP assembly	27	0	0.99	0.32792
GO:0045898	regulation of RNA polymerase II transcriptional preinitiation complex assembly	31	0	1.14	0.32838
GO:0045899	positive regulation of RNA polymerase II transcriptional preinitiation complex assembly	31	0	1.14	0.32838
GO:1902412	regulation of mitotic cytokinesis	16	0	0.59	0.32996
GO:0032488	Cdc42 protein signal transduction	9	0	0.33	0.32997
GO:1904029	regulation of cyclin-dependent protein k...	23	3	0.85	0.33008
GO:0000079	regulation of cyclin-dependent protein serine/threonine kinase activity	23	3	0.85	0.33008
GO:0055083	monovalent inorganic anion homeostasis	9	0	0.33	0.33275
GO:0015977	carbon fixation	27	0	0.99	0.33315
GO:0006006	glucose metabolic process	101	2	3.72	0.33320
GO:0071025	RNA surveillance	21	0	0.77	0.33424
GO:0016129	phytosteroid biosynthetic process	24	4	0.88	0.33488
GO:0050801	ion homeostasis	172	11	6.33	0.33497
GO:0030243	cellulose metabolic process	86	14	3.17	0.33569
GO:0000226	microtubule cytoskeleton organization	126	1	4.64	0.33598
GO:0008608	attachment of spindle microtubules to kinetochore	15	0	0.55	0.33668
GO:0044458	motile cilium assembly	11	0	0.4	0.33681
GO:0036003	positive regulation of transcription from RNA polymerase II promoter in response to stress	8	0	0.29	0.33756
GO:0030245	cellulose catabolic process	26	1	0.96	0.33804
GO:0019253	reductive pentose-phosphate cycle	14	0	0.52	0.33810
GO:0019685	photosynthesis, dark reaction	14	0	0.52	0.33810
GO:0051247	positive regulation of protein metabolic process	170	3	6.26	0.33829
GO:0071514	genetic imprinting	7	0	0.26	0.33837
GO:0006656	phosphatidylcholine biosynthetic process	9	0	0.33	0.33860
GO:0051726	regulation of cell cycle	190	5	7	0.33930
GO:1902221	erythrose 4-phosphate/phosphoenolpyruvate family amino acid metabolic process	35	2	1.29	0.33981
GO:0006558	L-phenylalanine metabolic process	35	2	1.29	0.33981
GO:0048523	negative regulation of cellular process	394	7	14.51	0.34011
GO:0009581	detection of external stimulus	16	1	0.59	0.34022
GO:0009582	detection of abiotic stimulus	16	1	0.59	0.34022
GO:0016571	histone methylation	49	0	1.8	0.34068
GO:0051128	regulation of cellular component organization	334	1	12.3	0.34119
GO:0042221	response to chemical	861	41	31.7	0.34204
GO:0031507	heterochromatin assembly	6	0	0.22	0.34222
GO:0006349	regulation of gene expression by genetic imprinting	6	0	0.22	0.34222
GO:0070828	heterochromatin organization	6	0	0.22	0.34222
GO:0010962	regulation of glucan biosynthetic process	11	0	0.4	0.34245
GO:0032881	regulation of polysaccharide metabolic process	11	0	0.4	0.34245
GO:0032885	regulation of polysaccharide biosynthetic process	11	0	0.4	0.34245
GO:0035265	organ growth	14	0	0.52	0.34264
GO:0000393	spliceosomal conformational changes to generate catalytic conformation	7	0	0.26	0.34289
GO:0009845	seed germination	30	1	1.1	0.34316
GO:0001932	regulation of protein phosphorylation	87	4	3.2	0.34451
GO:0070143	mitochondrial alanyl-tRNA aminoacylation	7	0	0.26	0.34530
GO:0006040	amino sugar metabolic process	47	0	1.73	0.34561
GO:0000001	mitochondrion inheritance	10	0	0.37	0.34574
GO:0006633	fatty acid biosynthetic process	192	13	7.07	0.34609
GO:0046836	glycolipid transport	7	0	0.26	0.34632
GO:0006552	leucine catabolic process	12	0	0.44	0.34692
GO:0003002	regionalization	39	0	1.44	0.34721
GO:0046113	nucleobase catabolic process	22	0	0.81	0.34734
GO:0016539	intein-mediated protein splicing	6	0	0.22	0.34743
GO:0030908	protein splicing	6	0	0.22	0.34743
GO:0006811	ion transport	1088	38	40.06	0.34815
GO:0007050	cell cycle arrest	14	0	0.52	0.34851
GO:0016101	diterpenoid metabolic process	11	2	0.4	0.34861
GO:0045597	positive regulation of cell differentiation	8	0	0.29	0.35017
GO:0001933	negative regulation of protein phosphorylation	14	0	0.52	0.35085
GO:0015833	peptide transport	34	2	1.25	0.35086
GO:0009313	oligosaccharide catabolic process	12	0	0.44	0.35118
GO:0046352	disaccharide catabolic process	12	0	0.44	0.35118
GO:0015718	monocarboxylic acid transport	30	0	1.1	0.35152
GO:0009800	cinnamic acid biosynthetic process	18	2	0.66	0.35201
GO:0009803	cinnamic acid metabolic process	18	2	0.66	0.35201
GO:0000278	mitotic cell cycle	205	1	7.55	0.35258
GO:0009408	response to heat	75	4	2.76	0.35298
GO:0016115	terpenoid catabolic process	6	0	0.22	0.35334
GO:0008300	isoprenoid catabolic process	6	0	0.22	0.35334
GO:0006011	UDP-glucose metabolic process	9	0	0.33	0.35446
GO:0050657	nucleic acid transport	71	0	2.61	0.35456
GO:0050658	RNA transport	71	0	2.61	0.35456
GO:0051236	establishment of RNA localization	71	0	2.61	0.35456
GO:1902223	erythrose 4-phosphate/phosphoenolpyruvate family amino acid biosynthetic process	10	0	0.37	0.35469
GO:0009094	L-phenylalanine biosynthetic process	10	0	0.37	0.35469
GO:0051445	regulation of meiotic cell cycle	15	0	0.55	0.35529
GO:0030641	regulation of cellular pH	28	0	1.03	0.35538
GO:0051453	regulation of intracellular pH	28	0	1.03	0.35538
GO:0006897	endocytosis	72	0	2.65	0.35581
GO:0019722	calcium-mediated signaling	16	1	0.59	0.35673
GO:0016050	vesicle organization	111	1	4.09	0.35772
GO:0006213	pyrimidine nucleoside metabolic process	81	0	2.98	0.35891
GO:0034067	protein localization to Golgi apparatus	9	0	0.33	0.35992
GO:0006163	purine nucleotide metabolic process	482	13	17.75	0.36015
GO:0051447	negative regulation of meiotic cell cycle	8	0	0.29	0.36093
GO:0016052	carbohydrate catabolic process	327	18	12.04	0.36117
GO:0009607	response to biotic stimulus	191	7	7.03	0.36146
GO:0070651	nonfunctional rRNA decay	9	0	0.33	0.36156
GO:0010099	regulation of photomorphogenesis	8	0	0.29	0.36164
GO:2000030	regulation of response to red or far red light	8	0	0.29	0.36164
GO:0009615	response to virus	22	0	0.81	0.36258
GO:0090503	RNA phosphodiester bond hydrolysis, exonucleolytic	22	1	0.81	0.36308
GO:0046487	glyoxylate metabolic process	16	2	0.59	0.36346
GO:0006816	calcium ion transport	65	1	2.39	0.36351
GO:0048527	lateral root development	19	0	0.7	0.36363
GO:0009074	aromatic amino acid family catabolic process	34	2	1.25	0.36557
GO:2000242	negative regulation of reproductive process	21	2	0.77	0.36578
GO:0043409	negative regulation of MAPK cascade	6	0	0.22	0.36586
GO:0006807	nitrogen compound metabolic process	7877	232	290	0.36602
GO:0019674	NAD metabolic process	62	1	2.28	0.36604
GO:0033238	regulation of cellular amine metabolic process	8	1	0.29	0.36609
GO:0006521	regulation of cellular amino acid metabolic process	8	1	0.29	0.36609
GO:0009303	rRNA transcription	8	0	0.29	0.36637
GO:0009083	branched-chain amino acid catabolic process	17	0	0.63	0.36648
GO:0072665	protein localization to vacuole	56	0	2.06	0.36693
GO:0045732	positive regulation of protein catabolic process	54	0	1.99	0.36816
GO:0010119	regulation of stomatal movement	10	0	0.37	0.36852
GO:0051596	methylglyoxal catabolic process	12	0	0.44	0.36894
GO:0009438	methylglyoxal metabolic process	12	0	0.44	0.36894
GO:0045005	DNA-dependent DNA replication maintenance of fidelity	21	0	0.77	0.36972
GO:0046483	heterocycle metabolic process	5279	175	194.35	0.36975
GO:0051196	regulation of coenzyme metabolic process	6	1	0.22	0.36991
GO:1903310	positive regulation of chromatin modification	15	0	0.55	0.37039
GO:0016128	phytosteroid metabolic process	26	4	0.96	0.37069
GO:0006855	drug transmembrane transport	43	3	1.58	0.37069
GO:0015893	drug transport	43	3	1.58	0.37069
GO:0036503	ERAD pathway	57	0	2.1	0.37071
GO:0030433	ER-associated ubiquitin-dependent protein catabolic process	57	0	2.1	0.37071
GO:0006305	DNA alkylation	13	0	0.48	0.37094
GO:0006306	DNA methylation	13	0	0.48	0.37094
GO:0001539	cilium or flagellum-dependent cell motility	35	0	1.29	0.37164
GO:0048015	phosphatidylinositol-mediated signaling	7	0	0.26	0.37173
GO:1902413	negative regulation of mitotic cytokinesis	6	0	0.22	0.37229
GO:0032466	negative regulation of cytokinesis	6	0	0.22	0.37229
GO:1903437	negative regulation of mitotic cytokinetic process	6	0	0.22	0.37229
GO:0051240	positive regulation of multicellular organismal process	17	0	0.63	0.37252
GO:0006694	steroid biosynthetic process	59	6	2.17	0.37293
GO:0006873	cellular ion homeostasis	137	10	5.04	0.37428
GO:0031048	chromatin silencing by small RNA	7	0	0.26	0.37438
GO:0032270	positive regulation of cellular protein metabolic process	167	3	6.15	0.37464
GO:1902591	single-organism membrane budding	25	0	0.92	0.37500
GO:0051985	negative regulation of chromosome segregation	20	0	0.74	0.37530
GO:0051026	chiasma assembly	6	0	0.22	0.37544
GO:0006538	glutamate catabolic process	8	0	0.29	0.37655
GO:0009808	lignin metabolic process	43	5	1.58	0.37749
GO:0001558	regulation of cell growth	15	0	0.55	0.37859
GO:0031135	negative regulation of conjugation	7	0	0.26	0.37876
GO:0031138	negative regulation of conjugation with cellular fusion	7	0	0.26	0.37876
GO:0090174	organelle membrane fusion	73	0	2.69	0.37921
GO:0000470	maturation of LSU-rRNA	64	1	2.36	0.37964
GO:0045862	positive regulation of proteolysis	53	0	1.95	0.38043
GO:0010073	meristem maintenance	35	0	1.29	0.38164
GO:0006091	generation of precursor metabolites and energy	544	23	20.03	0.38199
GO:0051650	establishment of vesicle localization	10	0	0.37	0.38207
GO:0051648	vesicle localization	10	0	0.37	0.38207
GO:1903050	regulation of proteolysis involved in cellular protein catabolic process	75	0	2.76	0.38371
GO:1903362	regulation of cellular protein catabolic process	75	0	2.76	0.38371
GO:0061136	regulation of proteasomal protein catabolic process	75	0	2.76	0.38371
GO:0051654	establishment of mitochondrion localization	9	0	0.33	0.38450
GO:0042743	hydrogen peroxide metabolic process	190	19	7	0.38522
GO:0009631	cold acclimation	10	2	0.37	0.38552
GO:0014070	response to organic cyclic compound	64	0	2.36	0.38563
GO:0055074	calcium ion homeostasis	18	0	0.66	0.38584
GO:0010449	root meristem growth	10	0	0.37	0.38634
GO:0010906	regulation of glucose metabolic process	7	1	0.26	0.38666
GO:0031667	response to nutrient levels	118	2	4.34	0.38720
GO:0006826	iron ion transport	14	1	0.52	0.38790
GO:0034755	iron ion transmembrane transport	8	1	0.29	0.38819
GO:2001252	positive regulation of chromosome organization	24	0	0.88	0.38874
GO:0043900	regulation of multi-organism process	46	1	1.69	0.38985
GO:0034964	box H/ACA snoRNA processing	7	0	0.26	0.39018
GO:0000495	box H/ACA snoRNA 3'-end processing	7	0	0.26	0.39018
GO:0033979	box H/ACA snoRNA metabolic process	7	0	0.26	0.39018
GO:1990481	mRNA pseudouridine synthesis	7	0	0.26	0.39018
GO:0006368	transcription elongation from RNA polymerase II promoter	35	0	1.29	0.39068
GO:0009251	glucan catabolic process	50	1	1.84	0.39081
GO:0006271	DNA strand elongation involved in DNA replication	19	0	0.7	0.39086
GO:0022616	DNA strand elongation	19	0	0.7	0.39086
GO:0048588	developmental cell growth	11	0	0.4	0.39129
GO:1903507	negative regulation of nucleic acid-templated transcription	135	4	4.97	0.39172
GO:1902679	negative regulation of RNA biosynthetic process	135	4	4.97	0.39172
GO:0010208	pollen wall assembly	8	0	0.29	0.39180
GO:0085029	extracellular matrix assembly	8	0	0.29	0.39180
GO:0048653	anther development	8	0	0.29	0.39180
GO:0009605	response to external stimulus	340	10	12.52	0.39229
GO:0043623	cellular protein complex assembly	242	7	8.91	0.39244
GO:0042176	regulation of protein catabolic process	95	0	3.5	0.39309
GO:0048569	post-embryonic organ development	72	0	2.65	0.39327
GO:0006356	regulation of transcription from RNA polymerase I promoter	7	0	0.26	0.39328
GO:0030466	chromatin silencing at silent mating-type cassette	8	0	0.29	0.39433
GO:0050821	protein stabilization	8	0	0.29	0.39479
GO:0048194	Golgi vesicle budding	11	0	0.4	0.39494
GO:0035493	SNARE complex assembly	9	0	0.33	0.39528
GO:0051510	regulation of unidimensional cell growth	6	0	0.22	0.39569
GO:0010214	seed coat development	6	0	0.22	0.39571
GO:0031058	positive regulation of histone modification	14	0	0.52	0.39576
GO:0009298	GDP-mannose biosynthetic process	8	0	0.29	0.39593
GO:0006760	folic acid-containing compound metabolic process	64	0	2.36	0.39595
GO:0032787	monocarboxylic acid metabolic process	776	46	28.57	0.39612
GO:0006790	sulfur compound metabolic process	404	9	14.87	0.39623
GO:0048731	system development	453	12	16.68	0.39713
GO:0000103	sulfate assimilation	40	1	1.47	0.39744
GO:0006023	aminoglycan biosynthetic process	8	0	0.29	0.39762
GO:0008202	steroid metabolic process	75	7	2.76	0.39790
GO:0051651	maintenance of location in cell	15	1	0.55	0.39818
GO:0051304	chromosome separation	42	0	1.55	0.39956
GO:0010389	regulation of G2/M transition of mitotic cell cycle	14	0	0.52	0.39977
GO:1902749	regulation of cell cycle G2/M phase transition	14	0	0.52	0.39977
GO:0006955	immune response	75	3	2.76	0.40073
GO:0032200	telomere organization	44	0	1.62	0.40102
GO:0000723	telomere maintenance	44	0	1.62	0.40102
GO:0042391	regulation of membrane potential	19	2	0.7	0.40157
GO:0032845	negative regulation of homeostatic process	9	0	0.33	0.40233
GO:0032535	regulation of cellular component size	92	3	3.39	0.40335
GO:0090066	regulation of anatomical structure size	92	3	3.39	0.40335
GO:0044702	single organism reproductive process	331	5	12.19	0.40455
GO:0071276	cellular response to cadmium ion	8	0	0.29	0.40485
GO:0043038	amino acid activation	306	0	11.27	0.40516
GO:0043039	tRNA aminoacylation	306	0	11.27	0.40516
GO:0006473	protein acetylation	53	0	1.95	0.40526
GO:1901800	positive regulation of proteasomal protein catabolic process	51	0	1.88	0.40605
GO:1903052	positive regulation of proteolysis involved in cellular protein catabolic process	51	0	1.88	0.40605
GO:1903364	positive regulation of cellular protein catabolic process	51	0	1.88	0.40605
GO:0044271	cellular nitrogen compound biosynthetic process	4709	192	173.37	0.40652
GO:0048585	negative regulation of response to stimulus	80	4	2.95	0.40670
GO:0006281	DNA repair	313	1	11.52	0.40701
GO:0071446	cellular response to salicylic acid stimulus	9	0	0.33	0.40723
GO:0009863	salicylic acid mediated signaling pathway	9	0	0.33	0.40723
GO:1901992	positive regulation of mitotic cell cycle phase transition	16	0	0.59	0.40739
GO:1901989	positive regulation of cell cycle phase transition	16	0	0.59	0.40739
GO:0070084	protein initiator methionine removal	13	0	0.48	0.40753
GO:0040008	regulation of growth	60	0	2.21	0.40781
GO:2001020	regulation of response to DNA damage stimulus	13	0	0.48	0.40922
GO:0010467	gene expression	4787	180	176.24	0.41088
GO:0046131	pyrimidine ribonucleoside metabolic process	79	0	2.91	0.41266
GO:2001251	negative regulation of chromosome organization	32	0	1.18	0.41319
GO:1902806	regulation of cell cycle G1/S phase transition	8	0	0.29	0.41385
GO:2000045	regulation of G1/S transition of mitotic cell cycle	8	0	0.29	0.41385
GO:0046579	positive regulation of Ras protein signal transduction	6	0	0.22	0.41396
GO:0051057	positive regulation of small GTPase mediated signal transduction	6	0	0.22	0.41396
GO:0045927	positive regulation of growth	6	0	0.22	0.41396
GO:0000096	sulfur amino acid metabolic process	125	0	4.6	0.41547
GO:0071407	cellular response to organic cyclic compound	47	0	1.73	0.41653
GO:0071028	nuclear mRNA surveillance	10	0	0.37	0.41708
GO:0045859	regulation of protein kinase activity	73	4	2.69	0.41721
GO:0006906	vesicle fusion	71	0	2.61	0.41958
GO:0009060	aerobic respiration	192	4	7.07	0.41989
GO:0009267	cellular response to starvation	90	2	3.31	0.42020
GO:0009846	pollen germination	12	0	0.44	0.42073
GO:0043628	ncRNA 3'-end processing	45	0	1.66	0.42084
GO:0009057	macromolecule catabolic process	990	31	36.45	0.42089
GO:0034968	histone lysine methylation	37	0	1.36	0.42113
GO:0061640	cytoskeleton-dependent cytokinesis	61	0	2.25	0.42121
GO:0032544	plastid translation	6	0	0.22	0.42220
GO:0032954	regulation of cytokinetic process	15	0	0.55	0.42250
GO:1903436	regulation of mitotic cytokinetic process	15	0	0.55	0.42250
GO:0000097	sulfur amino acid biosynthetic process	94	0	3.46	0.42273
GO:1900034	regulation of cellular response to heat	6	0	0.22	0.42404
GO:0010118	stomatal movement	18	0	0.66	0.42427
GO:0015689	molybdate ion transport	7	1	0.26	0.42430
GO:0007030	Golgi organization	16	0	0.59	0.42481
GO:0006555	methionine metabolic process	73	0	2.69	0.42509
GO:1901522	positive regulation of transcription from RNA polymerase II promoter involved in cellular response to chemical stimulus	6	0	0.22	0.42531
GO:0051301	cell division	224	3	8.25	0.42727
GO:0071027	nuclear RNA surveillance	18	0	0.66	0.42778
GO:0031398	positive regulation of protein ubiquitination	10	0	0.37	0.42823
GO:1903322	positive regulation of protein modification by small protein conjugation or removal	10	0	0.37	0.42823
GO:0043603	cellular amide metabolic process	2528	53	93.07	0.42873
GO:1902101	positive regulation of metaphase/anaphase transition of cell cycle	8	0	0.29	0.42897
GO:1901970	positive regulation of mitotic sister chromatid separation	8	0	0.29	0.42897
GO:0045842	positive regulation of mitotic metaphase/anaphase transition	8	0	0.29	0.42897
GO:0051984	positive regulation of chromosome segregation	8	0	0.29	0.42897
GO:0032006	regulation of TOR signaling	6	0	0.22	0.42911
GO:0006517	protein deglycosylation	11	0	0.4	0.42961
GO:0071383	cellular response to steroid hormone stimulus	17	0	0.63	0.42991
GO:0048545	response to steroid hormone	17	0	0.63	0.42991
GO:0043401	steroid hormone mediated signaling pathway	17	0	0.63	0.42991
GO:1902222	erythrose 4-phosphate/phosphoenolpyruvate family amino acid catabolic process	25	2	0.92	0.43032
GO:0006559	L-phenylalanine catabolic process	25	2	0.92	0.43032
GO:0043650	dicarboxylic acid biosynthetic process	29	0	1.07	0.43036
GO:0009553	embryo sac development	39	0	1.44	0.43105
GO:0006425	glutaminyl-tRNA aminoacylation	9	0	0.33	0.43137
GO:1904666	regulation of ubiquitin protein ligase a...	19	0	0.7	0.43197
GO:0031577	spindle checkpoint	19	0	0.7	0.43197
GO:1902100	negative regulation of metaphase/anaphase transition of cell cycle	19	0	0.7	0.43197
GO:0045841	negative regulation of mitotic metaphase/anaphase transition	19	0	0.7	0.43197
GO:0033046	negative regulation of sister chromatid segregation	19	0	0.7	0.43197
GO:0033048	negative regulation of mitotic sister chromatid segregation	19	0	0.7	0.43197
GO:2000816	negative regulation of mitotic sister chromatid separation	19	0	0.7	0.43197
GO:0071174	mitotic spindle checkpoint	19	0	0.7	0.43197
GO:0044396	actin cortical patch organization	6	0	0.22	0.43211
GO:0000147	actin cortical patch assembly	6	0	0.22	0.43211
GO:0006475	internal protein amino acid acetylation	39	0	1.44	0.43239
GO:0009150	purine ribonucleotide metabolic process	467	13	17.19	0.43243
GO:0009129	pyrimidine nucleoside monophosphate metabolic process	37	0	1.36	0.43257
GO:0009130	pyrimidine nucleoside monophosphate biosynthetic process	37	0	1.36	0.43257
GO:0009231	riboflavin biosynthetic process	12	0	0.44	0.43277
GO:0009735	response to cytokinin	43	1	1.58	0.43327
GO:0070783	growth of unicellular organism as a thread of attached cells	17	0	0.63	0.43369
GO:0007021	tubulin complex assembly	6	0	0.22	0.43406
GO:0019541	propionate metabolic process	8	0	0.29	0.43454
GO:0009910	negative regulation of flower development	7	0	0.26	0.43479
GO:0090501	RNA phosphodiester bond hydrolysis	178	3	6.55	0.43540
GO:0034637	cellular carbohydrate biosynthetic process	186	20	6.85	0.43542
GO:0032880	regulation of protein localization	28	0	1.03	0.43543
GO:0048582	positive regulation of post-embryonic development	15	0	0.55	0.43607
GO:0033500	carbohydrate homeostasis	20	2	0.74	0.43641
GO:0042593	glucose homeostasis	20	2	0.74	0.43641
GO:0001678	cellular glucose homeostasis	20	2	0.74	0.43641
GO:0090626	plant epidermis morphogenesis	14	0	0.52	0.43676
GO:0031349	positive regulation of defense response	24	1	0.88	0.43687
GO:0000028	ribosomal small subunit assembly	53	0	1.95	0.43861
GO:0010026	trichome differentiation	15	0	0.55	0.43919
GO:0009411	response to UV	23	0	0.85	0.43928
GO:0006012	galactose metabolic process	19	1	0.7	0.43969
GO:2000765	regulation of cytoplasmic translation	6	0	0.22	0.44039
GO:0010501	RNA secondary structure unwinding	65	0	2.39	0.44069
GO:0051607	defense response to virus	13	0	0.48	0.44077
GO:0072659	protein localization to plasma membrane	13	0	0.48	0.44077
GO:0009991	response to extracellular stimulus	120	2	4.42	0.44219
GO:0043619	regulation of transcription from RNA polymerase II promoter in response to oxidative stress	6	0	0.22	0.44289
GO:0043433	negative regulation of sequence-specific DNA binding transcription factor activity	6	0	0.22	0.44289
GO:0006348	chromatin silencing at telomere	7	0	0.26	0.44299
GO:0010413	glucuronoxylan metabolic process	9	1	0.33	0.44304
GO:0010417	glucuronoxylan biosynthetic process	9	1	0.33	0.44304
GO:0006491	N-glycan processing	12	0	0.44	0.44373
GO:0010332	response to gamma radiation	7	0	0.26	0.44409
GO:0048528	post-embryonic root development	25	0	0.92	0.44432
GO:0008104	protein localization	853	6	31.4	0.44521
GO:0009895	negative regulation of catabolic process	23	0	0.85	0.44532
GO:0035966	response to topologically incorrect protein	41	0	1.51	0.44579
GO:0035336	long-chain fatty-acyl-CoA metabolic process	6	0	0.22	0.44587
GO:0006119	oxidative phosphorylation	39	0	1.44	0.44604
GO:0015992	proton transport	317	3	11.67	0.44666
GO:0006818	hydrogen transport	317	3	11.67	0.44666
GO:0009624	response to nematode	9	0	0.33	0.44668
GO:0009593	detection of chemical stimulus	14	4	0.52	0.44679
GO:0042819	vitamin B6 biosynthetic process	10	0	0.37	0.44821
GO:0052652	cyclic purine nucleotide metabolic process	6	0	0.22	0.44832
GO:0060285	cilium-dependent cell motility	33	0	1.21	0.44837
GO:0010104	regulation of ethylene-activated signaling pathway	9	2	0.33	0.44887
GO:0070297	regulation of phosphorelay signal transduction system	9	2	0.33	0.44887
GO:0032104	regulation of response to extracellular stimulus	6	0	0.22	0.44938
GO:0032107	regulation of response to nutrient levels	6	0	0.22	0.44938
GO:0006369	termination of RNA polymerase II transcription	13	0	0.48	0.44973
GO:0051168	nuclear export	118	2	4.34	0.45021
GO:0015866	ADP transport	6	0	0.22	0.45025
GO:0015867	ATP transport	6	0	0.22	0.45025
GO:0051346	negative regulation of hydrolase activity	43	2	1.58	0.45112
GO:2000756	regulation of peptidyl-lysine acetylation	12	0	0.44	0.45183
GO:1901983	regulation of protein acetylation	12	0	0.44	0.45183
GO:0035065	regulation of histone acetylation	12	0	0.44	0.45183
GO:0032781	positive regulation of ATPase activity	6	1	0.22	0.45191
GO:0006047	UDP-N-acetylglucosamine metabolic process	11	0	0.4	0.45302
GO:0048764	trichoblast maturation	6	0	0.22	0.45322
GO:0048765	root hair cell differentiation	6	0	0.22	0.45322
GO:0010054	trichoblast differentiation	6	0	0.22	0.45322
GO:0071218	cellular response to misfolded protein	7	0	0.26	0.45331
GO:0051788	response to misfolded protein	7	0	0.26	0.45331
GO:0009064	glutamine family amino acid metabolic process	138	8	5.08	0.45369
GO:1901659	glycosyl compound biosynthetic process	259	1	9.54	0.45429
GO:0010720	positive regulation of cell development	6	0	0.22	0.45524
GO:0030522	intracellular receptor signaling pathway	11	0	0.4	0.45568
GO:0009785	blue light signaling pathway	11	0	0.4	0.45568
GO:0009658	chloroplast organization	54	1	1.99	0.45598
GO:0006013	mannose metabolic process	11	0	0.4	0.45701
GO:0034661	ncRNA catabolic process	31	0	1.14	0.45703
GO:0019220	regulation of phosphate metabolic process	148	9	5.45	0.45800
GO:0051174	regulation of phosphorus metabolic process	148	9	5.45	0.45800
GO:0006903	vesicle targeting	9	0	0.33	0.45824
GO:0048199	vesicle targeting, to, from or within Golgi	9	0	0.33	0.45824
GO:0046112	nucleobase biosynthetic process	60	1	2.21	0.45829
GO:0051052	regulation of DNA metabolic process	51	0	1.88	0.45889
GO:2000278	regulation of DNA biosynthetic process	6	0	0.22	0.45923
GO:0051972	regulation of telomerase activity	6	0	0.22	0.45923
GO:0006487	protein N-linked glycosylation	43	1	1.58	0.46095
GO:0044265	cellular macromolecule catabolic process	749	18	27.58	0.46111
GO:0043562	cellular response to nitrogen levels	20	0	0.74	0.46294
GO:0044571	[2Fe-2S] cluster assembly	7	0	0.26	0.46309
GO:0006007	glucose catabolic process	13	0	0.48	0.46330
GO:0006810	transport	3105	70	114.31	0.46414
GO:0033260	nuclear DNA replication	11	0	0.4	0.46437
GO:0006421	asparaginyl-tRNA aminoacylation	12	0	0.44	0.46603
GO:0031401	positive regulation of protein modification process	69	3	2.54	0.46686
GO:0072593	reactive oxygen species metabolic process	241	20	8.87	0.46766
GO:0006071	glycerol metabolic process	15	0	0.55	0.46782
GO:0051234	establishment of localization	3144	70	115.75	0.46891
GO:0031396	regulation of protein ubiquitination	29	0	1.07	0.46937
GO:1903320	regulation of protein modification by small protein conjugation or removal	29	0	1.07	0.46937
GO:0097659	nucleic acid-templated transcription	1694	140	62.37	0.46951
GO:0006282	regulation of DNA repair	11	0	0.4	0.46956
GO:0009640	photomorphogenesis	34	0	1.25	0.46991
GO:0009220	pyrimidine ribonucleotide biosynthetic process	77	0	2.83	0.47125
GO:0009218	pyrimidine ribonucleotide metabolic process	77	0	2.83	0.47125
GO:0035434	copper ion transmembrane transport	8	0	0.29	0.47138
GO:0015800	acidic amino acid transport	9	0	0.33	0.47252
GO:0098586	cellular response to virus	6	0	0.22	0.47318
GO:0006323	DNA packaging	77	1	2.83	0.47366
GO:0009423	chorismate biosynthetic process	11	0	0.4	0.47400
GO:0000003	reproduction	227	15	8.36	0.47433
GO:0006301	postreplication repair	23	0	0.85	0.47635
GO:0006359	regulation of transcription from RNA polymerase III promoter	12	0	0.44	0.47834
GO:0006423	cysteinyl-tRNA aminoacylation	8	0	0.29	0.47836
GO:0031365	N-terminal protein amino acid modification	21	0	0.77	0.47934
GO:1901566	organonitrogen compound biosynthetic process	3289	55	121.09	0.48010
GO:0043144	snoRNA processing	23	0	0.85	0.48046
GO:0009691	cytokinin biosynthetic process	9	1	0.33	0.48130
GO:0042256	mature ribosome assembly	18	1	0.66	0.48183
GO:0006913	nucleocytoplasmic transport	191	3	7.03	0.48293
GO:0051169	nuclear transport	191	3	7.03	0.48293
GO:0072529	pyrimidine-containing compound catabolic process	6	0	0.22	0.48404
GO:0006396	RNA processing	899	3	33.1	0.48578
GO:0009259	ribonucleotide metabolic process	522	13	19.22	0.48587
GO:0016569	covalent chromatin modification	151	1	5.56	0.48738
GO:0006793	phosphorus metabolic process	3392	132	124.88	0.48771
GO:0009228	thiamine biosynthetic process	9	0	0.33	0.48807
GO:0042724	thiamine-containing compound biosynthetic process	9	0	0.33	0.48807
GO:0043545	molybdopterin cofactor metabolic process	11	0	0.4	0.48851
GO:0051189	prosthetic group metabolic process	11	0	0.4	0.48851
GO:0040020	regulation of meiosis	12	0	0.44	0.48855
GO:0019748	secondary metabolic process	281	38	10.35	0.48926
GO:0022411	cellular component disassembly	100	1	3.68	0.48972
GO:0010183	pollen tube guidance	6	0	0.22	0.48998
GO:0050918	positive chemotaxis	6	0	0.22	0.48998
GO:0031126	snoRNA 3'-end processing	22	0	0.81	0.49016
GO:0051188	cofactor biosynthetic process	284	5	10.46	0.49018
GO:0090114	COPII-coated vesicle budding	13	0	0.48	0.49065
GO:0009240	isopentenyl diphosphate biosynthetic process	12	1	0.44	0.49155
GO:0046490	isopentenyl diphosphate metabolic process	12	1	0.44	0.49155
GO:0010224	response to UV-B	12	0	0.44	0.49255
GO:0051480	cytosolic calcium ion homeostasis	7	0	0.26	0.49259
GO:0019217	regulation of fatty acid metabolic process	6	0	0.22	0.49338
GO:0032386	regulation of intracellular transport	21	0	0.77	0.49345
GO:0033044	regulation of chromosome organization	74	0	2.72	0.49353
GO:0031497	chromatin assembly	63	1	2.32	0.49372
GO:0009144	purine nucleoside triphosphate metabolic process	362	12	13.33	0.49390
GO:0009205	purine ribonucleoside triphosphate metabolic process	362	12	13.33	0.49390
GO:0019318	hexose metabolic process	144	3	5.3	0.49445
GO:1904667	negative regulation of ubiquitin protein...	18	0	0.66	0.49458
GO:0007094	mitotic spindle assembly checkpoint	18	0	0.66	0.49458
GO:0031397	negative regulation of protein ubiquitination	18	0	0.66	0.49458
GO:0051352	negative regulation of ligase activity	18	0	0.66	0.49458
GO:0071173	spindle assembly checkpoint	18	0	0.66	0.49458
GO:0051444	negative regulation of ubiquitin-protein transferase activity	18	0	0.66	0.49458
GO:0051436	negative regulation of ubiquitin-protein ligase activity involved in mitotic cell cycle	18	0	0.66	0.49458
GO:0051439	regulation of ubiquitin-protein ligase activity involved in mitotic cell cycle	18	0	0.66	0.49458
GO:1903321	negative regulation of protein modification by small protein conjugation or removal	18	0	0.66	0.49458
GO:0006508	proteolysis	1303	36	47.97	0.49467
GO:0046051	UTP metabolic process	26	0	0.96	0.49484
GO:0046039	GTP metabolic process	26	0	0.96	0.49484
GO:0006183	GTP biosynthetic process	26	0	0.96	0.49484
GO:0006228	UTP biosynthetic process	26	0	0.96	0.49484
GO:0010388	cullin deneddylation	14	0	0.52	0.49505
GO:0000338	protein deneddylation	14	0	0.52	0.49505
GO:0007008	outer mitochondrial membrane organization	7	0	0.26	0.49564
GO:0045040	protein import into mitochondrial outer membrane	7	0	0.26	0.49564
GO:0032103	positive regulation of response to external stimulus	13	0	0.48	0.49731
GO:0009190	cyclic nucleotide biosynthetic process	13	0	0.48	0.49751
GO:0009187	cyclic nucleotide metabolic process	13	0	0.48	0.49751
GO:0045116	protein neddylation	10	0	0.37	0.49808
GO:0010821	regulation of mitochondrion organization	8	0	0.29	0.49819
GO:0006333	chromatin assembly or disassembly	70	1	2.58	0.49960
GO:0000750	pheromone-dependent signal transduction involved in conjugation with cellular fusion	11	0	0.4	0.50011
GO:0006415	translational termination	45	1	1.66	0.50115
GO:0006885	regulation of pH	40	1	1.47	0.50152
GO:0019627	urea metabolic process	12	0	0.44	0.50191
GO:0043484	regulation of RNA splicing	12	0	0.44	0.50223
GO:0048825	cotyledon development	13	1	0.48	0.50420
GO:0031330	negative regulation of cellular catabolic process	22	0	0.81	0.50449
GO:0006546	glycine catabolic process	20	0	0.74	0.50526
GO:0000730	DNA recombinase assembly	7	0	0.26	0.50704
GO:0051303	establishment of chromosome localization	6	0	0.22	0.50757
GO:0034517	ribophagy	6	0	0.22	0.50757
GO:0000056	ribosomal small subunit export from nucleus	12	0	0.44	0.50787
GO:0015813	L-glutamate transport	7	0	0.26	0.50800
GO:0048211	Golgi vesicle docking	9	0	0.33	0.50906
GO:0006561	proline biosynthetic process	16	0	0.59	0.50990
GO:0019932	second-messenger-mediated signaling	20	1	0.74	0.51146
GO:0046834	lipid phosphorylation	29	0	1.07	0.51270
GO:0000712	resolution of meiotic recombination intermediates	8	0	0.29	0.51313
GO:0045595	regulation of cell differentiation	15	0	0.55	0.51351
GO:0045861	negative regulation of proteolysis	57	1	2.1	0.51413
GO:0018410	C-terminal protein amino acid modification	6	0	0.22	0.51440
GO:0048364	root development	95	4	3.5	0.51500
GO:0022622	root system development	95	4	3.5	0.51500
GO:0052803	imidazole-containing compound metabolic process	14	0	0.52	0.51501
GO:0006547	histidine metabolic process	14	0	0.52	0.51501
GO:0034398	telomere tethering at nuclear periphery	9	0	0.33	0.51579
GO:0009098	leucine biosynthetic process	9	0	0.33	0.51603
GO:0019344	cysteine biosynthetic process	40	0	1.47	0.51654
GO:0051347	positive regulation of transferase activity	46	3	1.69	0.51737
GO:0018130	heterocycle biosynthetic process	2465	146	90.75	0.51763
GO:0042273	ribosomal large subunit biogenesis	191	3	7.03	0.51772
GO:0042182	ketone catabolic process	13	0	0.48	0.51846
GO:0034427	nuclear-transcribed mRNA catabolic process, exonucleolytic, 3'-5'	11	0	0.4	0.51871
GO:0006465	signal peptide processing	25	0	0.92	0.51872
GO:0055067	monovalent inorganic cation homeostasis	42	1	1.55	0.51948
GO:0031503	protein complex localization	23	0	0.85	0.51960
GO:0006624	vacuolar protein processing	8	0	0.29	0.52056
GO:0043543	protein acylation	58	0	2.14	0.52061
GO:0009814	defense response, incompatible interaction	38	2	1.4	0.52067
GO:0006139	nucleobase-containing compound metabolic process	4948	169	182.17	0.52134
GO:0009896	positive regulation of catabolic process	72	0	2.65	0.52354
GO:0006434	seryl-tRNA aminoacylation	9	0	0.33	0.52405
GO:0016106	sesquiterpenoid biosynthetic process	17	0	0.63	0.52413
GO:0008614	pyridoxine metabolic process	7	0	0.26	0.52485
GO:0010038	response to metal ion	71	1	2.61	0.52605
GO:1903309	negative regulation of chromatin modification	12	0	0.44	0.52675
GO:0031050	dsRNA fragmentation	19	0	0.7	0.52828
GO:0071359	cellular response to dsRNA	19	0	0.7	0.52828
GO:0043331	response to dsRNA	19	0	0.7	0.52828
GO:0070918	production of small RNA involved in gene silencing by RNA	19	0	0.7	0.52828
GO:1904356	regulation of telomere maintenance via t...	6	0	0.22	0.52851
GO:0032210	regulation of telomere maintenance via telomerase	6	0	0.22	0.52851
GO:0032204	regulation of telomere maintenance	6	0	0.22	0.52851
GO:0007004	telomere maintenance via telomerase	6	0	0.22	0.52851
GO:0010833	telomere maintenance via telomere lengthening	6	0	0.22	0.52851
GO:0097502	mannosylation	22	0	0.81	0.52886
GO:0043161	proteasome-mediated ubiquitin-dependent protein catabolic process	274	12	10.09	0.52895
GO:0006515	misfolded or incompletely synthesized protein catabolic process	20	0	0.74	0.52897
GO:0042127	regulation of cell proliferation	21	0	0.77	0.52938
GO:0019751	polyol metabolic process	46	0	1.69	0.52945
GO:0006672	ceramide metabolic process	15	0	0.55	0.53083
GO:0016311	dephosphorylation	422	24	15.54	0.53182
GO:0030163	protein catabolic process	732	24	26.95	0.53218
GO:0016570	histone modification	140	1	5.15	0.53315
GO:0046395	carboxylic acid catabolic process	185	3	6.81	0.53323
GO:0016054	organic acid catabolic process	185	3	6.81	0.53323
GO:0042981	regulation of apoptotic process	13	0	0.48	0.53364
GO:0006066	alcohol metabolic process	155	7	5.71	0.53430
GO:0007009	plasma membrane organization	16	0	0.59	0.53437
GO:0071822	protein complex subunit organization	527	10	19.4	0.53473
GO:0019543	propionate catabolic process	6	0	0.22	0.53524
GO:0019626	short-chain fatty acid catabolic process	6	0	0.22	0.53524
GO:0019629	propionate catabolic process, 2-methylcitrate cycle	6	0	0.22	0.53524
GO:0034243	regulation of transcription elongation from RNA polymerase II promoter	13	0	0.48	0.53528
GO:0006817	phosphate ion transport	19	1	0.7	0.53568
GO:0006545	glycine biosynthetic process	11	0	0.4	0.53609
GO:0042726	flavin-containing compound metabolic process	13	0	0.48	0.53652
GO:0042727	flavin-containing compound biosynthetic process	13	0	0.48	0.53652
GO:0006771	riboflavin metabolic process	13	0	0.48	0.53652
GO:0051171	regulation of nitrogen compound metabolic process	1708	132	62.88	0.53767
GO:0044273	sulfur compound catabolic process	14	0	0.52	0.53853
GO:0051187	cofactor catabolic process	18	0	0.66	0.53948
GO:0006367	transcription initiation from RNA polymerase II promoter	61	0	2.25	0.54015
GO:0035999	tetrahydrofolate interconversion	31	0	1.14	0.54018
GO:0016560	protein import into peroxisome matrix, docking	11	1	0.4	0.54087
GO:0022615	protein to membrane docking	11	1	0.4	0.54087
GO:1901070	guanosine-containing compound biosynthetic process	43	0	1.58	0.54164
GO:0000725	recombinational repair	45	0	1.66	0.54198
GO:0045023	G0 to G1 transition	12	0	0.44	0.54285
GO:0070316	regulation of G0 to G1 transition	12	0	0.44	0.54285
GO:0070317	negative regulation of G0 to G1 transition	12	0	0.44	0.54285
GO:0006189	'de novo' IMP biosynthetic process	26	0	0.96	0.54298
GO:0009657	plastid organization	81	1	2.98	0.54307
GO:0032984	macromolecular complex disassembly	84	1	3.09	0.54327
GO:0042886	amide transport	40	2	1.47	0.54332
GO:0035303	regulation of dephosphorylation	45	3	1.66	0.54358
GO:0070726	cell wall assembly	9	3	0.33	0.54411
GO:0009272	fungal-type cell wall biogenesis	15	0	0.55	0.54443
GO:0019362	pyridine nucleotide metabolic process	305	13	11.23	0.54491
GO:0051603	proteolysis involved in cellular protein catabolic process	613	17	22.57	0.54502
GO:0007204	positive regulation of cytosolic calcium ion concentration	6	0	0.22	0.54504
GO:0060401	cytosolic calcium ion transport	6	0	0.22	0.54504
GO:0060402	calcium ion transport into cytosol	6	0	0.22	0.54504
GO:2000241	regulation of reproductive process	85	2	3.13	0.54518
GO:0017004	cytochrome complex assembly	25	5	0.92	0.54559
GO:0033108	mitochondrial respiratory chain complex assembly	25	5	0.92	0.54559
GO:0051253	negative regulation of RNA metabolic process	138	4	5.08	0.54858
GO:0019219	regulation of nucleobase-containing compound metabolic process	1497	131	55.11	0.54945
GO:0006914	autophagy	95	1	3.5	0.55011
GO:0006260	DNA replication	298	1	10.97	0.55140
GO:0046496	nicotinamide nucleotide metabolic process	299	13	11.01	0.55178
GO:0043649	dicarboxylic acid catabolic process	10	0	0.37	0.55314
GO:0043633	polyadenylation-dependent RNA catabolic process	13	0	0.48	0.55325
GO:0044728	DNA methylation or demethylation	16	0	0.59	0.55357
GO:0009310	amine catabolic process	6	0	0.22	0.55387
GO:0042402	cellular biogenic amine catabolic process	6	0	0.22	0.55387
GO:0042436	indole-containing compound catabolic process	6	0	0.22	0.55387
GO:0030162	regulation of proteolysis	115	1	4.23	0.55505
GO:0009073	aromatic amino acid family biosynthetic process	55	1	2.02	0.55512
GO:0006534	cysteine metabolic process	44	0	1.62	0.55514
GO:0009889	regulation of biosynthetic process	1681	130	61.89	0.55562
GO:0031331	positive regulation of cellular catabolic process	69	0	2.54	0.55601
GO:1902533	positive regulation of intracellular signal transduction	20	0	0.74	0.55608
GO:0000724	double-strand break repair via homologous recombination	44	0	1.62	0.55750
GO:0009606	tropism	28	0	1.03	0.55776
GO:0048438	floral whorl development	36	0	1.33	0.55814
GO:0006384	transcription initiation from RNA polymerase III promoter	7	0	0.26	0.55919
GO:1901564	organonitrogen compound metabolic process	4210	79	155	0.55952
GO:0016236	macroautophagy	38	0	1.4	0.56034
GO:0042168	heme metabolic process	31	2	1.14	0.56073
GO:0009435	NAD biosynthetic process	17	0	0.63	0.56085
GO:0043666	regulation of phosphoprotein phosphatase activity	36	3	1.33	0.56130
GO:0019400	alditol metabolic process	16	0	0.59	0.56234
GO:0032447	protein urmylation	8	0	0.29	0.56277
GO:0043632	modification-dependent macromolecule catabolic process	509	14	18.74	0.56349
GO:0034976	response to endoplasmic reticulum stress	91	0	3.35	0.56486
GO:0010647	positive regulation of cell communication	41	0	1.51	0.56576
GO:0044257	cellular protein catabolic process	623	17	22.94	0.56599
GO:0035306	positive regulation of dephosphorylation	7	0	0.26	0.56643
GO:0035307	positive regulation of protein dephosphorylation	7	0	0.26	0.56643
GO:0010015	root morphogenesis	39	0	1.44	0.56656
GO:0019676	ammonia assimilation cycle	7	0	0.26	0.56685
GO:0031326	regulation of cellular biosynthetic process	1679	130	61.81	0.56771
GO:0042177	negative regulation of protein catabolic process	21	0	0.77	0.56808
GO:0032434	regulation of proteasomal ubiquitin-dependent protein catabolic process	54	0	1.99	0.56857
GO:1903959	regulation of anion transmembrane transp...	19	1	0.7	0.56869
GO:0032774	RNA biosynthetic process	1700	140	62.59	0.56942
GO:0051248	negative regulation of protein metabolic process	99	1	3.64	0.57014
GO:0006635	fatty acid beta-oxidation	37	0	1.36	0.57059
GO:0051307	meiotic chromosome separation	9	0	0.33	0.57104
GO:0051340	regulation of ligase activity	24	0	0.88	0.57209
GO:0051438	regulation of ubiquitin-protein transferase activity	24	0	0.88	0.57209
GO:0007010	cytoskeleton organization	261	2	9.61	0.57262
GO:0018904	ether metabolic process	30	0	1.1	0.57271
GO:0006662	glycerol ether metabolic process	30	0	1.1	0.57271
GO:0043550	regulation of lipid kinase activity	7	0	0.26	0.57292
GO:0009816	defense response to bacterium, incompatible interaction	12	0	0.44	0.57349
GO:0035967	cellular response to topologically incorrect protein	29	0	1.07	0.57444
GO:0072524	pyridine-containing compound metabolic process	319	13	11.74	0.57444
GO:0048518	positive regulation of biological process	591	12	21.76	0.57468
GO:0032269	negative regulation of cellular protein metabolic process	98	1	3.61	0.57588
GO:0006536	glutamate metabolic process	40	0	1.47	0.57619
GO:0046394	carboxylic acid biosynthetic process	694	27	25.55	0.57678
GO:0016053	organic acid biosynthetic process	694	27	25.55	0.57678
GO:0051785	positive regulation of nuclear division	16	0	0.59	0.57698
GO:0046132	pyrimidine ribonucleoside biosynthetic process	76	0	2.8	0.57776
GO:0071483	cellular response to blue light	12	0	0.44	0.57802
GO:0006188	IMP biosynthetic process	30	0	1.1	0.57822
GO:1901616	organic hydroxy compound catabolic process	15	0	0.55	0.57825
GO:0022900	electron transport chain	95	3	3.5	0.57836
GO:0006366	transcription from RNA polymerase II promoter	321	13	11.82	0.57858
GO:0010466	negative regulation of peptidase activity	35	1	1.29	0.57873
GO:0006313	transposition, DNA-mediated	11	0	0.4	0.57877
GO:0010496	intercellular transport	14	3	0.52	0.57923
GO:0042594	response to starvation	106	2	3.9	0.57957
GO:0010921	regulation of phosphatase activity	37	3	1.36	0.57995
GO:0010229	inflorescence development	9	0	0.33	0.57996
GO:0016075	rRNA catabolic process	21	0	0.77	0.57997
GO:0051781	positive regulation of cell division	26	0	0.96	0.58054
GO:0030258	lipid modification	88	1	3.24	0.58171
GO:0006105	succinate metabolic process	9	0	0.33	0.58174
GO:0031329	regulation of cellular catabolic process	104	1	3.83	0.58187
GO:0009309	amine biosynthetic process	53	0	1.95	0.58236
GO:0042401	cellular biogenic amine biosynthetic process	53	0	1.95	0.58236
GO:0030029	actin filament-based process	119	1	4.38	0.58251
GO:0044208	'de novo' AMP biosynthetic process	9	0	0.33	0.58301
GO:0098655	cation transmembrane transport	413	9	15.21	0.58348
GO:0034629	cellular protein complex localization	20	0	0.74	0.58428
GO:0006891	intra-Golgi vesicle-mediated transport	34	0	1.25	0.58480
GO:0008612	peptidyl-lysine modification to peptidyl-hypusine	8	0	0.29	0.58490
GO:0006820	anion transport	342	12	12.59	0.58618
GO:0045926	negative regulation of growth	7	0	0.26	0.58696
GO:0009887	organ morphogenesis	52	0	1.91	0.58707
GO:0090304	nucleic acid metabolic process	4037	154	148.63	0.58734
GO:0071029	nuclear ncRNA surveillance	10	0	0.37	0.58742
GO:0071046	nuclear polyadenylation-dependent ncRNA catabolic process	10	0	0.37	0.58742
GO:0043634	polyadenylation-dependent ncRNA catabolic process	10	0	0.37	0.58742
GO:0009969	xyloglucan biosynthetic process	8	1	0.29	0.58753
GO:0006310	DNA recombination	151	0	5.56	0.58966
GO:0048868	pollen tube development	23	0	0.85	0.58980
GO:0044088	regulation of vacuole organization	15	0	0.55	0.59196
GO:0006995	cellular response to nitrogen starvation	17	0	0.63	0.59268
GO:0009651	response to salt stress	83	2	3.06	0.59285
GO:0036265	RNA (guanine-N7)-methylation	9	0	0.33	0.59359
GO:0016575	histone deacetylation	23	1	0.85	0.59505
GO:0019941	modification-dependent protein catabolic process	494	14	18.19	0.59543
GO:0051351	positive regulation of ligase activity	6	0	0.22	0.59663
GO:0051443	positive regulation of ubiquitin-protein transferase activity	6	0	0.22	0.59663
GO:0000060	protein import into nucleus, translocation	9	0	0.33	0.59752
GO:0006610	ribosomal protein import into nucleus	9	0	0.33	0.59752
GO:0051186	cofactor metabolic process	642	18	23.64	0.59777
GO:0044724	single-organism carbohydrate catabolic process	235	12	8.65	0.59794
GO:1901072	glucosamine-containing compound catabolic process	29	0	1.07	0.59845
GO:0046348	amino sugar catabolic process	29	0	1.07	0.59845
GO:0006026	aminoglycan catabolic process	29	0	1.07	0.59845
GO:0006032	chitin catabolic process	29	0	1.07	0.59845
GO:1901463	regulation of tetrapyrrole biosynthetic process	6	0	0.22	0.59954
GO:0009894	regulation of catabolic process	125	1	4.6	0.59955
GO:0051193	regulation of cofactor metabolic process	14	1	0.52	0.60002
GO:0006259	DNA metabolic process	1020	6	37.55	0.60061
GO:0033043	regulation of organelle organization	210	1	7.73	0.60089
GO:0043648	dicarboxylic acid metabolic process	162	7	5.96	0.60098
GO:0018344	protein geranylgeranylation	6	0	0.22	0.60115
GO:1902023	L-arginine transport	6	0	0.22	0.60181
GO:0008216	spermidine metabolic process	9	0	0.33	0.60280
GO:0006725	cellular aromatic compound metabolic process	5394	193	198.59	0.60287
GO:0010951	negative regulation of endopeptidase activity	33	1	1.21	0.60317
GO:0048638	regulation of developmental growth	41	0	1.51	0.60349
GO:0055086	nucleobase-containing small molecule metabolic process	953	16	35.09	0.60434
GO:0006733	oxidoreduction coenzyme metabolic process	319	13	11.74	0.60460
GO:0034397	telomere localization	10	0	0.37	0.60525
GO:0000973	posttranscriptional tethering of RNA polymerase II gene DNA at nuclear periphery	10	0	0.37	0.60525
GO:0070727	cellular macromolecule localization	670	6	24.67	0.60631
GO:0006796	phosphate-containing compound metabolic process	3342	132	123.04	0.60648
GO:0044723	single-organism carbohydrate metabolic process	894	57	32.91	0.60654
GO:0090305	nucleic acid phosphodiester bond hydrolysis	258	4	9.5	0.60673
GO:0008033	tRNA processing	138	1	5.08	0.60740
GO:0046283	anthocyanin-containing compound metabolic process	8	1	0.29	0.60864
GO:0070585	protein localization to mitochondrion	62	1	2.28	0.60892
GO:0072655	establishment of protein localization to mitochondrion	62	1	2.28	0.60892
GO:0009630	gravitropism	14	0	0.52	0.60918
GO:0009086	methionine biosynthetic process	56	0	2.06	0.60965
GO:0009292	genetic transfer	7	0	0.26	0.61247
GO:0009294	DNA mediated transformation	7	0	0.26	0.61247
GO:0006631	fatty acid metabolic process	290	16	10.68	0.61253
GO:1902582	single-organism intracellular transport	611	7	22.49	0.61310
GO:0098662	inorganic cation transmembrane transport	375	7	13.81	0.61391
GO:0015711	organic anion transport	250	9	9.2	0.61403
GO:0006334	nucleosome assembly	55	1	2.02	0.61501
GO:0007051	spindle organization	34	1	1.25	0.61507
GO:0009250	glucan biosynthetic process	117	14	4.31	0.61509
GO:0007131	reciprocal meiotic recombination	30	0	1.1	0.61533
GO:0035825	reciprocal DNA recombination	30	0	1.1	0.61533
GO:0032786	positive regulation of DNA-templated transcription, elongation	12	0	0.44	0.61547
GO:0000266	mitochondrial fission	9	0	0.33	0.61644
GO:0052547	regulation of peptidase activity	36	1	1.33	0.61692
GO:0072525	pyridine-containing compound biosynthetic process	73	1	2.69	0.61695
GO:0006511	ubiquitin-dependent protein catabolic process	484	14	17.82	0.61730
GO:0070271	protein complex biogenesis	382	8	14.06	0.61837
GO:0035428	hexose transmembrane transport	41	1	1.51	0.62037
GO:0046134	pyrimidine nucleoside biosynthetic process	77	0	2.83	0.62090
GO:0006458	'de novo' protein folding	23	0	0.85	0.62153
GO:0008645	hexose transport	45	1	1.66	0.62158
GO:0045860	positive regulation of protein kinase activity	31	3	1.14	0.62162
GO:0010082	regulation of root meristem growth	9	0	0.33	0.62172
GO:0042255	ribosome assembly	151	3	5.56	0.62200
GO:0000050	urea cycle	7	0	0.26	0.62249
GO:0015914	phospholipid transport	52	0	1.91	0.62256
GO:0000105	histidine biosynthetic process	10	0	0.37	0.62257
GO:0006595	polyamine metabolic process	36	0	1.33	0.62275
GO:0010876	lipid localization	103	0	3.79	0.62292
GO:1901698	response to nitrogen compound	36	1	1.33	0.62397
GO:0051235	maintenance of location	25	1	0.92	0.62421
GO:0001731	formation of translation preinitiation complex	44	0	1.62	0.62455
GO:0072350	tricarboxylic acid metabolic process	179	4	6.59	0.62587
GO:0051246	regulation of protein metabolic process	478	8	17.6	0.62680
GO:0044000	movement in host	6	0	0.22	0.62695
GO:0051814	movement in other organism involved in symbiotic interaction	6	0	0.22	0.62695
GO:0044766	multi-organism transport	6	0	0.22	0.62695
GO:1902579	multi-organism localization	6	0	0.22	0.62695
GO:0046794	transport of virus	6	0	0.22	0.62695
GO:0046739	transport of virus in multicellular host	6	0	0.22	0.62695
GO:0048024	regulation of mRNA splicing, via spliceosome	10	0	0.37	0.62722
GO:0046164	alcohol catabolic process	13	0	0.48	0.62759
GO:2000024	regulation of leaf development	9	0	0.33	0.62798
GO:0006461	protein complex assembly	381	8	14.03	0.62815
GO:0070988	demethylation	8	1	0.29	0.62821
GO:0006470	protein dephosphorylation	252	15	9.28	0.62919
GO:0016485	protein processing	90	3	3.31	0.62986
GO:0090307	spindle assembly involved in mitosis	9	0	0.33	0.63082
GO:0006428	isoleucyl-tRNA aminoacylation	22	0	0.81	0.63083
GO:0000380	alternative mRNA splicing, via spliceosome	7	0	0.26	0.63122
GO:0000381	regulation of alternative mRNA splicing, via spliceosome	7	0	0.26	0.63122
GO:0034227	tRNA thio-modification	11	0	0.4	0.63288
GO:0052548	regulation of endopeptidase activity	34	1	1.25	0.63373
GO:0035670	plant-type ovary development	15	0	0.55	0.63378
GO:0048481	ovule development	15	0	0.55	0.63378
GO:0006626	protein targeting to mitochondrion	61	1	2.25	0.63388
GO:0046037	GMP metabolic process	21	0	0.77	0.63391
GO:0071900	regulation of protein serine/threonine kinase activity	43	3	1.58	0.63398
GO:0005983	starch catabolic process	13	0	0.48	0.63426
GO:0033015	tetrapyrrole catabolic process	15	0	0.55	0.63437
GO:0006787	porphyrin-containing compound catabolic process	15	0	0.55	0.63437
GO:0015909	long-chain fatty acid transport	10	0	0.37	0.63443
GO:0016180	snRNA processing	13	0	0.48	0.63488
GO:0034472	snRNA 3'-end processing	13	0	0.48	0.63488
GO:0032435	negative regulation of proteasomal ubiquitin-dependent protein catabolic process	20	0	0.74	0.63526
GO:1903051	negative regulation of proteolysis involved in cellular protein catabolic process	20	0	0.74	0.63526
GO:1903363	negative regulation of cellular protein catabolic process	20	0	0.74	0.63526
GO:1901799	negative regulation of proteasomal protein catabolic process	20	0	0.74	0.63526
GO:0046654	tetrahydrofolate biosynthetic process	8	0	0.29	0.63550
GO:0009162	deoxyribonucleoside monophosphate metabolic process	8	0	0.29	0.63550
GO:0009157	deoxyribonucleoside monophosphate biosynthetic process	8	0	0.29	0.63550
GO:1902475	L-alpha-amino acid transmembrane transport	19	0	0.7	0.63558
GO:0015908	fatty acid transport	13	0	0.48	0.63592
GO:0007031	peroxisome organization	49	1	1.8	0.63703
GO:0031324	negative regulation of cellular metabolic process	250	5	9.2	0.63735
GO:2000112	regulation of cellular macromolecule biosynthetic process	1628	125	59.94	0.63744
GO:0006869	lipid transport	101	0	3.72	0.63808
GO:0006527	arginine catabolic process	10	0	0.37	0.63810
GO:0010498	proteasomal protein catabolic process	286	12	10.53	0.63842
GO:0009226	nucleotide-sugar biosynthetic process	26	0	0.96	0.63850
GO:0032436	positive regulation of proteasomal ubiquitin-dependent protein catabolic process	30	0	1.1	0.63868
GO:0010212	response to ionizing radiation	16	0	0.59	0.63885
GO:0030837	negative regulation of actin filament polymerization	6	0	0.22	0.63895
[truncated: 828 more rows]
