# Supplementary material for: Transcriptome Profiling Provides Molecular Insights into Auxin-Induced Adventitious Root Formation in Sugarcane (Saccharum spp. Interspecific Hybrids) Microshoots
Source: Plants (Basel). 2020 Jul 23;9(8):931. doi: 10.3390/plants9080931 (PMC7465322; doi:10.3390/plants9080931)
Supplement: Supplementary file 1 [file plants-09-00931-s001.zip › plants-836632-supplementary-proof/0721plants additional files/Table S9 CK-3d_vs_TM-3d-1_TM-3d.topGO_CC.xls]

GO.ID	Term	Annotated	Significant	Expected	KS
GO:0016021	integral component of membrane	5315	314	213.54	< 1e-30
GO:0016020	membrane	7977	386	320.49	5.7e-09
GO:0005576	extracellular region	494	66	19.85	4.6e-08
GO:0005886	plasma membrane	1216	80	48.85	1.5e-06
GO:0005829	cytosol	2090	32	83.97	0.00020
GO:0000502	proteasome complex	248	0	9.96	0.00026
GO:0005618	cell wall	314	36	12.62	0.00035
GO:0044463	cell projection part	77	0	3.09	0.00042
GO:0009535	chloroplast thylakoid membrane	154	6	6.19	0.00062
GO:0005802	trans-Golgi network	98	2	3.94	0.00067
GO:0015629	actin cytoskeleton	101	1	4.06	0.00074
GO:0030427	site of polarized growth	61	0	2.45	0.00115
GO:0044464	cell part	13501	440	542.42	0.00156
GO:0051286	cell tip	37	0	1.49	0.00263
GO:0005933	cellular bud	34	0	1.37	0.00277
GO:0000347	THO complex	17	0	0.68	0.00281
GO:0005815	microtubule organizing center	73	0	2.93	0.00294
GO:0033178	proton-transporting two-sector ATPase complex, catalytic domain	108	0	4.34	0.00323
GO:0000324	fungal-type vacuole	47	0	1.89	0.00371
GO:0031225	anchored component of membrane	99	12	3.98	0.00375
GO:0005622	intracellular	12441	348	499.84	0.00381
GO:0000922	spindle pole	47	0	1.89	0.00458
GO:0009941	chloroplast envelope	224	5	9	0.00459
GO:0032153	cell division site	72	0	2.89	0.00478
GO:0030684	preribosome	196	2	7.87	0.00524
GO:0045259	proton-transporting ATP synthase complex	62	0	2.49	0.00556
GO:0009522	photosystem I	32	0	1.29	0.00590
GO:0032155	cell division site part	18	0	0.72	0.00641
GO:0031226	intrinsic component of plasma membrane	286	20	11.49	0.00655
GO:0030529	ribonucleoprotein complex	2208	38	88.71	0.00726
GO:0033177	proton-transporting two-sector ATPase complex, proton-transporting domain	48	0	1.93	0.00831
GO:0031966	mitochondrial membrane	285	8	11.45	0.00863
GO:0071944	cell periphery	1562	115	62.76	0.00935
GO:0005737	cytoplasm	8528	199	342.63	0.01022
GO:0032991	macromolecular complex	4637	62	186.3	0.01051
GO:0005839	proteasome core complex	95	0	3.82	0.01096
GO:0005816	spindle pole body	41	0	1.65	0.01161
GO:0046658	anchored component of plasma membrane	91	9	3.66	0.01199
GO:0000148	1,3-beta-D-glucan synthase complex	13	0	0.52	0.01221
GO:0000313	organellar ribosome	45	0	1.81	0.01244
GO:0033176	proton-transporting V-type ATPase complex	84	0	3.37	0.01287
GO:0005768	endosome	160	2	6.43	0.01423
GO:0005935	cellular bud neck	26	0	1.04	0.01456
GO:0005937	mating projection	31	0	1.25	0.01554
GO:0043228	non-membrane-bounded organelle	2757	45	110.77	0.01588
GO:0043232	intracellular non-membrane-bounded organelle	2757	45	110.77	0.01588
GO:0005739	mitochondrion	1208	18	48.53	0.01665
GO:0030870	Mre11 complex	8	0	0.32	0.01820
GO:1902911	protein kinase complex	21	3	0.84	0.01827
GO:0072686	mitotic spindle	39	0	1.57	0.01906
GO:0000329	fungal-type vacuole membrane	33	0	1.33	0.01970
GO:0005761	mitochondrial ribosome	44	0	1.77	0.01977
GO:0044430	cytoskeletal part	425	5	17.08	0.02104
GO:0005929	cilium	135	2	5.42	0.02248
GO:0000275	mitochondrial proton-transporting ATP synthase complex, catalytic core F(1)	19	0	0.76	0.02498
GO:0031514	motile cilium	89	1	3.58	0.02529
GO:0045261	proton-transporting ATP synthase complex, catalytic core F(1)	47	0	1.89	0.02883
GO:0044732	mitotic spindle pole body	22	0	0.88	0.03038
GO:0033179	proton-transporting V-type ATPase, V0 domain	37	0	1.49	0.03054
GO:0000974	Prp19 complex	16	0	0.64	0.03140
GO:0032838	cell projection cytoplasm	35	0	1.41	0.03177
GO:0097014	ciliary cytoplasm	35	0	1.41	0.03177
GO:0005911	cell-cell junction	316	23	12.7	0.03317
GO:0055044	symplast	316	23	12.7	0.03317
GO:0009506	plasmodesma	316	23	12.7	0.03317
GO:0005868	cytoplasmic dynein complex	27	0	1.08	0.03374
GO:0030054	cell junction	320	23	12.86	0.03524
GO:0000151	ubiquitin ligase complex	136	0	5.46	0.03655
GO:0005858	axonemal dynein complex	26	0	1.04	0.03826
GO:0044447	axoneme part	26	0	1.04	0.03826
GO:0005930	axoneme	33	0	1.33	0.04072
GO:0044391	ribosomal subunit	752	16	30.21	0.04164
GO:0005832	chaperonin-containing T-complex	35	0	1.41	0.04249
GO:0035838	growing cell tip	13	0	0.52	0.04362
GO:0016602	CCAAT-binding factor complex	6	0	0.24	0.04427
GO:0000315	organellar large ribosomal subunit	31	0	1.25	0.04512
GO:0005762	mitochondrial large ribosomal subunit	31	0	1.25	0.04512
GO:0009523	photosystem II	29	1	1.17	0.04639
GO:0030864	cortical actin cytoskeleton	23	0	0.92	0.04661
GO:0009505	plant-type cell wall	128	10	5.14	0.04768
GO:0080008	Cul4-RING E3 ubiquitin ligase complex	22	0	0.88	0.04830
GO:0034715	pICln-Sm protein complex	6	0	0.24	0.04928
GO:0005682	U5 snRNP	21	0	0.84	0.05095
GO:0044441	ciliary part	38	0	1.53	0.05096
GO:0000307	cyclin-dependent protein kinase holoenzyme complex	12	2	0.48	0.05184
GO:0030990	intraciliary transport particle	22	0	0.88	0.05280
GO:0000153	cytoplasmic ubiquitin ligase complex	10	0	0.4	0.05351
GO:0005753	mitochondrial proton-transporting ATP synthase complex	31	0	1.25	0.05358
GO:0005730	nucleolus	432	5	17.36	0.05373
GO:0005801	cis-Golgi network	9	0	0.36	0.05476
GO:0009532	plastid stroma	290	4	11.65	0.05634
GO:0005743	mitochondrial inner membrane	233	7	9.36	0.05794
GO:0042555	MCM complex	26	0	1.04	0.05804
GO:0048046	apoplast	135	18	5.42	0.05825
GO:0070938	contractile ring	7	0	0.28	0.05878
GO:0005826	actomyosin contractile ring	7	0	0.28	0.05878
GO:0009570	chloroplast stroma	284	4	11.41	0.05903
GO:0005885	Arp2/3 protein complex	23	0	0.92	0.05905
GO:0005887	integral component of plasma membrane	195	11	7.83	0.05943
GO:0044444	cytoplasmic part	6833	141	274.53	0.06162
GO:0043332	mating projection tip	22	0	0.88	0.06271
GO:0005840	ribosome	1506	33	60.51	0.06394
GO:0031970	organelle envelope lumen	48	0	1.93	0.06511
GO:0005758	mitochondrial intermembrane space	48	0	1.93	0.06511
GO:0030286	dynein complex	56	0	2.25	0.06540
GO:0005938	cell cortex	82	0	3.29	0.06632
GO:0001726	ruffle	9	0	0.36	0.06719
GO:0032587	ruffle membrane	9	0	0.36	0.06719
GO:0031252	cell leading edge	9	0	0.36	0.06719
GO:0031256	leading edge membrane	9	0	0.36	0.06719
GO:0043234	protein complex	2520	26	101.25	0.06823
GO:1902493	acetyltransferase complex	39	0	1.57	0.07056
GO:0031248	protein acetyltransferase complex	39	0	1.57	0.07056
GO:0045267	proton-transporting ATP synthase, catalytic core	9	0	0.36	0.07066
GO:0005754	mitochondrial proton-transporting ATP synthase, catalytic core	9	0	0.36	0.07066
GO:0098800	inner mitochondrial membrane protein com...	104	4	4.18	0.07136
GO:0045239	tricarboxylic acid cycle enzyme complex	29	0	1.17	0.07613
GO:0061645	endocytic patch	17	0	0.68	0.07626
GO:0030479	actin cortical patch	17	0	0.68	0.07626
GO:0000407	pre-autophagosomal structure	24	0	0.96	0.08066
GO:0000314	organellar small ribosomal subunit	10	0	0.4	0.08098
GO:0030863	cortical cytoskeleton	26	0	1.04	0.08128
GO:0044424	intracellular part	11830	338	475.29	0.08182
GO:0010598	NAD(P)H dehydrogenase complex (plastoquinone)	6	1	0.24	0.08491
GO:0030687	preribosome, large subunit precursor	77	2	3.09	0.08658
GO:0071012	catalytic step 1 spliceosome	13	0	0.52	0.08670
GO:0019774	proteasome core complex, beta-subunit complex	11	0	0.44	0.08749
GO:0005773	vacuole	459	12	18.44	0.08805
GO:0071458	integral component of cytoplasmic side of endoplasmic reticulum membrane	6	0	0.24	0.08828
GO:0098553	lumenal side of endoplasmic reticulum membrane	6	0	0.24	0.08828
GO:0098554	cytoplasmic side of endoplasmic reticulum membrane	6	0	0.24	0.08828
GO:0098576	lumenal side of membrane	6	0	0.24	0.08828
GO:0071556	integral component of lumenal side of endoplasmic reticulum membrane	6	0	0.24	0.08828
GO:0033180	proton-transporting V-type ATPase, V1 domain	44	0	1.77	0.08917
GO:0030992	intraciliary transport particle B	18	0	0.72	0.09018
GO:0005677	chromatin silencing complex	6	0	0.24	0.09051
GO:0009705	plant-type vacuole membrane	28	2	1.12	0.09214
GO:0005834	heterotrimeric G-protein complex	11	0	0.44	0.09716
GO:0034506	chromosome, centromeric core domain	14	0	0.56	0.09940
GO:0036156	inner dynein arm	16	0	0.64	0.09985
GO:0070993	translation preinitiation complex	65	0	2.61	0.09992
GO:0005643	nuclear pore	51	2	2.05	0.09994
GO:0016471	vacuolar proton-transporting V-type ATPase complex	23	0	0.92	0.10229
GO:0044448	cell cortex part	70	0	2.81	0.10282
GO:0019866	organelle inner membrane	255	7	10.25	0.10938
GO:0005764	lysosome	35	0	1.41	0.11082
GO:0071541	eukaryotic translation initiation factor 3 complex, eIF3m	7	0	0.28	0.11862
GO:0031974	membrane-enclosed lumen	1078	6	43.31	0.12043
GO:0031253	cell projection membrane	11	0	0.44	0.12380
GO:0034719	SMN-Sm protein complex	7	0	0.28	0.12530
GO:0009277	fungal-type cell wall	14	0	0.56	0.12692
GO:0000325	plant-type vacuole	47	2	1.89	0.12723
GO:0000835	ER ubiquitin ligase complex	9	0	0.36	0.12769
GO:0000836	Hrd1p ubiquitin ligase complex	9	0	0.36	0.12769
GO:0031461	cullin-RING ubiquitin ligase complex	92	0	3.7	0.12871
GO:0042995	cell projection	190	2	7.63	0.13105
GO:0031463	Cul3-RING ubiquitin ligase complex	12	0	0.48	0.13186
GO:0044459	plasma membrane part	366	20	14.7	0.13193
GO:0098797	plasma membrane protein complex	53	0	2.13	0.13283
GO:0015934	large ribosomal subunit	412	9	16.55	0.13466
GO:0030686	90S preribosome	68	0	2.73	0.13620
GO:1990391	DNA repair complex	15	0	0.6	0.14237
GO:0005852	eukaryotic translation initiation factor 3 complex	59	0	2.37	0.14525
GO:0045252	oxoglutarate dehydrogenase complex	16	0	0.64	0.14617
GO:0045240	dihydrolipoyl dehydrogenase complex	16	0	0.64	0.14617
GO:0005667	transcription factor complex	65	7	2.61	0.14728
GO:0098798	mitochondrial protein complex	133	4	5.34	0.14929
GO:0000775	chromosome, centromeric region	55	0	2.21	0.15501
GO:0098573	intrinsic component of mitochondrial membrane	26	3	1.04	0.15523
GO:0032592	integral component of mitochondrial membrane	26	3	1.04	0.15523
GO:0000123	histone acetyltransferase complex	28	0	1.12	0.15740
GO:1902494	catalytic complex	716	7	28.77	0.15984
GO:0016604	nuclear body	30	0	1.21	0.16245
GO:0061638	CENP-A containing chromatin	11	0	0.44	0.16306
GO:0035861	site of double-strand break	10	0	0.4	0.16361
GO:0000220	vacuolar proton-transporting V-type ATPase, V0 domain	15	0	0.6	0.16754
GO:0015935	small ribosomal subunit	338	7	13.58	0.16819
GO:0031597	cytosolic proteasome complex	50	0	2.01	0.17033
GO:0010287	plastoglobule	38	1	1.53	0.17290
GO:0005785	signal recognition particle receptor complex	8	0	0.32	0.17310
GO:0000930	gamma-tubulin complex	11	0	0.44	0.17620
GO:0005763	mitochondrial small ribosomal subunit	9	0	0.36	0.17723
GO:0022625	cytosolic large ribosomal subunit	304	6	12.21	0.18126
GO:0035839	non-growing cell tip	7	0	0.28	0.18525
GO:0001400	mating projection base	7	0	0.28	0.18525
GO:0009376	HslUV protease complex	6	0	0.24	0.18534
GO:0071013	catalytic step 2 spliceosome	63	0	2.53	0.18643
GO:0043189	H4/H2A histone acetyltransferase complex	10	0	0.4	0.19170
GO:1902562	H4 histone acetyltransferase complex	10	0	0.4	0.19170
GO:0000780	condensed nuclear chromosome, centromeric region	15	0	0.6	0.19291
GO:0005905	coated pit	16	0	0.64	0.19410
GO:0016459	myosin complex	23	1	0.92	0.19411
GO:0051233	spindle midzone	13	0	0.52	0.19485
GO:0005835	fatty acid synthase complex	7	0	0.28	0.19569
GO:0019773	proteasome core complex, alpha-subunit complex	44	0	1.77	0.19787
GO:0071540	eukaryotic translation initiation factor 3 complex, eIF3e	6	0	0.24	0.19970
GO:0031969	chloroplast membrane	42	1	1.69	0.20157
GO:0005687	U4 snRNP	13	0	0.52	0.20329
GO:0005741	mitochondrial outer membrane	39	0	1.57	0.20487
GO:0098589	membrane region	31	0	1.25	0.20512
GO:0009317	acetyl-CoA carboxylase complex	7	0	0.28	0.20556
GO:0045254	pyruvate dehydrogenase complex	13	0	0.52	0.20968
GO:1902554	serine/threonine protein kinase complex	9	1	0.36	0.21389
GO:0000177	cytoplasmic exosome (RNase complex)	10	0	0.4	0.21421
GO:0005765	lysosomal membrane	7	0	0.28	0.21633
GO:0019897	extrinsic component of plasma membrane	20	0	0.8	0.21952
GO:0009528	plastid inner membrane	20	0	0.8	0.22217
GO:0009706	chloroplast inner membrane	20	0	0.8	0.22217
GO:0098562	cytoplasmic side of membrane	30	0	1.21	0.22328
GO:0022626	cytosolic ribosome	545	8	21.9	0.22425
GO:0031201	SNARE complex	38	0	1.53	0.22735
GO:0005791	rough endoplasmic reticulum	12	0	0.48	0.22917
GO:0030867	rough endoplasmic reticulum membrane	12	0	0.48	0.22917
GO:0000779	condensed chromosome, centromeric region	19	0	0.76	0.23363
GO:1990567	DPS complex	6	0	0.24	0.23572
GO:0072357	PTW/PP1 phosphatase complex	6	0	0.24	0.23572
GO:0005838	proteasome regulatory particle	65	0	2.61	0.23622
GO:0022624	proteasome accessory complex	65	0	2.61	0.23622
GO:0005951	carbamoyl-phosphate synthase complex	7	0	0.28	0.23678
GO:0030127	COPII vesicle coat	25	0	1	0.23732
GO:0043233	organelle lumen	1042	6	41.86	0.24366
GO:0005740	mitochondrial envelope	331	8	13.3	0.24436
GO:0000788	nuclear nucleosome	8	0	0.32	0.24477
GO:0030117	membrane coat	140	0	5.62	0.24553
GO:0048475	coated membrane	140	0	5.62	0.24553
GO:0000812	Swr1 complex	11	0	0.44	0.24764
GO:0070013	intracellular organelle lumen	1041	6	41.82	0.24960
GO:0031965	nuclear membrane	21	0	0.84	0.25150
GO:0045263	proton-transporting ATP synthase complex, coupling factor F(o)	11	0	0.44	0.25447
GO:0043596	nuclear replication fork	23	0	0.92	0.25464
GO:0044450	microtubule organizing center part	16	0	0.64	0.25571
GO:0099738	cell cortex region	9	0	0.36	0.25617
GO:0030173	integral component of Golgi membrane	11	0	0.44	0.25945
GO:0031228	intrinsic component of Golgi membrane	11	0	0.44	0.25945
GO:0032300	mismatch repair complex	9	0	0.36	0.25987
GO:0016593	Cdc73/Paf1 complex	6	0	0.24	0.26139
GO:0031981	nuclear lumen	848	6	34.07	0.26150
GO:0044455	mitochondrial membrane part	144	4	5.79	0.26331
GO:0030446	hyphal cell wall	9	0	0.36	0.26537
GO:0030125	clathrin vesicle coat	17	0	0.68	0.26783
GO:0042170	plastid membrane	43	1	1.73	0.26838
GO:0042645	mitochondrial nucleoid	23	0	0.92	0.26983
GO:0005934	cellular bud tip	11	0	0.44	0.27051
GO:0070461	SAGA-type complex	10	0	0.4	0.27352
GO:0000794	condensed nuclear chromosome	29	0	1.17	0.27360
GO:0071011	precatalytic spliceosome	47	0	1.89	0.27701
GO:0044428	nuclear part	1242	8	49.9	0.27924
GO:0034457	Mpp10 complex	11	0	0.44	0.28191
GO:0034515	proteasome storage granule	24	0	0.96	0.28630
GO:0009521	photosystem	55	1	2.21	0.28876
GO:0045275	respiratory chain complex III	9	0	0.36	0.29267
GO:0005750	mitochondrial respiratory chain complex III	9	0	0.36	0.29267
GO:0000176	nuclear exosome (RNase complex)	13	0	0.52	0.29721
GO:0034708	methyltransferase complex	15	0	0.6	0.30189
GO:0030130	clathrin coat of trans-Golgi network vesicle	16	0	0.64	0.30303
GO:0030008	TRAPP complex	8	0	0.32	0.30313
GO:0009898	cytoplasmic side of plasma membrane	23	0	0.92	0.30374
GO:0000131	incipient cellular bud site	10	0	0.4	0.30467
GO:0098552	side of membrane	32	0	1.29	0.30610
GO:0031304	intrinsic component of mitochondrial inner membrane	18	3	0.72	0.30933
GO:0031305	integral component of mitochondrial inner membrane	18	3	0.72	0.30933
GO:0005771	multivesicular body	6	0	0.24	0.30973
GO:0009654	photosystem II oxygen evolving complex	16	1	0.64	0.31042
GO:0009504	cell plate	12	0	0.48	0.31118
GO:0030894	replisome	18	0	0.72	0.31282
GO:0005875	microtubule associated complex	112	0	4.5	0.31340
GO:0043601	nuclear replisome	14	0	0.56	0.31374
GO:0030445	yeast-form cell wall	6	0	0.24	0.31540
GO:0042763	intracellular immature spore	8	0	0.32	0.31691
GO:0042764	ascospore-type prospore	8	0	0.32	0.31691
GO:0030897	HOPS complex	8	0	0.32	0.31766
GO:0031234	extrinsic component of cytoplasmic side of plasma membrane	16	0	0.64	0.31824
GO:0008540	proteasome regulatory particle, base subcomplex	47	0	1.89	0.31909
GO:0009295	nucleoid	40	0	1.61	0.32038
GO:0005884	actin filament	9	0	0.36	0.32216
GO:1990023	mitotic spindle midzone	9	0	0.36	0.32238
GO:0000178	exosome (RNase complex)	20	0	0.8	0.32324
GO:0008023	transcription elongation factor complex	20	0	0.8	0.32445
GO:0071521	Cdc42 GTPase complex	9	0	0.36	0.32469
GO:1990234	transferase complex	409	3	16.43	0.32586
GO:0030665	clathrin-coated vesicle membrane	20	0	0.8	0.33219
GO:0000109	nucleotide-excision repair complex	6	0	0.24	0.33718
GO:0035267	NuA4 histone acetyltransferase complex	9	0	0.36	0.34569
GO:0044425	membrane part	5955	319	239.25	0.34685
GO:0031931	TORC1 complex	8	0	0.32	0.34723
GO:0038201	TOR complex	8	0	0.32	0.34723
GO:0000145	exocyst	28	0	1.12	0.34816
GO:0036064	ciliary basal body	12	0	0.48	0.34855
GO:1902495	transmembrane transporter complex	18	0	0.72	0.35233
GO:0043614	multi-eIF complex	7	0	0.28	0.35446
GO:0005623	cell	13580	445	545.6	0.35759
GO:0000323	lytic vacuole	89	0	3.58	0.35955
GO:0005847	mRNA cleavage and polyadenylation specificity factor complex	14	0	0.56	0.36287
GO:0070469	respiratory chain	83	1	3.33	0.36445
GO:0070069	cytochrome complex	14	0	0.56	0.36452
GO:0032040	small-subunit processome	77	0	3.09	0.36733
GO:0030688	preribosome, small subunit precursor	8	0	0.32	0.36755
GO:0016592	mediator complex	38	0	1.53	0.36930
GO:0031306	intrinsic component of mitochondrial outer membrane	7	0	0.28	0.37105
GO:0031307	integral component of mitochondrial outer membrane	7	0	0.28	0.37105
GO:0033290	eukaryotic 48S preinitiation complex	43	0	1.73	0.37431
GO:0005793	endoplasmic reticulum-Golgi intermediate compartment	9	0	0.36	0.37461
GO:0071014	post-mRNA release spliceosomal complex	17	0	0.68	0.37637
GO:0009507	chloroplast	1063	29	42.71	0.37674
GO:0030312	external encapsulating structure	315	36	12.66	0.37933
GO:0009331	glycerol-3-phosphate dehydrogenase complex	9	0	0.36	0.39029
GO:1990204	oxidoreductase complex	106	2	4.26	0.39393
GO:0030140	trans-Golgi network transport vesicle	18	0	0.72	0.39597
GO:0044445	cytosolic part	671	8	26.96	0.40043
GO:0005721	pericentric heterochromatin	6	0	0.24	0.40224
GO:0031618	nuclear pericentric heterochromatin	6	0	0.24	0.40224
GO:0000793	condensed chromosome	39	0	1.57	0.40956
GO:0030428	cell septum	8	0	0.32	0.40991
GO:0000935	barrier septum	8	0	0.32	0.40991
GO:0000276	mitochondrial proton-transporting ATP synthase complex, coupling factor F(o)	7	0	0.28	0.41866
GO:0030118	clathrin coat	49	0	1.97	0.42004
GO:0015630	microtubule cytoskeleton	342	4	13.74	0.42249
GO:0030132	clathrin coat of coated pit	11	0	0.44	0.42251
GO:0009707	chloroplast outer membrane	19	1	0.76	0.42271
GO:0030532	small nuclear ribonucleoprotein complex	108	0	4.34	0.42362
GO:0005967	mitochondrial pyruvate dehydrogenase complex	7	0	0.28	0.43132
GO:0009986	cell surface	21	0	0.84	0.43145
GO:0012510	trans-Golgi network transport vesicle membrane	17	0	0.68	0.43188
GO:0005881	cytoplasmic microtubule	6	0	0.24	0.43524
GO:0097525	spliceosomal snRNP complex	104	0	4.18	0.44150
GO:0019898	extrinsic component of membrane	61	1	2.45	0.44468
GO:0015030	Cajal body	17	0	0.68	0.44597
GO:0005819	spindle	88	1	3.54	0.44768
GO:0005744	mitochondrial inner membrane presequence translocase complex	15	1	0.6	0.44878
GO:0035032	phosphatidylinositol 3-kinase complex, class III	8	0	0.32	0.45037
GO:0098687	chromosomal region	80	0	3.21	0.45127
GO:0031231	intrinsic component of peroxisomal membrane	12	0	0.48	0.45678
GO:0005779	integral component of peroxisomal membrane	12	0	0.48	0.45678
GO:0000778	condensed nuclear chromosome kinetochore	9	0	0.36	0.46475
GO:0005686	U2 snRNP	37	0	1.49	0.47379
GO:0016282	eukaryotic 43S preinitiation complex	40	0	1.61	0.47541
GO:0070603	SWI/SNF superfamily-type complex	32	0	1.29	0.47583
GO:1990351	transporter complex	23	0	0.92	0.47761
GO:0044434	chloroplast part	534	10	21.45	0.48574
GO:0005789	endoplasmic reticulum membrane	253	3	10.16	0.48591
GO:0005634	nucleus	3632	143	145.92	0.48987
GO:0030139	endocytic vesicle	16	0	0.64	0.49109
GO:0098799	outer mitochondrial membrane protein com...	18	0	0.72	0.49543
GO:0098590	plasma membrane region	15	0	0.6	0.50256
GO:0005813	centrosome	16	0	0.64	0.51597
GO:0000439	core TFIIH complex	9	0	0.36	0.51827
GO:0033116	endoplasmic reticulum-Golgi intermediate compartment membrane	6	0	0.24	0.51971
GO:0022627	cytosolic small ribosomal subunit	218	2	8.76	0.52096
GO:0098805	whole membrane	488	8	19.61	0.52620
GO:0042175	nuclear outer membrane-endoplasmic reticulum membrane network	255	3	10.25	0.52724
GO:0043527	tRNA methyltransferase complex	7	0	0.28	0.52957
GO:0030120	vesicle coat	75	0	3.01	0.52966
GO:0031976	plastid thylakoid	189	6	7.59	0.53337
GO:0009534	chloroplast thylakoid	189	6	7.59	0.53337
GO:0031595	nuclear proteasome complex	22	0	0.88	0.53721
GO:0012507	ER to Golgi transport vesicle membrane	31	0	1.25	0.53861
GO:0044614	nuclear pore cytoplasmic filaments	9	0	0.36	0.54472
GO:0031010	ISWI-type complex	6	0	0.24	0.54899
GO:0016589	NURF complex	6	0	0.24	0.54899
GO:0044815	DNA packaging complex	116	1	4.66	0.55135
GO:0030904	retromer complex	15	0	0.6	0.55743
GO:1904564	Nbp35-Cfd1 ATPase complex	10	0	0.4	0.56029
GO:0000152	nuclear ubiquitin ligase complex	11	0	0.44	0.56742
GO:0009527	plastid outer membrane	20	1	0.8	0.56787
GO:0005942	phosphatidylinositol 3-kinase complex	10	0	0.4	0.56872
GO:0044451	nucleoplasm part	236	1	9.48	0.57209
GO:0031977	thylakoid lumen	24	1	0.96	0.57215
GO:0005689	U12-type spliceosomal complex	23	0	0.92	0.57217
GO:0071010	prespliceosome	39	0	1.57	0.57259
GO:0005685	U1 snRNP	31	0	1.25	0.57390
GO:0005657	replication fork	40	0	1.61	0.57432
GO:0034518	RNA cap binding complex	6	0	0.24	0.57525
GO:0005971	ribonucleoside-diphosphate reductase complex	6	0	0.24	0.57885
GO:0005874	microtubule	179	4	7.19	0.57942
GO:0010494	cytoplasmic stress granule	19	0	0.76	0.57953
GO:0005746	mitochondrial respiratory chain	46	1	1.85	0.58081
GO:0009514	glyoxysome	13	2	0.52	0.58461
GO:0005742	mitochondrial outer membrane translocase complex	12	0	0.48	0.58972
GO:0098533	ATPase dependent transmembrane transport complex	9	0	0.36	0.59373
GO:0043190	ATP-binding cassette (ABC) transporter complex	9	0	0.36	0.59373
GO:0034399	nuclear periphery	25	0	1	0.59894
GO:0005769	early endosome	7	0	0.28	0.60136
GO:0044798	nuclear transcription factor complex	41	1	1.65	0.60234
GO:0044437	vacuolar part	268	4	10.77	0.60360
GO:0005720	nuclear heterochromatin	13	0	0.52	0.60372
GO:0005635	nuclear envelope	110	2	4.42	0.60918
GO:0031012	extracellular matrix	8	0	0.32	0.61155
GO:0005776	autophagic vacuole	9	0	0.36	0.61321
GO:0005794	Golgi apparatus	545	15	21.9	0.61553
GO:0098796	membrane protein complex	645	7	25.91	0.61616
GO:0031903	microbody membrane	27	2	1.08	0.61750
GO:0005778	peroxisomal membrane	27	2	1.08	0.61750
GO:0000118	histone deacetylase complex	11	1	0.44	0.61819
GO:0097526	spliceosomal tri-snRNP complex	46	0	1.85	0.61886
GO:0005774	vacuolar membrane	266	4	10.69	0.62604
GO:0016607	nuclear speck	8	0	0.32	0.62707
GO:0000790	nuclear chromatin	101	0	4.06	0.62816
GO:0031080	nuclear pore outer ring	6	0	0.24	0.62999
GO:0005788	endoplasmic reticulum lumen	31	0	1.25	0.63391
GO:0005669	transcription factor TFIID complex	13	0	0.52	0.64196
GO:0005856	cytoskeleton	493	7	19.81	0.64225
GO:0005849	mRNA cleavage factor complex	18	0	0.72	0.64231
GO:0044421	extracellular region part	47	0	1.89	0.64545
GO:0044440	endosomal part	36	1	1.45	0.64728
GO:0000786	nucleosome	111	1	4.46	0.65224
GO:0019028	viral capsid	76	1	3.05	0.65336
GO:0033588	Elongator holoenzyme complex	11	0	0.44	0.65632
GO:0070545	PeBoW complex	6	0	0.24	0.66118
GO:0005732	small nucleolar ribonucleoprotein complex	64	0	2.57	0.66124
GO:0031968	organelle outer membrane	59	1	2.37	0.66188
GO:0061695	transferase complex, transferring phosph...	151	3	6.07	0.66190
GO:0005871	kinesin complex	34	0	1.37	0.66364
GO:0031312	extrinsic component of organelle membrane	8	0	0.32	0.66458
GO:0098803	respiratory chain complex	45	1	1.81	0.66624
GO:0016272	prefoldin complex	11	0	0.44	0.66675
GO:0008250	oligosaccharyltransferase complex	12	0	0.48	0.66722
GO:0097346	INO80-type complex	21	0	0.84	0.67768
GO:0005681	spliceosomal complex	178	0	7.15	0.67916
GO:0000777	condensed chromosome kinetochore	11	0	0.44	0.68588
GO:0046540	U4/U6 x U5 tri-snRNP complex	36	0	1.45	0.68705
GO:0030134	ER to Golgi transport vesicle	34	0	1.37	0.68724
GO:0030681	multimeric ribonuclease P complex	9	1	0.36	0.68757
GO:0030677	ribonuclease P complex	9	1	0.36	0.68757
GO:0005655	nucleolar ribonuclease P complex	9	1	0.36	0.68757
GO:0090575	RNA polymerase II transcription factor complex	36	0	1.45	0.68968
GO:0044435	plastid part	546	10	21.94	0.69081
GO:0009536	plastid	1339	37	53.8	0.69134
GO:0030880	RNA polymerase complex	111	0	4.46	0.69312
GO:0090406	pollen tube	8	0	0.32	0.69461
GO:0033202	DNA helicase complex	13	0	0.52	0.69536
GO:0031011	Ino80 complex	13	0	0.52	0.69536
GO:0000322	storage vacuole	48	0	1.93	0.69764
GO:0000428	DNA-directed RNA polymerase complex	110	0	4.42	0.69951
GO:0005786	signal recognition particle, endoplasmic reticulum targeting	9	0	0.36	0.70145
GO:0000792	heterochromatin	15	0	0.6	0.70226
GO:0005798	Golgi-associated vesicle	64	0	2.57	0.70232
GO:0042807	central vacuole	6	0	0.24	0.70550
GO:0055029	nuclear DNA-directed RNA polymerase complex	109	0	4.38	0.70592
GO:0000782	telomere cap complex	9	0	0.36	0.71308
GO:0000783	nuclear telomere cap complex	9	0	0.36	0.71308
GO:0031501	mannosyltransferase complex	6	0	0.24	0.71392
GO:0005876	spindle microtubule	17	0	0.68	0.71552
GO:0030660	Golgi-associated vesicle membrane	59	0	2.37	0.71632
GO:0005615	extracellular space	41	0	1.65	0.71931
GO:0048471	perinuclear region of cytoplasm	13	0	0.52	0.72233
GO:0019013	viral nucleocapsid	74	1	2.97	0.72258
GO:0042575	DNA polymerase complex	9	0	0.36	0.72276
GO:0034045	pre-autophagosomal structure membrane	7	0	0.28	0.72406
GO:0009579	thylakoid	242	6	9.72	0.72491
GO:0031090	organelle membrane	1067	22	42.87	0.72766
GO:0010008	endosome membrane	33	1	1.33	0.73081
GO:0071004	U2-type prespliceosome	28	0	1.12	0.73320
GO:0034388	Pwp2p-containing subcomplex of 90S preribosome	7	0	0.28	0.73508
GO:0030133	transport vesicle	52	0	2.09	0.73890
GO:0009538	photosystem I reaction center	6	0	0.24	0.74121
GO:0008541	proteasome regulatory particle, lid subcomplex	16	0	0.64	0.74264
GO:0042651	thylakoid membrane	168	6	6.75	0.74459
GO:0030658	transport vesicle membrane	48	0	1.93	0.74678
GO:0031428	box C/D snoRNP complex	22	0	0.88	0.75027
GO:0044438	microbody part	34	2	1.37	0.75147
GO:0044439	peroxisomal part	34	2	1.37	0.75147
GO:0000164	protein phosphatase type 1 complex	9	0	0.36	0.75561
GO:0030659	cytoplasmic vesicle membrane	103	0	4.14	0.75748
GO:0012506	vesicle membrane	103	0	4.14	0.75748
GO:0030126	COPI vesicle coat	33	0	1.33	0.75910
GO:0031982	vesicle	161	1	6.47	0.76065
GO:0031410	cytoplasmic vesicle	160	1	6.43	0.76417
GO:0031907	microbody lumen	6	0	0.24	0.76422
GO:0005782	peroxisomal matrix	6	0	0.24	0.76422
GO:0031298	replication fork protection complex	8	0	0.32	0.76571
GO:0005783	endoplasmic reticulum	587	10	23.58	0.76614
GO:0005684	U2-type spliceosomal complex	54	0	2.17	0.76958
GO:0044454	nuclear chromosome part	158	0	6.35	0.77186
GO:0070449	elongin complex	8	0	0.32	0.77267
GO:0019867	outer membrane	67	1	2.69	0.77345
GO:0030119	AP-type membrane coat adaptor complex	39	0	1.57	0.77348
GO:0030135	coated vesicle	104	1	4.18	0.77809
GO:0043227	membrane-bounded organelle	7438	241	298.83	0.78274
GO:0030662	coated vesicle membrane	87	0	3.5	0.78309
GO:0019012	virion	80	1	3.21	0.78324
GO:0044423	virion part	80	1	3.21	0.78324
GO:0042720	mitochondrial inner membrane peptidase complex	10	0	0.4	0.78384
GO:0034357	photosynthetic membrane	176	6	7.07	0.78390
GO:0030014	CCR4-NOT complex	10	1	0.4	0.79069
GO:0042646	plastid nucleoid	10	0	0.4	0.79446
GO:0008287	protein serine/threonine phosphatase complex	44	0	1.77	0.80432
GO:1903293	phosphatase complex	44	0	1.77	0.80432
GO:0030136	clathrin-coated vesicle	34	1	1.37	0.80957
GO:0005956	protein kinase CK2 complex	7	0	0.28	0.81132
GO:0017119	Golgi transport complex	10	0	0.4	0.81246
GO:0016023	cytoplasmic membrane-bounded vesicle	146	1	5.87	0.81368
GO:0031988	membrane-bounded vesicle	146	1	5.87	0.81368
GO:1902555	endoribonuclease complex	10	1	0.4	0.81465
GO:0000015	phosphopyruvate hydratase complex	20	0	0.8	0.81606
GO:0000228	nuclear chromosome	169	0	6.79	0.81693
GO:0000932	cytoplasmic mRNA processing body	35	0	1.41	0.81962
GO:0005851	eukaryotic translation initiation factor 2B complex	7	0	0.28	0.82059
GO:0009501	amyloplast	12	0	0.48	0.82220
GO:0016469	proton-transporting two-sector ATPase complex	163	0	6.55	0.82308
GO:0044429	mitochondrial part	477	8	19.16	0.82509
GO:0005795	Golgi stack	16	0	0.64	0.82541
GO:0032993	protein-DNA complex	142	1	5.71	0.82592
GO:0005666	DNA-directed RNA polymerase III complex	30	0	1.21	0.82629
GO:0035145	exon-exon junction complex	7	0	0.28	0.82822
GO:0043231	intracellular membrane-bounded organelle	7410	241	297.71	0.83085
GO:0044432	endoplasmic reticulum part	293	3	11.77	0.83230
GO:0044433	cytoplasmic vesicle part	106	0	4.26	0.83758
GO:0044422	organelle part	4155	61	166.93	0.84257
GO:0031301	integral component of organelle membrane	82	3	3.29	0.84364
GO:0044446	intracellular organelle part	4137	61	166.21	0.84918
GO:0019005	SCF ubiquitin ligase complex	39	0	1.57	0.84971
GO:0000776	kinetochore	20	0	0.8	0.84985
GO:0005654	nucleoplasm	276	1	11.09	0.85001
GO:0005770	late endosome	19	0	0.76	0.85350
GO:0030131	clathrin adaptor complex	32	0	1.29	0.85565
GO:0098588	bounding membrane of organelle	779	14	31.3	0.85694
GO:0036464	cytoplasmic ribonucleoprotein granule	57	0	2.29	0.85716
GO:0035770	ribonucleoprotein granule	57	0	2.29	0.85716
GO:0031985	Golgi cisterna	6	0	0.24	0.86116
GO:0031224	intrinsic component of membrane	5370	316	215.75	0.86212
GO:0005688	U6 snRNP	14	0	0.56	0.86434
GO:0000243	commitment complex	13	0	0.52	0.86448
GO:0005736	DNA-directed RNA polymerase I complex	26	0	1.04	0.87231
GO:0009524	phragmoplast	23	0	0.92	0.87437
GO:0048500	signal recognition particle	22	1	0.88	0.87750
GO:0012505	endomembrane system	1319	30	52.99	0.87925
GO:0031967	organelle envelope	671	15	26.96	0.88222
GO:0000785	chromatin	203	2	8.16	0.88373
GO:0009526	plastid envelope	235	5	9.44	0.88422
GO:0031300	intrinsic component of organelle membrane	83	3	3.33	0.88622
GO:0036452	ESCRT complex	6	0	0.24	0.88864
GO:0043226	organelle	9224	275	370.59	0.89014
GO:0030137	COPI-coated vesicle	36	0	1.45	0.89450
GO:0030663	COPI-coated vesicle membrane	36	0	1.45	0.89450
GO:0031975	envelope	672	15	27	0.90115
GO:0016591	DNA-directed RNA polymerase II, holoenzyme	78	0	3.13	0.90484
GO:0005694	chromosome	382	2	15.35	0.90573
GO:1990726	Lsm1-7-Pat1 complex	9	0	0.36	0.91056
GO:0070652	HAUS complex	7	0	0.28	0.91206
GO:0042579	microbody	149	4	5.99	0.91214
GO:0005777	peroxisome	149	4	5.99	0.91214
GO:0044427	chromosomal part	314	2	12.62	0.91305
GO:0005747	mitochondrial respiratory chain complex I	28	1	1.12	0.91503
GO:0030964	NADH dehydrogenase complex	28	1	1.12	0.91503
GO:0045271	respiratory chain complex I	28	1	1.12	0.91503
GO:0031902	late endosome membrane	12	0	0.48	0.92478
GO:0000781	chromosome, telomeric region	27	0	1.08	0.92567
GO:0005960	glycine cleavage complex	6	0	0.24	0.92893
GO:0043229	intracellular organelle	9145	274	367.42	0.93018
GO:0044431	Golgi apparatus part	273	6	10.97	0.93180
GO:0042765	GPI-anchor transamidase complex	7	0	0.28	0.94062
GO:0008180	COP9 signalosome	15	0	0.6	0.94107
GO:0072588	box H/ACA RNP complex	15	0	0.6	0.95231
GO:0031429	box H/ACA snoRNP complex	15	0	0.6	0.95231
GO:0070847	core mediator complex	7	0	0.28	0.95242
GO:0010319	stromule	14	0	0.56	0.95494
GO:0005759	mitochondrial matrix	156	0	6.27	0.96222
GO:0005665	DNA-directed RNA polymerase II, core complex	37	0	1.49	0.96318
GO:0030176	integral component of endoplasmic reticulum membrane	34	0	1.37	0.96686
GO:0031227	intrinsic component of endoplasmic reticulum membrane	34	0	1.37	0.96686
GO:0044436	thylakoid part	186	6	7.47	0.96778
GO:0005663	DNA replication factor C complex	10	0	0.4	0.96778
GO:0000159	protein phosphatase type 2A complex	26	0	1.04	0.97019
GO:0031984	organelle subcompartment	303	8	12.17	0.97585
GO:0000139	Golgi membrane	176	4	7.07	0.97804
GO:0072546	ER membrane protein complex	6	0	0.24	0.97811
GO:0000784	nuclear chromosome, telomeric region	21	0	0.84	0.98539
GO:0089701	U2AF	12	0	0.48	0.99448
GO:0098791	Golgi subcompartment	109	2	4.38	0.99628
GO:0044452	nucleolar part	102	2	4.1	0.99783
GO:0005575	cellular_component	18120	728	728	1.00000
GO:0055035	plastid thylakoid membrane	154	6	6.19	1.00000
GO:0060187	cell pole	37	0	1.49	1.00000
